# Supplementary material for: Sex-specific and pleiotropic effects underlying kidney function identified from GWAS meta-analysis
Source: Nat Commun. 2019 Apr 23;10:1847. doi: 10.1038/s41467-019-09861-z (PMC6478837; doi:10.1038/s41467-019-09861-z)
Supplement: Supplementary file 4 — Supplementary Data 1 [file 41467_2019_9861_MOESM4_ESM.xlsx]

## Sheet: Supplementary data 1
Meta-analysis results for eGFR													CKDGen Beta	CKDGen SE	CKDGen pvalue	HUNT Beta	HUNT SE	HUNT pvalue	BBJ Beta	BBJ SE	BBJ pvalue	BBJ Freq	MGI Beta	MGI SE	MGI pvalue	CKDGen + HUNT + MGI meta-analysis pvalue	CKDGen + HUNT + MGI meta-analysis Freq
Chr	Pos (hg19)	Ref	Alt	Freq	FreqSE	N	Zscore	pvalue	Direction	Overlap with Previously Reported Loci	rsID	prioritized genes	0.0055	0.0012	1.54e-06	0.0243076	0.00616329	8e-05	NA	NA	NA	NA	0.010328	0.010092	0.30614	1.502e-09	0.3331
1	10733081	T	C	0.3331	0.0152	196273	6.044	1.502e-09	++?+	novel	rs284316	CASZ1	0.0063	0.0011	1.79e-09	0.0327675	0.00594023	3.5e-08	0.01161	0.003776	0.002109	0.461	0.023046	0.009398	0.014205	8.836e-17	0.6581
1	15908242	T	C	0.5773	0.098	350504	8.153	3.558e-16	++++	known	rs6664388	DDI2, AGMAT, PLEKHM2, CELA2B	-0.0074	0.0019	0.000122	-0.0332043	0.0107418	0.002	-0.03207	0.004669	6.498e-12	0.7942	-0.023096	0.017073	0.17614	5.769e-07	0.9191
1	23680630	T	C	0.8679	0.0617	350504	-7.776	7.503e-15	----	known	rs12563200	TCEA3, HTR1D, ZNF436, C1orf213, RP5-1057J7.7	-0.0036	0.001	0.0003	-0.016137	0.00577256	0.0052	-0.01405	0.003739	0.0001708	0.4761	-0.013815	0.0090202	0.12563	2.218e-06	0.3672
1	100808363	A	G	0.4119	0.055	350504	-5.789	7.07e-09	----	novel	rs11166440	CDC14A	-0.0059	0.0011	2.33e-08	-0.0355764	0.0062156	1e-08	NA	NA	NA	NA	-0.016704	0.0096219	0.082563	3.507e-15	0.3422
1	109901462	C	G	0.3422	0.1443	206846	-7.871	3.507e-15	--?-	known	rs1963869	SYPL2	-0.0084	0.0016	3.04e-07	-0.0546343	0.00878496	5e-10	NA	NA	NA	NA	-0.034194	0.012775	0.0074418	4.116e-16	0.0844
1	113258681	T	C	0.0844	0.0321	206846	-8.135	4.116e-16	--?-	known	rs12722725	PPM1J	0.0091	0.0012	1.48e-14	0.0409732	0.00684963	2.2e-09	0.02274	0.009014	0.01163	0.0449	0.036949	0.010581	0.00048023	2.791e-24	0.1516
1	150940625	T	G	0.1075	0.0674	347323	9.238	2.519e-20	++++	known	rs267738	CERS2	0.0022	0.0011	0.0339	0.0153976	0.00572769	0.0072	0.0264	0.005117	2.462e-07	0.8225	0.030386	0.008982	0.00071814	2.274e-05	0.6239
1	155184975	A	G	0.7053	0.1221	350504	6.211	5.255e-10	++++	known	rs2990223	MTX1, MUC1	-0.0035	0.0011	0.00136	-0.0162043	0.00629714	0.01	-0.03523	0.006537	7.071e-08	0.0902	-0.028949	0.0099397	0.0035885	1.598e-06	0.2994
1	171528416	A	G	0.2136	0.1659	350504	-6.774	1.249e-11	----	known	rs235485	PRRC2C	-0.0043	0.0011	9.52e-05	-0.0225085	0.00583266	0.00011	-0.01658	0.004058	4.4e-05	0.508	-0.034825	0.0095493	0.000266	3.276e-10	0.6668
1	180905694	T	C	0.6017	0.0807	350504	-7.169	7.542e-13	----	novel	rs3795503	KIAA1614	-0.0088	0.0016	2.24e-08	-0.029514	0.00862574	0.00062	-0.01376	0.01025	0.1796	0.9656	-0.01543	0.013373	0.24858	1.749e-10	0.9065
1	201016296	A	G	0.931	0.0343	347322	-5.66	1.518e-08	----	known	rs3850625	CACNA1S	-0.0021	0.001	0.0284	-0.0181166	0.00558951	0.0012	-0.01637	0.003886	2.534e-05	0.5883	-0.014712	0.0087188	0.091548	6.519e-05	0.5429
1	227085824	A	G	0.5615	0.0372	350504	-5.481	4.23e-08	----	novel	rs1800674	ADCK3	0.0037	0.0011	0.000262	0.0179939	0.00567234	0.0015	0.02025	0.004675	1.481e-05	0.7484	0.027496	0.0088564	0.0019072	3.291e-08	0.5724
1	243501763	A	C	0.6445	0.0902	350504	6.726	1.738e-11	++++	known	rs2802729	CEP170, SDCCAG8, FCF1P7	0.0067	0.0011	3.95e-11	0.0220559	0.00573738	0.00012	0.01952	0.004694	3.199e-05	0.7928	0.001654	0.0092004	0.85733	2.177e-12	0.4928
2	15792518	T	C	0.6157	0.1673	350504	7.778	7.374e-15	++++	known	rs807603	DDX1	0.0049	0.0011	1.56e-06	0.0155866	0.00609753	0.011	0.03209	0.01065	0.002586	0.9594	0.020548	0.0093489	0.027963	1.218e-08	0.742
2	18679586	C	G	0.8311	0.1136	350504	6.103	1.04e-09	++++	novel	rs10856778	LOC105373454	-0.0081	0.001	1.57e-16	-0.0403763	0.00596611	1.3e-11	-0.03136	0.003761	7.57e-17	0.4366	-0.041033	0.0088157	3.2624e-06	3.06e-30	0.6142
2	27742603	T	C	0.5414	0.1092	350504	-13.556	7.298e-42	----	known	rs780093	GCKR	0.0045	0.0011	2.87e-05	0.0320649	0.00563868	1.3e-08	NA	NA	NA	NA	NA	NA	NA	2.737e-11	0.4564
2	43441169	T	C	0.4564	0.0216	177995	6.66	2.737e-11	++??	novel	rs35136921	THADA	-0.0038	0.0012	0.00145	-0.0306507	0.00749054	4.3e-05	-0.01798	0.004252	2.354e-05	0.2566	-0.010534	0.010832	0.33078	7.901e-07	0.2848
2	54574942	C	G	0.2733	0.1552	350504	-6.216	5.096e-10	----	novel	rs1405833	C2orf73	0.0102	0.0012	1.68e-17	0.0379016	0.00691459	4.2e-08	NA	NA	NA	NA	0.030711	0.010435	0.0032537	6.946e-25	0.2056
2	73871689	A	T	0.2056	0.0058	206846	10.301	6.946e-25	++?+	known	rs13410232	ALMS1, NAT8	-0.0029	0.0011	0.00451	-0.000221853	0.00584444	0.97	-0.03335	0.004211	2.376e-15	0.2679	-0.01632	0.00937	0.081571	0.006665	0.3753
2	113967075	T	C	0.3313	0.1022	350504	-6.622	3.532e-11	----	known	rs11123169	PAX8	0.002	0.0011	0.0528	0.0234838	0.00585776	6.1e-05	0.01515	0.00373	4.848e-05	0.5158	0.016574	0.0087063	0.056955	1.634e-05	0.6074
2	121306440	A	G	0.5698	0.0489	350504	5.639	1.712e-08	++++	known	rs17050272	GLI2, AC073257.2	0.0052	0.0011	4.11e-07	0.0223082	0.00624747	0.00036	0.01832	0.003833	1.759e-06	0.5549	0.021123	0.0093797	0.02433	9.6e-11	0.6962
2	148663568	T	G	0.6381	0.0713	349261	7.71	1.258e-14	++++	known	rs12987286	ACVR2A, ORC4	0.0153	0.0043	0.000509	0.0699389	0.0192072	0.00027	0.0474	0.004922	5.956e-22	0.1919	0.075625	0.036444	0.037989	1.032e-07	0.0491
2	170202833	T	G	0.1129	0.0747	321654	9.719	2.51e-22	++++	known	rs3770636	LRP2	-0.017	0.0029	1.66e-09	-0.0715637	0.0165606	1.6e-05	NA	NA	NA	NA	-0.062257	0.023927	0.0092754	1.209e-14	0.0221
2	177053426	A	C	0.0221	0.0086	205586	-7.715	1.209e-14	--?-	known	rs150457564	HOXD8, HOXD10, HOXD3, HOXD9, HOXD4,	0.0041	0.0011	4.73e-05	0.0257987	0.00594995	1.5e-05	0.02333	0.007759	0.002647	0.0741	0.023264	0.009138	0.010907	3.553e-10	0.2687
2	178146362	C	G	0.1889	0.1098	350504	6.541	6.109e-11	++++	novel	rs17581525	AC074286.1	0.0022	0.001	0.0255	0.0256523	0.00585994	1.2e-05	0.01925	0.005399	0.0003631	0.1381	0.011748	0.0088675	0.18523	6.001e-06	0.3463
2	191278341	A	G	0.261	0.1318	350504	5.52	3.385e-08	++++	novel	rs6725814	MFSD6	0.0089	0.0011	1.9e-16	0.0507557	0.00616914	1.9e-16	0.04289	0.005593	1.73e-14	0.8481	0.038356	0.0094566	5.0059e-05	3.255e-33	0.7131
2	211540507	A	C	0.7685	0.0682	350504	13.619	3.105e-42	++++	known	rs1047891	CPS1	0.0047	0.001	1.76e-06	0.0238281	0.00559064	2e-05	0.02116	0.003747	1.617e-08	0.488	0.0094258	0.008731	0.28034	4.439e-10	0.5182
2	217683836	T	G	0.5058	0.0216	350504	8.029	9.857e-16	++++	known	rs2541381	AC007563.5	-0.0036	0.0011	0.000617	-0.0186349	0.00614543	0.0024	-0.01395	0.004329	0.001269	0.7562	-0.027594	0.0094276	0.0034256	1.789e-07	0.7208
2	230612451	A	G	0.7353	0.0201	350504	-5.857	4.719e-09	----	novel	rs6756038	TRIP12	-0.0039	0.001	7.02e-05	-0.0153021	0.00577807	0.0081	-0.01903	0.003752	3.967e-07	0.4744	-0.010063	0.0088452	0.25527	1.795e-06	0.5095
3	38479475	T	C	0.4951	0.0696	350504	-6.574	4.903e-11	----	novel	rs7429308	ACVR2B, XYLB	0.004	0.001	6.54e-05	0.0214836	0.0055777	0.00012	0.02269	0.004293	1.252e-07	0.3036	0.021235	0.0087043	0.014708	3.381e-09	0.535
3	121644029	T	G	0.4401	0.1139	350504	7.57	3.721e-14	++++	known	rs2250065	SLC15A2	-0.0067	0.0011	3.42e-10	-0.0284535	0.00615618	3.8e-06	-0.02042	0.004115	6.995e-07	0.713	-0.03577	0.0097262	0.00023582	2.896e-17	0.6751
3	141766305	C	G	0.6906	0.1219	350504	-9.335	1.011e-20	----	known	rs6791514	TFDP2	-0.0029	0.0015	0.049	-0.0221569	0.00794348	0.0053	-0.02294	0.004213	5.209e-08	0.2952	NA	NA	NA	0.001388	0.1429
3	169135914	A	C	0.2104	0.0757	323766	-5.63	1.799e-08	---?	known	rs76112240	MECOM	0.0054	0.0011	7.5e-07	0.021788	0.00593678	0.00024	0.01732	0.00412	2.622e-05	0.6393	0.010757	0.0090868	0.2365	1.279e-09	0.6658
3	185322643	A	G	0.6549	0.0136	350504	7.072	1.528e-12	++++	known	rs13081203	SENP2	-0.0047	0.0011	4.62e-06	-0.0235421	0.00597012	8e-05	-0.02356	0.004072	7.223e-09	0.2979	-0.017705	0.0092742	0.05626	5.327e-10	0.3375
3	186433046	A	G	0.3213	0.0224	350504	-8.085	6.209e-16	----	known	rs11927941	KNG1	-0.0032	0.0012	0.00644	-0.0210426	0.00650457	0.0012	-0.01733	0.00463	0.0001815	0.669	-0.033268	0.010168	0.0010697	7.684e-07	0.4219
3	193816778	A	T	0.5232	0.1634	350504	-5.942	2.808e-09	----	novel	rs10933714	LINC02028	-0.0025	0.0011	0.0136	-0.0207828	0.00601828	0.00055	-0.01618	0.004205	0.0001194	0.2695	-0.018348	0.0096393	0.056988	1.088e-05	0.5577
3	195477791	A	G	0.4385	0.1422	347321	-5.583	2.361e-08	----	novel	rs2291652	SDHAP2, MUC20, RP11-141C7.4, SDHAP1, MUC4, MIR570	0.0031	0.0011	0.00322	0.0106021	0.00570153	0.063	0.02268	0.003772	1.834e-09	0.5303	0.0239	0.0089447	0.0075451	3.642e-05	0.6093
4	3421309	T	C	0.5767	0.0392	348391	6.621	3.578e-11	++++	known	rs4690095	RGS12, HGFAC	-0.0062	0.0024	0.0117	-0.026026	0.0145044	0.073	-0.04619	0.009751	2.172e-06	0.9607	-0.052583	0.022817	0.021202	0.0002603	0.963
4	23758662	T	C	0.962	0.0025	349244	-5.521	3.371e-08	----	novel	rs73243607	PPARGC1A	0.0121	0.001	3.18e-37	0.0505964	0.00557276	1.1e-19	0.04944	0.004513	6.311e-28	0.7831	0.022137	0.0086854	0.010815	1.668e-52	0.6208
4	77412140	A	G	0.6873	0.1079	350504	17.992	2.267e-72	++++	known	rs13146355	SHROOM3, SCARB2, FAM47E-STBD1, CCDC158	0.0039	0.0011	0.000383	0.00978805	0.00581346	0.092	0.03192	0.004155	1.568e-14	0.3009	0.010208	0.009509	0.28304	9.26e-05	0.286
4	81182554	T	C	0.2921	0.0392	350504	7.405	1.313e-13	++++	known	rs12509595	FGF5	0.0037	0.0011	0.000336	0.0162946	0.00593568	0.006	0.01854	0.003891	1.876e-06	0.3558	0.011682	0.0091587	0.20215	4.365e-06	0.3676
4	103738972	T	C	0.3627	0.0247	348900	6.26	3.842e-10	++++	known	rs223401	KRT8P46, LRRC37A15P, MANBA, RP11-10L12.4, RP11-10L12.2	NA	NA	NA	-0.115453	0.0200337	8.3e-09	NA	NA	NA	NA	-0.08704	0.028613	0.0023522	3.991e-10	0.9689
5	378424	A	G	0.9689	0.003	96329	-6.254	3.991e-10	?-?-	known	rs72711354	AHRR	-0.0031	0.0013	0.0112	-0.0164629	0.00653751	0.012	-0.02263	0.004079	2.87e-08	0.5205	-0.0037975	0.010731	0.72342	0.0007497	0.4012
5	3595978	A	G	0.4501	0.1274	350504	-5.769	7.967e-09	----	known	rs6420041	IRX1	0.0027	0.001	0.00633	0.014169	0.00565563	0.012	0.02814	0.004396	1.548e-10	0.7548	0.022994	0.0089316	0.010046	1.723e-05	0.6268
5	34516058	A	G	0.6792	0.0724	350504	6.969	3.183e-12	++++	known	rs9283735	RAI14	-0.0086	0.0012	1.48e-13	-0.0458724	0.0065066	1.8e-12	NA	NA	NA	NA	-0.045937	0.010045	4.8229e-06	8.888e-28	0.2152
5	39426307	T	C	0.2152	0.0534	206846	-10.924	8.888e-28	--?-	known	rs13179493	DAB2	-0.0094	0.0015	6.27e-10	-0.0311729	0.0090664	0.00059	NA	NA	NA	NA	-0.023697	0.01394	0.089155	2.145e-12	0.9137
5	53295546	T	C	0.9137	0.0194	206846	-7.025	2.145e-12	--?-	known	rs111366116	ARL15	0.0095	0.0016	1.98e-09	0.0611607	0.00913596	2.2e-11	NA	NA	NA	NA	0.040262	0.015256	0.0083192	1.768e-19	0.918
5	67739274	A	G	0.918	0.0215	206434	9.027	1.768e-19	++?+	known	rs113246091	LOC105379013	-0.0046	0.0014	0.00056	-0.0319835	0.00826596	0.00011	-0.01478	0.005168	0.004232	0.154	-0.012937	0.012234	0.29033	4.679e-07	0.1382
5	107459529	T	C	0.1447	0.0088	349666	-5.509	3.614e-08	----	novel	rs12652687	FBXL17	0.0102	0.0012	8.9e-19	0.0605316	0.00634903	1.5e-21	0.03542	0.004349	3.829e-16	0.7468	0.055316	0.010185	5.649e-08	1.367e-42	0.7742
5	176813404	T	C	0.7629	0.0323	348391	15.166	5.913e-52	++++	known	rs3812036	SLC34A1	-0.0052	0.0016	0.00145	-0.0247956	0.00882717	0.005	-0.0166	0.004004	3.37e-05	0.3635	-0.0067594	0.013871	0.62605	5.066e-05	0.1445
6	24354045	T	C	0.2351	0.1104	347321	-5.49	4.011e-08	----	novel	rs3765502	DCDC2	-0.0077	0.0023	0.00096	-0.0186613	0.00880216	0.034	-0.03107	0.006656	3.047e-06	0.9073	NA	NA	NA	0.0001877	0.8705
6	31238322	T	C	0.8898	0.0223	274321	-5.601	2.131e-08	---?	known	rs9264639	HLA-C	0.0065	0.0017	0.000202	NA	NA	NA	0.02151	0.004286	5.164e-07	0.458	NA	NA	NA	0.000202	0.6259
6	32353918	A	G	0.5081	0.0768	204730	5.794	6.885e-09	+?+?	known	rs9279623	HCG23	-0.004	0.0018	0.0231	-0.0307654	0.00957088	0.0013	-0.01756	0.003773	3.236e-06	0.5632	-0.01964	0.01607	0.22164	0.0001069	0.2198
6	34378223	T	C	0.3606	0.1923	350503	-5.644	1.663e-08	----	known	rs28847046	RPS10	-0.0025	0.001	0.0105	-0.0163647	0.00560474	0.0035	-0.01513	0.003939	0.0001226	0.3338	-0.019584	0.0087133	0.024613	1.842e-05	0.4717
6	41681622	A	T	0.4152	0.0804	350503	-5.491	3.992e-08	----	known	rs2057069	TFEB	0.008	0.0011	1.33e-13	0.0452647	0.00601683	5.4e-14	0.03157	0.005724	3.458e-08	0.1208	0.017864	0.0094417	0.058496	1.217e-24	0.3799
6	43806609	A	G	0.2737	0.1588	350503	11.033	2.647e-28	++++	known	rs881858	VEGFA, RPL7L1, PPP2R5D	NA	NA	NA	-2.32167	0.905089	0.01	-0.08653	0.01303	3.112e-11	0.0231	NA	NA	NA	0.0139	0
6	55282856	A	C	0.0156	0.0108	213249	-6.284	3.301e-10	?--?	known	rs143297173	GFRAL	-0.0057	0.0018	0.00172	-0.0277194	0.0120534	0.021	-0.02692	0.005357	5.034e-07	0.1802	0.0084078	0.016737	0.61543	0.0006938	0.1162
6	107172979	T	C	0.1424	0.0491	350503	-5.485	4.131e-08	---+	novel	rs7766720	LINC02532	-0.0026	0.0012	0.0254	-0.0174877	0.00667539	0.0088	-0.02747	0.003984	5.385e-12	0.3261	-0.015193	0.010646	0.15356	0.0003287	0.2724
6	131870261	T	C	0.2945	0.0448	349262	-6.714	1.899e-11	----	known	rs2608913	ARG1	0.0036	0.001	0.000167	0.0278303	0.00562288	7.4e-07	0.01211	0.004161	0.003617	0.7236	0.0090281	0.0087179	0.30041	4.624e-09	0.6289
6	133849789	A	G	0.6677	0.0926	350503	6.169	6.866e-10	++++	known	rs3822939	EYA4	-0.0118	0.0015	1.07e-15	-0.0746965	0.00844964	9.6e-19	-0.03279	0.00728	6.677e-06	0.0704	-0.043433	0.012909	0.00076747	6.642e-33	0.1232
6	160668389	A	G	0.1016	0.026	350503	-11.759	6.327e-32	----	known	rs2279463	SLC22A2, SLC22A3	0.0077	0.0014	2.7e-08	0.0323348	0.00599792	7e-08	0.05319	0.004112	2.816e-38	0.6822	0.029241	0.0093847	0.0018366	3.117e-16	0.4939
7	1286567	T	G	0.5746	0.1374	335357	13.754	4.811e-43	++++	known	rs62435145	UNCX	0.0067	0.0017	6.22e-05	0.0460179	0.00870752	1.3e-07	0.01867	0.009357	0.04599	0.9587	0.018206	0.015861	0.25105	3.862e-10	0.9068
7	50737852	T	C	0.9282	0.0287	349244	5.948	2.714e-09	++++	novel	rs73116822	GRB10	0.0032	0.0012	0.00592	0.0252271	0.00670533	0.00017	0.01538	0.004239	0.0002847	0.4229	0.017664	0.010013	0.077729	2.375e-06	0.3496
7	56072841	T	C	0.3796	0.1238	350504	5.704	1.169e-08	++++	novel	rs4948100	ZNF713, PSPH, CCT6A, GBAS	-0.0056	0.001	8.68e-09	-0.0178903	0.00568459	0.0016	-0.02079	0.004417	2.517e-06	0.231	-0.024129	0.0087742	0.0059635	4.281e-12	0.3952
7	77523769	A	G	0.3279	0.0816	350504	-8.019	1.068e-15	----	known	rs10270542	PHTF2, PTPN12	0.0033	0.001	0.000733	0.0161056	0.0055709	0.0038	0.01922	0.005206	0.0002225	0.8392	0.028807	0.0087084	0.00094091	1.588e-07	0.5719
7	128737958	A	T	0.6814	0.1353	350504	6.143	8.122e-10	++++	novel	rs56088330	RP11-286H14.4, TSPAN33	-0.0102	0.0012	1.9e-19	-0.0434785	0.0062032	2.4e-12	NA	NA	NA	NA	-0.040932	0.0095992	2.0136e-05	4.338e-33	0.2386
7	151413124	T	C	0.2386	0.0457	206846	-11.983	4.338e-33	--?-	known	rs6464165	PRKAG2	0.0055	0.0011	6.69e-08	0.0250257	0.00570733	1.2e-05	0.01839	0.003746	9.196e-07	0.5593	0.017942	0.0087823	0.041068	1.323e-12	0.5939
7	155664686	T	C	0.5796	0.0175	347323	8.256	1.508e-16	++++	known	rs6971211	SHH	-0.0036	0.001	0.000309	-0.0297844	0.005959	5.8e-07	NA	NA	NA	NA	-0.015602	0.0092061	0.090139	1.913e-09	0.297
8	9074223	T	C	0.297	0.0513	206846	-6.005	1.913e-09	--?-	novel	rs7006504	PPP1R3B, ENSG00000254235, ENSG00000182319, RP11-10A14.5	0.0076	0.001	5.11e-15	0.0421628	0.00562443	6.6e-14	0.03405	0.004875	2.846e-12	0.8205	0.019972	0.0088157	0.023488	1.367e-26	0.6245
8	23719571	T	C	0.7049	0.1072	350504	12.201	3.057e-34	++++	known	rs7007761	STC1, ADAM28	0.0029	0.001	0.00301	0.0130015	0.00572146	0.023	0.02536	0.004966	3.29e-07	0.8311	0.013181	0.0088758	0.13754	7.715e-05	0.5912
8	32399662	T	C	0.6897	0.1331	349668	5.964	2.468e-09	++++	novel	rs4489283	RP11-1002K11.1	0.0048	0.001	4.48e-07	0.0112892	0.00564271	0.045	0.01621	0.003765	1.673e-05	0.4341	0.014006	0.0087099	0.10784	7.926e-08	0.4375
8	126477978	C	G	0.4361	0.0371	350504	6.591	4.371e-11	++++	novel	rs2001945	TRIB1	-0.005	0.0013	0.000122	-0.0291861	0.00749407	9.8e-05	-0.01787	0.007706	0.02041	0.9331	-0.01981	0.011577	0.087071	2.524e-08	0.8105
8	134332960	T	C	0.8607	0.0624	350504	-5.609	2.037e-08	----	novel	rs10283362	NDRG1	-0.0057	0.0015	0.000112	-0.0116547	0.00792223	0.14	-0.0171	0.004054	2.474e-05	0.4392	-0.019555	0.012902	0.12963	2.948e-05	0.8032
9	34130435	A	G	0.654	0.1832	350501	-5.626	1.848e-08	----	novel	rs61237993	DCAF12, UBE2R2	-0.0085	0.001	4.19e-18	-0.0468676	0.00588309	1.6e-15	-0.01949	0.00401	1.175e-06	0.3124	-0.016544	0.008862	0.061936	3.534e-30	0.3853
9	71432174	A	G	0.3554	0.0776	350501	-11.553	7.089e-31	----	known	rs2039424	FAM122A	0.0048	0.001	1.68e-06	0.0124432	0.00583797	0.033	0.009339	0.00385	0.01527	0.6257	0.024918	0.0090991	0.0061762	1.603e-08	0.6322
9	112206404	A	T	0.6295	0.0118	350501	5.731	1.001e-08	++++	novel	rs10816812	PTPN3	-0.0051	0.001	1.4e-07	-0.019621	0.0056735	0.00054	-0.01433	0.003782	0.0001518	0.5807	-0.010666	0.0087387	0.22225	5.749e-10	0.4374
9	119301607	T	G	0.4961	0.0717	350501	-6.931	4.17e-12	----	known	rs13283416	TRIM32	-0.0022	0.0011	0.0427	-0.0202788	0.00609092	0.00087	-0.01932	0.004158	3.365e-06	0.7246	-0.029633	0.0098458	0.0026175	1.13e-05	0.7495
9	136146597	T	C	0.7393	0.0315	350501	-6.036	1.582e-09	----	novel	rs550057	ABO	-0.0032	0.0011	0.00349	-0.0240072	0.00576444	3.1e-05	-0.01354	0.004647	0.003576	0.797	-0.034321	0.0088984	0.00011509	4.793e-09	0.6803
9	139107879	T	C	0.7296	0.0713	339928	-6.144	8.071e-10	----	novel	rs11103387	QSOX2	-0.0123	0.0018	1.12e-11	-0.0512642	0.0118742	1.6e-05	-0.03984	0.007355	6.078e-08	0.078	-0.078434	0.015861	7.6582e-07	8.816e-20	0.0934
10	899071	A	T	0.0871	0.022	350504	-10.096	5.73e-24	----	known	rs80282103	LARP4B, IDI2, WDR37	-0.0031	0.0012	0.00847	-0.0239754	0.00691103	0.00052	-0.01782	0.004106	1.427e-05	0.6736	NA	NA	NA	3.752e-05	0.7082
10	35171118	A	G	0.6928	0.0527	323766	-5.662	1.497e-08	---?	novel	rs11010013	PARD3	-0.0075	0.0013	4.77e-09	-0.0350669	0.00710652	8e-07	-0.0088	0.008552	0.3035	0.9505	-0.019966	0.01138	0.079365	2.27e-14	0.8278
10	52645248	A	G	0.8781	0.0618	350504	-6.454	1.087e-10	----	known	rs10994856	A1CF, ASAH2B	-0.0044	0.001	5.62e-06	-0.0198966	0.005593	0.00037	-0.03207	0.004031	1.791e-15	0.683	-0.0078217	0.0086094	0.36362	1.995e-08	0.5515
10	69951841	C	G	0.6054	0.0805	350504	-8.87	7.327e-19	----	known	rs10823156	MYPN	0.002	0.001	0.0374	0.0233894	0.00563427	3.3e-05	0.01286	0.004368	0.003239	0.2384	0.029255	0.0086961	0.00076877	5.282e-07	0.391
10	79253261	A	C	0.3283	0.0908	349675	5.539	3.043e-08	++++	novel	rs3127447	KCNMA1	0.0046	0.0011	9.99e-06	0.0209919	0.00574412	0.00026	0.01303	0.003938	0.0009397	0.3368	0.0050357	0.0088418	0.569	5.074e-08	0.503
10	94810665	A	G	0.4342	0.1117	347320	6.077	1.228e-09	++++	novel	rs856534	EXOC6, CYP26C1	0.0025	0.0013	0.0421	0.0279473	0.006826	4.2e-05	0.02186	0.0042	1.949e-07	0.2678	0.0081757	0.011365	0.47193	6.093e-05	0.1728
10	104575870	A	G	0.2118	0.0516	350504	6.062	1.345e-09	++++	known	rs6892	WBP1L, C10orf26, CNNM2	0.0037	0.001	9.67e-05	0.0144594	0.00562047	0.01	0.01863	0.003814	1.035e-06	0.3881	0.017505	0.0087276	0.044892	6.154e-07	0.5224
10	126418782	T	C	0.4673	0.0707	350504	6.63	3.366e-11	++++	novel	rs11245344	METTL10	0.0042	0.0012	0.000409	0.0228398	0.00656834	0.00051	0.01944	0.003733	1.9e-07	0.458	0.01963	0.0097945	0.045061	1.73e-07	0.3571
11	2169884	A	C	0.3997	0.1279	339930	7.002	2.523e-12	++++	known	rs3741205	IGF2, IGF2-AS	0.0081	0.001	2.81e-16	0.0370985	0.00563475	4.6e-11	0.04147	0.00432	7.935e-22	0.3432	0.030029	0.0086854	0.00054633	2.018e-27	0.3952
11	30749090	T	C	0.3738	0.0449	349259	13.835	1.567e-43	++++	known	rs963837	DCDC5, MPPED2	-0.0032	0.001	0.00104	-0.0117872	0.00579635	0.042	-0.0263	0.004262	6.806e-10	0.2582	-0.017778	0.008881	0.045317	2.317e-05	0.3354
11	47462140	A	G	0.3038	0.0475	350503	-6.787	1.147e-11	----	known	rs7104036	SLC39A13	0.006	0.0011	3.98e-09	0.0244118	0.00591863	3.7e-05	0.02798	0.005176	6.436e-08	0.8407	0.036974	0.0090084	4.0656e-05	9.056e-16	0.7167
11	65524252	A	C	0.7675	0.0744	350503	9.273	1.802e-20	++++	known	rs7123489	MAP3K11, PCNXL3	-0.0035	0.0011	0.000909	-0.0162313	0.0061301	0.0081	-0.01879	0.003989	2.485e-06	0.6716	-0.021004	0.0091554	0.021792	2.561e-06	0.4335
11	68883556	T	C	0.5311	0.1481	350503	-6.312	2.762e-10	----	novel	rs7131509	TPCN2, LOC107984345	-0.0057	0.001	1.21e-08	-0.0335755	0.00586317	1e-08	-0.022	0.004083	7.105e-08	0.3226	-0.023875	0.0090594	0.0084089	1.317e-16	0.5176
12	348785	T	C	0.4377	0.1258	350502	-9.442	3.647e-21	----	known	rs11062102	SLC6A13	-0.0059	0.001	2.84e-09	-0.0235688	0.00576823	4.4e-05	-0.02489	0.004095	1.218e-09	0.2921	-0.019136	0.0086998	0.027847	1.541e-13	0.3901
12	3392351	A	G	0.35	0.0496	350502	-9.155	5.447e-20	----	known	rs632887	TSPAN9	-0.0064	0.0012	1.72e-07	-0.0156249	0.00694298	0.024	-0.01983	0.003885	3.316e-07	0.6413	-0.044353	0.011104	6.5047e-05	8.906e-11	0.7534
12	15332342	C	G	0.7075	0.0639	350502	-7.906	2.651e-15	----	known	rs2193172	RERG	-0.0049	0.0011	9.83e-07	-0.0202664	0.00590613	0.0006	NA	NA	NA	NA	-0.013832	0.0090616	0.12692	1.816e-09	0.2444
12	48736985	T	G	0.2444	0.0946	203655	-6.014	1.816e-09	--?-	novel	rs2732481	ZNF641	-0.0059	0.0012	6.45e-07	-0.0300856	0.00612003	8.8e-07	-0.003647	0.006706	0.5866	0.9164	-0.01486	0.010231	0.14638	6.161e-12	0.7833
12	57725197	A	G	0.8384	0.0807	347321	-5.578	2.429e-08	----	known	rs4760355	R3HDM2	-0.0034	0.0011	0.0015	-9.64471e-05	0.00592088	0.99	-0.02761	0.004082	1.333e-11	0.4064	-0.018642	0.0092992	0.045004	0.00239	0.5994
12	76271183	A	G	0.5203	0.1076	350502	-6.209	5.32e-10	----	known	rs1275609	LOC105369844	0.0035	0.0011	0.0014	0.00981148	0.00577709	0.089	0.0241	0.003965	1.211e-09	0.3695	0.023438	0.0089012	0.0084664	2.566e-05	0.5856
12	112553032	A	T	0.497	0.1074	350502	6.717	1.861e-11	++++	known	rs10850001	ALDH2, ATXN2, ACAD10, TMEM116	-0.0032	0.0015	0.0324	-0.0294944	0.00824078	0.00034	-0.02459	0.003777	7.501e-11	0.5845	-0.021331	0.013507	0.1143	3.85e-05	0.7836
13	42787040	A	G	0.7012	0.1168	347322	-6.9	5.216e-12	----	known	rs347413	DGKH	0.0022	0.0011	0.0368	0.0271465	0.00647722	2.8e-05	0.01609	0.003903	3.776e-05	0.6502	0.019219	0.0097422	0.048539	5.502e-06	0.5932
13	48654455	C	G	0.6165	0.118	350503	5.853	4.842e-09	++++	novel	rs9534949	NUDT15, MED4-AS1, LINC00562	0.0066	0.001	2.51e-11	0.0274481	0.00566823	1.3e-06	0.03737	0.005255	1.148e-12	0.8498	0.025546	0.0089426	0.0042841	1.043e-17	0.5802
13	72345089	T	C	0.6907	0.1572	350503	10.658	1.604e-26	++++	known	rs9529913	DACH1	0.0104	0.0035	0.00301	0.0935967	0.0216008	1.5e-05	NA	NA	NA	NA	0.11255	0.040984	0.0060327	2.982e-08	0.0109
14	50735947	T	C	0.0109	0.0059	205585	5.542	2.982e-08	++?+	novel	rs72683923	SOS2, L2HGDH	-0.004	0.001	2.76e-05	-0.0154422	0.00558384	0.0057	-0.01453	0.004168	0.0004903	0.7169	-0.012768	0.0087515	0.1446	3.187e-07	0.5805
15	39274261	A	C	0.6364	0.0707	350504	-5.925	3.13e-09	----	novel	rs8026431	LOC105370781	-0.0045	0.001	6.86e-06	-0.0288618	0.00564269	3.1e-07	NA	NA	NA	NA	-0.03302	0.0088414	0.0001883	9.785e-14	0.5986
15	41496713	T	C	0.5986	0.1203	206846	-7.444	9.785e-14	--?-	known	rs2412608	CHP1	0.0135	0.001	3.46e-43	0.0698559	0.00570333	1.7e-34	0.02309	0.007888	0.003423	0.0592	0.04038	0.0089123	5.9001e-06	4.42e-76	0.4475
15	45649813	A	C	0.2883	0.2214	350504	15.857	1.249e-56	++++	known	rs1145093	SLC28A2	-0.0068	0.0012	4.3e-09	-0.0284017	0.00644038	1e-05	-0.0487	0.003854	1.337e-36	0.6059	-0.029232	0.010398	0.0049373	1.044e-14	0.7368
15	53907948	A	G	0.6832	0.0663	350504	-13.182	1.118e-39	----	known	rs17730281	WDR72	-0.0101	0.0035	0.00387	-0.098122	0.0184367	1e-07	NA	NA	NA	NA	-0.039517	0.030016	0.18801	3.155e-08	0.9836
15	57830151	T	C	0.9836	0.0063	205586	-5.533	3.155e-08	--?-	novel	rs117047297	CGNL1	-0.0031	0.001	0.00166	-0.0188632	0.00564841	0.00084	-0.01405	0.004411	0.001448	0.759	-0.029897	0.0088646	0.00074557	9.194e-08	0.5914
15	63634405	T	G	0.6601	0.1093	350504	-5.929	3.053e-09	----	novel	rs1075456	LACTB	-0.003	0.0012	0.00718	-0.0223966	0.00637167	0.00044	-0.01581	0.003796	3.113e-05	0.4843	-0.0056571	0.010382	0.58584	4.047e-05	0.2558
15	67561355	C	G	0.3495	0.1126	350504	-5.54	3.026e-08	----	novel	rs12443279	SMAD3	0.0064	0.001	3.71e-11	0.0280484	0.00560445	5.6e-07	0.02831	0.004295	4.385e-11	0.4951	0.024147	0.0087481	0.0057791	9.147e-18	0.5394
15	76195940	T	C	0.5212	0.0296	350504	10.371	3.366e-25	++++	known	rs7177266	PTPN9, SNX33, CSPG4, ENSG00000203392, ISL2, C15orf27, RP11-326L17.1 UBE2Q2 NRG4 RP11-685G9.4	0.0035	0.001	0.000416	0.0201144	0.00581299	0.00054	0.01961	0.003728	1.429e-07	0.4853	0.019343	0.0089759	0.031172	1.447e-07	0.5434
15	99289638	C	G	0.5196	0.0651	350504	7.055	1.726e-12	++++	known	rs2137683	IGF1R	-0.0176	0.0014	4.57e-40	-0.056692	0.0072292	4.4e-15	-0.07328	0.004526	5.808e-59	0.7807	-0.071026	0.0113	3.3251e-10	2.159e-59	0.8243
16	20392332	A	G	0.8064	0.0241	350504	-21.763	5.23e-105	----	known	rs77924615	UMOD	-0.0056	0.0012	9.76e-07	-0.0287959	0.00636355	6e-06	-0.02396	0.004068	3.861e-09	0.3153	-0.014959	0.010449	0.15227	4.314e-11	0.2447
16	51754991	T	C	0.2736	0.0361	350504	-8.44	3.181e-17	----	known	rs12935539	SALL1	-0.0059	0.0011	3.97e-08	-0.0122494	0.00650677	0.06	-0.02005	0.006356	0.001607	0.0952	-0.024482	0.0097453	0.012004	2.76e-09	0.2686
16	68304392	A	C	0.1976	0.1638	350504	-6.375	1.832e-10	----	known	rs8056893	NFATC3	-0.0037	0.0012	0.00244	-0.0151083	0.00742106	0.042	-0.01984	0.003896	3.545e-07	0.6242	-0.0074243	0.011046	0.50152	0.0003442	0.7499
16	69718112	A	G	0.6984	0.0815	350504	-5.668	1.449e-08	----	novel	rs77944668	NFAT5, NQO1	-0.0043	0.0011	3.38e-05	-0.0159502	0.00605871	0.0085	-0.01584	0.004768	0.0008938	0.8141	-0.0096496	0.0092085	0.29469	1.218e-06	0.7235
16	73024276	T	C	0.761	0.0574	347323	-5.628	1.821e-08	----	novel	rs1858800	ZFHX3	-0.005	0.0013	0.000168	-0.0408975	0.00758156	6.9e-08	-0.01284	0.004407	0.003581	0.766	-0.01278	0.01202	0.28771	9.696e-10	0.8123
16	79938996	C	G	0.7933	0.0299	350504	-6.366	1.938e-10	----	novel	rs35286975	MAF	0.0051	0.0012	1.7e-05	0.0206308	0.00570691	0.0003	NA	NA	NA	NA	NA	NA	NA	3.482e-08	0.5824
16	89738346	A	G	0.5824	0.0109	177995	5.515	3.482e-08	++??	known	rs7187910	SPATA2L, RP11-368I7.4	-0.0075	0.0011	5.63e-12	-0.0346725	0.00571845	1.3e-09	NA	NA	NA	NA	-0.027478	0.0089633	0.0021744	2.532e-21	0.3439
17	19428610	A	G	0.3439	0.0592	199322	-9.48	2.532e-21	--?-	known	rs2440164	SLC47A1	-0.0042	0.001	2.04e-05	-0.0164647	0.00567972	0.0037	-0.01616	0.003776	1.858e-05	0.5866	-0.010111	0.0087752	0.24923	2.901e-07	0.6321
17	34950239	T	C	0.6134	0.0475	350502	-6.394	1.617e-10	----	novel	rs12937411	MYO19, DHRS11	-0.0088	0.0012	3.26e-15	-0.0578799	0.00623161	1.6e-20	-0.03532	0.004794	1.733e-13	0.7852	-0.016048	0.010122	0.11288	1.977e-30	0.6259
17	37396679	T	C	0.6912	0.1347	350502	-13.029	8.329e-39	----	known	rs11078893	PPP1R1B	-0.0125	0.0013	4.36e-21	-0.044002	0.00765062	8.8e-09	-0.04753	0.004277	1.084e-28	0.5224	-0.033241	0.011165	0.0029115	9.172e-29	0.3617
17	59456589	T	C	0.4275	0.1743	350502	-14.916	2.576e-50	----	known	rs9895661	TBX2	-0.0054	0.001	2.17e-08	-0.0241006	0.00564877	2e-05	-0.01528	0.004508	0.0006993	0.2226	-0.018373	0.008853	0.037968	6.55e-13	0.3832
18	5585158	A	G	0.3174	0.0981	350503	-7.465	8.351e-14	----	known	rs1719934	EPB41L3	0.0065	0.0016	6e-05	0.0179664	0.010161	0.077	0.02426	0.004172	6.046e-09	0.7038	0.034492	0.015374	0.024871	2.519e-06	0.8806
18	24393213	A	C	0.8081	0.0896	350503	6.948	3.706e-12	++++	known	rs16942751	KCTD1	0.0013	0.0011	0.183	0.0162952	0.00560542	0.0036	0.02163	0.003793	1.177e-08	0.5328	0.018017	0.0086841	0.038024	0.0008382	0.5631
18	46460903	C	G	0.5505	0.0544	345094	5.845	5.062e-09	++++	known	rs2337106	SMAD7	0.0063	0.0012	3.01e-08	0.0285709	0.00659979	1.5e-05	0.008229	0.003948	0.03712	0.3386	0.017579	0.010729	0.10133	2.101e-12	0.3025
18	59358379	T	G	0.3173	0.0535	350503	6.593	4.309e-11	++++	known	rs7242701	RNF152	-0.0085	0.0014	6.9e-10	-0.045267	0.00593473	2.4e-14	-0.04652	0.004657	1.726e-23	0.2787	-0.054693	0.009891	3.2401e-08	1.869e-27	0.4375
18	77156537	C	G	0.3659	0.0925	318595	-14.047	8.025e-45	----	known	rs8096658	NFATC1	-0.0043	0.0011	2.24e-05	-0.0237943	0.00594089	6.2e-05	-0.01386	0.004592	0.00254	0.7939	-0.019433	0.0089884	0.030623	1.174e-09	0.6328
19	18384950	T	G	0.6992	0.112	348391	-6.399	1.568e-10	----	novel	rs1075403	JUND, KIAA1683	0.007	0.001	2.35e-12	0.0463257	0.00584872	2.4e-15	0.02116	0.003973	1.008e-07	0.6591	0.018117	0.0087996	0.039519	1.31e-24	0.4503
19	33358355	T	C	0.5359	0.1188	350504	10.918	9.454e-28	++++	known	rs7247977	SLC7A9	-0.004	0.0011	0.000143	-0.0201831	0.00587209	0.00059	NA	NA	NA	NA	-0.020325	0.0092128	0.027384	4.662e-08	0.7415
19	38441136	T	C	0.7415	0.0822	206846	-5.464	4.662e-08	--?-	known	rs17249336	SIPA1L3	0.0047	0.0011	7.58e-06	0.0168537	0.00579981	0.0037	0.01197	0.004797	0.0126	0.807	0.0093981	0.0090864	0.30101	1.554e-07	0.441
19	49217305	A	G	0.591	0.1881	350504	5.46	4.77e-08	++++	novel	rs281386	RASIP1, FUT2	-0.0065	0.001	3.44e-11	-0.0260615	0.00567238	4.3e-06	-0.01798	0.004521	6.959e-05	0.2159	-0.022157	0.0088784	0.01258	1.383e-16	0.4531
20	33529766	T	G	0.355	0.1168	347318	-8.62	6.721e-18	----	known	rs2273684	ACSS2, MYH7B, ITCH	0.0097	0.0013	5.44e-15	0.028938	0.00708867	4.5e-05	0.02409	0.007767	0.001928	0.0816	0.027011	0.011746	0.021485	1.535e-18	0.1748
20	52732362	T	C	0.1366	0.0504	350502	8.527	1.499e-17	++++	known	rs17216707	CYP24A1	-0.0033	0.0011	0.00183	-0.00228725	0.00590957	0.7	-0.0259	0.004178	5.722e-10	0.2753	-0.00047669	0.0091314	0.95837	0.01208	0.3466
20	57472174	T	C	0.3174	0.1014	350502	-5.48	4.262e-08	----	known	rs1407040	GNAS, RP1-309F20.4	0.0087	0.0018	1.79e-06	0.0411836	0.0104854	8.6e-05	NA	NA	NA	NA	0.017218	0.016037	0.28299	1.513e-09	0.8245
20	62336334	T	C	0.8245	0.289	204319	6.043	1.513e-09	++?+	novel	rs1758206	ZGPAT, LIME1	-0.0045	0.0011	1.33e-05	-0.0211607	0.00601744	0.00044	-0.01662	0.004327	0.0001229	0.2705	0.0025087	0.0094746	0.79118	4.739e-07	0.3229
21	16582710	A	G	0.3014	0.0267	350504	-6.07	1.282e-09	---+	novel	rs56038390	NRIP1	0.0071	0.0014	6.95e-08	0.0177585	0.00807749	0.028	0.02185	0.008171	0.007501	0.9403	0.0069525	0.012023	0.56307	8.168e-08	0.868
21	35356706	A	G	0.8977	0.0369	350504	5.652	1.583e-08	++++	novel	rs2834317	LOC105372790	0.002	0.0012	0.0822	0.00870593	0.00650543	0.18	0.02306	0.00376	8.589e-10	0.4288	0.015166	0.010387	0.14428	0.01138	0.6271
21	37834258	T	C	0.5451	0.152	347322	5.469	4.532e-08	++++	known	rs128494	CLDN14	0.004	0.001	5.34e-05	0.0168866	0.00572589	0.0032	0.01598	0.00389	3.973e-05	0.3515	0.014251	0.0087925	0.10506	2.475e-07	0.4251
22	38600542	T	C	0.3949	0.058	350504	6.318	2.647e-10	++++	novel	rs2267373	MAFF	0.0057	0.0016	0.000388	0.0551385	0.0104059	1.2e-07	0.03028	0.004374	4.441e-12	0.279	NA	NA	NA	3.188e-09	0.101
22	40885499	T	C	0.18	0.0891	323766	8.544	1.299e-17	+++?	known	rs73167082	TNRC6B	NA	NA	NA	-0.0152006	0.00545521	0.0053	-0.01829	0.00332	3.636e-08	0.3043	-0.016661	0.011584	0.15036	0.002622	0.2301
X	8910963	A	C	0.2745	0.0372	239987	-5.72	1.063e-08	?---	known	rs113401767	ANOS1	NA	NA	NA	-0.032484	0.00527142	7.2e-10	NA	NA	NA	NA	-0.023099	0.011308	0.041104	1.358e-09	0.7148
X	18597869	A	C	0.7148	0.0316	96329	-6.06	1.358e-09	?-?-	novel	rs4825261	CDKL5	NA	NA	NA	-0.193262	0.0189331	1.8e-24	NA	NA	NA	NA	-0.10198	0.054008	0.059004	1.936e-20	0.0127
X	106016268	A	T	0.0127	0.0038	96329	-9.266	1.936e-20	?-?-	known	rs56121637	RNF128	NA	NA	NA	-0.0146004	0.0050085	0.0036	-0.01732	0.003232	8.413e-08	0.6523	-0.028388	0.00926	0.0021742	7.733e-05	0.6243
X	118630622	A	G	0.641	0.0644	239987	-6.215	5.147e-10	?---	novel	rs454741	SLC25A43, CXorf56	NA	NA	NA	0.013848	0.0054756	0.011	0.01886	0.003519	8.393e-08	0.3788	0.01267	0.0095547	0.18485	0.005933	0.6643
X	133808916	A	G	0.4934	0.1707	239987	5.454	4.928e-08	?+++	novel	rs11796053	HPRT1	NA	NA	NA	0.0136766	0.00475773	0.004	0.01948	0.003244	1.903e-09	0.6679	0.015181	0.0091033	0.095402	0.00137	0.4374
X	152898260	A	C	0.5754	0.122	239987	6.187	6.134e-10	?+++	known	rs4262465	DUSP9
Direction of effect is with respect to the alternate allele
Order of studies for direction column: 1) CKDGen 2) HUNT 3) BBJ 4) MGI
Meta-analysis results are from p-value-based meta-analysis, beta/SE values from individual cohorts are included for reference
