# Supplementary material for: Sex-specific and pleiotropic effects underlying kidney function identified from GWAS meta-analysis
Source: Nat Commun. 2019 Apr 23;10:1847. doi: 10.1038/s41467-019-09861-z (PMC6478837; doi:10.1038/s41467-019-09861-z)
Supplement: Supplementary file 5 — Supplementary Data 2 [file 41467_2019_9861_MOESM5_ESM.xlsx]

## Sheet: Supplementary data 2
Gene prioritization strategy at genome-wide significant loci for eGFR
Genes were prioritized based on the consensus between significantly colocalized eQTLs, DEPICT gene prioritization, and missense variants in moderate LD. The nearest gene was used if no other candidate genes were available.
Chr	Pos (hg19)	Ref	Alt	rsID Lead Variant	Overlap with Previously Reported Loci	Lead Variant Type	Prioritized Gene(s)	Evidence	snpeff ensembl summary	DEPICT Prioritized Genes with FDR < 0.05	significantly colocalized eQTLs (eQTLs in kidney are noted)	missense variants (with LD r2 to lead variant)	Mendelian Kidney Disease Genes within ± 250 kb of index variant*
1	10733081	T	C	rs284316	novel	intron	CASZ1	DEPICT	CASZ1(9):intron_variant(4)	CASZ1_<=0.01	NA	NA	PEX14
1	15908242	T	C	rs6664388	known	intron	DDI2, AGMAT, PLEKHM2, CELA2B	DEPICT	RP4-680D5.2(1):downstream_gene_variant(1)|DNAJC16(9):intron_variant(1)|AGMAT(1):intron_variant(1)	DDI2_<=0.01 AGMAT_<=0.01 PLEKHM2_<=0.01 CELA2B_<0.05	DNAJC16 FBLIM1	CELA2B_p.Gly79Arg_0.6142, CELA2B_p.Asp114Asn_0.6365	NA
1	23680630	T	C	rs12563200	known	intergenic	TCEA3, HTR1D, ZNF436, C1orf213, RP5-1057J7.7	Union of DEPICT and eQTL colocalization	HNRNPR-ZNF436(1):intergenic_region(1)	TCEA3_<=0.01	HTR1D ZNF436 C1orf213 RP5-1057J7.7	NA	NA
1	100808363	A	G	rs11166440	novel	intergenic	CDC14A	Consensus between DEPICT and eQTL colocalization	RP5-837M10.1-RP5-837M10.2(1):intergenic_region(1)|CDC14A(8):upstream_gene_variant(1)|RP5-837M10.2(1):upstream_gene_variant(1)	CDC14A_<=0.01	CDC14A	NA	NA
1	109901462	C	G	rs1963869	known	intron	SYPL2	Consensus between DEPICT and eQTL colocalization	SORT1(9):intron_variant(4)	SYPL2_<=0.01	SYPL2 MYBPHL PSRC1 SORT1 ATXN7L2 CELSR2	NA	NA
1	113258681	T	C	rs12722725	known	intergenic (missense proxy r2 > 0.8)	PPM1J	Consensus between eQTL colocalization and missense variant	PPM1J(6):upstream_gene_variant(6)|RP11-426L16.10(5):upstream_gene_variant(5)|RP11-426L16.9(1):non_coding_exon_variant(1)|FAM19A3(2):upstream_gene_variant(2)	NA	PPM1J	PPM1J_p.Leu213Phe_0.9828	NA
1	150940625	T	G	rs267738	known	missense	CERS2	Consensus between DEPICT and missense variant	SETDB1(17):downstream_gene_variant(5)|CERS2(14):upstream_gene_variant(3)non_coding_exon_variant(3)missense_variant(8)|RP11-316M1.12(2):downstream_gene_variant(2)|RP11-316M1.3(1):upstream_gene_variant(1)	ADAMTSL4_<=0.01 ECM1_<=0.01 APH1A_<=0.01 CERS2_<=0.01 ARNT_<=0.01 RPRD2_<=0.01 CA14_<=0.01 ANXA9_<0.05	C1orf54 ARNT ANXA9 MRPS21 TARS2 MCL1	CERS2_p.Glu115Val_lead_variant, ANXA9_p.Asp166Gly_0.5489	NA
1	155184975	A	G	rs2990223	known	intron (missense proxy r2 > 0.8)	MTX1, MUC1*	Consensus between DEPICT, eQTL colocalization and missense variant	MTX1(7):downstream_gene_variant(7)|GBAP1(9):downstream_gene_variant(2)intron_variant(6)non_coding_exon_variant(1)|RP11-263K19.6(1):upstream_gene_variant(1)	EFNA1_<=0.01 MUC1_<=0.01	GBAP1 GBA THBS3 MUC1 RP11-263K19.4 TRIM46 MTX1	MTX1_p.Ser63Thr_0.97249	MUC1,GBA
1	171528416	A	G	rs235485	known	intron	PRRC2C	Nearest gene	PRRC2C(12):intron_variant(5)	NA	NA	PRRC2C_p.Ala906Thr_0.749, PRRC2C_p.Ser1624Cys_0.7492	NA
1	180905694	T	C	rs3795503	novel	intron	KIAA1614	eQTL colocalization	KIAA1614(5):synonymous_variant(2)intron_variant(1)upstream_gene_variant(1)	NA	KIAA1614	NA	NA
1	201016296	A	G	rs3850625	known	missense	CACNA1S*	Missense variant	RP11-168O16.2(1):downstream_gene_variant(1)|CACNA1S(2):missense_variant(2)	NA	NA	CACNA1S_p.Arg1539Cys_lead_variant	CACNA1S
1	227085824	A	G	rs1800674	novel	UTR	ADCK3	DEPICT	PSEN2(13):downstream_gene_variant(8)|ADCK3(762):upstream_gene_variant(1)5_prime_UTR_variant(1)	ADCK3_<0.05	NA	NA	NA
1	243501763	A	C	rs2802729	known	intron	CEP170, SDCCAG8*, FCF1P7	eQTL colocalization	SDCCAG8(14):intron_variant(4)upstream_gene_variant(1)	NA	CEP170 SDCCAG8 FCF1P7	SDCCAG8_p.Glu378Asp_0.5011	SDCCAG8
2	15792518	T	C	rs807603	known	intergenic	DDX1	Nearest gene	DDX1-AC008278.3(1):intergenic_region(1)	NA	NA	NA	NA
2	18679586	C	G	rs10856778	novel	intergenic	LOC105373454	Nearest gene	KCNS3-RP11-111J6.2(1):intergenic_region(1)	NA	NA	NA	NA
2	27742603	T	C	rs780093	known	intron (missense proxy r2 > 0.8)	GCKR	Missense variant	GCKR(7):intron_variant(2)	IFT172_<0.05	GPN1 NRBP1 KRTCAP3 MPV17 AC074117.10 RBKS AC074117.13 ZNF512	GCKR_p.Leu446Pro_0.9097	EIF2B4,IFT172
2	43441169	T	C	rs35136921	novel	intron	THADA	Nearest gene	THADA(21):intron_variant(1)	NA	NA	NA	NA
2	54574942	C	G	rs1405833	novel	intron (missense proxy r2 > 0.8)	C2orf73	Missense variant	C2orf73(7):intron_variant(7)	NA	NA	C2orf73_p.Pro254Leu_0.9636	NA
2	73871689	A	T	rs13410232	known	intergenic (missense proxy r2 > 0.8)	ALMS1*, NAT8	Consensus between DEPICT, eQTL colocalization, and missense variants	NAT8(1):upstream_gene_variant(1)|NAT8-ALMS1P(1):intergenic_region(1)|ALMS1P(2):upstream_gene_variant(1)	NAT8_<=0.01 NAT8B_<=0.01 ALMS1-IT1_<=0.01	ALMS1 RP11-434P11.2 AC092653.5	ALMS1_p.Arg393Cys_0.8587,ALMS1_p.Gly1416Ala_0.8587,ALMS1_p.Ile1877Val_0.8546,ALMS1_p.Ile2072Thr_0.6323,ALMS1_p.Ser2113Arg_0.8546,ALMS1_p.Arg2286Pro_0.86546,ALMS1_p.Arg2828Ser_0.8587,ALMS1_p.Asn2858Ser_0.8587,ALMS1_p.Arg4031Lys_0.2868,NAT8_p.Phe143Ser_0.9845	ALMS1,ACTG2
2	113967075	T	C	rs11123169	known	intergenic	PAX8	DEPICT	PAX8-AS1(13):upstream_gene_variant(1)|PSD4-PAX8-AS1(1):intergenic_region(1)|PSD4(12):downstream_gene_variant(1)	PAX8_<=0.01	NA	NA	NA
2	121306440	A	G	rs17050272	known	intergenic	GLI2, AC073257.2	Union of DEPICT and eQTL colocalization	AC073257.2-AC073257.1(1):intergenic_region(1)|AC073257.2(1):upstream_gene_variant(1)|AC073257.1(1):downstream_gene_variant(1)	GLI2_<=0.01	AC073257.2	NA	NA
2	148663568	T	G	rs12987286	known	intron (missense proxy r2 > 0.8)	ACVR2A, ORC4	Consensus between DEPICT, eQTL colocalization, and missense variants	ACVR2A(509):intron_variant(3)|AC009480.3(1):upstream_gene_variant(1)	ACVR2A_<0.05	ACVR2A ORC4	ORC4_p.Asn78Thr_0.889	NA
2	170202833	T	G	rs3770636	known	intron	LRP2*	DEPICT	LRP2(5):intron_variant(2)	LRP2_<=0.01	NA	NA	LRP2,BBS5
2	177053426	A	C	rs150457564	known	intron	HOXD8, HOXD10, HOXD3, HOXD9, HOXD4,	DEPICT	HOXD-AS1(12):intron_variant(1)upstream_gene_variant(4)|HOXD1(1):5_prime_UTR_variant(1)	HOXD8_<=0.01 HOXD10_<=0.01 HOXD3_<=0.01 HOXD9_<=0.01 HOXD4_<0.05	NA	NA	HOXD13
2	178146362	C	G	rs17581525	novel	intron	AC074286.1	eQTL colocalization	AC074286.1(5):downstream_gene_variant(3)|NFE2L2(14):intron_variant(3)	NA	AC074286.1	NA	NA
2	191278341	A	G	rs6725814	novel	intron	MFSD6	Nearest gene	MFSD6(11):intron_variant(3)	NA	NA	NA	NA
2	211540507	A	C	rs1047891	known	missense	CPS1	Missense variant	CPS1(25):non_coding_exon_variant(1)missense_variant(3)	ERBB4_<=0.01	NA	CPS1_p.Thr1412Asn_lead_variant	NA
2	217683836	T	G	rs2541381	known	intron	AC007563.5	eQTL colocalization	AC007563.5(2):intron_variant(1)	NA	AC007563.5	NA	NA
2	230612451	A	G	rs6756038	novel	intergenic	TRIP12	DEPICT	DNER-TRIP12(1):intergenic_region(1)	TRIP12_<0.05	NA	NA	NA
3	38479475	T	C	rs7429308	novel	intergenic	ACVR2B, XYLB	Consensus between DEPICT and eQTL colocalization	XYLB-ACVR2B-AS1(1):intergenic_region(1)	ACVR2B_<=0.01 XYLB_<0.05	XYLB EXOG ACVR2B	NA	NA
3	121644029	T	G	rs2250065	known	intron (missense proxy r2 > 0.8)	SLC15A2	Consensus between eQTL colocalization and missense variant	AC072031.1(1):upstream_gene_variant(1)|SLC15A2(7):downstream_gene_variant(1)intron_variant(2)upstream_gene_variant(2)	NA	SLC15A2 PARP14	SLC15A2_p.Leu350Phe_1,SLC15A2_p.Pro409Ser_1,SLC15A2_p.Arg509Lys_1	IQCB1
3	141766305	C	G	rs6791514	known	intron	TFDP2	eQTL	RP11-343B5.1(1):upstream_gene_variant(1)|TFDP2(31):intron_variant(12)	NA	NA	NA	NA
3	169135914	A	C	rs76112240	known	intron	MECOM	Nearest gene	MECOM(19):intron_variant(3)	MECOM_<=0.01	NA	NA	NA
3	185322643	A	G	rs13081203	known	intron (missense proxy r2 > 0.8)	SENP2	Consensus between eQTL colocalization and missense variant	SENP2(219):downstream_gene_variant(1)intron_variant(9)upstream_gene_variant(1)|RP11-537I16.2(1):upstream_gene_variant(1)	NA	SENP2	SENP2_p.Thr301Lys_0.9954	NA
3	186433046	A	G	rs11927941	known	intergenic	KNG1	Consensus between DEPICT and eQTL colocalization	KNG1(3):upstream_gene_variant(3)|RP11-795A2.3-RP11-573D15.8(1):intergenic_region(1)|RP11-573D15.8(7):downstream_gene_variant(1)	KNG1_<=0.01	KNG1	NA	NA
3	193816778	A	T	rs10933714	novel	intron	LINC02028	DEPICT	RP11-135A1.3(1):intron_variant(1)	LINC02028_<0.05	NA	NA	NA
3	195477791	A	G	rs2291652	novel	UTR	SDHAP2, MUC20, RP11-141C7.4, SDHAP1, MUC4, MIR570	Union of DEPICT and eQTL colocalization	MUC4(22):synonymous_variant(4)3_prime_UTR_variant(13)non_coding_exon_variant(3)	SDHAP2_<=0.01 MUC20_<0.05	RP11-141C7.4 SDHAP1 MUC4 MIR570	NA	NA
4	3421309	T	C	rs4690095	known	intron	RGS12, HGFAC	Union of DEPICT and eQTL colocalization	RGS12(28):downstream_gene_variant(7)intron_variant(10)upstream_gene_variant(6)	RGS12_<0.05	HGFAC	NA	NA
4	23758662	T	C	rs73243607	novel	intron	PPARGC1A	DEPICT	RP11-380P13.1(2):intron_variant(1)|PPARGC1A(16):intron_variant(1)	PPARGC1A_<=0.01	NA	NA	NA
4	77412140	A	G	rs13146355	known	intron	SHROOM3, SCARB2*, FAM47E-STBD1, CCDC158	Union of DEPICT and eQTL colocalization	SHROOM3(10):intron_variant(3)|AC112249.1(1):downstream_gene_variant(1)	SHROOM3_<=0.01	SCARB2 FAM47E-STBD1 CCDC158	NA	NA
4	81182554	T	C	rs12509595	known	intergenic	FGF5	eQTL colocalization	PRDM8-FGF5(1):intergenic_region(1)	NA	FGF5 (kidney)	NA	NA
4	103738972	T	C	rs223401	known	intron	KRT8P46, LRRC37A15P, MANBA, RP11-10L12.4, RP11-10L12.2	eQTL colocalization	UBE2D3(824):intron_variant(29)upstream_gene_variant(1)	NA	KRT8P46 LRRC37A15P MANBA RP11-10L12.4 RP11-10L12.2	NA	CISD2
5	378424	A	G	rs72711354	known	intron	AHRR	DEPICT	AHRR(11):intron_variant(5)	AHRR_<0.05	NA	NA	NA
5	3595978	A	G	rs6420041	known	intergenic	IRX1	DEPICT	CTD-2012M11.3(1):downstream_gene_variant(1)|IRX1(1):upstream_gene_variant(1)|LINC01019-IRX1(1):intergenic_region(1)	IRX1_<=0.01	NA	NA	NA
5	34516058	A	G	rs9283735	known	intergenic	RAI14	Consensus between DEPICT and eQTL colocalization	RP11-1325J9.1-CTD-2024P10.2(1):intergenic_region(1)	RAI14_<=0.01	RAI14	NA	NA
5	39426307	T	C	rs13179493	known	intron	DAB2	Consensus between DEPICT and eQTL colocalization	DAB2(17):intron_variant(2)upstream_gene_variant(9)|C9(4):upstream_gene_variant(1)	DAB2_<=0.01	DAB2	C9_p.Arg5Trp_0.3496	NA
5	53295546	T	C	rs111366116	known	intron	ARL15	DEPICT	ARL15(6):intron_variant(4)	ARL15_<=0.01	NA	NA	NA
5	67739274	A	G	rs113246091	known	intergenic	LOC105379013	Nearest gene	CTC-537E7.3-CTC-537E7.1(1):intergenic_region(1)	NA	NA	NA	NA
5	107459529	T	C	rs12652687	novel	intron	FBXL17	Nearest gene	FBXL17(5):intron_variant(4)	NA	NA	NA	NA
5	176813404	T	C	rs3812036	known	intron	SLC34A1*	Consensus between DEPICT and eQTL colocalization	SLC34A1(5):downstream_gene_variant(1)intron_variant(3)upstream_gene_variant(1)	SLC34A1_<=0.01	RGS14 SUDS3P1 SLC34A1 LMAN2 NSD1	NA	NSD1,SLC34A1
6	24354045	T	C	rs3765502	novel	intron	DCDC2*	Consensus between DEPICT and eQTL colocalization	KAAG1(1):upstream_gene_variant(1)|DCDC2(3):intron_variant(2)	DCDC2_<=0.01 KAAG1_<0.05	DCDC2	NA	DCDC2
6	31238322	T	C	rs9264639	known	intron (missense proxy r2 > 0.8)	HLA-C	Missense variant	HLA-C(9):downstream_gene_variant(1)intron_variant(6)upstream_gene_variant(2)	NA	NA	HLA-C_p.Glu299Gly_1	NA
6	32353918	A	G	rs9279623	known	intergenic	HCG23	Nearest gene	NA	NA	NA	NA	NA
6	34378223	T	C	rs28847046	known	intron	RPS10*	eQTL colocalization	RPS10-NUDT3(1):intron_variant(1)	NA	RPS10	NA	RPS10
6	41681622	A	T	rs2057069	known	intron	TFEB	Nearest gene	TFEB(17):intron_variant(12)	NA	NA	NA	NA
6	43806609	A	G	rs881858	known	intergenic	VEGFA, RPL7L1, PPP2R5D	Union of DEPICT and eQTL colocalization	VEGFA-RP11-344J7.2(1):intergenic_region(1)	VEGFA_<=0.01	RPL7L1 PPP2R5D	NA	NA
6	55282856	A	C	rs143297173	known	intergenic	GFRAL	Nearest gene	GFRAL-HMGCLL1(1):intergenic_region(1)	NA	NA	NA	NA
6	107172979	T	C	rs7766720	novel	intron	LINC02532	DEPICT	RP1-60O19.1(12):intron_variant(4)	LINC02532_<=0.01	NA	NA	NA
6	131870261	T	C	rs2608913	known	intergenic	ARG1	Nearest gene	RPL21P67-ARG1(1):intergenic_region(1)	NA	NA	NA	NA
6	133849789	A	G	rs3822939	known	intron	EYA4	DEPICT	RP3-323P13.2(7):intron_variant(1)|EYA4(14):intron_variant(8)	EYA4_<=0.01	NA	NA	NA
6	160668389	A	G	rs2279463	known	intron	SLC22A2, SLC22A3	Union of DEPICT and eQTL colocalization	SLC22A2(6):intron_variant(3)upstream_gene_variant(1)	SLC22A2_<=0.01	SLC22A3	NA	NA
7	1286567	T	G	rs62435145	known	intergenic	UNCX	Nearest gene	UNCX-AC073094.4(1):intergenic_region(1)	NA	NA	NA	NA
7	50737852	T	C	rs73116822	novel	intron	GRB10	DEPICT	GRB10(504):downstream_gene_variant(1)intron_variant(11)	GRB10_<0.05	NA	NA	NA
7	56072841	T	C	rs4948100	novel	intergenic	ZNF713, PSPH, CCT6A, GBAS	Union of DEPICT and eQTL colocalization	GBAS(11):downstream_gene_variant(3)|GBAS-PSPH(1):intergenic_region(1)	ZNF713_<=0.01 PSPH_<0.05	CCT6A GBAS	NA	NA
7	77523769	A	G	rs10270542	known	intron (missense proxy r2 > 0.8)	PHTF2, PTPN12	Missense variant, consensus between DEPICT and eQTL colocalization	PHTF2(12):intron_variant(8)|Y_RNA(809):upstream_gene_variant(1)	PTPN12_<=0.01 RSBN1L_<=0.01 APTR_<0.05	PTPN12 TMEM60	PHTF2_p.Arg350His_1	NA
7	128737958	A	T	rs56088330	novel	intergenic	RP11-286H14.4, TSPAN33	eQTL colocalization	RP11-286H14.2(1):upstream_gene_variant(1)|RP11-286H14.1(1):upstream_gene_variant(1)|RP11-286H14.1-CYCSP20(1):intergenic_region(1)	NA	RP11-286H14.4 TSPAN33 (kidney)	NA	NA
7	151413124	T	C	rs6464165	known	intron	PRKAG2	Nearest gene	PRKAG2(17):intron_variant(8)	NA	NA	NA	NA
7	155664686	T	C	rs6971211	known	synonymous	SHH*	Nearby known Mendelian Kidney Disease gene	AC104133.1(1):non_coding_exon_variant(1)	NA	NA	NA	SHH
8	9074223	T	C	rs7006504	novel	intergenic	PPP1R3B, ENSG00000254235, ENSG00000182319, RP11-10A14.5	Union of DEPICT and eQTL colocalization	RP11-10A14.5-RP11-10A14.8(1):intergenic_region(1)	PPP1R3B_<=0.01 ENSG00000254235_<0.05 ENSG00000182319_<0.05	RP11-10A14.5	NA	NA
8	23719571	T	C	rs7007761	known	intergenic	STC1, ADAM28	Union of DEPICT and eQTL colocalization	STC1-RNU1-148P(1):intergenic_region(1)	STC1_<=0.01	ADAM28	NA	NA
8	32399662	T	C	rs4489283	novel	intron	RP11-1002K11.1	eQTL colocalization	NRG1(21):intron_variant(4)	NA	RP11-1002K11.1	NA	NA
8	126477978	C	G	rs2001945	novel	intergenic	TRIB1	DEPICT	RN7SL590P-RP11-136O12.2(1):intergenic_region(1)|RP11-136O12.2(2):upstream_gene_variant(1)	TRIB1_<=0.01	NA	NA	NA
8	134332960	T	C	rs10283362	novel	intergenic	NDRG1	DEPICT	NDRG1-CTC-458A3.1(1):intergenic_region(1)	NDRG1_<=0.01	NA	NA	NA
9	34130435	A	G	rs61237993	novel	intergenic (missense proxy r2 > 0.8)	DCAF12, UBE2R2	Missense variant, DEPICT	RP11-537H15.4(1):downstream_gene_variant(1)|DCAF12(7):upstream_gene_variant(4)|DCAF12-RP11-537H15.4(1):intergenic_region(1)	UBE2R2_<=0.01	NA	DCAF12_p.Arg131Gln_0.9936	NA
9	71432174	A	G	rs2039424	known	intron	FAM122A	Consensus between DEPICT and eQTL colocalization	PIP5K1B(8):intron_variant(6)	FAM122A_<0.05	PIP5K1B FAM122A RP11-203L2.3 RP11-15J10.1	NA	NA
9	112206404	A	T	rs10816812	novel	intron	PTPN3	DEPICT	PTPN3(2528):intron_variant(4)	PTPN3_<=0.01	NA	NA	NA
9	119301607	T	G	rs13283416	known	intron	TRIM32*	Nearby known Mendelian Kidney Disease gene	RP11-264C15.2(1):intron_variant(1)|ASTN2(9):intron_variant(7)	NA	NA	NA	TRIM32
9	136146597	T	C	rs550057	novel	intron	ABO	DEPICT	ABO(2):intron_variant(2)	ABO_<=0.01	NA	NA	ADAMTS13
9	139107879	T	C	rs11103387	novel	intron	QSOX2	eQTL colocalization	QSOX2(2):intron_variant(2)	NA	QSOX2	NA	INPP5E
10	899071	A	T	rs80282103	known	intron	LARP4B, IDI2, WDR37	Union of DEPICT and eQTL colocalization	LARP4B(10):intron_variant(1)	LARP4B_<=0.01 IDI2_<0.05	WDR37	NA	NA
10	35171118	A	G	rs11010013	novel	intergenic	PARD3	DEPICT	SS18L2P1-RNU6-847P(1):intergenic_region(1)	PARD3_<=0.01	NA	NA	NA
10	52645248	A	G	rs10994856	known	intron	A1CF, ASAH2B	Union of DEPICT and eQTL colocalization	A1CF(10):intron_variant(8)	A1CF_<=0.01	ASAH2B	NA	NA
10	69951841	C	G	rs10823156	known	intron (missense proxy r2 > 0.8)	MYPN	Missense variant	MYPN(4):intron_variant(3)	NA	NA	MYPN_p.Phe628Leu_0.7903,MYPN_p.Ser691Asn_0.7801,MYPN_p.Ser707Asn_0.8747,MYPN_p.Pro1135Thr_0.9518	DNA2
10	79253261	A	C	rs3127447	novel	intron	KCNMA1	Nearest gene	KCNMA1(23):intron_variant(13)	NA	NA	NA	NA
10	94810665	A	G	rs856534	novel	intron	EXOC6, CYP26C1	eQTL colocalization	EXOC6(8):intron_variant(5)	NA	EXOC6 CYP26C1	NA	NA
10	104575870	A	G	rs6892	known	UTR (missense proxy r2 > 0.8)	WBP1L, C10orf26, CNNM2*	Missense variant, DEPICT	WBP1L(2):3_prime_UTR_variant(2)	C10orf26_<=0.01 CNNM2_<0.05	NA	WBP1L_p.Ala341Ser_0.9927	CYP17A1,CNNM2
10	126418782	T	C	rs11245344	novel	intron	METTL10	eQTL colocalization	FAM53B(3):intron_variant(3)|RP11-12J10.3(1):intron_variant(1)	NA	METTL10 (kidney)	NA	NA
11	2169884	A	C	rs3741205	known	intron	IGF2, IGF2-AS	DEPICT	IGF2-AS(3):downstream_gene_variant(2)non_coding_exon_variant(1)|INS-IGF2(4):downstream_gene_variant(1)intron_variant(3)|IGF2(8):intron_variant(1)	IGF2_<=0.01 IGF2-AS_<0.05	NA	NA	CD81
11	30749090	T	C	rs963837	known	intergenic	DCDC5, MPPED2	Union of DEPICT and eQTL colocalization	RP5-1024C24.1-DCDC1(1):intergenic_region(1)	DCDC5_<0.05	MPPED2	NA	NA
11	47462140	A	G	rs7104036	known	intron	SLC39A13	Consensus between DEPICT and eQTL colocalization	RAPSN(5):intron_variant(5)|RNU6-1302P(1):upstream_gene_variant(1)	RAPSN_<=0.01 MYBPC3_<=0.01 SLC39A13_<=0.01 CELF1_<0.05	RP11-750H9.5 SLC39A13 NR1H3 NUP160	AGBL2_p.Met67Ile_0.4533, NUP160_p.Thr351Ala_0.4572	NA
11	65524252	A	C	rs7123489	known	intron	MAP3K11, PCNXL3	Consensus between DEPICT and eQTL colocalization	RP11-770G2.2(1):intron_variant(1)	OVOL1_<=0.01 MAP3K11_<0.05 AP5B10_<0.05 PCNXL3_<0.05	MAP3K11 BANF1 RNASEH2C EIF1AD PCNXL3 KCNK7 AP5B1 KRT8P26 CST6 RP11-770G2.2 TMEM151A KAT5	NA	EFEMP2
11	68883556	T	C	rs7131509	novel	intergenic	TPCN2, LOC107984345	Nearest gene	RP11-554A11.7-RP11-554A11.8(1):intergenic_region(1)	NA	NA	NA	NA
12	348785	T	C	rs11062102	known	intron	SLC6A13	Consensus between DEPICT and eQTL colocalization	SLC6A13(12):intron_variant(6)upstream_gene_variant(2)	SLC6A13_<=0.01	SLC6A13	NA	NA
12	3392351	A	G	rs632887	known	UTR	TSPAN9	Consensus between DEPICT and eQTL colocalization	TSPAN9(7):3_prime_UTR_variant(2)downstream_gene_variant(4)	TSPAN9_<=0.01	TSPAN9 RP5-1063M23.1 RP5-1063M23.2	NA	NA
12	15332342	C	G	rs2193172	known	intron	RERG	DEPICT	RERG(117):intron_variant(6)	RERG_<0.05	NA	NA	PTPRO
12	48736985	T	G	rs2732481	novel	missense	ZNF641	Consensus between DEPICT, eQTL colocalization, and missense variants	ZNF641(10):downstream_gene_variant(6)missense_variant(4)	ZNF641_<=0.01 COL2A1_<=0.01	ZNF641 H1FNT C12orf54 OR5BK1P	H1FNT_p.Arg84Gly_0.9790, ZNF641_p.Gln363Pro_lead_variant	NA
12	57725197	A	G	rs4760355	known	intron	R3HDM2	DEPICT	R3HDM2(16):intron_variant(4)	R3HDM2_<0.05	NA	NA	NA
12	76271183	A	G	rs1275609	known	intron	LOC105369844	Nearest gene	RP11-114H23.1(2):intron_variant(1)	NA	NA	NA	NA
12	112553032	A	T	rs10850001	known	intergenic	ALDH2, ATXN2, ACAD10, TMEM116	DEPICT	NAA25-TRAFD1(1):intergenic_region(1)	ALDH2_<=0.01 ATXN2_<=0.01 ACAD10_<=0.01 TMEM116_<0.05	NA	NA	NA
13	42787040	A	G	rs347413	known	intron	DGKH	Nearest gene	DGKH(8):intron_variant(7)upstream_gene_variant(1)	NA	NA	NA	NA
13	48654455	C	G	rs9534949	novel	intron	NUDT15, MED4-AS1, LINC00562	eQTL colocalization	MED4(4):intron_variant(3)upstream_gene_variant(1)|MED4-AS1(1):downstream_gene_variant(1)	NA	NUDT15 MED4-AS1 LINC00562	NA	SUCLA2
13	72345089	T	C	rs9529913	known	intron	DACH1*	DEPICT	DACH1(4):intron_variant(4)	DACH1_<=0.01	NA	NA	NA
14	50735947	T	C	rs72683923	novel	synonymous	SOS2, L2HGDH	DEPICT	L2HGDH(7):synonymous_variant(3)	SOS2_<=0.01 L2HGDH_<=0.01	NA	NA	NA
15	39274261	A	C	rs8026431	novel	intron	LOC105370781	Nearest gene	RP11-624L4.1(6):intron_variant(3)	NA	NA	NA	NA
15	41496713	T	C	rs2412608	known	intron	CHP1	Consensus between DEPICT and eQTL colocalization	EXD1(5):intron_variant(2)	CHP1_<=0.01 CHAC1_<=0.01	NUSAP1 CHP1 KNSTRN	NA	NA
15	45649813	A	C	rs1145093	known	intergenic	SLC28A2	Consensus between eQTL colocalization and missense variant	GATM(1752):downstream_gene_variant(2)|RNU6-953P-GATM(1):intergenic_region(1)|RNU6-953P(1):upstream_gene_variant(1)	ENSG00000230288_<0.05	CTD-2651B20.4 SLC28A2 GATM DUOX1	SLC28A2_p.Pro22Leu_0.7265,SLC28A2_p.Ser75Arg_0.7899	NA
15	53907948	A	G	rs17730281	known	missense	WDR72	Consensus between DEPICT and missense variant	WDR72(7):downstream_gene_variant(1)missense_variant(4)	WDR72_<=0.01	NA	WDR72_p.Leu819Phe_lead_variant,WDR72_p.Pro306Leu_0.2218	NA
15	57830151	T	C	rs117047297	novel	intron	CGNL1	DEPICT	CGNL1(3):intron_variant(1)	CGNL1_<=0.01	NA	NA	NA
15	63634405	T	G	rs1075456	novel	intron	LACTB	Consensus between DEPICT and eQTL colocalization	CA12(6):intron_variant(3)upstream_gene_variant(1)	CA12_<=0.01 LACTB_<0.05	LACTB	NA	NA
15	67561355	C	G	rs12443279	novel	intron	SMAD3*	DEPICT	IQCH(14):intron_variant(9)	SMAD3_<=0.01	NA	NA	SMAD3
15	76195940	T	C	rs7177266	known	intergenic	PTPN9, SNX33, CSPG4, ENSG00000203392, ISL2, C15orf27, RP11-326L17.1 UBE2Q2 NRG4 RP11-685G9.4	Union of DEPICT and eQTL colocalization	UBE2Q2-FBXO22(1):intergenic_region(1)|UBE2Q2(46):downstream_gene_variant(7)|FBXO22(10):upstream_gene_variant(8)	PTPN9_<=0.01 SNX33_<=0.01 CSPG4_<=0.01 ENSG00000203392_<0.05 ISL2_<0.05 C15orf27_<0.05	RP11-326L17.1 UBE2Q2 NRG4 RP11-685G9.4	NA	NA
15	99289638	C	G	rs2137683	known	intron	IGF1R	DEPICT	IGF1R(1257):intron_variant(5)	IGF1R_<=0.01	NA	NA	NA
16	20392332	A	G	rs77924615	known	intron	UMOD*	DEPICT	RP11-429K17.1(1):upstream_gene_variant(1)|PDILT(79):downstream_gene_variant(1)intron_variant(1)	UMOD_<=0.01	NA	NA	UMOD
16	51754991	T	C	rs12935539	known	intergenic	SALL1*	DEPICT	RN7SKP142-RP11-7O14.1(1):intergenic_region(1)	SALL1_<=0.01	NA	NA	NA
16	68304392	A	C	rs8056893	known	intron	NFATC3	Consensus between DEPICT and eQTL colocalization	SLC7A6(15):intron_variant(9)upstream_gene_variant(2)	ESRP2_<=0.01 PSKH1_<=0.01 SLC12A4_<=0.01 LCAT_<=0.01 NFATC3_<=0.01	PLA2G15 NFATC3 SLC7A6	NA	NA
16	69718112	A	G	rs77944668	novel	intron	NFAT5, NQO1	DEPICT	NFAT5(12):intron_variant(11)	NFAT5_<=0.01 NQO1_<0.05	NA	NA	NA
16	73024276	T	C	rs1858800	novel	intron	ZFHX3	Consensus between DEPICT and eQTL colocalization	ZFHX3(4):intron_variant(2)	ZFHX3_<=0.01	ZFHX3 RP11-346C20.4 RP11-346C20.3	NA	NA
16	79938996	C	G	rs35286975	novel	intergenic	MAF	DEPICT	RP11-345M22.3-RP11-148M9.1(1):intergenic_region(1)	MAF_<=0.01	NA	NA	NA
16	89738346	A	G	rs7187910	known	intergenic	SPATA2L, RP11-368I7.4	eQTL colocalization	SPATA33(9):downstream_gene_variant(6)|SPATA33-CDK10(1):intergenic_region(1)	NA	SPATA2L RP11-368I7.4	NA	FANCA
17	19428610	A	G	rs2440164	known	intron	SLC47A1	Consensus between DEPICT and eQTL colocalization	SLC47A1(16):intron_variant(1)	SLC47A1_<=0.01	SLC47A1	NA	B9D1
17	34950239	T	C	rs12937411	novel	intron (missense proxy r2 > 0.8)	MYO19, DHRS11	Consensus between DEPICT, eQTL colocalization, and missense variants	DHRS11(8):intron_variant(4)upstream_gene_variant(3)|GGNBP2(9):downstream_gene_variant(2)	DHRS11_<=0.01	DHRS11 GGNBP2 MYO19	MYO19_p.Leu663Phe_0.8846	NA
17	37396679	T	C	rs11078893	known	intron	PPP1R1B	Consensus between DEPICT and eQTL colocalization	RP11-690G19.4(2):intron_variant(1)upstream_gene_variant(1)	GRB7_<=0.01 ERBB2_<=0.01 FBXL20_<0.05 PPP1R1B_<0.05	RP11-690G19.3 STARD3 PPP1R1B PNMT GSDMA GSDMB ZPBP2 ARL5C RP11-387H17.4	NA	NA
17	59456589	T	C	rs9895661	known	intron	TBX2	Consensus between DEPICT and eQTL colocalization	BCAS3(32):intron_variant(11)non_coding_exon_variant(1)|RP11-332H18.3(2):upstream_gene_variant(2)|RP11-332H18.5(1):intron_variant(1)	TBX2_<=0.01 BCAS3_<0.05	RP11-332H18.4 TBX2	NA	NA
18	5585158	A	G	rs1719934	known	intron	EPB41L3	Nearest gene	NA	NA	NA	NA	NA
18	24393213	A	C	rs16942751	known	intron	KCTD1*	Nearby known Mendelian Kidney Disease gene	AQP4-AS1(4):intron_variant(2)	NA	NA	NA	KCTD1
18	46460903	C	G	rs2337106	known	intron	SMAD7	DEPICT	SMAD7(8):intron_variant(6)upstream_gene_variant(2)	SMAD7_<=0.01	NA	NA	NA
18	59358379	T	G	rs7242701	known	intron	RNF152	DEPICT	RP11-879F14.1(3):intron_variant(2)	RNF152_<=0.01	NA	NA	NA
18	77156537	C	G	rs8096658	known	intron	NFATC1	eQTL colocalization	NFATC1(18):intron_variant(6)upstream_gene_variant(6)	NA	NFATC1	NA	NA
19	18384950	T	G	rs1075403	novel	intron	JUND, KIAA1683	Union of DEPICT and eQTL colocalization	KIAA1683(8):intron_variant(7)	JUND_<=0.01	KIAA1683	NA	PIK3R2
19	33358355	T	C	rs7247977	known	intron	SLC7A9*	Consensus between DEPICT and eQTL colocalization	RN7SKP22(1):upstream_gene_variant(1)|SLC7A9(6):intron_variant(5)upstream_gene_variant(1)	SLC7A9_<=0.01	CEP89 SLC7A9 CTD-2085J24.4 C19orf40 RPS12P31	CEP89_p.Val398Ala_0.42	SLC7A9
19	38441136	T	C	rs17249336	known	intron	SIPA1L3	DEPICT	SIPA1L3(12):intron_variant(2)	SIPA1L3_<0.05	NA	NA	NA
19	49217305	A	G	rs281386	novel	intron	RASIP1, FUT2	Union of DEPICT and eQTL colocalization	MAMSTR(7):splice_region_variant&intron_variant(5)downstream_gene_variant(2)	RASIP1_<=0.01	FUT2	NA	NA
20	33529766	T	G	rs2273684	known	intron	ACSS2, MYH7B, ITCH	Consensus between DEPICT and eQTL colocalization	GSS(95):intron_variant(3)	ACSS2_<=0.01 MYH7B_<=0.01 NCOA6_<=0.01 TP53INP2_<=0.01 GSS_<0.05 ITCH_<0.05	ACSS2 GGT7 ITCH TRPC4AP EDEM2 MYH7B FDX1P1	MYH7B_p.Lys1552Asn_0.3063	NA
20	52732362	T	C	rs17216707	known	intergenic	CYP24A1*	Nearby known Mendelian Kidney Disease gene	BCAS1-CYP24A1(1):intergenic_region(1)	NA	NA	NA	CYP24A1
20	57472174	T	C	rs1407040	known	intron	GNAS*, RP1-309F20.4	Union of DEPICT and eQTL colocalization	GNAS(57):intron_variant(48)upstream_gene_variant(1)	GNAS_<0.05	RP1-309F20.4	NA	STX16,GNAS-AS1,GNAS
20	62336334	T	C	rs1758206	novel	intron (missense proxy r2 > 0.8)	ZGPAT, LIME1	Consensus between eQTL colocalization and missense variants	ZGPAT(226):upstream_gene_variant(10)|RP4-583P15.15(1):upstream_gene_variant(1)|ARFRP1(12):downstream_gene_variant(1)intron_variant(7)non_coding_exon_variant(1)upstream_gene_variant(3)	SLC2A4RG_<=0.01 ZBTB46_<0.05	LIME1 ZGPAT	ZGPAT_p.Ser61Arg_0.9772, LIME1_p.Pro211Leu_0.9659	NA
21	16582710	A	G	rs56038390	novel	intergenic	NRIP1	DEPICT	AF127577.12-AJ006998.2(1):intergenic_region(1)	NRIP1_<=0.01	NA	NA	NA
21	35356706	A	G	rs2834317	novel	intergenic	LOC105372790	Nearest gene	LINC00649-MRPS6(1):intergenic_region(1)	NA	NA	NA	NA
21	37834258	T	C	rs128494	known	intron	CLDN14	Consensus between DEPICT and eQTL colocalization	AP000695.4(2):downstream_gene_variant(1)intron_variant(1)|AP000695.6(1):intron_variant(1)|CLDN14(6):intron_variant(5)	CLDN14_<=0.01	CLDN14 AP000695.6 AP000695.1	NA	NA
22	38600542	T	C	rs2267373	novel	intron	MAFF	Consensus between DEPICT and eQTL colocalization	MAFF(7):intron_variant(6)|PLA2G6(28):intron_variant(1)	MAFF_<0.05	BAIAP2L2 MAFF	NA	NA
22	40885499	T	C	rs73167082	known	intron	TNRC6B	Consensus between DEPICT and eQTL colocalization	MKL1(9):intron_variant(5)	TNRC6B_<=0.01 MKL1_<0.05	TNRC6B	NA	NA
X	8910963	A	C	rs113401767	known	intergenic	ANOS1*	Nearby known Mendelian Kidney Disease gene	GS1-542M4.4-RP11-66N5.2(1):intergenic_region(1)	NA	NA	NA	ANOS1
X	18597869	A	C	rs4825261	novel	intron	CDKL5	eQTL colocalization	CDKL5(75):intron_variant(2)	NA	CDKL5 (kidney)	NA	NA
X	106016268	A	T	rs56121637	known	missense	RNF128	Missense variant	RNF128(48):missense_variant(3)	NA	NA	RNF128_p.Asn204Tyr_lead_variant	NA
X	118630622	A	G	rs454741	novel	intergenic	SLC25A43, CXorf56	eQTL colocalization	LOC107985719	NA	SLC25A43 CXorf56	NA	NA
X	133808916	A	G	rs11796053	novel	intron	HPRT1*	Nearby known Mendelian Kidney Disease gene	PLAC1(4):intron_variant(3)	NA	NA	NA	HPRT1
X	152898260	A	C	rs4262465	known	intergenic	DUSP9	eQTL colocalization	RP11-66N11.7-DUSP9(1):intergenic_region(1)	NA	DUSP9	NA	FAM58A
Annotation of variants was done using the SnpEff ensembl summary from WGSA. The numbers in brackets denote the number of transcripts and number of affected transcripts for each gene and annotation type, respectively.
*Denotes gene known to cause Mendelian kidney disease, taken from: Groopman, E.E., et al. N. Engl. J. Med. 380, 142-151 (2019) and genes included in the KidneySeq v3 panel from Iowa Institute of Human Genetics.
