# Supplementary material for: Sex-specific and pleiotropic effects underlying kidney function identified from GWAS meta-analysis
Source: Nat Commun. 2019 Apr 23;10:1847. doi: 10.1038/s41467-019-09861-z (PMC6478837; doi:10.1038/s41467-019-09861-z)
Supplement: Supplementary file 6 — Supplementary Data 3 [file 41467_2019_9861_MOESM6_ESM.xlsx]

## Sheet: Supplementary data 3
Colocalization results of eQTL and eGFR
Chromosome	Position	Tissue	Gene	Prob Independent	Prob Common
1	10733081	Skin Not Sun Exposed Suprapubic	APITD1	0.914725	0.000318379
1	15908242	Adipose Subcutaneous	CASP9	1	8.22286e-10
1	15908242	Adipose Visceral Omentum	CASP9	0.999967	2.68221e-05
1	15908242	Adipose Visceral Omentum	DNAJC16	0.984702	0.0139811
1	15908242	Adrenal Gland	CASP9	0.988734	0.00918729
1	15908242	Artery Tibial	CASP9	0.999957	3.72673e-05
1	15908242	Brain Cerebellum	CASP9	0.997576	0.00163988
1	15908242	Brain Cortex	AGMAT	0.373774	0.618997
1	15908242	Brain Frontal Cortex BA9	AGMAT	0.328112	0.671055
1	15908242	Breast Mammary Tissue	CASP9	0.999988	1.15802e-05
1	15908242	Cells EBV-transformed lymphocytes	RP4-680D5.2	0.999051	0.000680852
1	15908242	Cells Transformed fibroblasts	AGMAT	0.374794	0.625206
1	15908242	Cells Transformed fibroblasts	CASP9	0.997905	0.00209468
1	15908242	Colon Transverse	CASP9	1	2.37735e-09
1	15908242	Esophagus Gastroesophageal Junction	CASP9	0.999996	3.11849e-06
1	15908242	Esophagus Mucosa	CASP9	1	6.65797e-08
1	15908242	Esophagus Mucosa	DNAJC16	0.999997	2.85946e-06
1	15908242	Esophagus Mucosa	PLEKHM2	0.999969	1.15143e-06
1	15908242	Esophagus Mucosa	TMEM51	0.800287	0.179452
1	15908242	Esophagus Mucosa	TMEM51-AS1	0.861691	0.0814981
1	15908242	Esophagus Muscularis	CASP9	1	7.83872e-10
1	15908242	Esophagus Muscularis	SLC25A34	0.99997	7.05974e-09
1	15908242	Heart Atrial Appendage	CASP9	1	8.27386e-10
1	15908242	Heart Atrial Appendage	DNAJC16	0.588802	0.408505
1	15908242	Heart Left Ventricle	CASP9	1	3.70134e-07
1	15908242	Liver	CASP9	0.999723	0.000209673
1	15908242	Lung	CASP9	1	6.81513e-09
1	15908242	Muscle Skeletal	CASP9	0.997897	0.00210261
1	15908242	Muscle Skeletal	PLEKHM2	1	6.24819e-11
1	15908242	Nerve Tibial	CASP9	0.999956	3.83559e-05
1	15908242	Nerve Tibial	SLC25A34	0.99997	7.03168e-09
1	15908242	Pancreas	AGMAT	0.99999	4.76155e-06
1	15908242	Skin Not Sun Exposed Suprapubic	TMEM51	0.97009	0.00649332
1	15908242	Skin Not Sun Exposed Suprapubic	TMEM51-AS1	0.974273	0.00201552
1	15908242	Small Intestine Terminal Ileum	CASP9	0.999751	0.00015616
1	15908242	Spleen	CASP9	0.988278	0.00991211
1	15908242	Stomach	CASP9	1	1.70518e-09
1	15908242	Thyroid	CASP9	1	1.16169e-09
1	15908242	Thyroid	DNAJC16	0.39367	0.605412
1	15908242	Thyroid	SLC25A34	1	3.63304e-14
1	23680630	Adipose Subcutaneous	C1orf213	0.0675077	0.92253
1	23680630	Adrenal Gland	C1orf213	0.0624761	0.937524
1	23680630	Artery Aorta	C1orf213	0.0859365	0.914063
1	23680630	Artery Coronary	C1orf213	0.0559242	0.843574
1	23680630	Artery Tibial	C1orf213	0.0571052	0.942895
1	23680630	Breast Mammary Tissue	C1orf213	0.0653364	0.934582
1	23680630	Colon Sigmoid	C1orf213	0.068137	0.931838
1	23680630	Colon Transverse	C1orf213	0.105751	0.894249
1	23680630	Esophagus Gastroesophageal Junction	C1orf213	0.0640648	0.935935
1	23680630	Esophagus Mucosa	C1orf213	0.0695093	0.930491
1	23680630	Esophagus Muscularis	C1orf213	0.0820468	0.917953
1	23680630	Artery Tibial	LUZP1	0.998404	0.00150962
1	23680630	Liver	C1orf213	0.0748454	0.924982
1	23680630	Lung	C1orf213	0.0567716	0.943228
1	23680630	Muscle Skeletal	C1orf213	0.0848089	0.915191
1	23680630	Nerve Tibial	C1orf213	0.111282	0.888718
1	23680630	Ovary	C1orf213	0.0752971	0.918574
1	23680630	Pancreas	C1orf213	0.0709376	0.929062
1	23680630	Pituitary	C1orf213	0.0673697	0.892236
1	23680630	Prostate	C1orf213	0.0698408	0.912656
1	23680630	Skin Not Sun Exposed Suprapubic	C1orf213	0.0858062	0.914194
1	23680630	Skin Sun Exposed Lower leg	C1orf213	0.133502	0.866498
1	23680630	Small Intestine Terminal Ileum	C1orf213	0.0667583	0.932186
1	23680630	Stomach	C1orf213	0.130228	0.869772
1	23680630	Testis	C1orf213	0.113349	0.886622
1	23680630	Thyroid	C1orf213	0.0564334	0.943567
1	23680630	Brain Cortex	TCEA3	0.999578	0.000366755
1	23680630	Cells Transformed fibroblasts	TCEA3	0.999989	4.47487e-06
1	23680630	Heart Left Ventricle	TCEA3	0.820355	0.179557
1	23680630	Minor Salivary Gland	C1orf213	0.0627875	0.631589
1	23680630	Muscle Skeletal	TCEA3	0.927188	0.0728119
1	23680630	Nerve Tibial	LUZP1	0.978981	0.0168638
1	23680630	Skin Sun Exposed Lower leg	LUZP1	0.997862	0.00194597
1	23680630	Skin Sun Exposed Lower leg	TCEA3	0.514766	0.466508
1	23680630	Testis	LACTBL1	0.999941	1.43988e-07
1	23680630	Adipose Subcutaneous	ZNF436	0.0645128	0.935487
1	23680630	Adrenal Gland	ZNF436	0.0617389	0.938261
1	23680630	Artery Aorta	ZNF436	0.0790618	0.920938
1	23680630	Artery Tibial	ZNF436	0.0572013	0.942799
1	23680630	Breast Mammary Tissue	ZNF436	0.0644822	0.935438
1	23680630	Colon Sigmoid	ZNF436	0.0931803	0.905807
1	23680630	Colon Transverse	ZNF436	0.0707869	0.929213
1	23680630	Esophagus Gastroesophageal Junction	ZNF436	0.0712805	0.927545
1	23680630	Esophagus Mucosa	ZNF436	0.0543349	0.945665
1	23680630	Esophagus Muscularis	ZNF436	0.0808916	0.919108
1	23680630	Heart Atrial Appendage	ZNF436	0.0686655	0.921201
1	23680630	Heart Left Ventricle	ZNF436	0.071967	0.927593
1	23680630	Liver	ZNF436	0.077847	0.92215
1	23680630	Lung	ZNF436	0.0672091	0.932791
1	23680630	Minor Salivary Gland	ZNF436	0.0775654	0.895286
1	23680630	Muscle Skeletal	ZNF436	0.120675	0.879325
1	23680630	Nerve Tibial	ZNF436	0.0997151	0.900285
1	23680630	Ovary	ZNF436	0.0663272	0.835614
1	23680630	Pancreas	ZNF436	0.0653079	0.934692
1	23680630	Pituitary	ZNF436	0.202608	0.797047
1	23680630	Prostate	ZNF436	0.0984638	0.892466
1	23680630	Skin Not Sun Exposed Suprapubic	ZNF436	0.0832679	0.916732
1	23680630	Skin Sun Exposed Lower leg	ZNF436	0.133792	0.866208
1	23680630	Small Intestine Terminal Ileum	ZNF436	0.069322	0.927588
1	23680630	Stomach	ZNF436	0.129045	0.870955
1	23680630	Testis	ZNF436	0.23039	0.716663
1	23680630	Thyroid	ZNF436	0.065057	0.934943
1	23680630	Vagina	ZNF436	0.0570893	0.781939
1	100808363	Adipose Subcutaneous	CDC14A	0.0446848	0.953792
1	100808363	Artery Tibial	CDC14A	0.0460674	0.952725
1	100808363	Cells Transformed fibroblasts	CDC14A	0.0452155	0.9536
1	100808363	Esophagus Mucosa	CDC14A	0.0419003	0.956873
1	100808363	Liver	CDC14A	0.0562277	0.94221
1	100808363	Nerve Tibial	CDC14A	0.0452887	0.953521
1	100808363	Pancreas	CDC14A	0.100875	0.896096
1	100808363	Thyroid	CDC14A	0.0437799	0.955048
1	100808363	Cells Transformed fibroblasts	VCAM1	0.937349	3.35771e-05
1	100808363	Liver	GPR88	0.968289	0.000772829
1	100808363	Muscle Skeletal	CDC14A	0.97367	0.00527317
1	100808363	Whole Blood	CDC14A	0.336203	0.656107
1	109901462	Adipose Subcutaneous	AMIGO1	1	2.25369e-11
1	109901462	Adipose Subcutaneous	SYPL2	0.529996	0.46718
1	109901462	Cells EBV-transformed lymphocytes	AMIGO1	0.241242	0.710847
1	109901462	Adipose Visceral Omentum	AMIGO1	0.971057	0.000106273
1	109901462	Testis	ATXN7L2	0.118186	0.881814
1	109901462	Artery Aorta	AMIGO1	0.963672	0.00195326
1	109901462	Artery Aorta	SYPL2	0.988242	0.0117528
1	109901462	Artery Coronary	AMIGO1	0.96467	0.00102273
1	109901462	Artery Tibial	AMIGO1	0.972905	0.000102441
1	109901462	Artery Tibial	SYPL2	0.999407	0.00059322
1	109901462	Brain Cerebellar Hemisphere	SYPL2	0.436872	0.550699
1	109901462	Liver	CELSR2	0.0701436	0.928893
1	109901462	Muscle Skeletal	CELSR2	0.0671005	0.932207
1	109901462	Pancreas	CELSR2	0.0638954	0.87818
1	109901462	Brain Cerebellum	SYPL2	0.361573	0.638397
1	109901462	Brain Spinal cord cervical c-1	AMIGO1	0.599667	0.226588
1	109901462	Brain Spinal cord cervical c-1	MYBPHL	0.571398	0.306993
1	109901462	Brain Spinal cord cervical c-1	PSRC1	0.998203	0.00148015
1	109901462	Brain Substantia nigra	PSRC1	0.592144	0.126883
1	109901462	Breast Mammary Tissue	AMIGO1	0.976518	8.6632e-05
1	109901462	Breast Mammary Tissue	SYPL2	0.477577	0.514818
1	109901462	Cells Transformed fibroblasts	AMIGO1	1	2.25369e-11
1	109901462	Cells Transformed fibroblasts	GSTM4	0.963654	0.00202582
1	109901462	Cells Transformed fibroblasts	SYPL2	0.412101	0.587371
1	109901462	Colon Sigmoid	SYPL2	0.22996	0.668868
1	109901462	Colon Transverse	AMIGO1	0.970088	0.000110418
1	109901462	Colon Transverse	PSRC1	0.783595	0.120139
1	109901462	Esophagus Gastroesophageal Junction	SYPL2	0.530026	0.469634
1	109901462	Esophagus Mucosa	AMIGO1	1	2.25369e-11
1	109901462	Esophagus Mucosa	CELSR2	0.630595	0.360426
1	109901462	Esophagus Mucosa	PSMA5	0.442544	0.556057
1	109901462	Esophagus Mucosa	SORT1	0.585988	0.410217
1	109901462	Esophagus Mucosa	SYPL2	0.304598	0.695331
1	109901462	Esophagus Muscularis	AMIGO1	0.96464	0.000977571
1	109901462	Esophagus Muscularis	SYPL2	0.337926	0.662074
1	109901462	Glomerulus	GSTM3	0.756438	0.00164545
1	109901462	Heart Atrial Appendage	AMIGO1	0.965495	0.000132745
1	109901462	Heart Atrial Appendage	SYPL2	0.630674	0.369155
1	109901462	Heart Left Ventricle	AMIGO1	0.972007	0.000844219
1	109901462	Heart Left Ventricle	SYPL2	0.344137	0.655863
1	109901462	Liver	AMIGO1	0.965976	0.000153799
1	109901462	Liver	ATXN7L2	0.554007	0.445896
1	109901462	Lung	AMIGO1	1	2.66569e-11
1	109901462	Lung	GSTM4	0.963479	0.00238062
1	109901462	Adrenal Gland	MYBPHL	0.176449	0.823541
1	109901462	Heart Atrial Appendage	MYBPHL	0.0535001	0.946475
1	109901462	Testis	MYBPHL	0.0579124	0.942088
1	109901462	Minor Salivary Gland	AMIGO1	0.461036	0.40447
1	109901462	Muscle Skeletal	AMIGO1	0.977136	8.39519e-05
1	109901462	Muscle Skeletal	SYPL2	0.999976	2.44683e-05
1	109901462	Nerve Tibial	AMIGO1	1	2.25369e-11
1	109901462	Brain Cortex	PSRC1	0.0793933	0.865361
1	109901462	Esophagus Mucosa	PSRC1	0.158856	0.839112
1	109901462	Liver	PSRC1	0.066739	0.932338
1	109901462	Muscle Skeletal	PSRC1	0.115302	0.883105
1	109901462	Pancreas	PSRC1	0.159704	0.82539
1	109901462	Skin Not Sun Exposed Suprapubic	PSRC1	0.11966	0.87344
1	109901462	Testis	PSRC1	0.063107	0.935682
1	109901462	Whole Blood	PSRC1	0.100846	0.893343
1	109901462	Ovary	ATXN7L2	0.361566	0.619568
1	109901462	Pancreas	SYPL2	0.304531	0.695469
1	109901462	Skin Not Sun Exposed Suprapubic	AMIGO1	1	1.06686e-10
1	109901462	Skin Not Sun Exposed Suprapubic	GSTM4	0.999998	1.12874e-07
1	109901462	Skin Sun Exposed Lower leg	AMIGO1	1	2.25369e-11
1	109901462	Skin Sun Exposed Lower leg	GSTM4	0.963361	0.00256766
1	109901462	Liver	SORT1	0.0647135	0.934388
1	109901462	Spleen	AMIGO1	0.954462	0.0116261
1	109901462	Liver	SYPL2	0.286309	0.713691
1	109901462	Lung	SYPL2	0.110417	0.889583
1	109901462	Ovary	SYPL2	0.164945	0.835055
1	109901462	Stomach	SYPL2	0.202337	0.797663
1	109901462	Thyroid	SYPL2	0.00860113	0.990723
1	109901462	Uterus	SYPL2	0.27235	0.707695
1	109901462	Stomach	AMIGO1	0.999579	1.55001e-06
1	109901462	Testis	AMIGO1	0.997596	2.16688e-05
1	109901462	Testis	SORT1	0.548538	0.451461
1	109901462	Testis	SYPL2	0.999493	0.000506924
1	109901462	Thyroid	AMIGO1	1	2.25373e-11
1	109901462	Thyroid	ATXN7L2	0.495603	0.504397
1	109901462	Thyroid	PSRC1	0.983007	1.5856e-05
1	109901462	Tubulointerstitium	GSTM3	1	2.82736e-12
1	109901462	Whole Blood	AMIGO1	1	4.88438e-09
1	109901462	Whole Blood	GSTM4	0.963849	0.00202198
1	113258681	Heart Left Ventricle	PPM1J	0.033524	0.929961
1	113258681	Muscle Skeletal	PPM1J	0.0322394	0.967761
1	113258681	Pancreas	PPM1J	0.115729	0.882055
1	113258681	Thyroid	PPM1J	0.0393409	0.960659
1	150940625	Adipose Subcutaneous	ARNT	0.974531	4.19853e-05
1	150940625	Adipose Subcutaneous	CERS2	0.915153	2.4506e-05
1	150940625	Adipose Subcutaneous	CTSS	0.998324	0.00167619
1	150940625	Adipose Subcutaneous	GABPB2	0.690459	0.131723
1	150940625	Adipose Subcutaneous	HORMAD1	1	1.68852e-17
1	150940625	Adipose Subcutaneous	LYSMD1	0.989549	0.00206841
1	150940625	Adipose Subcutaneous	MRPS21	0.617528	0.370094
1	150940625	Adipose Subcutaneous	RP11-54A4.2	0.953347	0.00128174
1	150940625	Adipose Subcutaneous	SEMA6C	0.98515	0.0148445
1	150940625	Adipose Subcutaneous	TARS2	0.946052	0.00718116
1	150940625	Thyroid	ANXA9	0.0264861	0.969924
1	150940625	Adipose Visceral Omentum	ARNT	0.968143	0.00574978
1	150940625	Adipose Visceral Omentum	CTSS	0.98489	0.00790173
1	150940625	Adipose Visceral Omentum	MRPS21	0.434351	0.558319
1	150940625	Adipose Visceral Omentum	RP11-54A4.2	0.94042	0.00163705
1	150940625	Artery Aorta	ADAMTSL4	0.808251	0.180668
1	150940625	Artery Aorta	CERS2	0.942683	6.14323e-05
1	150940625	Artery Aorta	CTSS	0.981244	0.0120949
1	150940625	Artery Aorta	MRPS21	0.404029	0.58895
1	150940625	Artery Tibial	ADAMTSL4	0.968395	0.0210947
1	150940625	Artery Tibial	ARNT	0.992347	7.06412e-06
1	150940625	Artery Tibial	CERS2	1	3.42655e-08
1	150940625	Artery Tibial	CTSS	0.999997	2.77147e-06
1	150940625	Artery Tibial	MRPS21	0.719948	0.268354
1	150940625	Artery Tibial	SEMA6C	0.639124	0.11585
1	150940625	Brain Caudate basal ganglia	CTSS	0.0697604	0.229267
1	150940625	Brain Cerebellar Hemisphere	SEMA6C	0.986757	0.00490787
1	150940625	Brain Cerebellum	ARNT	0.779465	0.176963
1	150940625	Brain Cerebellum	CTSK	0.974588	4.54124e-06
1	150940625	Brain Cerebellum	MRPS21	0.711206	0.274813
1	150940625	Brain Cerebellum	SEMA6C	0.995737	0.00357687
1	150940625	Brain Cortex	ARNT	0.934905	0.00765456
1	150940625	Breast Mammary Tissue	CTSS	0.99877	0.00105738
1	150940625	Breast Mammary Tissue	HORMAD1	0.971809	6.35981e-06
1	150940625	Breast Mammary Tissue	MRPS21	0.832541	0.156514
1	150940625	Breast Mammary Tissue	RP11-54A4.2	1	2.85963e-15
1	150940625	Breast Mammary Tissue	SEMA6C	0.830788	0.0800374
1	150940625	Cells EBV-transformed lymphocytes	CTSS	0.999973	9.48298e-07
1	150940625	Cells Transformed fibroblasts	ADAMTSL4	0.829521	0.159308
1	150940625	Cells Transformed fibroblasts	ARNT	0.999965	2.01519e-05
1	150940625	Cells Transformed fibroblasts	CERS2	0.911112	0.00271759
1	150940625	Cells Transformed fibroblasts	CTSS	1	3.31628e-12
1	150940625	Cells Transformed fibroblasts	ECM1	0.986693	0.000641854
1	150940625	Cells Transformed fibroblasts	GABPB2	0.951808	0.0350029
1	150940625	Cells Transformed fibroblasts	HORMAD1	1	1.63075e-17
1	150940625	Cells Transformed fibroblasts	MRPS21	0.786887	0.197237
1	150940625	Colon Sigmoid	ARNT	0.945524	0.0235601
1	150940625	Colon Sigmoid	CTSS	0.532496	0.191661
1	150940625	Colon Transverse	CTSS	0.958529	0.024211
1	150940625	Esophagus Gastroesophageal Junction	ADAMTSL4	0.608561	0.36619
1	150940625	Esophagus Gastroesophageal Junction	CTSS	0.99897	0.000519079
1	150940625	Esophagus Gastroesophageal Junction	MRPS21	0.547485	0.439482
1	150940625	Esophagus Mucosa	ADAMTSL4	1	2.06064e-14
1	150940625	Esophagus Mucosa	CDC42SE1	0.0938546	0.318622
1	150940625	Esophagus Mucosa	CTSS	1	2.16723e-11
1	150940625	Esophagus Mucosa	ECM1	0.710114	0.278866
1	150940625	Esophagus Mucosa	GOLPH3L	1	3.81325e-11
1	150940625	Esophagus Mucosa	HORMAD1	1	1.80886e-17
1	150940625	Esophagus Mucosa	LINC00568	0.999607	0.000384468
1	150940625	Esophagus Mucosa	MRPS21	0.905592	0.0753483
1	150940625	Esophagus Mucosa	RPRD2	0.973516	0.00233032
1	150940625	Esophagus Mucosa	SEMA6C	0.999995	2.08264e-08
1	150940625	Esophagus Muscularis	ADAMTSL4	0.994222	0.000312729
1	150940625	Esophagus Muscularis	ARNT	0.974487	7.81645e-05
1	150940625	Esophagus Muscularis	CTSS	0.99994	5.93271e-05
1	150940625	Esophagus Muscularis	GOLPH3L	0.7689	0.127454
1	150940625	Esophagus Muscularis	MRPS21	0.763865	0.230463
1	150940625	Esophagus Muscularis	RPRD2	0.999976	8.3644e-06
1	150940625	Esophagus Muscularis	SEMA6C	0.977916	0.0123136
1	150940625	Heart Atrial Appendage	CTSK	0.964019	0.00422561
1	150940625	Heart Atrial Appendage	CTSS	0.999796	0.000104818
1	150940625	Heart Atrial Appendage	LYSMD1	0.760734	0.0512996
1	150940625	Heart Atrial Appendage	MRPS21	0.54423	0.45319
1	150940625	Whole Blood	MCL1	0.0651471	0.932767
1	150940625	Heart Left Ventricle	CTSS	0.999957	1.48227e-05
1	150940625	Heart Left Ventricle	MRPS21	0.998375	0.0013721
1	150940625	Liver	CTSS	0.971961	6.92877e-06
1	150940625	Lung	CTSS	0.647999	0.351895
1	150940625	Lung	MRPS21	0.924319	0.0715928
1	150940625	Lung	SEMA6C	0.994188	0.00579751
1	150940625	Pituitary	MRPS21	0.13541	0.862364
1	150940625	Muscle Skeletal	CTSS	1	6.75561e-09
1	150940625	Muscle Skeletal	HORMAD1	0.915451	2.35799e-05
1	150940625	Muscle Skeletal	LINGO4	0.447121	0.408503
1	150940625	Muscle Skeletal	MRPS21	0.840725	0.151438
1	150940625	Muscle Skeletal	RP11-68I18.10	0.951055	7.61171e-05
1	150940625	Nerve Tibial	ARNT	0.975668	4.38445e-05
1	150940625	Nerve Tibial	CTSS	0.974058	0.0259414
1	150940625	Nerve Tibial	GABPB2	0.943153	0.0295616
1	150940625	Nerve Tibial	GOLPH3L	1	1.55604e-17
1	150940625	Nerve Tibial	HORMAD1	1	1.53331e-17
1	150940625	Nerve Tibial	LYSMD1	0.997839	0.000269469
1	150940625	Nerve Tibial	MRPS21	0.695784	0.298753
1	150940625	Nerve Tibial	RP11-54A4.2	1	2.02631e-14
1	150940625	Nerve Tibial	SEMA6C	0.99999	4.87505e-06
1	150940625	Ovary	SEMA6C	0.836985	0.0173708
1	150940625	Pancreas	CTSS	1	3.00919e-08
1	150940625	Pancreas	RP11-54A4.2	0.940335	0.0016441
1	150940625	Pituitary	CTSS	0.999152	0.000226073
1	150940625	Skin Not Sun Exposed Suprapubic	ANXA9	0.556409	0.443589
1	150940625	Skin Not Sun Exposed Suprapubic	CTSS	0.999658	0.000194675
1	150940625	Skin Not Sun Exposed Suprapubic	GOLPH3L	1	1.56487e-17
1	150940625	Skin Not Sun Exposed Suprapubic	HORMAD1	1	1.48175e-17
1	150940625	Skin Not Sun Exposed Suprapubic	MRPS21	0.543105	0.448157
1	150940625	Skin Not Sun Exposed Suprapubic	SEMA6C	1	3.63902e-09
1	150940625	Skin Sun Exposed Lower leg	ANXA9	0.902943	0.0970572
1	150940625	Skin Sun Exposed Lower leg	BNIPL	0.884757	0.0512199
1	150940625	Skin Sun Exposed Lower leg	CDC42SE1	0.944507	0.00943352
1	150940625	Skin Sun Exposed Lower leg	CTSS	1	3.91516e-07
1	150940625	Skin Sun Exposed Lower leg	ECM1	0.999162	0.000554245
1	150940625	Skin Sun Exposed Lower leg	GOLPH3L	1	1.56753e-17
1	150940625	Skin Sun Exposed Lower leg	HORMAD1	1	1.47942e-17
1	150940625	Skin Sun Exposed Lower leg	LINGO4	0.480458	0.349819
1	150940625	Skin Sun Exposed Lower leg	MRPS21	0.792897	0.193863
1	150940625	Skin Sun Exposed Lower leg	RPRD2	0.999428	0.000451987
1	150940625	Skin Sun Exposed Lower leg	SEMA6C	0.994454	0.00553852
1	150940625	Spleen	SEMA6C	0.983084	0.00031932
1	150940625	Muscle Skeletal	TARS2	0.064447	0.934363
1	150940625	Stomach	CTSS	1	6.6172e-09
1	150940625	Testis	ANXA9	0.396924	0.603075
1	150940625	Testis	CERS2	0.963725	0.0307939
1	150940625	Testis	CTSK	0.998167	0.000598195
1	150940625	Testis	CTSS	1	2.48669e-08
1	150940625	Testis	MRPS21	0.526891	0.466156
1	150940625	Testis	RPRD2	0.969436	0.0151813
1	150940625	Testis	SEMA6C	0.995743	0.000565507
1	150940625	Thyroid	ARNT	0.974568	4.18556e-06
1	150940625	Thyroid	BNIPL	0.999234	2.27219e-07
1	150940625	Thyroid	CTSS	1	1.42528e-17
1	150940625	Thyroid	GABPB2	0.999669	0.000165358
1	150940625	Thyroid	HORMAD1	1	3.35756e-10
1	150940625	Thyroid	MRPS21	1	3.39135e-11
1	150940625	Thyroid	SEMA6C	0.999995	1.33558e-08
1	150940625	Whole Blood	ARNT	0.974527	7.81611e-06
1	150940625	Whole Blood	CTSK	1	2.23325e-14
1	150940625	Whole Blood	MRPS21	0.781819	0.212368
1	155184975	Adipose Subcutaneous	GBA	0.924658	0.0712623
1	155184975	Adipose Subcutaneous	GBAP1	0.74472	0.254861
1	155184975	Adipose Subcutaneous	RUSC1-AS1	0.998774	2.92157e-06
1	155184975	Adipose Visceral Omentum	GBAP1	0.888146	0.111355
1	155184975	Adrenal Gland	GBAP1	0.4293	0.570443
1	155184975	Artery Aorta	GBAP1	0.73815	0.261434
1	155184975	Artery Coronary	GBAP1	0.739448	0.260095
1	155184975	Artery Tibial	GBA	0.944144	0.0551548
1	155184975	Artery Tibial	GBAP1	0.815543	0.183998
1	155184975	Brain Cerebellar Hemisphere	EFNA1	0.366457	0.549516
1	155184975	Brain Cerebellum	MSTO1	0.947492	5.31827e-05
1	155184975	Breast Mammary Tissue	GBAP1	0.789493	0.210063
1	155184975	Liver	GBAP1	0.286364	0.712707
1	155184975	Cells EBV-transformed lymphocytes	GBAP1	0.826791	0.172743
1	155184975	Skin Not Sun Exposed Suprapubic	GBAP1	0.113716	0.886215
1	155184975	Skin Sun Exposed Lower leg	GBAP1	0.122736	0.877153
1	155184975	Cells Transformed fibroblasts	GBAP1	0.778115	0.221446
1	155184975	Cells Transformed fibroblasts	RIT1	0.99634	0.00227916
1	155184975	Cells Transformed fibroblasts	SLC50A1	0.999067	0.000211842
1	155184975	Colon Sigmoid	GBAP1	0.816922	0.182619
1	155184975	Colon Transverse	GBAP1	0.81195	0.187593
1	155184975	Esophagus Gastroesophageal Junction	GBAP1	0.885949	0.113552
1	155184975	Esophagus Mucosa	GBA	0.999438	4.62112e-07
1	155184975	Esophagus Mucosa	GBAP1	0.643789	0.355847
1	155184975	Esophagus Mucosa	MTX1P1	0.918522	0.0809547
1	155184975	Esophagus Mucosa	RIT1	0.827905	0.132772
1	155184975	Esophagus Mucosa	SLC50A1	0.998468	3.91657e-05
1	155184975	Esophagus Muscularis	FAM189B	0.997534	0.00120571
1	155184975	Esophagus Muscularis	GBA	0.979152	0.0186888
1	155184975	Esophagus Muscularis	GBAP1	0.752714	0.246862
1	155184975	Heart Atrial Appendage	GBAP1	0.768019	0.231549
1	155184975	Heart Left Ventricle	GBAP1	0.789737	0.209818
1	155184975	Heart Left Ventricle	RUSC1-AS1	0.94503	0.000897686
1	155184975	Lung	EFNA1	0.974403	0.0193664
1	155184975	Lung	GBAP1	0.819445	0.180094
1	155184975	Esophagus Mucosa	MUC1	0.174882	0.825015
1	155184975	Esophagus Muscularis	MUC1	0.0973965	0.902501
1	155184975	Testis	MUC1	0.184469	0.807472
1	155184975	Minor Salivary Gland	GBAP1	0.675038	0.252107
1	155184975	Muscle Skeletal	GBAP1	0.346468	0.651255
1	155184975	Muscle Skeletal	RIT1	0.998655	1.12542e-06
1	155184975	Muscle Skeletal	RUSC1-AS1	0.998587	9.10496e-05
1	155184975	Nerve Tibial	GBAP1	0.890193	0.109307
1	155184975	Nerve Tibial	HCN3	0.999438	5.50017e-07
1	155184975	Nerve Tibial	PKLR	0.991643	8.01731e-06
1	155184975	Whole Blood	RP11-263K19.4	0.119623	0.880059
1	155184975	Pancreas	GBA	0.390939	0.607664
1	155184975	Pancreas	GBAP1	0.873286	0.126223
1	155184975	Pituitary	RUSC1-AS1	0.986498	0.000122613
1	155184975	Prostate	GBAP1	0.875011	0.124497
1	155184975	Skin Not Sun Exposed Suprapubic	HCN3	0.946907	0.0257781
1	155184975	Skin Not Sun Exposed Suprapubic	RIT1	0.992925	0.00545004
1	155184975	Skin Sun Exposed Lower leg	RIT1	0.99771	0.000959426
1	155184975	Small Intestine Terminal Ileum	GBAP1	0.800307	0.199116
1	155184975	Spleen	FDPS	0.812415	0.0511866
1	155184975	Spleen	GBAP1	0.81627	0.183271
1	155184975	Adrenal Gland	THBS3	0.0149363	0.984969
1	155184975	Stomach	GBAP1	0.904928	0.0945635
1	155184975	Brain Cerebellar Hemisphere	THBS3	0.0134965	0.98646
1	155184975	Brain Cerebellum	THBS3	0.0132742	0.986525
1	155184975	Brain Frontal Cortex BA9	THBS3	0.0169995	0.932353
1	155184975	Brain Substantia nigra	THBS3	0.00957132	0.80762
1	155184975	Colon Transverse	THBS3	0.0122615	0.987707
1	155184975	Esophagus Mucosa	THBS3	0.0141876	0.985783
1	155184975	Esophagus Muscularis	THBS3	0.0124961	0.987436
1	155184975	Lung	THBS3	0.0371898	0.962784
1	155184975	Minor Salivary Gland	THBS3	0.0164174	0.97621
1	155184975	Muscle Skeletal	THBS3	0.0122315	0.987741
1	155184975	Nerve Tibial	THBS3	0.0129465	0.987025
1	155184975	Testis	MTX1P1	0.998974	1.06063e-06
1	155184975	Pancreas	THBS3	0.0205953	0.979373
1	155184975	Testis	RUSC1-AS1	0.947966	0.0306667
1	155184975	Skin Not Sun Exposed Suprapubic	THBS3	0.0141387	0.985758
1	155184975	Testis	YY1AP1	0.998658	7.03008e-07
1	155184975	Skin Sun Exposed Lower leg	THBS3	0.0125807	0.987392
1	155184975	Spleen	THBS3	0.0239147	0.976046
1	155184975	Stomach	THBS3	0.0128283	0.987144
1	155184975	Testis	THBS3	0.0178173	0.982123
1	155184975	Thyroid	THBS3	0.0399594	0.960013
1	155184975	Whole Blood	THBS3	0.0333314	0.966644
1	155184975	Thyroid	FDPS	0.998947	7.75326e-07
1	155184975	Thyroid	GBA	0.583525	0.406695
1	155184975	Thyroid	GBAP1	0.592151	0.407514
1	155184975	Thyroid	RUSC1-AS1	0.998769	7.72153e-06
1	155184975	Vagina	GBAP1	0.206434	0.620328
1	155184975	Whole Blood	GBA	0.998777	9.44169e-07
1	155184975	Whole Blood	GBAP1	0.931001	0.0684762
1	171528416	Adipose Subcutaneous	PRRC2C	0.688147	0.311624
1	171528416	Adipose Visceral Omentum	PRRC2C	0.611177	0.377687
1	171528416	Artery Tibial	PRRC2C	0.999949	3.30118e-05
1	171528416	Breast Mammary Tissue	MYOC	0.698358	0.23044
1	171528416	Glomerulus	FMO2	0.996204	3.75196e-05
1	171528416	Testis	MYOC	0.99406	0.000178189
1	171528416	Testis	VAMP4	0.999938	3.42403e-06
1	171528416	Thyroid	MYOC	0.999695	0.000106408
1	171528416	Tubulointerstitium	FMO1	0.99963	2.82169e-06
1	171528416	Tubulointerstitium	FMO4	0.999992	1.11279e-07
1	180905694	Artery Tibial	KIAA1614	0.00239271	0.997607
1	180905694	Cells Transformed fibroblasts	KIAA1614	0.00363198	0.996367
1	180905694	Esophagus Muscularis	KIAA1614	0.00248815	0.99751
1	180905694	Heart Left Ventricle	KIAA1614	0.509507	0.470309
1	201016296	Artery Tibial	TMEM9	0.965504	2.17412e-05
1	201016296	Thyroid	TMEM9	0.965643	2.14998e-05
1	227085824	Adrenal Gland	PSEN2	0.332984	0.642261
1	227085824	Cells Transformed fibroblasts	PSEN2	0.597814	0.38007
1	227085824	Esophagus Mucosa	PSEN2	0.319874	0.665093
1	227085824	Lung	PSEN2	0.392054	0.589469
1	227085824	Spleen	PSEN2	0.254977	0.732973
1	227085824	Pituitary	ADCK3	0.711234	0.247033
1	227085824	Skin Not Sun Exposed Suprapubic	PSEN2	0.90187	0.0536109
1	227085824	Thyroid	PSEN2	0.490364	0.490062
1	243501763	Adipose Subcutaneous	CEP170	0.705748	0.24369
1	243501763	Adipose Subcutaneous	RP11-261C10.7	0.999982	1.00107e-08
1	243501763	Adipose Subcutaneous	SDCCAG8	0.943406	0.056579
1	243501763	Adipose Visceral Omentum	SDCCAG8	0.975366	0.024616
1	243501763	Artery Aorta	SDCCAG8	0.619512	0.380438
1	243501763	Artery Tibial	RP11-261C10.7	0.999705	1.61339e-07
1	243501763	Artery Tibial	SDCCAG8	0.328546	0.671422
1	243501763	Brain Cerebellum	SDCCAG8	0.535819	0.430918
1	243501763	Brain Nucleus accumbens basal ganglia	RP11-261C10.7	0.607656	0.263085
1	243501763	Breast Mammary Tissue	CEP170	0.936698	0.0631888
1	243501763	Breast Mammary Tissue	SDCCAG8	0.795409	0.199506
1	243501763	Cells EBV-transformed lymphocytes	SDCCAG8	0.63303	0.292731
1	243501763	Cells Transformed fibroblasts	CEP170	0.920607	0.0793785
1	243501763	Cells Transformed fibroblasts	RP11-261C10.7	0.999982	1.15758e-08
1	243501763	Cells Transformed fibroblasts	SDCCAG8	0.904194	0.0957912
1	243501763	Colon Sigmoid	SDCCAG8	0.895508	0.103223
1	243501763	Colon Transverse	RP11-261C10.7	0.998265	0.000790685
1	243501763	Colon Transverse	SDCCAG8	0.360876	0.638662
1	243501763	Esophagus Mucosa	SDCCAG8	0.822936	0.176918
1	243501763	Esophagus Muscularis	CEP170	0.584868	0.401238
1	243501763	Esophagus Muscularis	RP11-261C10.7	0.999982	1.11213e-08
1	243501763	Heart Atrial Appendage	CEP170	0.933473	0.0603845
1	243501763	Heart Atrial Appendage	SDCCAG8	0.551482	0.448022
1	243501763	Lung	RP11-261C10.7	0.999959	1.25498e-06
1	243501763	Lung	SDCCAG8	0.9378	0.0621828
1	243501763	Muscle Skeletal	SDCCAG8	0.983263	0.0166194
1	243501763	Nerve Tibial	CEP170	0.945743	0.0541537
1	243501763	Nerve Tibial	RP11-261C10.7	0.98829	0.00920844
1	243501763	Ovary	SDCCAG8	0.328138	0.627075
1	243501763	Pancreas	SDCCAG8	0.883155	0.116433
1	243501763	Esophagus Muscularis	SDCCAG8	0.281014	0.718909
1	243501763	Nerve Tibial	SDCCAG8	0.198053	0.801944
1	243501763	Skin Sun Exposed Lower leg	RP11-261C10.7	0.999982	1.00091e-08
1	243501763	Spleen	RP11-261C10.7	0.965508	0.023609
1	243501763	Testis	RP11-261C10.2	0.999973	2.47664e-07
1	243501763	Thyroid	SDCCAG8	0.987499	0.0123424
1	243501763	Whole Blood	SDCCAG8	0.943855	0.0561301
2	15792518	Adipose Subcutaneous	DDX1	0.998995	0.00100509
2	15792518	Adipose Visceral Omentum	DDX1	0.999976	2.37935e-05
2	15792518	Artery Aorta	DDX1	1	7.06866e-10
2	15792518	Artery Tibial	DDX1	1	2.75769e-10
2	15792518	Breast Mammary Tissue	DDX1	0.999965	3.05067e-05
2	15792518	Cells EBV-transformed lymphocytes	DDX1	0.749314	0.177556
2	15792518	Cells Transformed fibroblasts	DDX1	1	6.13969e-11
2	15792518	Heart Atrial Appendage	DDX1	0.993642	0.000409282
2	15792518	Heart Left Ventricle	DDX1	1	5.94405e-10
2	15792518	Lung	DDX1	0.992038	0.00795519
2	15792518	Nerve Tibial	DDX1	1	1.7525e-08
2	15792518	Pancreas	DDX1	1	5.74311e-10
2	15792518	Pituitary	DDX1	0.999359	0.000640553
2	15792518	Thyroid	DDX1	1	9.99607e-08
2	27742603	Cells Transformed fibroblasts	AC074117.10	0.0984684	0.896756
2	27742603	Esophagus Mucosa	AC074117.10	0.188422	0.810769
2	27742603	Adipose Subcutaneous	ATRAID	0.998865	2.75516e-05
2	27742603	Adipose Subcutaneous	KHK	0.936679	1.80332e-05
2	27742603	Adipose Subcutaneous	NRBP1	0.999999	8.97457e-07
2	27742603	Adipose Visceral Omentum	AC074117.10	0.967299	0.028229
2	27742603	Adrenal Gland	KRTCAP3	0.999886	0.000110267
2	27742603	Artery Aorta	ATRAID	0.948062	0.028042
2	27742603	Artery Tibial	ATRAID	0.965946	0.00592688
2	27742603	Artery Tibial	NRBP1	0.997176	0.00271852
2	27742603	Brain Caudate basal ganglia	KRTCAP3	0.847484	0.0981652
2	27742603	Brain Cerebellar Hemisphere	AC074117.10	0.999663	0.000268678
2	27742603	Brain Cerebellum	AC074117.10	1	8.37946e-11
2	27742603	Breast Mammary Tissue	ATRAID	0.976599	0.00839711
2	27742603	Cells Transformed fibroblasts	ATRAID	1	8.90037e-10
2	27742603	Cells Transformed fibroblasts	NRBP1	0.999912	7.55439e-05
2	27742603	Colon Transverse	ATRAID	0.95985	0.0121455
2	27742603	Colon Transverse	NRBP1	0.999714	0.000221502
2	27742603	Esophagus Mucosa	ATRAID	1	1.35046e-10
2	27742603	Thyroid	KRTCAP3	0.0762324	0.920411
2	27742603	Esophagus Mucosa	SLC5A6	0.822366	0.137986
2	27742603	Esophagus Muscularis	ATRAID	1	1.22292e-09
2	27742603	Esophagus Muscularis	NRBP1	0.715039	0.280563
2	27742603	Esophagus Muscularis	PPM1G	0.999844	0.000143019
2	27742603	Esophagus Muscularis	SLC5A6	0.997198	0.00206605
2	27742603	Heart Left Ventricle	SLC30A3	0.0843837	0.565994
2	27742603	Heart Left Ventricle	SNX17	0.994371	0.00504482
2	27742603	Lung	ATRAID	0.994855	0.000411159
2	27742603	Lung	NRBP1	0.999938	5.87869e-05
2	27742603	Esophagus Mucosa	NRBP1	0.100681	0.897
2	27742603	Muscle Skeletal	ATRAID	0.98449	0.000118874
2	27742603	Muscle Skeletal	CGREF1	0.999999	7.20363e-07
2	27742603	Muscle Skeletal	GPN1	0.998195	0.00166368
2	27742603	Muscle Skeletal	KHK	1	2.49802e-14
2	27742603	Muscle Skeletal	KRTCAP3	0.999999	4.12764e-07
2	27742603	Muscle Skeletal	PPM1G	0.992348	0.00694473
2	27742603	Muscle Skeletal	SLC4A1AP	0.995015	0.00456546
2	27742603	Muscle Skeletal	SNX17	1	1.62951e-31
2	27742603	Nerve Tibial	ATRAID	0.997203	0.00123871
2	27742603	Nerve Tibial	NRBP1	0.985666	0.0114737
2	27742603	Nerve Tibial	SLC5A6	1	1.18226e-07
2	27742603	Pancreas	CAD	0.998872	1.99409e-05
2	27742603	Skin Not Sun Exposed Suprapubic	NRBP1	1	7.29237e-11
2	27742603	Skin Not Sun Exposed Suprapubic	SLC4A1AP	0.954056	0.0160735
2	27742603	Skin Sun Exposed Lower leg	ATRAID	0.998193	2.09893e-05
2	27742603	Skin Sun Exposed Lower leg	KRTCAP3	0.948787	0.0367153
2	27742603	Skin Sun Exposed Lower leg	NRBP1	1	3.84365e-09
2	27742603	Skin Sun Exposed Lower leg	PPM1G	0.9554	0.0434708
2	27742603	Small Intestine Terminal Ileum	NRBP1	0.720525	0.219743
2	27742603	Spleen	FNDC4	0.999918	7.74636e-05
2	27742603	Spleen	GCKR	0.999709	0.000282136
2	27742603	Spleen	IFT172	0.819161	0.129866
2	27742603	Spleen	KRTCAP3	0.68608	0.279306
2	27742603	Spleen	SLC5A6	0.940032	0.0397298
2	27742603	Testis	NRBP1	0.473778	0.513176
2	27742603	Thyroid	ATRAID	0.993789	0.00362593
2	27742603	Thyroid	CAD	0.980751	0.0173374
2	27742603	Thyroid	FNDC4	1	1.04584e-08
2	27742603	Thyroid	GCKR	0.99192	0.00806014
2	27742603	Thyroid	PPM1G	0.626467	0.368583
2	27742603	Thyroid	SLC5A6	0.996177	7.66414e-05
2	27742603	Tubulointerstitium	KHK	0.957784	0.000319154
2	27742603	Whole Blood	KRTCAP3	0.997989	0.00198656
2	27742603	Whole Blood	NRBP1	0.995737	0.00419486
2	54574942	Adrenal Gland	C2orf73	0.997612	0.00218435
2	54574942	Lung	C2orf73	0.913328	0.0857916
2	54574942	Pituitary	C2orf73	0.988534	0.0111938
2	54574942	Testis	C2orf73	0.999391	0.000406495
2	54574942	Thyroid	C2orf73	0.999414	0.000382559
2	73871689	Adipose Subcutaneous	ALMS1P	0.49718	0.50282
2	73871689	Adipose Subcutaneous	NAT8	0.635175	0.364825
2	73871689	Nerve Tibial	ALMS1	0.175207	0.804693
2	73871689	Adipose Visceral Omentum	ALMS1-IT1	0.808308	0.174428
2	73871689	Adipose Visceral Omentum	ALMS1P	0.50102	0.498922
2	73871689	Adrenal Gland	ALMS1P	0.566665	0.432281
2	73871689	Artery Aorta	ALMS1P	0.464863	0.534489
2	73871689	Artery Aorta	TPRKB	0.999978	2.07032e-05
2	73871689	Artery Coronary	ALMS1P	0.582267	0.411967
2	73871689	Artery Tibial	ALMS1P	0.57161	0.42839
2	73871689	Artery Tibial	NAT8	0.561659	0.438329
2	73871689	Artery Tibial	TPRKB	0.999942	5.74907e-05
2	73871689	Brain Cerebellar Hemisphere	ALMS1P	0.501318	0.498087
2	73871689	Brain Cerebellum	ALMS1P	0.451596	0.548402
2	73871689	Brain Cerebellum	NAT8	0.782843	0.210468
2	73871689	Brain Cortex	ALMS1P	0.463342	0.524472
2	73871689	Brain Cortex	NAT8	0.83394	0.131253
2	73871689	Brain Putamen basal ganglia	ALMS1P	0.731325	0.162565
2	73871689	Breast Mammary Tissue	ALMS1P	0.529421	0.458553
2	73871689	Cells EBV-transformed lymphocytes	ALMS1	0.587309	0.260812
2	73871689	Cells Transformed fibroblasts	ALMS1P	0.562733	0.437266
2	73871689	Colon Sigmoid	ALMS1P	0.567899	0.432079
2	73871689	Colon Sigmoid	TPRKB	0.88136	0.111145
2	73871689	Colon Transverse	ALMS1P	0.462469	0.537518
2	73871689	Colon Transverse	TPRKB	0.542303	0.457599
2	73871689	Esophagus Gastroesophageal Junction	ALMS1P	0.522149	0.477849
2	73871689	Esophagus Gastroesophageal Junction	NAT8	0.514688	0.485297
2	73871689	Esophagus Mucosa	ALMS1P	0.526289	0.47371
2	73871689	Esophagus Mucosa	TPRKB	0.999821	0.000178731
2	73871689	Esophagus Muscularis	ALMS1P	0.651682	0.348318
2	73871689	Esophagus Muscularis	NAT8	0.618366	0.369472
2	73871689	Esophagus Muscularis	TPRKB	0.999935	4.34432e-05
2	73871689	Heart Atrial Appendage	ALMS1P	0.355654	0.644345
2	73871689	Heart Atrial Appendage	NAT8	0.491633	0.503679
2	73871689	Heart Left Ventricle	ALMS1	0.947667	0.0344293
2	73871689	Heart Left Ventricle	ALMS1P	0.654026	0.343753
2	73871689	Lung	ALMS1P	0.62366	0.376259
2	73871689	Muscle Skeletal	ALMS1	0.998005	0.00198482
2	73871689	Muscle Skeletal	ALMS1P	0.382922	0.617078
2	73871689	Muscle Skeletal	TPRKB	1	5.86499e-09
2	73871689	Nerve Tibial	ALMS1P	0.38045	0.61955
2	73871689	Nerve Tibial	NAT8	0.638991	0.360837
2	73871689	Ovary	NAT8	0.89166	0.0644061
2	73871689	Pancreas	ALMS1	0.998479	0.00131311
2	73871689	Pancreas	ALMS1P	0.606015	0.393984
2	73871689	Pancreas	NAT8	0.485969	0.514008
2	73871689	Pancreas	TPRKB	0.998044	0.00195261
2	73871689	Pituitary	ALMS1P	0.5827	0.4173
2	73871689	Prostate	ALMS1P	0.442078	0.557916
2	73871689	Prostate	NAT8	0.498518	0.458021
2	73871689	Skin Not Sun Exposed Suprapubic	ALMS1	0.993867	0.00610517
2	73871689	Skin Not Sun Exposed Suprapubic	ALMS1P	0.467405	0.532595
2	73871689	Skin Not Sun Exposed Suprapubic	NAT8	0.554406	0.442897
2	73871689	Skin Sun Exposed Lower leg	ALMS1	0.999997	2.58293e-06
2	73871689	Skin Sun Exposed Lower leg	ALMS1P	0.670597	0.329403
2	73871689	Skin Sun Exposed Lower leg	NAT8	0.368971	0.631029
2	73871689	Small Intestine Terminal Ileum	ALMS1P	0.548317	0.450661
2	73871689	Spleen	ALMS1	0.935749	0.0453124
2	73871689	Stomach	ALMS1	0.473337	0.506434
2	73871689	Stomach	ALMS1P	0.590755	0.409244
2	73871689	Testis	ALMS1P	0.531572	0.468428
2	73871689	Testis	NAT8	0.996984	0.00228666
2	73871689	Testis	TPRKB	0.999999	9.7055e-07
2	73871689	Thyroid	ALMS1P	0.546959	0.453041
2	73871689	Thyroid	NAT8	0.483871	0.516129
2	73871689	Vagina	ALMS1P	0.489476	0.416489
2	73871689	Whole Blood	ALMS1	0.999449	0.000550495
2	73871689	Whole Blood	ALMS1P	0.603287	0.396173
2	113967075	Adipose Subcutaneous	AC016683.6	0.987175	0.012654
2	113967075	Adipose Subcutaneous	PAX8	0.985616	0.014213
2	113967075	Adipose Subcutaneous	PSD4	0.999827	3.48602e-08
2	113967075	Adipose Subcutaneous	RP11-65I12.1	0.984801	0.0150279
2	113967075	Adipose Visceral Omentum	AC016683.6	0.988497	0.0113315
2	113967075	Adipose Visceral Omentum	PAX8	0.985945	0.0138841
2	113967075	Adipose Visceral Omentum	PSD4	0.992971	1.21392e-06
2	113967075	Adipose Visceral Omentum	RP11-65I12.1	0.526862	0.467205
2	113967075	Adrenal Gland	AC016683.6	0.988037	0.0117914
2	113967075	Adrenal Gland	PAX8	0.987941	0.0118152
2	113967075	Adrenal Gland	PSD4	0.975469	0.0226358
2	113967075	Artery Aorta	AC016683.6	0.988781	0.0110475
2	113967075	Artery Aorta	PAX8	0.98773	0.0120988
2	113967075	Artery Aorta	RP11-65I12.1	0.987604	0.0122038
2	113967075	Artery Coronary	AC016683.6	0.988101	0.0117272
2	113967075	Artery Coronary	PAX8	0.657387	0.338365
2	113967075	Artery Tibial	AC016683.6	0.99225	0.00757764
2	113967075	Artery Tibial	PAX8	0.987812	0.0120162
2	113967075	Brain Amygdala	AC016683.6	0.591083	0.367428
2	113967075	Brain Anterior cingulate cortex BA24	AC016683.6	0.505957	0.467421
2	113967075	Brain Caudate basal ganglia	AC016683.6	0.98698	0.0128493
2	113967075	Brain Caudate basal ganglia	PAX8	0.984587	0.0148044
2	113967075	Brain Cerebellum	AC016683.6	0.985849	0.0139792
2	113967075	Brain Cortex	AC016683.6	0.975134	0.0220623
2	113967075	Brain Cortex	PAX8	0.979697	0.0187932
2	113967075	Brain Frontal Cortex BA9	AC016683.6	0.985816	0.0136596
2	113967075	Brain Frontal Cortex BA9	PAX8	0.882905	0.0807327
2	113967075	Brain Hippocampus	AC016683.6	0.647025	0.348766
2	113967075	Brain Hippocampus	PAX8	0.639313	0.3559
2	113967075	Brain Hypothalamus	AC016683.6	0.974216	0.0250122
2	113967075	Brain Hypothalamus	PAX8	0.745913	0.250558
2	113967075	Brain Nucleus accumbens basal ganglia	AC016683.6	0.985678	0.0141505
2	113967075	Brain Putamen basal ganglia	AC016683.6	0.985562	0.0142133
2	113967075	Brain Putamen basal ganglia	PAX8	0.533868	0.406179
2	113967075	Brain Substantia nigra	AC016683.6	0.585869	0.337662
2	113967075	Breast Mammary Tissue	AC016683.6	0.989105	0.0107239
2	113967075	Breast Mammary Tissue	PAX8	0.98514	0.0146889
2	113967075	Breast Mammary Tissue	RP11-65I12.1	0.985726	0.0141027
2	113967075	Cells EBV-transformed lymphocytes	PSD4	0.987618	0.000123494
2	113967075	Cells Transformed fibroblasts	AC016683.6	0.988016	0.0118129
2	113967075	Cells Transformed fibroblasts	CBWD2	0.999821	6.99037e-07
2	113967075	Cells Transformed fibroblasts	PAX8	0.985199	0.0146301
2	113967075	Cells Transformed fibroblasts	RP11-65I12.1	0.986618	0.0132113
2	113967075	Colon Sigmoid	AC016683.6	0.987886	0.0119427
2	113967075	Colon Sigmoid	PAX8	0.986752	0.013077
2	113967075	Colon Transverse	AC016683.6	0.975674	0.0241564
2	113967075	Colon Transverse	PAX8	0.981751	0.0180783
2	113967075	Esophagus Gastroesophageal Junction	AC016683.6	0.983295	0.0165345
2	113967075	Esophagus Gastroesophageal Junction	PAX8	0.985974	0.0138548
2	113967075	Esophagus Mucosa	AC016683.6	0.988034	0.0117946
2	113967075	Esophagus Mucosa	PAX8	0.988166	0.0116623
2	113967075	Esophagus Mucosa	PSD4	0.999827	3.6739e-08
2	113967075	Esophagus Mucosa	RP11-65I12.1	0.985082	0.0147467
2	113967075	Esophagus Muscularis	AC016683.6	0.990708	0.00911969
2	113967075	Esophagus Muscularis	PAX8	0.993172	0.00665569
2	113967075	Esophagus Muscularis	PSD4	0.993289	1.34449e-06
2	113967075	Esophagus Muscularis	RP11-65I12.1	0.785342	0.209597
2	113967075	Heart Atrial Appendage	AC016683.6	0.987325	0.0125037
2	113967075	Heart Atrial Appendage	PAX8	0.985604	0.0142254
2	113967075	Heart Left Ventricle	AC016683.6	0.98638	0.013449
2	113967075	Heart Left Ventricle	PAX8	0.9856	0.0142294
2	113967075	Liver	AC016683.6	0.985522	0.0143071
2	113967075	Liver	PAX8	0.975608	0.0240576
2	113967075	Lung	AC016683.6	0.990037	0.00979167
2	113967075	Lung	PAX8	0.988503	0.0113255
2	113967075	Lung	RP11-65I12.1	0.986856	0.0129727
2	113967075	Minor Salivary Gland	AC016683.6	0.293066	0.449095
2	113967075	Muscle Skeletal	AC016683.6	0.977312	0.0225184
2	113967075	Muscle Skeletal	PAX8	0.989705	0.010123
2	113967075	Muscle Skeletal	PSD4	0.992068	0.000131212
2	113967075	Nerve Tibial	AC016683.6	0.980965	0.0188648
2	113967075	Nerve Tibial	PAX8	0.987984	0.0118448
2	113967075	Nerve Tibial	PSD4	0.985512	3.06572e-06
2	113967075	Nerve Tibial	RP11-65I12.1	0.98205	0.0177801
2	113967075	Ovary	AC016683.6	0.987584	0.0122436
2	113967075	Pancreas	AC016683.6	0.986389	0.0134395
2	113967075	Pancreas	PAX8	0.985725	0.0141039
2	113967075	Pituitary	AC016683.6	0.993087	0.00674076
2	113967075	Pituitary	PAX8	0.986544	0.0132845
2	113967075	Pituitary	RP11-65I12.1	0.666035	0.321607
2	113967075	Prostate	AC016683.6	0.986647	0.012749
2	113967075	Skin Not Sun Exposed Suprapubic	AC016683.6	0.988076	0.0117521
2	113967075	Skin Not Sun Exposed Suprapubic	PAX8	0.991307	0.00852123
2	113967075	Skin Not Sun Exposed Suprapubic	PSD4	0.999827	3.62947e-08
2	113967075	Skin Not Sun Exposed Suprapubic	RP11-65I12.1	0.987391	0.0124373
2	113967075	Skin Sun Exposed Lower leg	AC016683.6	0.990551	0.00927681
2	113967075	Skin Sun Exposed Lower leg	PAX8	0.993571	0.00625711
2	113967075	Skin Sun Exposed Lower leg	PSD4	0.999827	3.69402e-08
2	113967075	Skin Sun Exposed Lower leg	RP11-65I12.1	0.762638	0.232445
2	113967075	Small Intestine Terminal Ileum	AC016683.6	0.644262	0.347841
2	113967075	Small Intestine Terminal Ileum	PAX8	0.661528	0.323055
2	113967075	Small Intestine Terminal Ileum	RP11-65I12.1	0.962275	0.0258762
2	113967075	Spleen	AC016683.6	0.987363	0.0124657
2	113967075	Spleen	PAX8	0.985862	0.0139672
2	113967075	Stomach	AC016683.6	0.987785	0.0120438
2	113967075	Stomach	PAX8	0.987576	0.0122528
2	113967075	Testis	AC016683.6	0.985802	0.0140262
2	113967075	Testis	PAX8	0.986647	0.0131822
2	113967075	Thyroid	PSD4	0.992971	1.49511e-06
2	113967075	Thyroid	RP11-65I12.1	0.999819	8.01092e-06
2	113967075	Tubulointerstitium	RPL23AP7	0.999818	2.34802e-07
2	113967075	Vagina	AC016683.6	0.98364	0.0154714
2	113967075	Vagina	PAX8	0.627204	0.365165
2	113967075	Whole Blood	AC016683.6	0.982432	0.0173979
2	113967075	Whole Blood	PAX8	0.986808	0.0130213
2	113967075	Whole Blood	PSD4	0.999827	3.69436e-08
2	121306440	Testis	AC073257.2	0.0339738	0.963357
2	148663568	Adipose Subcutaneous	ACVR2A	0.832393	0.165609
2	148663568	Adipose Subcutaneous	ORC4	0.704453	0.2775
2	148663568	Whole Blood	ACVR2A	0.0462768	0.711541
2	148663568	Adrenal Gland	ACVR2A	0.66811	0.331813
2	148663568	Artery Aorta	ACVR2A	0.886562	0.113223
2	148663568	Artery Tibial	ACVR2A	0.868301	0.131618
2	148663568	Breast Mammary Tissue	ORC4	0.861811	0.118378
2	148663568	Colon Transverse	ACVR2A	0.892599	0.107375
2	148663568	Esophagus Mucosa	ACVR2A	0.518257	0.480128
2	148663568	Heart Atrial Appendage	ACVR2A	0.706299	0.290387
2	148663568	Heart Left Ventricle	ACVR2A	0.62177	0.378125
2	148663568	Lung	ACVR2A	0.848686	0.151296
2	148663568	Muscle Skeletal	ACVR2A	0.871153	0.128832
2	148663568	Esophagus Muscularis	ORC4	0.0929068	0.824803
2	148663568	Pancreas	ACVR2A	0.568612	0.431317
2	148663568	Skin Sun Exposed Lower leg	ORC4	0.82936	0.170115
2	148663568	Spleen	ACVR2A	0.706424	0.293068
2	148663568	Testis	ACVR2A	0.843854	0.155675
2	148663568	Testis	ORC4	0.846616	0.153384
2	148663568	Thyroid	ORC4	0.260066	0.466639
2	148663568	Whole Blood	MBD5	0.445099	0.554704
2	177053426	Testis	HOXD8	0.914862	0.0050692
2	178146362	Adipose Subcutaneous	AC074286.1	0.979304	0.0158718
2	178146362	Muscle Skeletal	AC074286.1	0.0158408	0.982621
2	178146362	Cells Transformed fibroblasts	AC074286.1	0.62239	0.37758
2	178146362	Glomerulus	HNRNPA3	0.902989	0.00562455
2	178146362	Lung	AC074286.1	0.99129	0.00560039
2	178146362	Thyroid	AC074286.1	0.988998	0.00867743
2	191278341	Adipose Subcutaneous	TMEM194B	0.992324	0.000234798
2	191278341	Adipose Visceral Omentum	TMEM194B	0.70731	0.287362
2	191278341	Artery Aorta	TMEM194B	0.587594	0.404927
2	191278341	Artery Tibial	TMEM194B	0.636129	0.359073
2	191278341	Brain Cortex	HIBCH	0.903527	0.000195833
2	191278341	Cells EBV-transformed lymphocytes	TMEM194B	0.464973	0.291192
2	191278341	Cells Transformed fibroblasts	MFSD6	0.777105	0.21705
2	191278341	Cells Transformed fibroblasts	TMEM194B	0.871746	0.121713
2	191278341	Esophagus Mucosa	HIBCH	0.992366	1.52345e-05
2	191278341	Heart Atrial Appendage	TMEM194B	0.903643	0.087707
2	191278341	Heart Left Ventricle	TMEM194B	0.829507	0.142409
2	191278341	Lung	HIBCH	0.992545	1.28008e-05
2	191278341	Muscle Skeletal	HIBCH	0.990386	2.07785e-05
2	191278341	Muscle Skeletal	TMEM194B	0.852804	0.0401348
2	191278341	Nerve Tibial	INPP1	0.992165	4.4594e-06
2	191278341	Nerve Tibial	TMEM194B	0.781626	0.207693
2	191278341	Testis	RP11-647K16.1	0.989703	0.00272287
2	191278341	Testis	TMEM194B	0.952884	0.0399661
2	191278341	Thyroid	HIBCH	0.981362	2.82959e-05
2	191278341	Thyroid	MFSD6	0.664964	0.330009
2	191278341	Tubulointerstitium	HIBCH	0.992625	8.23496e-06
2	191278341	Whole Blood	HIBCH	0.907521	0.000283832
2	191278341	Whole Blood	MFSD6	0.992259	0.000168556
2	217683836	Thyroid	AC007563.3	0.96486	0.0115537
2	230612451	Cells Transformed fibroblasts	FBXO36	0.941798	0.0571911
2	230612451	Muscle Skeletal	TRIP12	0.810122	0.187063
3	38479475	Whole Blood	ACVR2B	0.0780917	0.919834
3	38479475	Brain Anterior cingulate cortex BA24	EXOG	0.417601	0.540058
3	38479475	Brain Cerebellum	ACVR2B-AS1	0.469678	0.526954
3	38479475	Brain Cerebellum	EXOG	0.523475	0.476513
3	38479475	Brain Spinal cord cervical c-1	EXOG	0.40044	0.541569
3	38479475	Breast Mammary Tissue	EXOG	0.400609	0.594399
3	38479475	Colon Transverse	XYLB	0.62727	0.372587
3	38479475	Liver	XYLB	0.825674	0.17191
3	38479475	Nerve Tibial	EXOG	0.454748	0.54523
3	38479475	Ovary	EXOG	0.531772	0.467962
3	38479475	Pancreas	EXOG	0.566494	0.43295
3	38479475	Stomach	EXOG	0.516846	0.4792
3	38479475	Testis	EXOG	0.466727	0.53327
3	38479475	Thyroid	EXOG	0.487627	0.51237
3	38479475	Vagina	EXOG	0.639264	0.338062
3	121644029	Adipose Subcutaneous	IQCB1	1	1.73889e-12
3	121644029	Adipose Visceral Omentum	IQCB1	1	4.70134e-12
3	121644029	Adrenal Gland	IQCB1	0.966921	4.83687e-05
3	121644029	Artery Aorta	IQCB1	0.999997	6.27092e-10
3	121644029	Artery Aorta	SLC15A2	0.694673	0.299203
3	121644029	Artery Tibial	IQCB1	0.999996	9.24334e-10
3	121644029	Artery Tibial	SLC15A2	0.999396	0.00060389
3	121644029	Brain Anterior cingulate cortex BA24	IQCB1	0.998525	4.2761e-05
3	121644029	Brain Cerebellar Hemisphere	SLC15A2	0.576044	0.423837
3	121644029	Brain Cerebellum	IQCB1	0.996592	1.78432e-06
3	121644029	Brain Cerebellum	SLC15A2	0.575873	0.424127
3	121644029	Brain Frontal Cortex BA9	IQCB1	0.94846	0.0381682
3	121644029	Brain Hypothalamus	IQCB1	0.610569	0.220097
3	121644029	Cells EBV-transformed lymphocytes	EAF2	0.960723	0.000233226
3	121644029	Cells EBV-transformed lymphocytes	IQCB1	0.951154	9.10374e-05
3	121644029	Cells Transformed fibroblasts	IQCB1	1	7.65539e-12
3	121644029	Colon Sigmoid	IQCB1	1	5.67817e-09
3	121644029	Colon Transverse	IQCB1	0.999999	2.53017e-10
3	121644029	Esophagus Gastroesophageal Junction	IQCB1	0.999929	1.52974e-08
3	121644029	Esophagus Mucosa	IQCB1	0.999997	2.4813e-09
3	121644029	Esophagus Muscularis	IQCB1	1	1.93336e-12
3	121644029	Heart Atrial Appendage	IQCB1	1	1.48066e-07
3	121644029	Heart Atrial Appendage	SLC15A2	0.574706	0.425294
3	121644029	Heart Left Ventricle	IQCB1	1	5.00117e-09
3	121644029	Heart Left Ventricle	SLC15A2	0.49826	0.50174
3	121644029	Lung	HCLS1	1	1.64259e-07
3	121644029	Lung	IQCB1	0.999936	1.40113e-08
3	121644029	Muscle Skeletal	EAF2	0.933748	0.0647012
3	121644029	Muscle Skeletal	GOLGB1	1	1.96861e-07
3	121644029	Muscle Skeletal	IQCB1	0.999997	6.13141e-10
3	121644029	Muscle Skeletal	SLC15A2	0.548565	0.451435
3	121644029	Nerve Tibial	IQCB1	1	1.825e-12
3	121644029	Nerve Tibial	SLC15A2	0.588638	0.411361
3	121644029	Pituitary	IQCB1	0.999762	0.000155741
3	121644029	Skin Not Sun Exposed Suprapubic	IQCB1	0.999997	2.39832e-09
3	121644029	Skin Sun Exposed Lower leg	IQCB1	1	7.22452e-12
3	121644029	Spleen	IQCB1	0.904876	0.0629803
3	121644029	Stomach	IQCB1	0.999767	5.15907e-08
3	121644029	Thyroid	IQCB1	1	1.60269e-12
3	121644029	Tubulointerstitium	IQCB1	0.642514	0.00235523
3	121644029	Vagina	IQCB1	0.845939	0.0977085
3	121644029	Whole Blood	IQCB1	1	1.75385e-12
3	141766305	Cells Transformed fibroblasts	GK5	0.960602	0.000514008
3	141766305	Tubulointerstitium	TFDP2	0.498733	0.499857
3	169135914	Muscle Skeletal	LRRC34	0.948227	0.0195194
3	185322643	Artery Aorta	SENP2	0.341734	0.656952
3	186433046	Brain Cortex	KNG1	0.157694	0.842282
3	186433046	Brain Frontal Cortex BA9	KNG1	0.17073	0.829241
3	186433046	Tubulointerstitium	KNG1	0.216277	0.782733
3	186433046	Colon Transverse	KNG1	0.779216	0.220014
3	195477791	Adipose Subcutaneous	AC069213.1	0.925222	8.71049e-05
3	195477791	Adipose Subcutaneous	AC069513.4	0.92145	7.23921e-05
3	195477791	Adipose Subcutaneous	LINC00969	0.924341	0.0011926
3	195477791	Adipose Subcutaneous	MUC20	0.922816	0.000152345
3	195477791	Adipose Subcutaneous	RP11-141C7.3	0.925144	0.000157062
3	195477791	Adipose Subcutaneous	RP11-141C7.4	0.92452	8.79732e-05
3	195477791	Adipose Visceral Omentum	AC069213.1	0.925217	8.70389e-05
3	195477791	Adipose Visceral Omentum	AC069513.4	0.364936	0.59981
3	195477791	Adipose Visceral Omentum	LINC00969	0.925054	0.000392187
3	195477791	Adipose Visceral Omentum	MUC4	0.921647	3.8652e-05
3	195477791	Adipose Visceral Omentum	RP11-141C7.3	0.66273	0.283511
3	195477791	Adipose Visceral Omentum	RP11-141C7.4	0.919107	0.00293928
3	195477791	Artery Aorta	AC069213.1	0.925151	8.71132e-05
3	195477791	Artery Aorta	LINC00969	0.924361	0.000924808
3	195477791	Artery Aorta	RP11-141C7.3	0.909103	0.0138182
3	195477791	Artery Aorta	RP11-141C7.4	0.59686	0.351746
3	195477791	Artery Aorta	SDHAP1	0.725882	0.215032
3	195477791	Artery Coronary	AC069213.1	0.921424	0.000114109
3	195477791	Artery Tibial	AC069213.1	0.925098	8.72907e-05
3	195477791	Artery Tibial	LINC00969	0.925341	8.81966e-05
3	195477791	Artery Tibial	MUC20	0.919013	0.00423052
3	195477791	Artery Tibial	MUC4	0.921993	5.42268e-05
3	195477791	Artery Tibial	RP11-141C7.3	0.918886	0.00685684
3	195477791	Artery Tibial	RP11-141C7.4	0.878603	0.0464047
3	195477791	Brain Anterior cingulate cortex BA24	AC069213.1	0.924138	0.000175916
3	195477791	Brain Anterior cingulate cortex BA24	LINC00969	0.77987	0.138894
3	195477791	Brain Caudate basal ganglia	AC069213.1	0.924392	9.83311e-05
3	195477791	Brain Caudate basal ganglia	AC069513.4	0.898228	0.023739
3	195477791	Brain Caudate basal ganglia	LINC00969	0.921689	0.00266663
3	195477791	Brain Cerebellar Hemisphere	AC069213.1	0.924621	0.000307243
3	195477791	Brain Cerebellar Hemisphere	AC069513.4	0.823007	0.103138
3	195477791	Brain Cerebellar Hemisphere	LINC00969	0.768979	0.163944
3	195477791	Brain Cerebellar Hemisphere	RP11-141C7.3	0.887464	0.0353837
3	195477791	Brain Cerebellum	AC069213.1	0.92447	8.88906e-05
3	195477791	Brain Cerebellum	LINC00969	0.886158	0.0352273
3	195477791	Brain Cortex	AC069213.1	0.924431	0.000104248
3	195477791	Brain Cortex	AC069513.4	0.918748	0.00240879
3	195477791	Brain Cortex	LINC00969	0.701819	0.229713
3	195477791	Brain Hippocampus	AC069213.1	0.806085	0.100758
3	195477791	Brain Hippocampus	LINC00969	0.691468	0.201056
3	195477791	Brain Nucleus accumbens basal ganglia	AC069213.1	0.924003	9.33004e-05
3	195477791	Brain Nucleus accumbens basal ganglia	LINC00969	0.7311	0.208432
3	195477791	Brain Putamen basal ganglia	LINC00969	0.726375	0.180423
3	195477791	Breast Mammary Tissue	AC069213.1	0.924862	8.77354e-05
3	195477791	Breast Mammary Tissue	LINC00969	0.925106	9.12765e-05
3	195477791	Breast Mammary Tissue	RP11-141C7.3	0.922184	0.000521875
3	195477791	Breast Mammary Tissue	RP11-141C7.4	0.921293	0.000480788
3	195477791	Breast Mammary Tissue	SDHAP1	0.906412	0.0163744
3	195477791	Cells EBV-transformed lymphocytes	LINC00969	0.589027	0.265493
3	195477791	Cells EBV-transformed lymphocytes	RP11-141C7.3	0.922784	0.00246741
3	195477791	Cells Transformed fibroblasts	AC069513.4	0.925181	8.83989e-05
3	195477791	Cells Transformed fibroblasts	LINC00969	0.924147	2.66984e-05
3	195477791	Cells Transformed fibroblasts	MUC20	0.921988	0.000643221
3	195477791	Cells Transformed fibroblasts	RP11-141C7.3	0.925174	0.000103451
3	195477791	Colon Sigmoid	AC069213.1	0.925253	8.69906e-05
3	195477791	Colon Sigmoid	LINC00969	0.908808	0.017587
3	195477791	Colon Sigmoid	RP11-141C7.3	0.899551	0.0209502
3	195477791	Colon Sigmoid	SDHAP1	0.319695	0.645129
3	195477791	Colon Transverse	AC069513.4	0.924726	0.000552711
3	195477791	Colon Transverse	LINC00969	0.924861	8.75948e-05
3	195477791	Colon Transverse	RP11-141C7.3	0.92511	0.00019177
3	195477791	Colon Transverse	RP11-141C7.4	0.921233	0.000340696
3	195477791	Colon Transverse	SDHAP1	0.54791	0.406683
3	195477791	Esophagus Gastroesophageal Junction	AC069213.1	0.92488	8.7394e-05
3	195477791	Esophagus Gastroesophageal Junction	LINC00969	0.925112	8.71023e-05
3	195477791	Esophagus Gastroesophageal Junction	SDHAP1	0.384253	0.583841
3	195477791	Esophagus Mucosa	AC069513.4	0.925209	8.70621e-05
3	195477791	Esophagus Mucosa	LINC00969	0.924213	2.41664e-05
3	195477791	Esophagus Mucosa	MUC4	0.916406	0.00959755
3	195477791	Esophagus Mucosa	RP11-141C7.3	0.925209	8.7114e-05
3	195477791	Esophagus Mucosa	RP11-141C7.4	0.925208	8.66868e-05
3	195477791	Esophagus Mucosa	SDHAP1	0.863047	0.0663069
3	195477791	Esophagus Muscularis	AC069213.1	0.925151	8.72488e-05
3	195477791	Esophagus Muscularis	LINC00969	0.924879	5.2524e-05
3	195477791	Esophagus Muscularis	MUC20	0.92272	0.000239688
3	195477791	Esophagus Muscularis	MUC4	0.904023	0.000631957
3	195477791	Esophagus Muscularis	RP11-141C7.3	0.922706	3.47179e-05
3	195477791	Esophagus Muscularis	RP11-141C7.4	0.924998	7.45732e-05
3	195477791	Esophagus Muscularis	SDHAP1	0.277781	0.699235
3	195477791	Glomerulus	APOD	0.926037	3.9758e-05
3	195477791	Heart Atrial Appendage	AC069213.1	0.925085	8.72483e-05
3	195477791	Heart Atrial Appendage	LINC00969	0.924995	5.38615e-05
3	195477791	Heart Atrial Appendage	RP11-141C7.3	0.618451	0.328652
3	195477791	Heart Atrial Appendage	SDHAP1	0.307791	0.666867
3	195477791	Heart Left Ventricle	AC069213.1	0.925076	8.72013e-05
3	195477791	Heart Left Ventricle	LINC00969	0.924329	2.96493e-05
3	195477791	Heart Left Ventricle	MUC20	0.904518	0.000968365
3	195477791	Liver	AC069213.1	0.907519	0.012713
3	195477791	Lung	AC069213.1	0.924532	8.7882e-05
3	195477791	Lung	AC069513.4	0.921579	8.52469e-05
3	195477791	Lung	LINC00969	0.925125	3.18895e-05
3	195477791	Lung	RP11-141C7.4	0.921762	0.000103553
3	195477791	Lung	SDHAP1	0.922055	0.00367583
3	195477791	Nerve Tibial	MIR570	0.0645643	0.929238
3	195477791	Minor Salivary Gland	RP11-141C7.4	0.447615	0.308417
3	195477791	Muscle Skeletal	AC069213.1	0.925352	8.70562e-05
3	195477791	Muscle Skeletal	AC069513.4	0.908756	0.0148778
3	195477791	Muscle Skeletal	LINC00969	0.925369	8.63409e-05
3	195477791	Muscle Skeletal	MUC20	0.925296	0.000231853
3	195477791	Muscle Skeletal	RP11-141C7.3	0.925264	2.93644e-05
3	195477791	Muscle Skeletal	RP11-141C7.4	0.924306	7.74347e-05
3	195477791	Muscle Skeletal	SDHAP1	0.925432	4.62482e-05
3	195477791	Nerve Tibial	AC069213.1	0.924949	8.73572e-05
3	195477791	Nerve Tibial	AC069513.4	0.924754	0.000576007
3	195477791	Nerve Tibial	LINC00969	0.925237	8.71174e-05
3	195477791	Nerve Tibial	MUC20	0.922657	0.000316226
3	195477791	Nerve Tibial	RP11-141C7.3	0.925207	8.7544e-05
3	195477791	Nerve Tibial	RP11-141C7.4	0.925213	8.16278e-05
3	195477791	Nerve Tibial	SDHAP1	0.925355	4.64683e-05
3	195477791	Ovary	AC069213.1	0.918392	0.00272408
3	195477791	Ovary	LINC00969	0.616692	0.311667
3	195477791	Ovary	RP11-141C7.3	0.899619	0.0036006
3	195477791	Pancreas	AC069213.1	0.925191	8.71852e-05
3	195477791	Pancreas	LINC00969	0.923915	0.000495917
3	195477791	Pancreas	RP11-141C7.3	0.914035	0.0103433
3	195477791	Pancreas	SDHAP1	0.51842	0.417323
3	195477791	Pituitary	AC069213.1	0.92413	9.08668e-05
3	195477791	Pituitary	AC069513.4	0.923449	0.000912849
3	195477791	Pituitary	LINC00969	0.918564	0.00633651
3	195477791	Adipose Subcutaneous	SDHAP1	0.155115	0.831722
3	195477791	Adipose Visceral Omentum	SDHAP1	0.0485517	0.946749
3	195477791	Artery Tibial	SDHAP1	0.102923	0.888063
3	195477791	Cells Transformed fibroblasts	SDHAP1	0.0100248	0.988329
3	195477791	Skin Not Sun Exposed Suprapubic	AC069213.1	0.925224	8.70368e-05
3	195477791	Skin Not Sun Exposed Suprapubic	AC069513.4	0.888549	0.0396522
3	195477791	Skin Not Sun Exposed Suprapubic	LINC00969	0.925295	8.69477e-05
3	195477791	Skin Not Sun Exposed Suprapubic	MIR570	0.868061	0.0562916
3	195477791	Skin Not Sun Exposed Suprapubic	MUC20	0.925288	0.000214385
3	195477791	Skin Not Sun Exposed Suprapubic	RP11-141C7.3	0.925206	8.63819e-05
3	195477791	Skin Not Sun Exposed Suprapubic	RP11-141C7.4	0.925198	5.51157e-05
3	195477791	Skin Not Sun Exposed Suprapubic	SDHAP1	0.896973	0.0305178
3	195477791	Heart Left Ventricle	SDHAP1	0.0756488	0.914497
3	195477791	Liver	SDHAP1	0.106488	0.852287
3	195477791	Stomach	SDHAP1	0.0702821	0.922303
3	195477791	Whole Blood	SDHAP1	0.0415338	0.954348
3	195477791	Skin Sun Exposed Lower leg	AC069213.1	0.925248	8.71587e-05
3	195477791	Skin Sun Exposed Lower leg	LINC00969	0.925369	8.70377e-05
3	195477791	Skin Sun Exposed Lower leg	MUC20	0.925293	0.000232735
3	195477791	Skin Sun Exposed Lower leg	RP11-141C7.3	0.925258	3.20289e-05
3	195477791	Skin Sun Exposed Lower leg	RP11-141C7.4	0.924932	4.32148e-05
3	195477791	Skin Sun Exposed Lower leg	SDHAP1	0.913465	0.0128575
3	195477791	Small Intestine Terminal Ileum	AC069513.4	0.697929	0.149974
3	195477791	Stomach	AC069213.1	0.925187	8.71746e-05
3	195477791	Stomach	AC069513.4	0.902897	0.0197062
3	195477791	Stomach	LINC00969	0.924987	0.000392976
3	195477791	Stomach	RP11-141C7.3	0.919768	0.00199201
3	195477791	Testis	AC069213.1	0.924319	8.8083e-05
3	195477791	Testis	AC069513.4	0.924794	3.57501e-05
3	195477791	Testis	LINC00969	0.924248	8.90739e-05
3	195477791	Testis	MUC20	0.922098	0.000604328
3	195477791	Testis	RP11-141C7.3	0.925166	3.62182e-05
3	195477791	Testis	RP11-141C7.4	0.924931	3.73677e-05
3	195477791	Testis	SDHAP1	0.903924	0.000707809
3	195477791	Thyroid	AC069213.1	0.925325	8.69861e-05
3	195477791	Thyroid	AC069513.4	0.922008	3.74102e-05
3	195477791	Thyroid	LINC00969	0.925137	0.000208069
3	195477791	Thyroid	MIR570	0.889989	0.0368943
3	195477791	Thyroid	MUC20	0.922767	2.44201e-05
3	195477791	Thyroid	RP11-141C7.3	0.925231	2.71834e-05
3	195477791	Thyroid	RP11-141C7.4	0.924859	3.51475e-05
3	195477791	Thyroid	SDHAP1	0.9142	0.0118783
3	195477791	Tubulointerstitium	APOD	0.925817	5.90001e-05
3	195477791	Tubulointerstitium	MIR570HG	0.922642	0.000331725
3	195477791	Uterus	RP11-141C7.3	0.448217	0.497612
3	195477791	Vagina	RP11-141C7.3	0.593426	0.245789
3	195477791	Vagina	RP11-141C7.4	0.476852	0.468028
3	195477791	Whole Blood	LINC00969	0.925081	5.96736e-05
3	195477791	Whole Blood	MUC20	0.922	0.00102005
4	3421309	Brain Cerebellum	DOK7	0.995107	0.000333961
4	3421309	Brain Cerebellum	HGFAC	0.309336	0.578639
4	3421309	Brain Cortex	HGFAC	0.667578	0.282785
4	3421309	Lung	DOK7	0.995155	1.27697e-05
4	3421309	Lung	HGFAC	0.817713	0.180773
4	3421309	Thyroid	DOK7	0.999044	2.18952e-06
4	3421309	Thyroid	HGFAC	0.97716	0.0219711
4	3421309	Tubulointerstitium	LINC00955	0.802358	0.00170514
4	3421309	Tubulointerstitium	LRPAP1	0.999875	3.786e-08
4	77412140	Adipose Subcutaneous	CCDC158	0.597397	0.402542
4	77412140	Adipose Subcutaneous	FAM47E	1	7.06133e-09
4	77412140	Adipose Visceral Omentum	FAM47E	0.999999	1.37085e-06
4	77412140	Adrenal Gland	NAAA	1	3.05331e-11
4	77412140	Artery Aorta	CCDC158	0.998756	0.00121713
4	77412140	Artery Aorta	FAM47E	0.99387	0.00609569
4	77412140	Artery Aorta	NAAA	1	5.42633e-12
4	77412140	Artery Tibial	CCDC158	0.999995	4.72788e-06
4	77412140	Artery Tibial	FAM47E-STBD1	0.999977	2.23168e-05
4	77412140	Artery Tibial	NAAA	0.999982	1.12413e-08
4	77412140	Brain Caudate basal ganglia	FAM47E	0.99167	0.00598438
4	77412140	Brain Caudate basal ganglia	FAM47E-STBD1	0.840873	0.102192
4	77412140	Brain Cerebellar Hemisphere	FAM47E	0.999678	0.000271312
4	77412140	Brain Cerebellum	FAM47E	0.999637	0.000161625
4	77412140	Brain Cortex	FAM47E	0.999712	0.000249647
4	77412140	Brain Cortex	FAM47E-STBD1	0.441446	0.257402
4	77412140	Brain Frontal Cortex BA9	FAM47E	0.959051	0.0248341
4	77412140	Brain Hippocampus	FAM47E	0.992968	0.004004
4	77412140	Brain Hippocampus	FAM47E-STBD1	0.396477	0.220497
4	77412140	Brain Nucleus accumbens basal ganglia	FAM47E	0.700467	0.279441
4	77412140	Brain Putamen basal ganglia	FAM47E	0.999317	0.000259197
4	77412140	Brain Spinal cord cervical c-1	FAM47E	0.821985	0.0541729
4	77412140	Breast Mammary Tissue	CCDC158	0.898252	0.0920645
4	77412140	Breast Mammary Tissue	FAM47E	0.999848	0.000142066
4	77412140	Colon Sigmoid	FAM47E-STBD1	0.208848	0.787391
4	77412140	Cells Transformed fibroblasts	FAM47E-STBD1	1	1.63217e-10
4	77412140	Colon Sigmoid	ART3	1	1.32696e-11
4	77412140	Colon Sigmoid	CCDC158	0.961908	0.026467
4	77412140	Colon Sigmoid	FAM47E	0.997825	0.00216324
4	77412140	Colon Transverse	CCDC158	0.504533	0.418031
4	77412140	Colon Transverse	FAM47E	0.878201	0.121678
4	77412140	Colon Transverse	FAM47E-STBD1	0.860408	0.110137
4	77412140	Esophagus Gastroesophageal Junction	CCDC158	0.951301	0.0464706
4	77412140	Esophagus Gastroesophageal Junction	FAM47E	0.993563	0.00617787
4	77412140	Esophagus Mucosa	FAM47E-STBD1	0.999999	5.5496e-07
4	77412140	Esophagus Muscularis	CCDC158	0.999334	0.000660553
4	77412140	Esophagus Muscularis	FAM47E	1	9.57314e-09
4	77412140	Esophagus Muscularis	FAM47E-STBD1	0.999998	1.5007e-06
4	77412140	Heart Atrial Appendage	CCDC158	0.852449	0.118853
4	77412140	Heart Atrial Appendage	FAM47E	0.970186	0.0292021
4	77412140	Heart Left Ventricle	FAM47E-STBD1	0.990815	0.00833097
4	77412140	Liver	FAM47E	0.348827	0.651157
4	77412140	Lung	CCDC158	0.999976	2.41396e-05
4	77412140	Lung	FAM47E	1	7.65915e-11
4	77412140	Lung	FAM47E-STBD1	0.999999	5.57598e-07
4	77412140	Minor Salivary Gland	FAM47E	0.330231	0.65001
4	77412140	Muscle Skeletal	FAM47E	1	7.36548e-28
4	77412140	Nerve Tibial	ART3	1	2.96849e-25
4	77412140	Nerve Tibial	CCDC158	0.837532	0.162467
4	77412140	Nerve Tibial	FAM47E	1	1.42641e-17
4	77412140	Nerve Tibial	FAM47E-STBD1	1	1.31049e-09
4	77412140	Pancreas	CXCL11	1	2.60471e-24
4	77412140	Pancreas	FAM47E	1	5.98907e-18
4	77412140	Pituitary	CCDC158	0.966222	0.031794
4	77412140	Pituitary	FAM47E	1	1.38013e-09
4	77412140	Prostate	FAM47E	0.995268	0.00360173
4	77412140	Skin Not Sun Exposed Suprapubic	FAM47E	1	2.76295e-10
4	77412140	Skin Not Sun Exposed Suprapubic	NAAA	0.999999	8.84215e-10
4	77412140	Skin Sun Exposed Lower leg	FAM47E	1	2.10344e-10
4	77412140	Skin Sun Exposed Lower leg	FAM47E-STBD1	0.998833	0.000927483
4	77412140	Skin Sun Exposed Lower leg	SCARB2	1	4.04025e-07
4	77412140	Spleen	FAM47E-STBD1	0.603493	0.292697
4	77412140	Stomach	FAM47E	1	5.65524e-09
4	77412140	Stomach	FAM47E-STBD1	0.916902	0.0685404
4	77412140	Testis	FAM47E	0.609265	0.301106
4	77412140	Testis	FAM47E-STBD1	0.999998	1.86449e-06
4	77412140	Thyroid	CCDC158	0.998249	0.00175072
4	77412140	Thyroid	FAM47E	1	9.78339e-20
4	77412140	Thyroid	FAM47E-STBD1	0.999986	1.3459e-05
4	77412140	Thyroid	NUP54	0.999966	8.1839e-09
4	77412140	Tubulointerstitium	NAAA	0.999948	3.39872e-07
4	81182554	Brain Cerebellar Hemisphere	BMP3	0.00754811	0.475036
4	81182554	Tubulointerstitium	FGF5	0.0535329	0.946467
4	81182554	Kidney Cortex	FGF5	0.0552859	0.465955
4	103738972	Adipose Subcutaneous	BDH2	0.999682	6.90131e-08
4	103738972	Adipose Subcutaneous	LRRC37A15P	0.305303	0.694598
4	103738972	Adipose Visceral Omentum	BDH2	0.999226	1.67969e-07
4	103738972	Adrenal Gland	BDH2	0.998994	5.99077e-05
4	103738972	Adrenal Gland	KRT8P46	0.414329	0.583591
4	103738972	Adrenal Gland	LRRC37A15P	0.305927	0.692196
4	103738972	Artery Aorta	BDH2	0.999682	6.90139e-08
4	103738972	Artery Aorta	KRT8P46	0.797995	0.20011
4	103738972	Artery Aorta	LRRC37A15P	0.57044	0.42928
4	103738972	Artery Tibial	BDH2	0.999682	6.9045e-08
4	103738972	Artery Tibial	CENPE	0.99888	0.000635993
4	103738972	Artery Tibial	CISD2	0.972302	0.0273138
4	103738972	Brain Caudate basal ganglia	LRRC37A15P	0.33782	0.612177
4	103738972	Brain Cerebellar Hemisphere	LRRC37A15P	0.56184	0.437655
4	103738972	Brain Cerebellum	MANBA	0.319144	0.633127
4	103738972	Breast Mammary Tissue	BDH2	0.999676	7.022e-08
4	103738972	Breast Mammary Tissue	CISD2	0.873675	0.120365
4	103738972	Breast Mammary Tissue	LRRC37A15P	0.6092	0.385468
4	103738972	Cells EBV-transformed lymphocytes	LRRC37A15P	0.383995	0.602943
4	103738972	Cells EBV-transformed lymphocytes	RP11-10L12.4	0.958336	0.0387149
4	103738972	Cells Transformed fibroblasts	CISD2	0.978025	0.0216635
4	103738972	Cells Transformed fibroblasts	MANBA	0.990241	0.00944482
4	103738972	Cells Transformed fibroblasts	RP11-10L12.4	0.836542	0.162951
4	103738972	Cells Transformed fibroblasts	UBE2D3	0.962955	0.0365103
4	103738972	Colon Transverse	BDH2	0.9983	0.00129998
4	103738972	Adipose Subcutaneous	KRT8P46	0.275156	0.724754
4	103738972	Esophagus Gastroesophageal Junction	BDH2	0.99796	4.44062e-07
4	103738972	Esophagus Gastroesophageal Junction	KRT8P46	0.405871	0.592275
4	103738972	Adipose Visceral Omentum	KRT8P46	0.251777	0.747784
4	103738972	Brain Cerebellar Hemisphere	KRT8P46	0.215999	0.760513
4	103738972	Brain Cerebellum	KRT8P46	0.243816	0.751082
4	103738972	Breast Mammary Tissue	KRT8P46	0.133525	0.866429
4	103738972	Colon Transverse	KRT8P46	0.251625	0.738309
4	103738972	Esophagus Mucosa	KRT8P46	0.170314	0.829629
4	103738972	Esophagus Muscularis	KRT8P46	0.13737	0.862524
4	103738972	Lung	KRT8P46	0.0922454	0.907722
4	103738972	Pituitary	KRT8P46	0.122182	0.877688
4	103738972	Prostate	KRT8P46	0.120573	0.857216
4	103738972	Spleen	KRT8P46	0.169938	0.830004
4	103738972	Whole Blood	KRT8P46	0.254544	0.744959
4	103738972	Esophagus Mucosa	BDH2	0.999639	7.91813e-08
4	103738972	Esophagus Mucosa	CISD2	0.97844	0.0212485
4	103738972	Esophagus Mucosa	UBE2D3	0.976577	0.0230749
4	103738972	Adipose Visceral Omentum	LRRC37A15P	0.0925097	0.907458
4	103738972	Brain Cerebellum	LRRC37A15P	0.131389	0.868551
4	103738972	Cells Transformed fibroblasts	LRRC37A15P	0.134724	0.865137
4	103738972	Colon Sigmoid	LRRC37A15P	0.234357	0.763846
4	103738972	Colon Transverse	LRRC37A15P	0.264152	0.73574
4	103738972	Esophagus Gastroesophageal Junction	LRRC37A15P	0.133565	0.866334
4	103738972	Esophagus Mucosa	LRRC37A15P	0.0961167	0.90385
4	103738972	Esophagus Muscularis	BDH2	0.999682	6.89944e-08
4	103738972	Esophagus Muscularis	CENPE	0.950068	0.0490707
4	103738972	Esophagus Muscularis	CISD2	0.902863	0.0957807
4	103738972	Lung	LRRC37A15P	0.0920323	0.907936
4	103738972	Esophagus Muscularis	LRRC37A15P	0.550533	0.449291
4	103738972	Nerve Tibial	LRRC37A15P	0.108099	0.891864
4	103738972	Pituitary	LRRC37A15P	0.286261	0.705956
4	103738972	Skin Not Sun Exposed Suprapubic	LRRC37A15P	0.249728	0.749756
4	103738972	Skin Sun Exposed Lower leg	LRRC37A15P	0.235212	0.764711
4	103738972	Small Intestine Terminal Ileum	LRRC37A15P	0.16385	0.830544
4	103738972	Spleen	LRRC37A15P	0.258476	0.741439
4	103738972	Kidney Cortex	MANBA	0.79051	0.187991
4	103738972	Lung	BDH2	0.999106	1.94049e-07
4	103738972	Minor Salivary Gland	BDH2	0.968859	0.0201639
4	103738972	Muscle Skeletal	BDH2	0.999682	6.9002e-08
4	103738972	Muscle Skeletal	UBE2D3	0.894185	0.104542
4	103738972	Nerve Tibial	BDH2	0.999669	7.17194e-08
4	103738972	Nerve Tibial	CENPE	0.919827	0.07358
4	103738972	Nerve Tibial	CISD2	0.976537	0.0231318
4	103738972	Nerve Tibial	KRT8P46	0.365067	0.634815
4	103738972	Nerve Tibial	RP11-10L12.2	0.692852	0.305577
4	103738972	Pituitary	RP11-10L12.2	0.270209	0.717007
4	103738972	Pancreas	BDH2	0.998277	0.00137725
4	103738972	Pancreas	KRT8P46	0.929471	0.0674073
4	103738972	Pancreas	LRRC37A15P	0.468094	0.531185
4	103738972	Pancreas	RP11-10L12.4	0.88394	0.113487
4	103738972	Pancreas	UBE2D3	0.973335	0.0263427
4	103738972	Pituitary	BDH2	0.996476	0.00317944
4	103738972	Skin Not Sun Exposed Suprapubic	BDH2	0.999682	6.90354e-08
4	103738972	Skin Not Sun Exposed Suprapubic	CISD2	0.976069	0.0236192
4	103738972	Skin Not Sun Exposed Suprapubic	KRT8P46	0.726503	0.27323
4	103738972	Skin Not Sun Exposed Suprapubic	UBE2D3	0.667801	0.271255
4	103738972	Skin Sun Exposed Lower leg	BDH2	0.999682	6.90338e-08
4	103738972	Skin Sun Exposed Lower leg	CISD2	0.972794	0.0268972
4	103738972	Skin Sun Exposed Lower leg	KRT8P46	0.668415	0.331213
4	103738972	Small Intestine Terminal Ileum	KRT8P46	0.325028	0.649264
4	103738972	Spleen	MANBA	0.997665	0.00193107
4	103738972	Stomach	BDH2	0.982631	5.19669e-05
4	103738972	Stomach	LRRC37A15P	0.448323	0.551533
4	103738972	Thyroid	BDH2	0.99968	6.93315e-08
4	103738972	Thyroid	CISD2	0.979664	0.0200252
4	103738972	Thyroid	KRT8P46	0.681844	0.317936
4	103738972	Thyroid	LRRC37A15P	0.687402	0.312379
4	103738972	Thyroid	UBE2D3	0.921998	0.0766704
4	103738972	Whole Blood	BDH2	0.877885	0.0845157
4	103738972	Whole Blood	LRRC37A15P	0.619739	0.379521
5	378424	Adipose Subcutaneous	C5orf55	0.999582	1.11742e-07
5	378424	Adipose Visceral Omentum	CTD-2228K2.7	0.999574	2.32156e-07
5	378424	Artery Aorta	CTD-2228K2.7	0.999573	1.70058e-07
5	378424	Artery Aorta	SLC9A3	0.999573	1.86449e-07
5	378424	Artery Tibial	CTD-2228K2.7	0.999582	1.59171e-07
5	378424	Artery Tibial	SLC9A3	0.999578	2.87203e-07
5	378424	Brain Cerebellar Hemisphere	TPPP	0.986943	0.00648731
5	378424	Brain Cerebellum	TPPP	0.994196	0.00325656
5	378424	Cells Transformed fibroblasts	CTD-2228K2.7	0.997516	8.88347e-07
5	378424	Colon Sigmoid	CTD-2228K2.7	0.999588	2.18626e-07
5	378424	Esophagus Mucosa	CTD-2228K2.7	0.999582	1.75935e-07
5	378424	Esophagus Mucosa	SLC9A3	0.98459	7.62425e-06
5	378424	Esophagus Muscularis	C5orf55	0.999582	1.15755e-07
5	378424	Esophagus Muscularis	CTD-2228K2.7	0.97879	1.01286e-05
5	378424	Lung	AC026740.1	0.996413	0.000993874
5	378424	Lung	CTD-2228K2.7	0.978794	7.63022e-06
5	378424	Lung	EXOC3	0.997441	7.10196e-07
5	378424	Lung	SLC9A3	0.999582	3.15001e-07
5	378424	Muscle Skeletal	CTD-2228K2.7	0.978811	7.62975e-06
5	378424	Nerve Tibial	AC026740.1	0.991279	0.00625851
5	378424	Nerve Tibial	C5orf55	0.965327	1.00133e-05
5	378424	Nerve Tibial	CTD-2228K2.7	0.965299	2.86961e-05
5	378424	Skin Sun Exposed Lower leg	AC026740.1	0.886665	0.0322273
5	378424	Testis	AC026740.1	0.993473	0.00405789
5	378424	Testis	CEP72	0.997481	2.39901e-05
5	378424	Thyroid	AC026740.1	0.824411	0.16505
5	378424	Thyroid	CTD-2228K2.7	0.978821	7.63049e-06
5	378424	Thyroid	EXOC3	0.999578	1.14604e-07
5	378424	Thyroid	TPPP	0.989773	0.00769323
5	378424	Tubulointerstitium	TPPP	0.928797	0.043779
5	34516058	Artery Tibial	RAI14	0.451678	0.54177
5	34516058	Nerve Tibial	RAI14	0.219117	0.780356
5	34516058	Tubulointerstitium	AGXT2	0.769257	0.00175504
5	53295546	Tubulointerstitium	NDUFS4	0.930235	0.00072701
5	107459529	Cells Transformed fibroblasts	FBXL17	0.852232	0.143553
5	107459529	Esophagus Mucosa	FBXL17	0.711744	0.254155
5	107459529	Esophagus Muscularis	FBXL17	0.740972	0.248424
5	107459529	Lung	FBXL17	0.767598	0.219944
5	107459529	Muscle Skeletal	FBXL17	0.994333	0.00158553
5	107459529	Skin Not Sun Exposed Suprapubic	FBXL17	0.75752	0.203598
5	176813404	Adipose Subcutaneous	MXD3	1	1.07709e-11
5	176813404	Adipose Subcutaneous	RAB24	0.999995	4.38606e-06
5	176813404	Adipose Subcutaneous	RGS14	0.963205	0.0367953
5	176813404	Adipose Visceral Omentum	MXD3	1	2.50574e-07
5	176813404	Adipose Visceral Omentum	RGS14	0.941499	0.056967
5	176813404	Adrenal Gland	RGS14	0.999808	0.000192126
5	176813404	Artery Aorta	MXD3	0.999949	4.43638e-05
5	176813404	Artery Aorta	RGS14	0.999998	1.52446e-06
5	176813404	Artery Coronary	MXD3	0.705854	0.280746
5	176813404	Artery Tibial	FGFR4	0.810032	0.175572
5	176813404	Artery Tibial	MXD3	1	6.16039e-09
5	176813404	Artery Tibial	PRELID1	0.745901	0.237491
5	176813404	Artery Tibial	RAB24	0.999938	5.28396e-05
5	176813404	Artery Tibial	RGS14	1	4.18518e-09
5	176813404	Brain Caudate basal ganglia	MXD3	0.351051	0.402186
5	176813404	Brain Cerebellar Hemisphere	FGFR4	0.636822	0.339801
5	176813404	Brain Cerebellum	FGFR4	0.718476	0.279026
5	176813404	Brain Cerebellum	RGS14	0.955968	0.0427714
5	176813404	Brain Cortex	FGFR4	0.397648	0.464809
5	176813404	Brain Cortex	MXD3	0.902752	0.0897089
5	176813404	Brain Frontal Cortex BA9	RGS14	0.572292	0.375344
5	176813404	Brain Nucleus accumbens basal ganglia	MXD3	0.749313	0.152361
5	176813404	Brain Substantia nigra	RGS14	0.485864	0.395306
5	176813404	Breast Mammary Tissue	MXD3	0.41478	0.584919
5	176813404	Breast Mammary Tissue	RGS14	0.998955	0.00104362
5	176813404	Cells Transformed fibroblasts	RGS14	1	2.22169e-10
5	176813404	Colon Sigmoid	MXD3	1	3.21489e-07
5	176813404	Colon Transverse	MXD3	0.960023	0.0390155
5	176813404	Colon Transverse	RGS14	0.996338	0.00366187
5	176813404	Esophagus Gastroesophageal Junction	MXD3	0.999987	5.3236e-06
5	176813404	Esophagus Gastroesophageal Junction	RGS14	0.999184	0.000815993
5	176813404	Esophagus Mucosa	F12	0.397892	0.584042
5	176813404	Esophagus Mucosa	FGFR4	1	1.49248e-14
5	176813404	Esophagus Mucosa	MXD3	1	6.42982e-11
5	176813404	Esophagus Muscularis	MXD3	1	2.38295e-15
5	176813404	Esophagus Muscularis	RGS14	1	3.4914e-10
5	176813404	Heart Atrial Appendage	MXD3	0.999973	2.18405e-05
5	176813404	Heart Atrial Appendage	RGS14	0.999639	0.000360907
5	176813404	Heart Left Ventricle	MXD3	0.999991	7.44867e-06
5	176813404	Heart Left Ventricle	RGS14	0.742741	0.257259
5	176813404	Liver	F12	0.999962	3.77313e-05
5	176813404	Lung	MXD3	0.99964	0.000357332
5	176813404	Lung	RGS14	0.998236	0.00176439
5	176813404	Brain Anterior cingulate cortex BA24	MXD3	0.14502	0.742612
5	176813404	Muscle Skeletal	MXD3	0.937691	0.0613149
5	176813404	Muscle Skeletal	PDLIM7	1	2.29973e-12
5	176813404	Muscle Skeletal	RGS14	0.999995	4.73625e-06
5	176813404	Nerve Tibial	FGFR4	1	3.33058e-43
5	176813404	Nerve Tibial	MXD3	1	2.97113e-14
5	176813404	Nerve Tibial	RAB24	0.989492	0.0104948
5	176813404	Nerve Tibial	RGS14	0.997909	0.00209081
5	176813404	Artery Coronary	RGS14	0.0215009	0.97627
5	176813404	Colon Sigmoid	RGS14	0.135726	0.864248
5	176813404	Esophagus Mucosa	RGS14	0.293533	0.706467
5	176813404	Pancreas	MXD3	0.994846	0.00319521
5	176813404	Pancreas	RGS14	0.996717	0.00320918
5	176813404	Pituitary	MXD3	0.383727	0.548216
5	176813404	Pituitary	RGS14	0.618434	0.381566
5	176813404	Prostate	RGS14	0.432927	0.500471
5	176813404	Skin Not Sun Exposed Suprapubic	FGFR4	1	7.34219e-10
5	176813404	Skin Not Sun Exposed Suprapubic	MXD3	0.957423	0.0425687
5	176813404	Skin Not Sun Exposed Suprapubic	PRELID1	0.999964	2.49013e-05
5	176813404	Skin Not Sun Exposed Suprapubic	RGS14	0.999819	0.000181268
5	176813404	Esophagus Mucosa	SLC34A1	0.15865	0.840481
5	176813404	Skin Sun Exposed Lower leg	FGFR4	0.999851	0.000147596
5	176813404	Skin Sun Exposed Lower leg	MXD3	0.999999	6.56088e-07
5	176813404	Skin Sun Exposed Lower leg	RGS14	0.999961	3.86049e-05
5	176813404	Skin Sun Exposed Lower leg	UIMC1	0.997404	4.17906e-07
5	176813404	Stomach	RGS14	0.994435	0.00556527
5	176813404	Testis	RGS14	1	1.49985e-09
5	176813404	Thyroid	FGFR4	0.900713	0.0970133
5	176813404	Thyroid	MXD3	1	1.2839e-18
5	176813404	Thyroid	RGS14	0.999999	1.14864e-06
5	176813404	Tubulointerstitium	PRELID1	0.944603	0.000395807
5	176813404	Whole Blood	PRELID1	0.999969	9.28425e-09
6	24354045	Colon Transverse	DCDC2	0.079816	0.907675
6	24354045	Stomach	DCDC2	0.0374005	0.956342
6	24354045	Pituitary	DCDC2	0.704567	0.15684
6	24354045	Thyroid	DCDC2	0.908679	0.00127214
6	24354045	Tubulointerstitium	MRS2	0.648983	0.00405824
6	24354045	Tubulointerstitium	TDP2	0.898851	0.000205291
6	31238322	Adipose Subcutaneous	HCG22	0.997823	4.88419e-07
6	31238322	Adipose Subcutaneous	HLA-C	0.989417	6.93209e-06
6	31238322	Adipose Subcutaneous	HLA-S	0.96371	0.00811028
6	31238322	Adipose Subcutaneous	XXbac-BPG248L24.12	0.996954	0.00102458
6	31238322	Adipose Visceral Omentum	HLA-C	0.997874	1.3923e-06
6	31238322	Adipose Visceral Omentum	HLA-S	0.996453	0.00112674
6	31238322	Adipose Visceral Omentum	XXbac-BPG248L24.12	0.994276	0.00361406
6	31238322	Adrenal Gland	HLA-C	0.947822	3.15161e-05
6	31238322	Artery Aorta	HLA-C	0.997891	1.38121e-06
6	31238322	Artery Aorta	HLA-S	0.996151	0.00178671
6	31238322	Artery Aorta	MICB	0.997968	5.86554e-07
6	31238322	Artery Tibial	HLA-B	0.964835	0.00042456
6	31238322	Artery Tibial	HLA-S	0.948305	0.0242377
6	31238322	Artery Tibial	MICB	0.97527	7.16362e-06
6	31238322	Brain Cerebellum	HLA-C	0.967173	1.3618e-05
6	31238322	Brain Hypothalamus	VARS2	0.970807	5.63931e-05
6	31238322	Breast Mammary Tissue	HLA-C	0.972341	1.81182e-05
6	31238322	Breast Mammary Tissue	HLA-S	0.949835	0.0175565
6	31238322	Breast Mammary Tissue	XXbac-BPG248L24.12	0.99264	0.00345273
6	31238322	Cells Transformed fibroblasts	HLA-C	0.997933	7.87528e-07
6	31238322	Colon Transverse	HLA-S	0.969023	0.00764426
6	31238322	Colon Transverse	XXbac-BPG248L24.12	0.997549	0.000350602
6	31238322	Esophagus Gastroesophageal Junction	HLA-C	0.997917	1.36452e-06
6	31238322	Esophagus Mucosa	CCHCR1	0.970459	0.00112807
6	31238322	Esophagus Mucosa	HLA-C	0.997749	8.89772e-07
6	31238322	Esophagus Mucosa	MICB	0.997873	6.15951e-07
6	31238322	Esophagus Muscularis	HCG22	0.92635	1.58316e-05
6	31238322	Esophagus Muscularis	HLA-C	0.997879	1.38929e-06
6	31238322	Esophagus Muscularis	PSORS1C1	0.977008	4.47424e-06
6	31238322	Glomerulus	HLA-C	0.997963	2.20521e-06
6	31238322	Glomerulus	MICA	0.997919	1.48928e-06
6	31238322	Heart Left Ventricle	HLA-C	0.967591	2.12291e-05
6	31238322	Lung	AGER	0.400482	0.409657
6	31238322	Lung	HLA-C	0.997977	1.32501e-06
6	31238322	Lung	HLA-S	0.99624	0.00144106
6	31238322	Lung	XXbac-BPG248L24.12	0.99794	3.7021e-05
6	31238322	Muscle Skeletal	HCG22	0.985567	2.72197e-06
6	31238322	Muscle Skeletal	HLA-C	0.997979	1.34292e-06
6	31238322	Nerve Tibial	HCG22	0.997829	4.26605e-07
6	31238322	Nerve Tibial	HLA-C	0.997898	1.37664e-06
6	31238322	Nerve Tibial	HLA-S	0.99515	0.00249001
6	31238322	Pancreas	HLA-C	0.971748	1.13399e-05
6	31238322	Pituitary	HLA-C	0.971039	1.30369e-05
6	31238322	Skin Not Sun Exposed Suprapubic	HLA-C	0.997922	1.36655e-06
6	31238322	Skin Not Sun Exposed Suprapubic	HLA-S	0.996776	0.000829437
6	31238322	Skin Not Sun Exposed Suprapubic	XXbac-BPG248L24.12	0.968791	0.00212125
6	31238322	Skin Sun Exposed Lower leg	HCG22	0.997827	4.80061e-07
6	31238322	Skin Sun Exposed Lower leg	HLA-C	0.997977	2.41115e-06
6	31238322	Skin Sun Exposed Lower leg	HLA-S	0.997222	0.00073567
6	31238322	Skin Sun Exposed Lower leg	XXbac-BPG299F13.17	0.97123	1.51818e-05
6	31238322	Small Intestine Terminal Ileum	HLA-S	0.947337	0.0199547
6	31238322	Spleen	HCG22	0.997817	5.14002e-07
6	31238322	Spleen	HLA-C	0.9667	2.18308e-05
6	31238322	Spleen	HLA-S	0.947242	0.0245005
6	31238322	Testis	HLA-C	0.997936	1.16013e-06
6	31238322	Thyroid	HLA-C	0.997932	1.35432e-06
6	31238322	Thyroid	HLA-S	0.995512	0.00237357
6	31238322	Thyroid	XXbac-BPG248L24.10	0.997569	0.000217504
6	31238322	Thyroid	XXbac-BPG248L24.12	0.997719	0.000252391
6	31238322	Tubulointerstitium	HLA-C	0.997993	1.71908e-06
6	31238322	Tubulointerstitium	MICA	0.997845	1.87373e-06
6	31238322	Whole Blood	HLA-C	0.947164	3.4609e-05
6	31238322	Whole Blood	HLA-S	0.997102	0.000878597
6	31238322	Whole Blood	XXbac-BPG248L24.12	0.997817	0.000161952
6	34378223	Cells Transformed fibroblasts	RPS10	0.711415	0.283444
6	34378223	Cells Transformed fibroblasts	UHRF1BP1	0.98069	6.93951e-06
6	34378223	Esophagus Mucosa	UHRF1BP1	0.915165	3.35234e-05
6	34378223	Muscle Skeletal	RPS10	0.837081	0.148523
6	34378223	Adipose Subcutaneous	RPS10	0.197062	0.801446
6	34378223	Artery Tibial	RPS10	0.0379439	0.96029
6	34378223	Esophagus Mucosa	RPS10	0.138048	0.860896
6	34378223	Lung	RPS10	0.0632994	0.93274
6	34378223	Nerve Tibial	RPS10	0.137581	0.861215
6	34378223	Skin Not Sun Exposed Suprapubic	RPS10	0.326751	0.670701
6	34378223	Skin Sun Exposed Lower leg	RPS10	0.917115	0.0763263
6	34378223	Thyroid	RPS10	0.307568	0.681877
6	41681622	Brain Cerebellum	TFEB	0.933515	0.0255136
6	43806609	Esophagus Mucosa	ZNF318	0.31601	0.681965
6	43806609	Lung	TJAP1	0.377145	0.338537
6	43806609	Lung	ZNF318	0.847801	0.094132
6	43806609	Nerve Tibial	ZNF318	0.588527	0.340472
6	43806609	Pituitary	TJAP1	0.0671161	0.119319
6	43806609	Testis	SLC22A7	0.997455	3.5273e-06
6	107172979	Tubulointerstitium	LINC02532	0.904195	2.08852e-05
6	131870261	Skin Not Sun Exposed Suprapubic	ARG1	0.999992	8.96323e-09
6	131870261	Skin Sun Exposed Lower leg	ARG1	0.999992	1.89834e-08
6	131870261	Spleen	ARG1	0.719711	0.221464
6	131870261	Tubulointerstitium	ENPP3	0.999958	2.75107e-07
6	131870261	Whole Blood	ARG1	0.999992	1.47465e-08
6	131870261	Whole Blood	MED23	0.999849	4.69994e-06
6	133849789	Adipose Visceral Omentum	RP3-323P13.2	0.995182	0.00114776
6	133849789	Artery Aorta	RP3-323P13.2	0.955683	0.00900208
6	133849789	Cells Transformed fibroblasts	RP3-323P13.2	0.99581	0.00101253
6	133849789	Colon Sigmoid	RP3-323P13.2	0.995876	0.000946466
6	133849789	Colon Transverse	RP3-323P13.2	0.997878	0.00041946
6	133849789	Esophagus Mucosa	RP3-323P13.2	0.995849	0.000973359
6	133849789	Esophagus Muscularis	RP3-323P13.2	0.997683	0.000714162
6	133849789	Glomerulus	TCF21	0.851453	0.00100601
6	133849789	Heart Atrial Appendage	RP3-323P13.2	0.956043	0.00862258
6	133849789	Lung	RP1-283K11.3	0.995636	0.00118753
6	133849789	Lung	RP3-323P13.2	0.99897	0.000219117
6	133849789	Ovary	RP3-323P13.2	0.994922	0.00185716
6	133849789	Stomach	RP3-323P13.2	0.995464	0.00135987
6	133849789	Testis	RP3-323P13.2	0.951387	0.0134539
6	133849789	Thyroid	RP3-323P13.2	0.995707	0.00111583
6	133849789	Uterus	RP3-323P13.2	0.814849	0.135838
6	160668389	Esophagus Mucosa	SLC22A3	0.921112	0.078644
6	160668389	Esophagus Muscularis	SLC22A2	0.996251	0.00209086
6	160668389	Muscle Skeletal	IGF2R	0.999712	1.52888e-07
6	160668389	Nerve Tibial	SLC22A3	0.999903	6.11099e-05
6	160668389	Ovary	SLC22A3	0.73482	0.0432727
6	160668389	Skin Not Sun Exposed Suprapubic	SLC22A3	0.999999	6.30247e-07
6	160668389	Skin Sun Exposed Lower leg	SLC22A3	1	3.0424e-18
6	160668389	Testis	SLC22A3	0.999995	4.63863e-06
6	160668389	Thyroid	SLC22A1	0.962155	9.57317e-05
6	160668389	Tubulointerstitium	MRPL18	0.99859	1.23715e-05
6	160668389	Tubulointerstitium	PLG	0.971946	0.000345755
7	1286567	Testis	AC073094.4	0.999874	0.00012468
7	1286567	Tubulointerstitium	ZFAND2A	0.999994	4.70699e-08
7	50737852	Colon Sigmoid	FIGNL1	0.972731	8.44949e-06
7	56072841	Adipose Subcutaneous	PSPHP1	0.918776	0.000249699
7	56072841	Adipose Visceral Omentum	PSPHP1	0.918728	0.000254384
7	56072841	Adipose Visceral Omentum	SUMF2	0.965946	0.0234356
7	56072841	Artery Aorta	SUMF2	0.982224	0.00477504
7	56072841	Artery Tibial	PSPHP1	0.918892	0.000274748
7	56072841	Artery Tibial	SUMF2	0.987584	0.00324996
7	56072841	Adipose Subcutaneous	CCT6A	0.229957	0.768036
7	56072841	Esophagus Mucosa	CCT6A	0.181249	0.817269
7	56072841	Brain Cortex	SUMF2	0.924963	0.0170708
7	56072841	Adipose Subcutaneous	GBAS	0.0713414	0.926346
7	56072841	Cells Transformed fibroblasts	GBAS	0.10724	0.886841
7	56072841	Stomach	GBAS	0.177051	0.819279
7	56072841	Thyroid	GBAS	0.227294	0.770646
7	56072841	Cells Transformed fibroblasts	SUMF2	0.888671	0.0564743
7	56072841	Esophagus Mucosa	CHCHD2	0.95998	2.19362e-05
7	56072841	Esophagus Mucosa	NUPR1L	0.931927	0.000631407
7	56072841	Esophagus Mucosa	PSPHP1	0.965623	0.000452712
7	56072841	Esophagus Mucosa	SUMF2	0.951135	0.0133394
7	56072841	Esophagus Muscularis	PSPHP1	0.963671	0.000340313
7	56072841	Esophagus Muscularis	SUMF2	0.985568	0.00386919
7	56072841	Heart Atrial Appendage	SUMF2	0.695165	0.279707
7	56072841	Heart Left Ventricle	SUMF2	0.950915	0.0115967
7	56072841	Kidney Cortex	GBAS	0.275179	0.679997
7	56072841	Lung	NUPR1L	0.920073	0.00023509
7	56072841	Muscle Skeletal	PSPHP1	0.918651	0.000528564
7	56072841	Nerve Tibial	SUMF2	0.974357	0.00670412
7	56072841	Pancreas	GBAS	0.32039	0.67716
7	56072841	Pancreas	NUPR1L	0.989304	6.13543e-05
7	56072841	Skin Not Sun Exposed Suprapubic	SUMF2	0.897661	0.0276782
7	56072841	Skin Sun Exposed Lower leg	NUPR1L	0.917943	0.00080084
7	56072841	Skin Sun Exposed Lower leg	ZNF713	0.94437	0.000416114
7	56072841	Thyroid	CHCHD2	0.908045	8.415e-05
7	77523769	Adipose Subcutaneous	PTPN12	0.944792	0.055188
7	77523769	Adipose Subcutaneous	RSBN1L-AS1	1	4.08978e-12
7	77523769	Adipose Subcutaneous	TMEM60	0.999986	1.38724e-05
7	77523769	Adipose Visceral Omentum	PTPN12	0.987612	0.0122887
7	77523769	Adipose Visceral Omentum	RSBN1L-AS1	0.999868	0.000115418
7	77523769	Adipose Visceral Omentum	TMEM60	0.999981	1.90365e-05
7	77523769	Artery Aorta	PTPN12	0.792462	0.154263
7	77523769	Artery Aorta	RSBN1L-AS1	1	3.54869e-08
7	77523769	Artery Aorta	TMEM60	0.836887	0.15991
7	77523769	Artery Tibial	PTPN12	0.748277	0.24366
7	77523769	Artery Tibial	RSBN1L-AS1	0.999992	7.5024e-06
7	77523769	Brain Anterior cingulate cortex BA24	RSBN1L-AS1	0.806161	0.0937442
7	77523769	Brain Cerebellar Hemisphere	GSAP	0.989896	0.00412363
7	77523769	Brain Cerebellar Hemisphere	RSBN1L-AS1	0.704171	0.180894
7	77523769	Brain Cerebellum	RSBN1L	0.416196	0.581886
7	77523769	Brain Cerebellum	RSBN1L-AS1	0.917204	0.054977
7	77523769	Brain Nucleus accumbens basal ganglia	RSBN1L-AS1	0.650359	0.177205
7	77523769	Brain Putamen basal ganglia	RSBN1L-AS1	0.146975	0.534271
7	77523769	Brain Spinal cord cervical c-1	RSBN1L-AS1	0.132241	0.44463
7	77523769	Brain Substantia nigra	RSBN1L-AS1	0.0857317	0.497741
7	77523769	Breast Mammary Tissue	PTPN12	0.891421	0.0921079
7	77523769	Cells Transformed fibroblasts	PTPN12	0.993853	0.0061458
7	77523769	Cells Transformed fibroblasts	RSBN1L-AS1	0.999994	4.70618e-06
7	77523769	Cells Transformed fibroblasts	TMEM60	0.999985	1.52206e-05
7	77523769	Colon Sigmoid	RSBN1L	0.554281	0.435583
7	77523769	Colon Sigmoid	RSBN1L-AS1	0.999492	0.00050836
7	77523769	Colon Transverse	PTPN12	0.396044	0.591836
7	77523769	Colon Transverse	RSBN1L-AS1	0.617251	0.356195
7	77523769	Esophagus Gastroesophageal Junction	PTPN12	0.846171	0.152437
7	77523769	Esophagus Gastroesophageal Junction	RSBN1L-AS1	0.970639	0.0293614
7	77523769	Esophagus Mucosa	PTPN12	0.998937	0.000802238
7	77523769	Esophagus Mucosa	RSBN1L-AS1	1	6.92224e-09
7	77523769	Esophagus Muscularis	PTPN12	0.987536	0.0124638
7	77523769	Esophagus Muscularis	RSBN1L	0.632171	0.366324
7	77523769	Esophagus Muscularis	RSBN1L-AS1	0.99999	1.0243e-05
7	77523769	Heart Left Ventricle	PTPN12	0.985438	0.0126845
7	77523769	Heart Left Ventricle	RSBN1L-AS1	0.99887	0.000903018
7	77523769	Liver	PTPN12	0.987447	0.00746711
7	77523769	Liver	TMEM60	0.822157	0.146233
7	77523769	Lung	PTPN12	0.981461	0.018539
7	77523769	Lung	RSBN1L-AS1	0.999996	3.77882e-06
7	77523769	Lung	TMEM60	0.597214	0.402647
7	77523769	Muscle Skeletal	RSBN1L-AS1	1	4.42043e-12
7	77523769	Muscle Skeletal	TMEM60	0.999979	2.09602e-05
7	77523769	Nerve Tibial	PTPN12	0.987546	0.0124541
7	77523769	Nerve Tibial	RSBN1L-AS1	1	2.16019e-08
7	77523769	Nerve Tibial	TMEM60	0.99574	0.00426032
7	77523769	Pancreas	PTPN12	0.92975	0.0653047
7	77523769	Pancreas	RSBN1L-AS1	0.998863	0.000749403
7	77523769	Skin Not Sun Exposed Suprapubic	PTPN12	1	3.58959e-09
7	77523769	Skin Not Sun Exposed Suprapubic	RSBN1L-AS1	1	2.32966e-07
7	77523769	Skin Not Sun Exposed Suprapubic	TMEM60	0.952319	0.0471329
7	77523769	Skin Sun Exposed Lower leg	PTPN12	1	3.64319e-11
7	77523769	Skin Sun Exposed Lower leg	RSBN1L-AS1	1	1.39092e-10
7	77523769	Skin Sun Exposed Lower leg	TMEM60	0.999959	4.09763e-05
7	77523769	Small Intestine Terminal Ileum	PTPN12	0.879523	0.100528
7	77523769	Spleen	PTPN12	0.918876	0.0638633
7	77523769	Thyroid	PTPN12	0.979241	0.0207584
7	77523769	Thyroid	RSBN1L-AS1	1	1.94309e-09
7	77523769	Thyroid	TMEM60	0.999758	0.000221069
7	77523769	Whole Blood	PTPN12	0.894744	0.101199
7	77523769	Whole Blood	TMEM60	0.996789	0.00321085
7	128737958	Testis	RP11-286H14.4	0.173735	0.826053
7	128737958	Skin Sun Exposed Lower leg	TSPAN33	0.999196	3.01836e-07
7	128737958	Stomach	TSPAN33	0.999196	3.01797e-07
7	128737958	Liver	TSPAN33	0.252224	0.747567
7	128737958	Pancreas	TSPAN33	0.208648	0.791178
7	128737958	Tubulointerstitium	TSPAN33	0.114999	0.849605
8	9074223	Adipose Visceral Omentum	FAM86B3P	0.99604	0.00138193
8	9074223	Artery Tibial	PPP1R3B	0.905864	0.0492261
8	9074223	Brain Anterior cingulate cortex BA24	FAM85B	0.981576	0.00937384
8	9074223	Brain Cerebellar Hemisphere	FAM86B3P	0.974688	0.0155911
8	9074223	Brain Cerebellum	FAM85B	0.993421	0.00240218
8	9074223	Brain Cerebellum	FAM86B3P	0.992347	0.0048526
8	9074223	Brain Cortex	FAM85B	0.9853	0.0119211
8	9074223	Brain Nucleus accumbens basal ganglia	FAM85B	0.988627	0.00577829
8	9074223	Cells Transformed fibroblasts	ALG1L13P	0.996738	0.000904822
8	9074223	Cells Transformed fibroblasts	ERI1	0.994222	0.00327133
8	9074223	Cells Transformed fibroblasts	FAM86B3P	0.996348	0.0011097
8	9074223	Colon Transverse	RP11-62H7.2	0.977752	0.00327738
8	9074223	Esophagus Gastroesophageal Junction	FAM85B	0.986053	0.00632852
8	9074223	Esophagus Mucosa	ALG1L13P	0.991395	0.00188315
8	9074223	Esophagus Mucosa	CTA-398F10.2	0.986463	0.0039141
8	9074223	Esophagus Mucosa	FAM86B3P	0.996564	0.000903344
8	9074223	Esophagus Muscularis	FAM85B	0.912097	0.0354761
8	9074223	Heart Atrial Appendage	RP11-10A14.5	0.708598	0.274297
8	9074223	Nerve Tibial	FAM85B	0.987772	0.00604356
8	9074223	Esophagus Mucosa	RP11-10A14.5	0.191283	0.798341
8	9074223	Pancreas	FAM86B3P	0.877331	0.0958045
8	9074223	Skin Not Sun Exposed Suprapubic	CTA-398F10.2	0.99715	0.000462369
8	9074223	Skin Not Sun Exposed Suprapubic	FAM86B3P	0.993645	0.00376165
8	9074223	Skin Sun Exposed Lower leg	CTA-398F10.2	0.993963	0.00369924
8	9074223	Skin Sun Exposed Lower leg	FAM86B3P	0.935231	0.0566715
8	9074223	Spleen	FAM85B	0.67168	0.30843
8	9074223	Testis	FAM85B	0.995931	0.00124408
8	9074223	Testis	RP11-10A14.5	0.986038	0.0115929
8	9074223	Testis	RP11-115J16.2	0.997195	3.99456e-06
8	9074223	Thyroid	CTA-398F10.2	0.984128	0.0134862
8	9074223	Thyroid	FAM85B	0.994706	0.00172953
8	9074223	Thyroid	RP11-62H7.2	0.997022	0.0001781
8	9074223	Thyroid	SGK223	0.997384	0.000272503
8	134332960	Tubulointerstitium	ST3GAL1	0.99018	3.92994e-05
9	34130435	Tubulointerstitium	DCAF12	0.38976	0.0116355
9	34130435	Tubulointerstitium	NUDT2	0.912857	0.000595278
9	71432174	Artery Aorta	FAM122A	0.999848	0.000151721
9	71432174	Artery Aorta	RP11-203L2.3	0.997984	0.00165503
9	71432174	Artery Tibial	PIP5K1B	0.76974	0.23026
9	71432174	Artery Tibial	FAM122A	0.0833536	0.916599
9	71432174	Esophagus Mucosa	FAM122A	0.8242	0.169818
9	71432174	Esophagus Muscularis	TMEM252	0.995604	0.0033926
9	71432174	Artery Aorta	PIP5K1B	0.0353623	0.96459
9	71432174	Artery Tibial	RP11-203L2.3	0.0967676	0.900014
9	71432174	Tubulointerstitium	TJP2	0.978152	0.000282839
9	71432174	Whole Blood	RP11-274B18.2	0.999964	2.78968e-08
9	112206404	Esophagus Mucosa	YBX1P6	0.994986	1.32391e-05
9	112206404	Thyroid	PTPN3	0.710213	0.287831
9	119301607	Adipose Subcutaneous	ASTN2	0.99593	0.000280117
9	136146597	Adipose Subcutaneous	ABO	0.997779	9.215e-06
9	136146597	Adipose Visceral Omentum	ABO	0.998323	6.94557e-06
9	136146597	Adrenal Gland	ABO	0.99826	6.9909e-05
9	136146597	Artery Tibial	ABO	0.996556	3.413e-05
9	136146597	Artery Tibial	SURF1	0.997497	1.09477e-06
9	136146597	Colon Transverse	SURF1	0.930708	1.2854e-05
9	136146597	Esophagus Gastroesophageal Junction	SURF1	0.980991	3.05142e-06
9	136146597	Esophagus Mucosa	ABO	0.99827	6.045e-05
9	136146597	Esophagus Mucosa	SURF1	0.990678	2.14987e-06
9	136146597	Esophagus Muscularis	SURF1	0.997784	4.26383e-07
9	136146597	Glomerulus	TSC1	0.678447	0.00315686
9	136146597	Heart Atrial Appendage	ABO	0.998212	8.17445e-05
9	136146597	Heart Atrial Appendage	SURF1	0.997784	4.86407e-07
9	136146597	Heart Left Ventricle	ABO	0.99749	1.30543e-05
9	136146597	Heart Left Ventricle	SURF1	0.925597	1.77345e-05
9	136146597	Lung	SURF1	0.925597	1.76475e-05
9	136146597	Muscle Skeletal	ABO	0.998157	1.54296e-05
9	136146597	Muscle Skeletal	SURF1	0.997783	5.99709e-07
9	136146597	Nerve Tibial	SURF1	0.993153	1.18569e-06
9	136146597	Pancreas	ABO	0.993253	1.37207e-05
9	136146597	Skin Sun Exposed Lower leg	SURF1	0.997787	5.11345e-07
9	136146597	Tubulointerstitium	ABO	0.998705	5.57266e-05
9	136146597	Tubulointerstitium	SURF1	0.99872	7.291e-06
9	136146597	Whole Blood	ABO	0.997177	0.0011548
9	139107879	Adipose Subcutaneous	QSOX2	0.996001	0.00101769
9	139107879	Artery Aorta	QSOX2	0.456438	0.541894
9	139107879	Artery Tibial	QSOX2	0.988389	3.26705e-06
9	139107879	Cells Transformed fibroblasts	QSOX2	0.589076	0.409315
9	139107879	Esophagus Muscularis	QSOX2	0.985281	0.000204223
9	139107879	Heart Atrial Appendage	QSOX2	0.996723	0.000336822
9	139107879	Heart Left Ventricle	QSOX2	0.907765	0.00299551
9	139107879	Muscle Skeletal	QSOX2	0.919543	3.67145e-05
9	139107879	Nerve Tibial	QSOX2	0.984553	2.94538e-05
9	139107879	Brain Cerebellum	QSOX2	0.0881648	0.841516
9	139107879	Tubulointerstitium	DNLZ	0.40439	0.00494484
10	899071	Artery Aorta	ADARB2	1	1.78539e-14
10	899071	Artery Tibial	WDR37	0.822009	0.0735691
10	899071	Muscle Skeletal	IDI2	1	5.45641e-08
10	899071	Thyroid	ADARB2	1	1.46212e-13
10	899071	Whole Blood	ADARB2	1	4.80786e-11
10	35171118	Cells Transformed fibroblasts	PARD3	0.966125	0.00549352
10	35171118	Muscle Skeletal	PARD3	0.957962	0.0128299
10	52645248	Adipose Subcutaneous	ASAH2	0.999557	0.000351196
10	52645248	Adipose Subcutaneous	ASAH2B	0.934005	0.0658748
10	52645248	Artery Coronary	ASAH2B	0.296954	0.702506
10	52645248	Adipose Visceral Omentum	ASAH2	0.999822	8.53989e-05
10	52645248	Adipose Visceral Omentum	ASAH2B	0.727562	0.272371
10	52645248	Cells EBV-transformed lymphocytes	ASAH2B	0.194419	0.805361
10	52645248	Colon Sigmoid	ASAH2B	0.155132	0.842971
10	52645248	Liver	ASAH2B	0.280207	0.719656
10	52645248	Prostate	ASAH2B	0.141217	0.858212
10	52645248	Adrenal Gland	ASAH2	0.999729	0.000174956
10	52645248	Adrenal Gland	ASAH2B	0.998748	0.00115944
10	52645248	Artery Aorta	ASAH2	0.999799	0.000107048
10	52645248	Artery Aorta	ASAH2B	0.831599	0.168324
10	52645248	Artery Coronary	ASAH2	0.930261	0.0677156
10	52645248	Artery Tibial	ASAH2	0.999822	8.53846e-05
10	52645248	Artery Tibial	ASAH2B	0.717036	0.282897
10	52645248	Brain Amygdala	ASAH2	0.97441	0.0163767
10	52645248	Brain Anterior cingulate cortex BA24	ASAH2	0.999675	0.000151248
10	52645248	Brain Caudate basal ganglia	ASAH2	0.999808	9.96757e-05
10	52645248	Brain Cerebellar Hemisphere	ASAH2	0.999908	1.48841e-07
10	52645248	Brain Cerebellum	ASAH2	0.999157	0.000707966
10	52645248	Brain Cortex	ASAH2	0.999871	3.67292e-05
10	52645248	Brain Frontal Cortex BA9	ASAH2	0.999834	7.40276e-05
10	52645248	Brain Hippocampus	ASAH2	0.993208	0.00361015
10	52645248	Brain Hypothalamus	ASAH2	0.990415	0.0094793
10	52645248	Brain Hypothalamus	ASAH2B	0.65161	0.259916
10	52645248	Brain Nucleus accumbens basal ganglia	ASAH2	0.994276	0.00305944
10	52645248	Brain Nucleus accumbens basal ganglia	ASAH2B	0.606817	0.351966
10	52645248	Brain Putamen basal ganglia	ASAH2	0.996757	0.00247367
10	52645248	Breast Mammary Tissue	ASAH2	0.997152	0.00148435
10	52645248	Breast Mammary Tissue	ASAH2B	0.312595	0.686674
10	52645248	Cells EBV-transformed lymphocytes	ASAH2	0.989491	0.0097538
10	52645248	Cells Transformed fibroblasts	ASAH2	0.999804	0.000103731
10	52645248	Cells Transformed fibroblasts	ASAH2B	0.705183	0.294752
10	52645248	Colon Sigmoid	ASAH2	0.994718	0.00453866
10	52645248	Colon Transverse	ASAH2	0.999832	7.5576e-05
10	52645248	Colon Transverse	ASAH2B	0.799234	0.200668
10	52645248	Esophagus Gastroesophageal Junction	ASAH2	0.999782	0.000125858
10	52645248	Esophagus Gastroesophageal Junction	ASAH2B	0.615911	0.384031
10	52645248	Esophagus Mucosa	ASAH2	0.999806	0.00010211
10	52645248	Esophagus Mucosa	ASAH2B	0.999089	0.000818594
10	52645248	Esophagus Muscularis	ASAH2	0.99981	9.60485e-05
10	52645248	Esophagus Muscularis	ASAH2B	0.995686	0.00422168
10	52645248	Heart Atrial Appendage	ASAH2	0.99981	9.7468e-05
10	52645248	Heart Atrial Appendage	ASAH2B	0.608865	0.391078
10	52645248	Heart Left Ventricle	ASAH2B	0.837484	0.162439
10	52645248	Liver	ASAH2	0.689142	0.261451
10	52645248	Lung	ASAH2	0.999825	8.28888e-05
10	52645248	Lung	ASAH2B	0.719968	0.279965
10	52645248	Minor Salivary Gland	ASAH2B	0.448963	0.382384
10	52645248	Muscle Skeletal	ASAH2B	0.592435	0.40751
10	52645248	Nerve Tibial	ASAH2	0.978694	0.0212156
10	52645248	Nerve Tibial	ASAH2B	0.949594	0.0503178
10	52645248	Ovary	ASAH2	0.94026	0.0581133
10	52645248	Ovary	ASAH2B	0.345934	0.653447
10	52645248	Pancreas	ASAH2	0.999035	0.000558866
10	52645248	Pancreas	ASAH2B	0.994447	0.00546086
10	52645248	Pancreas	CTSLP4	0.89128	0.00069618
10	52645248	Pituitary	ASAH2	0.999799	0.000108381
10	52645248	Pituitary	ASAH2B	0.762956	0.236973
10	52645248	Prostate	ASAH2	0.986282	0.0132412
10	52645248	Skin Not Sun Exposed Suprapubic	ASAH2	0.999811	9.62898e-05
10	52645248	Skin Not Sun Exposed Suprapubic	ASAH2B	0.999829	7.82618e-05
10	52645248	Skin Sun Exposed Lower leg	ASAH2	0.999804	0.000103392
10	52645248	Skin Sun Exposed Lower leg	ASAH2B	0.89776	0.102157
10	52645248	Small Intestine Terminal Ileum	ASAH2B	0.943308	0.0510107
10	52645248	Spleen	ASAH2B	0.316375	0.389523
10	52645248	Stomach	ASAH2B	0.999831	7.60059e-05
10	52645248	Testis	ASAH2	0.994593	0.00437698
10	52645248	Testis	ASAH2B	0.815576	0.184348
10	52645248	Thyroid	ASAH2	0.999804	0.000103659
10	52645248	Thyroid	ASAH2B	0.944007	0.0559059
10	52645248	Vagina	ASAH2	0.686784	0.310834
10	52645248	Vagina	ASAH2B	0.714705	0.237514
10	69951841	Adipose Subcutaneous	ATOH7	0.991943	0.00473798
10	69951841	Adipose Subcutaneous	DNA2	0.93716	0.0597485
10	69951841	Adipose Subcutaneous	PBLD	1	4.69244e-13
10	69951841	Adipose Subcutaneous	RUFY2	0.904725	0.0902349
10	69951841	Adipose Visceral Omentum	DNA2	0.91547	0.0804292
10	69951841	Adipose Visceral Omentum	PBLD	0.953787	0.0424773
10	69951841	Adipose Visceral Omentum	RUFY2	0.522613	0.474557
10	69951841	Adrenal Gland	ATOH7	0.991609	0.00120598
10	69951841	Adrenal Gland	PBLD	0.983375	0.00600031
10	69951841	Adrenal Gland	RP11-153K11.3	0.999752	0.000178566
10	69951841	Adrenal Gland	RUFY2	0.976944	0.0169838
10	69951841	Artery Aorta	DNA2	0.91289	0.0837932
10	69951841	Artery Aorta	PBLD	0.992101	0.00113693
10	69951841	Artery Aorta	RUFY2	0.975354	0.0195471
10	69951841	Artery Coronary	DNA2	0.915029	0.0803066
10	69951841	Artery Tibial	ATOH7	0.983996	0.00185585
10	69951841	Artery Tibial	DNA2	0.960682	0.0358975
10	69951841	Artery Tibial	PBLD	1	9.72746e-09
10	69951841	Artery Tibial	RUFY2	0.999999	1.02995e-06
10	69951841	Brain Caudate basal ganglia	PBLD	0.969466	0.0127675
10	69951841	Brain Cerebellar Hemisphere	DNA2	0.959787	0.035774
10	69951841	Brain Cerebellar Hemisphere	SLC25A16	0.73995	0.181131
10	69951841	Brain Cerebellum	DNA2	0.967329	0.029069
10	69951841	Brain Cerebellum	PBLD	0.969947	0.0113091
10	69951841	Brain Cerebellum	SLC25A16	0.948605	0.0457127
10	69951841	Brain Cortex	PBLD	0.968727	0.0146308
10	69951841	Brain Putamen basal ganglia	PBLD	0.877402	0.0593618
10	69951841	Brain Spinal cord cervical c-1	DNA2	0.410948	0.123121
10	69951841	Breast Mammary Tissue	DNA2	0.907783	0.0873615
10	69951841	Breast Mammary Tissue	RUFY2	0.513777	0.440259
10	69951841	Cells Transformed fibroblasts	DNA2	0.934635	0.0611031
10	69951841	Cells Transformed fibroblasts	PBLD	0.999986	8.99345e-06
10	69951841	Cells Transformed fibroblasts	RUFY2	0.984286	0.0112371
10	69951841	Cells Transformed fibroblasts	SLC25A16	0.790998	0.202128
10	69951841	Colon Sigmoid	DNA2	0.870839	0.122559
10	69951841	Colon Sigmoid	RUFY2	0.720289	0.153219
10	69951841	Colon Transverse	ATOH7	0.89523	0.0931674
10	69951841	Colon Transverse	DNA2	0.941703	0.0552168
10	69951841	Colon Transverse	RP11-153K11.3	1	2.86244e-08
10	69951841	Esophagus Gastroesophageal Junction	DNA2	1	2.00274e-09
10	69951841	Esophagus Gastroesophageal Junction	PBLD	0.85682	0.0473589
10	69951841	Esophagus Muscularis	DNA2	0.995824	0.00383038
10	69951841	Esophagus Muscularis	PBLD	0.99502	0.000411501
10	69951841	Esophagus Muscularis	RUFY2	0.912093	0.0850682
10	69951841	Esophagus Muscularis	SLC25A16	0.790725	0.172849
10	69951841	Heart Atrial Appendage	DNA2	0.931465	0.0651516
10	69951841	Heart Atrial Appendage	PBLD	0.911826	0.0519642
10	69951841	Heart Atrial Appendage	RUFY2	0.507147	0.488716
10	69951841	Heart Left Ventricle	DNA2	0.982286	0.0169009
10	69951841	Heart Left Ventricle	RUFY2	0.413865	0.579652
10	69951841	Kidney Cortex	PBLD	0.819461	0.114295
10	69951841	Liver	ATOH7	0.993311	0.00100152
10	69951841	Liver	DNA2	0.967132	0.0286672
10	69951841	Liver	RP11-153K11.3	0.99399	0.00161921
10	69951841	Lung	DNA2	0.992733	0.00692035
10	69951841	Lung	PBLD	0.97968	0.00176968
10	69951841	Lung	RUFY2	0.934149	0.0609254
10	69951841	Muscle Skeletal	DNA2	1	8.04505e-12
10	69951841	Muscle Skeletal	MYPN	0.920809	0.0791779
10	69951841	Muscle Skeletal	PBLD	0.996385	0.00031002
10	69951841	Muscle Skeletal	RUFY2	1	3.91547e-07
10	69951841	Nerve Tibial	DNA2	0.993753	0.00566438
10	69951841	Nerve Tibial	PBLD	0.994819	0.000551309
10	69951841	Nerve Tibial	RUFY2	0.878522	0.117303
10	69951841	Pancreas	ATOH7	0.996439	0.000321968
10	69951841	Pancreas	DNA2	0.775015	0.214662
10	69951841	Pancreas	RP11-153K11.3	0.994766	0.000437909
10	69951841	Pituitary	DNA2	0.688439	0.279808
10	69951841	Esophagus Gastroesophageal Junction	RUFY2	0.273918	0.724721
10	69951841	Skin Not Sun Exposed Suprapubic	ATOH7	0.988797	0.00571309
10	69951841	Skin Not Sun Exposed Suprapubic	DNA2	0.924755	0.0719021
10	69951841	Skin Sun Exposed Lower leg	DNA2	0.981096	0.0169803
10	69951841	Skin Sun Exposed Lower leg	PBLD	0.983583	0.00138625
10	69951841	Small Intestine Terminal Ileum	RUFY2	0.41237	0.200377
10	69951841	Stomach	DNA2	0.94751	0.0492252
10	69951841	Stomach	PBLD	0.938251	0.0323682
10	69951841	Stomach	RUFY2	0.875382	0.0347377
10	69951841	Testis	MYPN	0.997947	0.00205338
10	69951841	Thyroid	DNA2	1	7.19315e-11
10	69951841	Thyroid	RUFY2	0.982489	0.0130188
10	69951841	Thyroid	SLC25A16	0.910618	0.0805514
10	79253261	Adipose Subcutaneous	KCNMA1	0.305951	0.687996
10	79253261	Adipose Visceral Omentum	KCNMA1	0.295173	0.698978
10	79253261	Heart Left Ventricle	KCNMA1	0.587545	0.39515
10	79253261	Lung	KCNMA1	0.723473	0.262478
10	79253261	Lung	RP11-443A13.5	0.649797	0.337515
10	79253261	Muscle Skeletal	KCNMA1	0.759438	0.225345
10	79253261	Nerve Tibial	KCNMA1	0.61295	0.375102
10	79253261	Spleen	KCNMA1	0.666195	0.302144
10	79253261	Whole Blood	KCNMA1	0.689111	0.297499
10	94810665	Glomerulus	MYOF	0.185591	0.00518132
10	94810665	Tubulointerstitium	MYOF	0.226228	0.00765339
10	104575870	Adipose Subcutaneous	AS3MT	0.984392	8.29943e-06
10	104575870	Adipose Visceral Omentum	C10orf32	0.996788	1.86472e-06
10	104575870	Adipose Visceral Omentum	WBP1L	0.900414	0.00509893
10	104575870	Artery Tibial	AS3MT	0.996789	1.91557e-06
10	104575870	Artery Tibial	C10orf32	0.996789	1.8893e-06
10	104575870	Artery Tibial	TMEM180	0.978218	4.47835e-06
10	104575870	Cells Transformed fibroblasts	AS3MT	0.997195	1.66917e-06
10	104575870	Colon Sigmoid	AS3MT	0.996763	6.85706e-07
10	104575870	Esophagus Gastroesophageal Junction	AS3MT	0.984153	2.83175e-06
10	104575870	Esophagus Mucosa	AS3MT	0.998151	3.2987e-07
10	104575870	Esophagus Mucosa	C10orf32	0.995992	2.15968e-06
10	104575870	Esophagus Muscularis	AS3MT	0.99678	5.76278e-07
10	104575870	Esophagus Muscularis	C10orf32	0.996789	1.45668e-06
10	104575870	Lung	C10orf32	0.996789	1.76362e-06
10	104575870	Muscle Skeletal	AS3MT	0.99815	3.29703e-07
10	104575870	Nerve Tibial	AS3MT	0.998155	3.41062e-07
10	104575870	Nerve Tibial	C10orf32	0.902059	5.82318e-05
10	104575870	Nerve Tibial	PDCD11	0.977716	0.0177456
10	104575870	Nerve Tibial	TMEM180	0.99815	3.87625e-07
10	104575870	Skin Not Sun Exposed Suprapubic	AS3MT	0.984356	2.76435e-06
10	104575870	Skin Sun Exposed Lower leg	C10orf32	0.996781	1.28253e-06
10	104575870	Testis	TMEM180	0.995676	2.55548e-06
10	104575870	Thyroid	TMEM180	0.978511	4.44719e-06
10	104575870	Tubulointerstitium	SFXN2	0.997815	4.49002e-05
10	126418782	Adrenal Gland	METTL10	0.372252	0.627712
10	126418782	Brain Anterior cingulate cortex BA24	METTL10	0.601766	0.33363
10	126418782	Brain Caudate basal ganglia	METTL10	0.331249	0.668744
10	126418782	Brain Cortex	METTL10	0.363205	0.636266
10	126418782	Brain Hippocampus	LHPP	0.875347	0.085307
10	126418782	Brain Hippocampus	METTL10	0.302934	0.674056
10	126418782	Brain Putamen basal ganglia	METTL10	0.419796	0.558855
10	126418782	Cells Transformed fibroblasts	FAM53B	0.96975	0.0277885
10	126418782	Colon Sigmoid	METTL10	0.592699	0.405736
10	126418782	Esophagus Gastroesophageal Junction	METTL10	0.527154	0.472834
10	126418782	Adipose Subcutaneous	METTL10	0.213181	0.786814
10	126418782	Adipose Visceral Omentum	METTL10	0.257841	0.742154
10	126418782	Artery Aorta	METTL10	0.265981	0.734014
10	126418782	Artery Coronary	METTL10	0.23641	0.763485
10	126418782	Artery Tibial	METTL10	0.256673	0.743322
10	126418782	Brain Nucleus accumbens basal ganglia	METTL10	0.233783	0.766182
10	126418782	Breast Mammary Tissue	METTL10	0.216171	0.783825
10	126418782	Cells EBV-transformed lymphocytes	METTL10	0.280856	0.719137
10	126418782	Cells Transformed fibroblasts	METTL10	0.225791	0.774205
10	126418782	Colon Transverse	METTL10	0.250657	0.749338
10	126418782	Esophagus Mucosa	METTL10	0.181481	0.818515
10	126418782	Esophagus Muscularis	METTL10	0.213475	0.786521
10	126418782	Heart Atrial Appendage	METTL10	0.248172	0.751822
10	126418782	Heart Left Ventricle	METTL10	0.234557	0.765439
10	126418782	Kidney Cortex	METTL10	0.177731	0.822047
10	126418782	Liver	METTL10	0.279797	0.720069
10	126418782	Lung	METTL10	0.196241	0.803755
10	126418782	Muscle Skeletal	METTL10	0.190218	0.809778
10	126418782	Nerve Tibial	METTL10	0.220762	0.779234
10	126418782	Prostate	METTL10	0.20324	0.768288
10	126418782	Skin Not Sun Exposed Suprapubic	METTL10	0.197423	0.802573
10	126418782	Skin Sun Exposed Lower leg	METTL10	0.243296	0.756699
10	126418782	Spleen	METTL10	0.261728	0.736728
10	126418782	Testis	METTL10	0.203425	0.796571
10	126418782	Thyroid	METTL10	0.191322	0.808674
10	126418782	Whole Blood	METTL10	0.199746	0.799981
10	126418782	Nerve Tibial	LHPP	0.999918	6.29822e-05
10	126418782	Pancreas	METTL10	0.31627	0.68372
10	126418782	Pituitary	METTL10	0.366808	0.633172
10	126418782	Stomach	METTL10	0.320317	0.679674
11	30749090	Testis	MPPED2	0.103622	0.896346
11	30749090	Muscle Skeletal	MPPED2	0.999872	0.000114355
11	47462140	Adipose Subcutaneous	C1QTNF4	0.999997	2.48717e-07
11	47462140	Adipose Subcutaneous	PSMC3	0.999532	0.000202161
11	47462140	Adipose Visceral Omentum	C1QTNF4	0.999992	6.62524e-07
11	47462140	Artery Aorta	C1QTNF4	0.999812	1.19346e-05
11	47462140	Artery Tibial	C1QTNF4	0.999989	3.11034e-07
11	47462140	Artery Tibial	MADD	0.804169	0.139925
11	47462140	Artery Tibial	SLC39A13	0.999925	3.00394e-05
11	47462140	Brain Cortex	MTCH2	0.997161	0.000107816
11	47462140	Brain Nucleus accumbens basal ganglia	MTCH2	0.960606	0.0158871
11	47462140	Breast Mammary Tissue	C1QTNF4	0.989608	0.00908479
11	47462140	Cells Transformed fibroblasts	FNBP4	0.946014	0.0538657
11	47462140	Cells Transformed fibroblasts	MADD	0.858489	0.116898
11	47462140	Colon Sigmoid	C1QTNF4	0.994934	0.00408981
11	47462140	Colon Transverse	C1QTNF4	0.999953	4.58123e-07
11	47462140	Esophagus Gastroesophageal Junction	C1QTNF4	0.988194	0.00618331
11	47462140	Esophagus Mucosa	C1QTNF4	0.999957	4.49849e-07
11	47462140	Esophagus Mucosa	PACSIN3	0.999985	3.05622e-07
11	47462140	Esophagus Muscularis	C1QTNF4	0.999895	9.64746e-05
11	47462140	Esophagus Muscularis	MADD	0.991378	0.00835637
11	47462140	Heart Left Ventricle	C1QTNF4	0.997998	1.64599e-05
11	47462140	Liver	C1QTNF4	0.999996	5.8e-07
11	47462140	Liver	PSMC3	0.909419	0.086815
11	47462140	Lung	C1QTNF4	0.999997	8.8764e-08
11	47462140	Lung	MYBPC3	0.991978	0.00619063
11	47462140	Muscle Skeletal	C1QTNF4	0.999993	5.85139e-08
11	47462140	Muscle Skeletal	FNBP4	0.933733	0.0662637
11	47462140	Muscle Skeletal	MTCH2	0.999994	2.35469e-07
11	47462140	Nerve Tibial	C1QTNF4	0.999993	3.78745e-08
11	47462140	Nerve Tibial	CELF1	0.792408	0.20315
11	47462140	Nerve Tibial	PSMC3	0.980091	0.0104538
11	47462140	Pancreas	LRP4	0.999995	2.77348e-07
11	47462140	Brain Cerebellar Hemisphere	RP11-750H9.5	0.200121	0.778023
11	47462140	Pituitary	MADD	0.49058	0.265493
11	47462140	Skin Not Sun Exposed Suprapubic	C1QTNF4	0.999993	2.97987e-07
11	47462140	Skin Sun Exposed Lower leg	ARHGAP1	0.981558	0.00586879
11	47462140	Skin Sun Exposed Lower leg	C1QTNF4	0.999997	9.04047e-08
11	47462140	Skin Sun Exposed Lower leg	DDB2	0.99999	1.73296e-06
11	47462140	Small Intestine Terminal Ileum	C1QTNF4	0.996645	0.000282318
11	47462140	Spleen	C1QTNF4	0.999995	1.18752e-06
11	47462140	Testis	MTCH2	0.99978	1.19858e-05
11	47462140	Thyroid	C1QTNF4	0.998163	0.00128461
11	47462140	Tubulointerstitium	MTCH2	0.434642	0.0052007
11	47462140	Whole Blood	C1QTNF4	0.999969	9.72813e-07
11	47462140	Whole Blood	MYBPC3	0.988719	5.62451e-05
11	65524252	Adipose Subcutaneous	BANF1	1	1.47446e-07
11	65524252	Adipose Subcutaneous	KRT8P26	0.543052	0.429082
11	65524252	Adipose Subcutaneous	LTBP3	0.963176	0.00538821
11	65524252	Adipose Subcutaneous	MAP3K11	1	1.15506e-08
11	65524252	Adipose Subcutaneous	NEAT1	0.999998	4.3904e-10
11	65524252	Adipose Subcutaneous	PACS1	0.9983	0.000231056
11	65524252	Adipose Subcutaneous	RNASEH2C	1	1.41609e-11
11	65524252	Adipose Subcutaneous	SNX32	0.999972	1.78135e-07
11	65524252	Lung	AP5B1	0.0584804	0.938081
11	65524252	Adipose Visceral Omentum	BANF1	0.989959	0.00953864
11	65524252	Adipose Visceral Omentum	CTSW	0.991504	3.6731e-06
11	65524252	Adipose Visceral Omentum	KRT8P26	0.998244	0.00172759
11	65524252	Adipose Visceral Omentum	MAP3K11	0.930377	0.0696217
11	65524252	Adipose Visceral Omentum	RNASEH2C	0.99835	0.00164918
11	65524252	Adipose Visceral Omentum	SNX32	1	5.07493e-10
11	65524252	Adrenal Gland	CTSW	0.998629	5.97619e-07
11	65524252	Adrenal Gland	RNASEH2C	0.680822	0.275474
11	65524252	Adrenal Gland	SNX32	0.999518	0.000230908
11	65524252	Whole Blood	BANF1	0.264411	0.733389
11	65524252	Artery Aorta	CST6	0.957872	0.0276375
11	65524252	Artery Aorta	CTSW	1	4.19904e-11
11	65524252	Artery Aorta	KRT8P26	0.978876	0.0211105
11	65524252	Artery Aorta	MAP3K11	0.999988	1.20602e-05
11	65524252	Artery Aorta	RNASEH2C	0.999852	0.000148054
11	65524252	Artery Aorta	SNX32	0.999972	1.35743e-07
11	65524252	Artery Coronary	MAP3K11	0.909149	0.059965
11	65524252	Artery Coronary	RNASEH2C	0.999999	7.67389e-07
11	65524252	Artery Coronary	SNX32	0.999839	4.93349e-05
11	65524252	Artery Tibial	BANF1	0.997437	0.00200582
11	65524252	Artery Tibial	CST6	0.806221	0.140788
11	65524252	Artery Tibial	CTSW	0.999971	1.21214e-08
11	65524252	Artery Tibial	EFEMP2	0.999854	0.000103731
11	65524252	Artery Tibial	KRT8P26	1	2.28868e-11
11	65524252	Artery Tibial	MAP3K11	1	1.06526e-08
11	65524252	Artery Tibial	PCNXL3	0.962052	0.024631
11	65524252	Artery Tibial	RNASEH2C	1	1.99725e-07
11	65524252	Artery Tibial	SNX32	1	5.143e-10
11	65524252	Brain Amygdala	RP11-755F10.1	0.988738	0.00591538
11	65524252	Brain Anterior cingulate cortex BA24	RP11-755F10.1	0.998508	1.61592e-05
11	65524252	Brain Caudate basal ganglia	RP11-755F10.1	0.998555	2.12838e-06
11	65524252	Brain Cerebellum	EFEMP2	0.999988	7.76275e-06
11	65524252	Brain Cerebellum	KRT8P26	0.994082	0.00324763
11	65524252	Brain Cortex	FIBP	0.792896	0.11328
11	65524252	Brain Cortex	RNASEH2C	0.748098	0.227712
11	65524252	Brain Cortex	SNX32	0.999971	7.42268e-08
11	65524252	Brain Hippocampus	RP11-755F10.1	0.972019	5.73084e-05
11	65524252	Breast Mammary Tissue	BANF1	0.947825	0.0506852
11	65524252	Breast Mammary Tissue	CTSW	1	4.48717e-11
11	65524252	Breast Mammary Tissue	MAP3K11	0.924399	0.075596
11	65524252	Breast Mammary Tissue	PACS1	0.998486	0.000854369
11	65524252	Breast Mammary Tissue	RNASEH2C	1	1.49352e-07
11	65524252	Breast Mammary Tissue	SNX32	1	8.9332e-11
11	65524252	Cells EBV-transformed lymphocytes	OVOL1	0.97494	0.0145119
11	65524252	Cells Transformed fibroblasts	AP000769.1	0.619174	0.359641
11	65524252	Cells Transformed fibroblasts	BANF1	0.999889	8.15715e-05
11	65524252	Cells Transformed fibroblasts	EIF1AD	1	2.6769e-09
11	65524252	Cells Transformed fibroblasts	KRT8P26	0.375439	0.608864
11	65524252	Cells Transformed fibroblasts	RNASEH2C	0.993851	0.00613775
11	65524252	Cells Transformed fibroblasts	SIPA1	0.701648	0.290488
11	65524252	Cells Transformed fibroblasts	SNX32	0.999987	4.34781e-08
11	65524252	Colon Sigmoid	KCNK7	0.26348	0.731478
11	65524252	Colon Sigmoid	CTSW	0.999798	8.78615e-08
11	65524252	Colon Sigmoid	MAP3K11	0.962922	0.0370352
11	65524252	Colon Sigmoid	RNASEH2C	0.99016	0.00922156
11	65524252	Colon Sigmoid	SF3B2	0.993373	0.00480749
11	65524252	Colon Sigmoid	SNX32	1	4.88601e-11
11	65524252	Artery Coronary	KRT8P26	0.0355843	0.961191
11	65524252	Brain Cerebellar Hemisphere	KRT8P26	0.0699994	0.87082
11	65524252	Brain Cortex	KRT8P26	0.0226543	0.973137
11	65524252	Breast Mammary Tissue	KRT8P26	0.187555	0.804127
11	65524252	Colon Sigmoid	KRT8P26	0.0870634	0.904461
11	65524252	Colon Transverse	CTSW	0.999996	1.83909e-09
11	65524252	Colon Transverse	KRT8P26	0.0753457	0.913145
11	65524252	Colon Transverse	MAP3K11	0.999309	0.000613388
11	65524252	Colon Transverse	NEAT1	0.999921	2.12905e-08
11	65524252	Colon Transverse	RNASEH2C	0.910702	0.0672011
11	65524252	Colon Transverse	SNX32	0.999998	3.00459e-09
11	65524252	Heart Atrial Appendage	KRT8P26	0.0624375	0.933839
11	65524252	Ovary	KRT8P26	0.0251728	0.89842
11	65524252	Stomach	KRT8P26	0.0898712	0.90266
[truncated: 1,627 more rows]
