# Supplementary material for: Sex-specific and pleiotropic effects underlying kidney function identified from GWAS meta-analysis
Source: Nat Commun. 2019 Apr 23;10:1847. doi: 10.1038/s41467-019-09861-z (PMC6478837; doi:10.1038/s41467-019-09861-z)
Supplement: Supplementary file 7 — Supplementary Data 4 [file 41467_2019_9861_MOESM7_ESM.xlsx]

## Sheet: Supplementary data 4
DEPICT gene prioritization results
DEPICT results were obtained using DEPICT 1000 Genomes v1.1. Significant variants (p-value < 5x10-8) found in at least two studies were included with the European and East Asian reference panels used for identification of loci within DEPICT.
Locus	Nr of genes in locus	Chromosome and position	GWAS P value	Ensembl gene ID	Gene symbol	Nominal P value	Gene closest to lead SNP	Top cis eQTL SNP (Westra et al. Nature Genetics 2014)	False discovery rate
rs3812036;rs17876047;rs7447593	4	chr5:176784838-176869902	5.91e-52	ENSG00000131183	SLC34A1	4.98e-12	TRUE	-	<=0.01
rs117047297	1	chr15:57668165-57842925	3.16e-08	ENSG00000128849	CGNL1	2.69e-11	FALSE	rs10459625	<=0.01
rs881858;rs9381257	1	chr6:43737921-43754224	2.65e-28	ENSG00000112715	VEGFA	4.71e-11	TRUE	rs9472113;rs9472113	<=0.01
rs111699931;rs13329952;rs11074454;rs76621572;rs77924615;rs9921327	2	chr16:20344373-20416059	5.23e-105	ENSG00000169344	UMOD	4.89e-11	TRUE	-	<=0.01
rs10518726;rs1211192;rs17730281;rs1906410;rs1906430;rs1906433;rs67902748;rs689812;rs8037530	1	chr15:53805938-54055075	1.12e-39	ENSG00000166415	WDR72	1.18e-10	TRUE	rs2126188	<=0.01
rs2440164	1	chr17:19437141-19482347	2.53e-21	ENSG00000142494	SLC47A1	1.89e-09	TRUE	rs12604069	<=0.01
rs12943633;rs34485135;rs11078893;rs12948096;rs676882;rs72827139;rs72827162;rs9899653;rs9914757	16	chr17:37366789-38083854	8.33e-39	ENSG00000141738	GRB7	2.14e-09	FALSE	rs14050	<=0.01
rs11123169	2	chr2:113969099-114036527	3.53e-11	ENSG00000125618	PAX8	3.24e-09	FALSE	-	<=0.01
rs2279463;rs316020;rs548918;rs57267623	1	chr6:160592093-160698670	6.33e-32	ENSG00000112499	SLC22A2	5.05e-08	TRUE	rs316019;rs10945646	<=0.01
rs12727474;rs143773357;rs267738;rs509345;rs6665912	25	chr1:150039369-150980851	2.52e-20	ENSG00000143382	ADAMTSL4	7.84e-08	FALSE	-	<=0.01
rs12991161;rs13410232;rs35528262	8	chr2:73612886-74100786	6.95e-25	ENSG00000144035	NAT8	9.24e-08	FALSE	-	<=0.01
rs12727474;rs143773357;rs267738;rs509345;rs6665912	25	chr1:150039369-150980851	2.52e-20	ENSG00000143369	ECM1	9.39e-08	FALSE	-	<=0.01
rs10816812	1	chr9:112137974-112260593	1e-08	ENSG00000070159	PTPN3	1.28e-07	TRUE	-	<=0.01
rs2273684;rs2378335;rs6058078;rs6059835	14	chr20:32951041-33865928	6.72e-18	ENSG00000131069	ACSS2	1.93e-07	FALSE	rs734111;rs6119536	<=0.01
rs61523969	4	chr5:443273-524447	2.62e-08	ENSG00000188242	-	5.05e-07	FALSE	rs2434695	<=0.01
rs2273684;rs2378335;rs6058078;rs6059835	14	chr20:32951041-33865928	6.72e-18	ENSG00000078814	MYH7B	1.07e-06	FALSE	-	<=0.01
rs6420041	1	chr5:3596168-3601517	7.97e-09	ENSG00000170549	IRX1	1.15e-06	TRUE	-	<=0.01
rs4948100	3	chr7:55955169-56119297	1.17e-08	ENSG00000178665	ZNF713	1.16e-06	FALSE	-	<=0.01
rs10791821;rs1151490;rs7123489	11	chr11:65343509-65564690	1.8e-20	ENSG00000172818	OVOL1	1.18e-06	FALSE	-	<=0.01
rs12563200	4	chr1:23630264-23751233	7.5e-15	ENSG00000204219	TCEA3	1.19e-06	FALSE	-	<=0.01
rs12935539	1	chr16:51169886-51185181	3.18e-17	ENSG00000103449	SALL1	1.4e-06	TRUE	-	<=0.01
rs10850001	14	chr12:111843752-112947717	1.86e-11	ENSG00000111275	ALDH2	1.41e-06	FALSE	rs16941669	<=0.01
rs11010013	2	chr10:34398488-35105314	1.5e-08	ENSG00000148498	PARD3	1.6e-06	FALSE	rs4934625	<=0.01
rs1758206	5	chr20:62271061-62462597	1.51e-09	ENSG00000125520	SLC2A4RG	2.31e-06	FALSE	-	<=0.01
rs76112240	1	chr3:168801287-169381406	1.8e-08	ENSG00000085276	MECOM	2.47e-06	TRUE	-	<=0.01
rs7766720	1	chr6:107165327-107235354	4.13e-08	ENSG00000235142	-	2.7e-06	TRUE	-	<=0.01
rs11884342;rs17848175;rs35472707;rs3770636	1	chr2:169983619-170219195	2.51e-22	ENSG00000081479	LRP2	2.82e-06	TRUE	rs17267869	<=0.01
rs12727474;rs143773357;rs267738;rs509345;rs6665912	25	chr1:150039369-150980851	2.52e-20	ENSG00000117362	APH1A	3.84e-06	FALSE	-	<=0.01
rs13038432	1	chr20:52769988-52790512	2.02e-12	ENSG00000019186	CYP24A1	4.68e-06	TRUE	-	<=0.01
rs12459052;rs2112915;rs7247977;rs75195087;rs77577471;rs8104077	4	chr19:33182867-33467946	9.45e-28	ENSG00000021488	SLC7A9	4.89e-06	TRUE	rs11672662	<=0.01
rs212772;rs3822939	1	chr6:133561736-133853258	6.87e-10	ENSG00000112319	EYA4	4.93e-06	TRUE	rs9402514	<=0.01
rs150457564;rs72923457	10	chr2:176973518-177055688	1.21e-14	ENSG00000175879	HOXD8	5.77e-06	FALSE	-	<=0.01
rs10270542	5	chr7:77166592-77586818	1.07e-15	ENSG00000127947	PTPN12	7.82e-06	FALSE	rs12537271;rs12537271	<=0.01
rs112269503;rs12946080;rs8080123;rs9892365;rs9895661	3	chr17:58755172-59490641	2.58e-50	ENSG00000121068	TBX2	8.14e-06	TRUE	-	<=0.01
rs8056893	21	chr16:67840781-68482591	1.83e-10	ENSG00000103067	ESRP2	8.73e-06	FALSE	-	<=0.01
rs73243607	2	chr4:23724885-23905712	3.37e-08	ENSG00000109819	PPARGC1A	8.86e-06	FALSE	rs11941854	<=0.01
rs140081212	10	chr1:155099936-155197214	5.26e-10	ENSG00000169242	EFNA1	9.5e-06	FALSE	rs11264329;rs7517158	<=0.01
rs61237993	3	chr9:33817565-34127397	1.85e-08	ENSG00000107341	UBE2R2	1.17e-05	FALSE	rs714804	<=0.01
rs2980755;rs7006504	8	chr8:8097891-9271224	1.91e-09	ENSG00000173281	PPP1R3B	1.21e-05	FALSE	rs330905;rs330905	<=0.01
rs10283362	1	chr8:134249414-134314265	2.04e-08	ENSG00000104419	NDRG1	1.38e-05	TRUE	rs2977504	<=0.01
rs2337106	1	chr18:46446223-46477081	5.06e-09	ENSG00000101665	SMAD7	1.65e-05	TRUE	rs11659241	<=0.01
rs10270542	5	chr7:77166592-77586818	1.07e-15	ENSG00000187257	RSBN1L	1.95e-05	FALSE	rs848464	<=0.01
rs10994856	1	chr10:52566322-52645435	1.09e-10	ENSG00000148584	A1CF	1.98e-05	TRUE	rs4935220	<=0.01
rs12443279	3	chr15:67356101-67794598	3.03e-08	ENSG00000166949	SMAD3	2.24e-05	FALSE	rs12443279	<=0.01
rs2291652	3	chr3:195343316-195539148	2.36e-08	ENSG00000242086	-	2.42e-05	FALSE	-	<=0.01
rs11935444;rs11097396;rs11943403;rs13146355;rs56087592;rs72657837;rs77537507	5	chr4:77035812-77704406	2.27e-72	ENSG00000138771	SHROOM3	2.53e-05	TRUE	rs10013334	<=0.01
rs281386	4	chr19:49199228-49250166	4.77e-08	ENSG00000105538	RASIP1	2.57e-05	FALSE	rs281377	<=0.01
rs3741205	2	chr11:2150342-2182439	2.52e-12	ENSG00000167244	IGF2	2.64e-05	FALSE	-	<=0.01
rs2941590	3	chr2:54683422-54896812	3.74e-08	ENSG00000115306	SPTBN1	2.7e-05	FALSE	rs2271322;rs6746016	<=0.01
rs150457564;rs72923457	10	chr2:176973518-177055688	1.21e-14	ENSG00000128710	HOXD10	2.94e-05	FALSE	-	<=0.01
rs8056893	21	chr16:67840781-68482591	1.83e-10	ENSG00000159792	PSKH1	3.15e-05	FALSE	-	<=0.01
rs1542707;rs2732481;rs7966829	8	chr12:48366748-48745197	1.82e-09	ENSG00000167528	ZNF641	3.17e-05	TRUE	rs2634667	<=0.01
rs7242701	1	chr18:59475296-59560992	4.31e-11	ENSG00000176641	RNF152	3.41e-05	TRUE	rs948785	<=0.01
rs11927941	1	chr3:186435065-186461743	6.21e-16	ENSG00000113889	KNG1	3.51e-05	TRUE	rs822396	<=0.01
rs12727474;rs143773357;rs267738;rs509345;rs6665912	25	chr1:150039369-150980851	2.52e-20	ENSG00000143418	CERS2	3.7e-05	TRUE	rs2272214;rs8444	<=0.01
rs12937411;rs34713024	7	chr17:34842479-34965397	1.62e-10	ENSG00000108272	DHRS11	3.74e-05	TRUE	-	<=0.01
rs11166440	1	chr1:100810584-100985833	7.07e-09	ENSG00000079335	CDC14A	4.47e-05	TRUE	rs1007081;rs10875290;rs1007081;rs12722868	<=0.01
rs632887;rs660140;rs73048933	1	chr12:3186521-3395730	5.45e-20	ENSG00000011105	TSPAN9	4.69e-05	FALSE	rs12371422	<=0.01
rs12485202;rs2413615;rs73165091;rs73167046;rs73167082	7	chr22:40440821-41032706	1.3e-17	ENSG00000100354	TNRC6B	5.11e-05	FALSE	-	<=0.01
rs10776807;rs1963869	6	chr1:109852192-110052360	3.51e-15	ENSG00000143028	SYPL2	5.74e-05	FALSE	-	<=0.01
rs150457564;rs72923457	10	chr2:176973518-177055688	1.21e-14	ENSG00000128652	HOXD3	5.78e-05	FALSE	-	<=0.01
rs6892	6	chr10:104503727-104953056	1.34e-09	ENSG00000166272	C10orf26	5.86e-05	FALSE	rs6584526	<=0.01
rs284316	1	chr1:10696661-10856707	1.5e-09	ENSG00000130940	CASZ1	6.23e-05	TRUE	rs778228;rs1769669	<=0.01
rs11072571;rs2454212;rs2955735;rs58170668;rs7177266	20	chr15:75628232-77242601	3.37e-25	ENSG00000169410	PTPN9	6.29e-05	FALSE	-	<=0.01
rs1780593	1	chr1:15479028-15546974	3.28e-08	ENSG00000171729	TMEM51	6.67e-05	FALSE	rs9660093	<=0.01
rs11641245;rs35286975;rs8054786	1	chr16:79627735-79634611	1.94e-10	ENSG00000178573	MAF	9.01e-05	TRUE	rs2287974	<=0.01
rs1075456;rs34367270	5	chr15:63413999-63674360	3.05e-09	ENSG00000074410	CA12	9.01e-05	TRUE	rs12441236	<=0.01
rs2273684;rs2378335;rs6058078;rs6059835	14	chr20:32951041-33865928	6.72e-18	ENSG00000198646	NCOA6	9.13e-05	FALSE	rs6060034	<=0.01
rs2412608;rs4924522	10	chr15:41245160-41795749	9.78e-14	ENSG00000187446	-	9.35e-05	FALSE	rs8032589	<=0.01
rs12727474;rs143773357;rs267738;rs509345;rs6665912	25	chr1:150039369-150980851	2.52e-20	ENSG00000143437	ARNT	9.77e-05	FALSE	rs11204735;rs2055975	<=0.01
rs2137683;rs2312239	1	chr15:99192200-99507759	1.73e-12	ENSG00000140443	IGF1R	0.000103	TRUE	rs2654980;rs1815009	<=0.01
rs12727474;rs143773357;rs267738;rs509345;rs6665912	25	chr1:150039369-150980851	2.52e-20	ENSG00000163125	RPRD2	0.000117	TRUE	rs12119250	<=0.01
rs10076713;rs13179493;rs2542710;rs497433;rs6882168	2	chr5:39284364-39462402	8.89e-28	ENSG00000153071	DAB2	0.000156	TRUE	rs700238;rs700237	<=0.01
rs13273172	9	chr8:11105135-11617511	5.02e-09	ENSG00000136574	GATA4	0.000157	FALSE	-	<=0.01
rs550057	1	chr9:136131053-136150617	1.58e-09	ENSG00000175164	ABO	0.000161	TRUE	rs9411463	<=0.01
rs11250274;rs80282103	7	chr10:855484-1779670	5.73e-24	ENSG00000107929	LARP4B	0.000162	TRUE	-	<=0.01
rs1075403	2	chr19:18367909-18392432	1.57e-10	ENSG00000130522	JUND	0.000171	FALSE	-	<=0.01
rs7084597	4	chr10:70042417-70231879	1.34e-08	ENSG00000108187	PBLD	0.000173	FALSE	-	<=0.01
rs10803390;rs6664388	6	chr1:15792404-16061264	3.56e-16	ENSG00000197312	DDI2	0.000192	FALSE	rs941686	<=0.01
rs61523969	4	chr5:443273-524447	2.62e-08	ENSG00000066230	SLC9A3	0.000225	TRUE	-	<=0.01
rs8056893	21	chr16:67840781-68482591	1.83e-10	ENSG00000124067	SLC12A4	0.000229	FALSE	-	<=0.01
rs566429;rs7007761	1	chr8:23699428-23712320	3.06e-34	ENSG00000159167	STC1	0.000233	TRUE	-	<=0.01
rs10803390;rs6664388	6	chr1:15792404-16061264	3.56e-16	ENSG00000116771	AGMAT	0.00025	TRUE	rs1547032	<=0.01
rs2203712;rs3816605;rs7104036;rs874896	19	chr11:47236493-47870107	1.15e-11	ENSG00000165917	RAPSN	0.00025	TRUE	-	<=0.01
rs2001945	1	chr8:126442563-126450647	4.37e-11	ENSG00000173334	TRIB1	0.000284	TRUE	rs4360309	<=0.01
rs150457564;rs72923457	10	chr2:176973518-177055688	1.21e-14	ENSG00000128709	HOXD9	0.00029	TRUE	-	<=0.01
rs2412608;rs4924522	10	chr15:41245160-41795749	9.78e-14	ENSG00000128965	CHAC1	0.000296	TRUE	-	<=0.01
rs112433836;rs1214761	5	chr6:43211222-43418168	1.8e-09	ENSG00000137204	SLC22A7	0.000368	FALSE	rs3734688;rs10498755	<=0.01
rs1542707;rs2732481;rs7966829	8	chr12:48366748-48745197	1.82e-09	ENSG00000139219	COL2A1	0.00039	FALSE	-	<=0.01
rs11072571;rs2454212;rs2955735;rs58170668;rs7177266	20	chr15:75628232-77242601	3.37e-25	ENSG00000173548	SNX33	0.000413	FALSE	rs4616261	<=0.01
rs10850001	14	chr12:111843752-112947717	1.86e-11	ENSG00000204842	ATXN2	0.000416	FALSE	rs3809278	<=0.01
rs3765502	3	chr6:24171984-24425810	4.01e-08	ENSG00000146038	DCDC2	0.000437	FALSE	-	<=0.01
rs2203712;rs3816605;rs7104036;rs874896	19	chr11:47236493-47870107	1.15e-11	ENSG00000134571	MYBPC3	0.000457	FALSE	rs7105851	<=0.01
rs140081212	10	chr1:155099936-155197214	5.26e-10	ENSG00000185499	MUC1	0.00046	FALSE	rs6427184	<=0.01
rs12727474;rs143773357;rs267738;rs509345;rs6665912	25	chr1:150039369-150980851	2.52e-20	ENSG00000118298	CA14	0.000472	FALSE	-	<=0.01
rs2203712;rs3816605;rs7104036;rs874896	19	chr11:47236493-47870107	1.15e-11	ENSG00000165915	SLC39A13	0.000474	TRUE	-	<=0.01
rs12943633;rs34485135;rs11078893;rs12948096;rs676882;rs72827139;rs72827162;rs9899653;rs9914757	16	chr17:37366789-38083854	8.33e-39	ENSG00000141736	ERBB2	0.000484	FALSE	-	<=0.01
rs72683923	2	chr14:50583847-50779266	2.98e-08	ENSG00000100485	SOS2	0.00049	TRUE	rs17715400	<=0.01
rs1858800	1	chr16:72816784-73093597	1.82e-08	ENSG00000140836	ZFHX3	0.000501	TRUE	-	<=0.01
rs1047891;rs2887992;rs7684	2	chr2:211342406-213403565	3.1e-42	ENSG00000178568	ERBB4	0.000513	FALSE	rs3791707	<=0.01
rs6578296;rs81205	1	chr11:2465914-2870221	5.15e-12	ENSG00000053918	KCNQ1	0.000571	FALSE	rs2237888	<=0.01
rs7429308	4	chr3:38388251-38583652	4.9e-11	ENSG00000114739	ACVR2B	0.000602	TRUE	-	<=0.01
rs12991161;rs13410232;rs35528262	8	chr2:73612886-74100786	6.95e-25	ENSG00000204872	-	0.000605	FALSE	-	<=0.01
rs9283735	1	chr5:34656342-34832732	3.18e-12	ENSG00000039560	RAI14	0.000611	TRUE	rs10472251	<=0.01
rs77944668	3	chr16:69598997-69975644	1.45e-08	ENSG00000102908	NFAT5	0.000636	FALSE	rs3826154;rs9889219	<=0.01
rs12991161;rs13410232;rs35528262	8	chr2:73612886-74100786	6.95e-25	ENSG00000230002	ALMS1-IT1	0.000667	FALSE	-	<=0.01
rs11072571;rs2454212;rs2955735;rs58170668;rs7177266	20	chr15:75628232-77242601	3.37e-25	ENSG00000173546	CSPG4	0.000683	FALSE	-	<=0.01
rs17050272	1	chr2:121493199-121750229	1.71e-08	ENSG00000074047	GLI2	0.00073	TRUE	-	<=0.01
rs72683923	2	chr14:50583847-50779266	2.98e-08	ENSG00000087299	L2HGDH	0.000755	FALSE	rs11570815	<=0.01
rs111366116;rs702634	1	chr5:53179775-53606412	2.14e-12	ENSG00000185305	ARL15	0.000776	TRUE	rs271234;rs2290697	<=0.01
rs7990646;rs93177;rs9529913	1	chr13:72012098-72441330	1.6e-26	ENSG00000165659	DACH1	0.000802	TRUE	rs9542624	<=0.01
rs56038390	1	chr21:16333556-16437321	1.28e-09	ENSG00000180530	NRIP1	0.000842	TRUE	rs2823027	<=0.01
rs8056893	21	chr16:67840781-68482591	1.83e-10	ENSG00000213398	LCAT	0.000956	FALSE	rs255049	<=0.01
rs128494	1	chr21:37832919-37948867	4.53e-08	ENSG00000159261	CLDN14	0.00101	FALSE	-	<=0.01
rs2273684;rs2378335;rs6058078;rs6059835	14	chr20:32951041-33865928	6.72e-18	ENSG00000078804	TP53INP2	0.00103	FALSE	-	<=0.01
rs62397231	1	chr5:176560026-176727216	1.92e-12	ENSG00000165671	NSD1	0.00103	FALSE	rs17078748	<=0.01
rs11062102;rs4980880	3	chr12:329789-551811	3.65e-21	ENSG00000010379	SLC6A13	0.00129	TRUE	-	<=0.01
rs8056893	21	chr16:67840781-68482591	1.83e-10	ENSG00000072736	NFATC3	0.00135	FALSE	rs12598;rs1125333;rs4783630;rs7189887;rs6499165	<=0.01
rs10850001	14	chr12:111843752-112947717	1.86e-11	ENSG00000111271	ACAD10	0.00142	FALSE	rs634389	<=0.01
rs10803390;rs6664388	6	chr1:15792404-16061264	3.56e-16	ENSG00000116786	PLEKHM2	0.00154	FALSE	rs1006147	<=0.01
rs7429308	4	chr3:38388251-38583652	4.9e-11	ENSG00000093217	XYLB	0.00163	FALSE	-	<0.05
rs6892	6	chr10:104503727-104953056	1.34e-09	ENSG00000148842	CNNM2	0.00168	FALSE	-	<0.05
rs1800674	2	chr1:227057885-227175246	4.23e-08	ENSG00000163050	ADCK3	0.00196	TRUE	-	<0.05
rs1407040	1	chr20:57414773-57486247	4.26e-08	ENSG00000087460	GNAS	0.00203	FALSE	-	<0.05
rs2291652	3	chr3:195343316-195539148	2.36e-08	ENSG00000176945	MUC20	0.0021	FALSE	rs6767690	<0.05
rs10803390;rs6664388	6	chr1:15792404-16061264	3.56e-16	ENSG00000215704	CELA2B	0.00212	FALSE	-	<0.05
rs2297374	1	chr6:160542821-160579750	1.83e-08	ENSG00000175003	SLC22A1	0.00221	TRUE	rs2297372;rs662301	<0.05
rs12727474;rs143773357;rs267738;rs509345;rs6665912	25	chr1:150039369-150980851	2.52e-20	ENSG00000143412	ANXA9	0.00256	FALSE	-	<0.05
rs4760355	2	chr12:57643392-57845842	2.43e-08	ENSG00000179912	R3HDM2	0.00257	FALSE	-	<0.05
rs10850001	14	chr12:111843752-112947717	1.86e-11	ENSG00000198270	TMEM116	0.00258	FALSE	rs7295294	<0.05
rs11072571;rs2454212;rs2955735;rs58170668;rs7177266	20	chr15:75628232-77242601	3.37e-25	ENSG00000203392	-	0.00295	FALSE	-	<0.05
rs1075456;rs34367270	5	chr15:63413999-63674360	3.05e-09	ENSG00000103642	LACTB	0.00296	TRUE	rs1472631;rs1126308	<0.05
rs2941590	3	chr2:54683422-54896812	3.74e-08	ENSG00000238018	-	0.00312	TRUE	-	<0.05
rs2980755;rs7006504	8	chr8:8097891-9271224	1.91e-09	ENSG00000254235	-	0.00324	TRUE	-	<0.05
rs11072571;rs2454212;rs2955735;rs58170668;rs7177266	20	chr15:75628232-77242601	3.37e-25	ENSG00000159556	ISL2	0.00337	FALSE	rs2957560	<0.05
rs3741205	2	chr11:2150342-2182439	2.52e-12	ENSG00000099869	IGF2-AS	0.00338	TRUE	-	<0.05
rs11031189;rs294394;rs7113110;rs963837	1	chr11:30851916-31149212	1.57e-43	ENSG00000170959	DCDC5	0.00349	FALSE	-	<0.05
rs12987286	3	chr2:148602086-149275805	1.26e-14	ENSG00000121989	ACVR2A	0.00358	TRUE	rs13016512	<0.05
rs12943633;rs34485135;rs11078893;rs12948096;rs676882;rs72827139;rs72827162;rs9899653;rs9914757	16	chr17:37366789-38083854	8.33e-39	ENSG00000108306	FBXL20	0.00363	FALSE	rs8076462	<0.05
rs2273684;rs2378335;rs6058078;rs6059835	14	chr20:32951041-33865928	6.72e-18	ENSG00000100983	GSS	0.00401	TRUE	-	<0.05
rs12943633;rs34485135;rs11078893;rs12948096;rs676882;rs72827139;rs72827162;rs9899653;rs9914757	16	chr17:37366789-38083854	8.33e-39	ENSG00000131771	PPP1R1B	0.00412	TRUE	rs879606	<0.05
rs10791821;rs1151490;rs7123489	11	chr11:65343509-65564690	1.8e-20	ENSG00000173327	MAP3K11	0.00427	FALSE	rs7946115	<0.05
rs6809651	2	chr3:185764097-186080026	2.76e-12	ENSG00000244405	ETV5	0.00428	TRUE	-	<0.05
rs72711354	1	chr5:304291-438406	3.99e-10	ENSG00000063438	AHRR	0.00442	FALSE	rs7725227;rs2864967	<0.05
rs2980755;rs7006504	8	chr8:8097891-9271224	1.91e-09	ENSG00000182319	-	0.00456	TRUE	rs867757	<0.05
rs67086575;rs12624148;rs2178198;rs780093;rs78680773	17	chr2:27505260-28561768	7.3e-42	ENSG00000138002	IFT172	0.00468	FALSE	-	<0.05
rs10933714	1	chr3:193723245-193788759	2.81e-09	ENSG00000230102	-	0.00485	TRUE	-	<0.05
rs150457564;rs72923457	10	chr2:176973518-177055688	1.21e-14	ENSG00000170166	HOXD4	0.0049	FALSE	-	<0.05
rs2273684;rs2378335;rs6058078;rs6059835	14	chr20:32951041-33865928	6.72e-18	ENSG00000078747	ITCH	0.0053	TRUE	-	<0.05
rs2267373	3	chr22:38480896-38612518	2.65e-10	ENSG00000185022	MAFF	0.00537	TRUE	rs5756968	<0.05
rs10781227;rs11144327;rs11144639;rs2039424;rs4504703;rs6560467	2	chr9:71320575-71624092	7.09e-31	ENSG00000187866	FAM122A	0.00557	TRUE	-	<0.05
rs10272063;rs73116822	1	chr7:50657760-50861159	2.71e-09	ENSG00000106070	GRB10	0.00571	TRUE	rs11766800;rs12536500	<0.05
rs10791821;rs1151490;rs7123489	11	chr11:65343509-65564690	1.8e-20	ENSG00000254470	-	0.00641	TRUE	-	<0.05
rs1758206	5	chr20:62271061-62462597	1.51e-09	ENSG00000130584	ZBTB46	0.00731	FALSE	rs13043797;rs816951	<0.05
rs4690095	1	chr4:3294755-3441640	3.58e-11	ENSG00000159788	RGS12	0.00761	FALSE	rs2239725;rs13115832	<0.05
rs12485202;rs2413615;rs73165091;rs73167046;rs73167082	7	chr22:40440821-41032706	1.3e-17	ENSG00000196588	MKL1	0.00814	FALSE	-	<0.05
rs112269503;rs12946080;rs8080123;rs9892365;rs9895661	3	chr17:58755172-59490641	2.58e-50	ENSG00000141376	BCAS3	0.00921	FALSE	-	<0.05
rs663992;rs1145093;rs117332547;rs146625690;rs16941451;rs56068447;rs74244951	9	chr15:45459411-45983492	1.25e-56	ENSG00000230288	-	0.00939	FALSE	-	<0.05
rs17249336	19	chr19:37569337-38699012	4.66e-08	ENSG00000105738	SIPA1L3	0.01	TRUE	-	<0.05
rs10270542	5	chr7:77166592-77586818	1.07e-15	ENSG00000214293	-	0.01	FALSE	-	<0.05
rs11072571;rs2454212;rs2955735;rs58170668;rs7177266	20	chr15:75628232-77242601	3.37e-25	ENSG00000169758	C15orf27	0.01	TRUE	rs11856717	<0.05
rs11250274;rs80282103	7	chr10:855484-1779670	5.73e-24	ENSG00000148377	IDI2	0.01	FALSE	-	<0.05
rs77944668	3	chr16:69598997-69975644	1.45e-08	ENSG00000181019	NQO1	0.01	TRUE	rs2917667	<0.05
rs6756038	3	chr2:230222345-230877825	4.72e-09	ENSG00000153827	TRIP12	0.01	FALSE	rs17258921	<0.05
rs2193172	1	chr12:15260717-15501609	2.65e-15	ENSG00000134533	RERG	0.01	FALSE	-	<0.05
rs3765502	3	chr6:24171984-24425810	4.01e-08	ENSG00000146049	KAAG1	0.01	TRUE	rs12204962	<0.05
rs4948100	3	chr7:55955169-56119297	1.17e-08	ENSG00000146733	PSPH	0.01	TRUE	-	<0.05
rs2203712;rs3816605;rs7104036;rs874896	19	chr11:47236493-47870107	1.15e-11	ENSG00000149187	CELF1	0.01	FALSE	rs12419692;rs10838708	<0.05
rs10791821;rs1151490;rs7123489	11	chr11:65343509-65564690	1.8e-20	ENSG00000197136	PCNXL3	0.01	TRUE	-	<0.05
rs13273172	9	chr8:11105135-11617511	5.02e-09	ENSG00000154319	FAM167A	0.02	FALSE	rs4840568	<0.20
rs61523969	4	chr5:443273-524447	2.62e-08	ENSG00000225138	-	0.02	FALSE	-	<0.20
rs6892	6	chr10:104503727-104953056	1.34e-09	ENSG00000214435	AS3MT	0.02	FALSE	-	<0.20
rs17249336	19	chr19:37569337-38699012	4.66e-08	ENSG00000245680	ZNF585B	0.02	FALSE	-	<0.20
rs1075403	2	chr19:18367909-18392432	1.57e-10	ENSG00000130518	KIAA1683	0.02	TRUE	-	<0.20
rs17581525	2	chr2:178092323-178257425	6.11e-11	ENSG00000116044	NFE2L2	0.02	FALSE	-	<0.20
rs12943633;rs34485135;rs11078893;rs12948096;rs676882;rs72827139;rs72827162;rs9899653;rs9914757	16	chr17:37366789-38083854	8.33e-39	ENSG00000141744	PNMT	0.02	FALSE	-	<0.20
rs7893907	1	chr10:320130-735683	1.06e-10	ENSG00000151240	DIP2C	0.02	TRUE	rs7071018	<0.20
rs2057069	1	chr6:41651716-41703997	3.99e-08	ENSG00000112561	TFEB	0.02	TRUE	rs12525992	<0.20
rs67086575;rs12624148;rs2178198;rs780093;rs78680773	17	chr2:27505260-28561768	7.3e-42	ENSG00000138100	TRIM54	0.02	FALSE	rs780090	<0.20
rs150457564;rs72923457	10	chr2:176973518-177055688	1.21e-14	ENSG00000128645	HOXD1	0.02	TRUE	-	<0.20
rs12937411;rs34713024	7	chr17:34842479-34965397	1.62e-10	ENSG00000245538	-	0.02	FALSE	-	<0.20
rs10049074;rs55675030	5	chr3:121382046-121741051	3.72e-14	ENSG00000173230	GOLGB1	0.03	FALSE	rs9968051	<0.20
rs281386	4	chr19:49199228-49250166	4.77e-08	ENSG00000176909	MAMSTR	0.03	TRUE	-	<0.20
rs10791821;rs1151490;rs7123489	11	chr11:65343509-65564690	1.8e-20	ENSG00000255120	-	0.03	FALSE	-	<0.20
rs10049074;rs55675030	5	chr3:121382046-121741051	3.72e-14	ENSG00000145103	ILDR1	0.03	TRUE	rs1881998	<0.20
rs150457564;rs72923457	10	chr2:176973518-177055688	1.21e-14	ENSG00000237380	-	0.03	FALSE	-	<0.20
rs2980755;rs7006504	8	chr8:8097891-9271224	1.91e-09	ENSG00000147324	MFHAS1	0.03	FALSE	rs565203	<0.20
rs10803390;rs6664388	6	chr1:15792404-16061264	3.56e-16	ENSG00000132906	CASP9	0.03	FALSE	rs4646083;rs4646083	<0.20
rs2267373	3	chr22:38480896-38612518	2.65e-10	ENSG00000128298	BAIAP2L2	0.03	FALSE	-	<0.20
rs10076713;rs13179493;rs2542710;rs497433;rs6882168	2	chr5:39284364-39462402	8.89e-28	ENSG00000113600	C9	0.04	TRUE	rs10491483	<0.20
rs10823156	1	chr10:69865912-69971774	7.33e-19	ENSG00000138347	MYPN	0.04	FALSE	rs3814180	<0.20
rs4489283	1	chr8:31496902-32622548	2.47e-09	ENSG00000157168	NRG1	0.04	FALSE	rs2439302;rs2439286;rs12547858;rs398021;rs13251119	<0.20
rs1800674	2	chr1:227057885-227175246	4.23e-08	ENSG00000143801	PSEN2	0.04	FALSE	rs3768419;rs7521639	<0.20
rs12727474;rs143773357;rs267738;rs509345;rs6665912	25	chr1:150039369-150980851	2.52e-20	ENSG00000143409	FAM63A	0.04	FALSE	-	<0.20
rs11072571;rs2454212;rs2955735;rs58170668;rs7177266	20	chr15:75628232-77242601	3.37e-25	ENSG00000140400	MAN2C1	0.05	FALSE	-	<0.20
rs147124963;rs6560203	2	chr9:70971815-71155783	9.34e-15	ENSG00000154330	PGM5	0.05	FALSE	rs4745101;rs4745101;rs4745101	<0.20
rs11250274;rs80282103	7	chr10:855484-1779670	5.73e-24	ENSG00000067064	IDI1	0.05	FALSE	-	<0.20
rs3850625	3	chr1:200938520-201081694	1.52e-08	ENSG00000081248	CACNA1S	0.05	FALSE	-	<0.20
rs147124963;rs6560203	2	chr9:70971815-71155783	9.34e-15	ENSG00000181778	C9orf71	0.05	TRUE	rs12375820	<0.20
rs12987286	3	chr2:148602086-149275805	1.26e-14	ENSG00000204406	MBD5	0.05	FALSE	rs11683055	<0.20
rs10850001	14	chr12:111843752-112947717	1.86e-11	ENSG00000111252	SH2B3	0.06	FALSE	rs2239195	<0.20
rs10270542	5	chr7:77166592-77586818	1.07e-15	ENSG00000006576	PHTF2	0.06	TRUE	-	<0.20
rs234280	2	chr16:20634559-20753406	2.11e-08	ENSG00000166743	ACSM1	0.06	TRUE	-	<0.20
rs10781227;rs11144327;rs11144639;rs2039424;rs4504703;rs6560467	2	chr9:71320575-71624092	7.09e-31	ENSG00000107242	PIP5K1B	0.06	FALSE	rs4745101;rs4744689;rs2498421	<0.20
rs10776807;rs1963869	6	chr1:109852192-110052360	3.51e-15	ENSG00000162650	ATXN7L2	0.06	FALSE	-	<0.20
rs77944668	3	chr16:69598997-69975644	1.45e-08	ENSG00000198373	WWP2	0.06	FALSE	rs4985378;rs2917681	<0.20
rs12443279	3	chr15:67356101-67794598	3.03e-08	ENSG00000103599	IQCH	0.06	FALSE	-	<0.20
rs12991161;rs13410232;rs35528262	8	chr2:73612886-74100786	6.95e-25	ENSG00000163016	ALMS1P	0.06	TRUE	-	<0.20
rs583104	1	chr1:109792641-109818377	1.7e-08	ENSG00000143126	CELSR2	0.06	FALSE	-	<0.20
rs11062102;rs4980880	3	chr12:329789-551811	3.65e-21	ENSG00000073614	KDM5A	0.06	FALSE	rs12581260	<0.20
rs11072571;rs2454212;rs2955735;rs58170668;rs7177266	20	chr15:75628232-77242601	3.37e-25	ENSG00000169375	SIN3A	0.07	FALSE	-	<0.20
rs6756038	3	chr2:230222345-230877825	4.72e-09	ENSG00000187957	DNER	0.07	TRUE	rs10933297	<0.20
rs6971211	1	chr7:155592680-155604967	1.51e-16	ENSG00000164690	SHH	0.07	TRUE	-	<0.20
rs61237993	3	chr9:33817565-34127397	1.85e-08	ENSG00000198876	DCAF12	0.07	TRUE	rs10758240	<0.20
rs8091347;rs8096658	1	chr18:77155772-77289325	8.02e-45	ENSG00000131196	NFATC1	0.08	TRUE	rs11660128;rs3786190;rs7236492	<0.20
rs150457564;rs72923457	10	chr2:176973518-177055688	1.21e-14	ENSG00000175892	-	0.08	FALSE	-	>0.20
rs6544743	1	chr2:44395108-44471523	4.56e-08	ENSG00000138032	PPM1B	0.08	TRUE	rs10427177;rs10193444;rs896984	>0.20
rs112433836;rs1214761	5	chr6:43211222-43418168	1.8e-09	ENSG00000124574	ABCC10	0.09	TRUE	-	>0.20
rs2727563;rs6464165	1	chr7:151253210-151574210	4.34e-33	ENSG00000106617	PRKAG2	0.09	FALSE	rs8961;rs7806203;rs4726107	>0.20
rs11072571;rs2454212;rs2955735;rs58170668;rs7177266	20	chr15:75628232-77242601	3.37e-25	ENSG00000140374	ETFA	0.09	FALSE	rs11631423	>0.20
rs2412608;rs4924522	10	chr15:41245160-41795749	9.78e-14	ENSG00000137815	RTF1	0.1	FALSE	-	>0.20
rs34400381	5	chr11:65029233-65151172	4.08e-10	ENSG00000149798	CDC42EP2	0.1	FALSE	rs630055	>0.20
rs2834317	1	chr21:35014706-35272165	1.58e-08	ENSG00000205726	ITSN1	0.1	FALSE	rs2251854	>0.20
rs1719934	1	chr18:5392383-5630640	8.35e-14	ENSG00000082397	EPB41L3	0.1	TRUE	rs7243789	>0.20
rs1047891;rs2887992;rs7684	2	chr2:211342406-213403565	3.1e-42	ENSG00000021826	CPS1	0.11	TRUE	-	>0.20
rs12459052;rs2112915;rs7247977;rs75195087;rs77577471;rs8104077	4	chr19:33182867-33467946	9.45e-28	ENSG00000213965	NUDT19	0.11	FALSE	rs12973557	>0.20
rs2412608;rs4924522	10	chr15:41245160-41795749	9.78e-14	ENSG00000137825	ITPKA	0.11	FALSE	rs316617	>0.20
rs2273684;rs2378335;rs6058078;rs6059835	14	chr20:32951041-33865928	6.72e-18	ENSG00000101000	PROCR	0.12	TRUE	-	>0.20
rs10776807;rs1963869	6	chr1:109852192-110052360	3.51e-15	ENSG00000134243	SORT1	0.12	TRUE	rs10494041	>0.20
rs150457564;rs72923457	10	chr2:176973518-177055688	1.21e-14	ENSG00000226363	-	0.12	FALSE	-	>0.20
rs12563200	4	chr1:23630264-23751233	7.5e-15	ENSG00000249087	C1orf213	0.12	FALSE	-	>0.20
rs10791821;rs1151490;rs7123489	11	chr11:65343509-65564690	1.8e-20	ENSG00000173442	EHBP1L1	0.12	FALSE	-	>0.20
rs12943633;rs34485135;rs11078893;rs12948096;rs676882;rs72827139;rs72827162;rs9899653;rs9914757	16	chr17:37366789-38083854	8.33e-39	ENSG00000161395	PGAP3	0.12	FALSE	-	>0.20
rs12727474;rs143773357;rs267738;rs509345;rs6665912	25	chr1:150039369-150980851	2.52e-20	ENSG00000143384	MCL1	0.13	TRUE	rs4970966;rs4970966	>0.20
rs2412608;rs4924522	10	chr15:41245160-41795749	9.78e-14	ENSG00000128908	INO80	0.13	FALSE	-	>0.20
rs140081212	10	chr1:155099936-155197214	5.26e-10	ENSG00000169231	THBS3	0.13	FALSE	rs914615	>0.20
rs2608913;rs9321298	1	chr6:131894284-131905472	1.9e-11	ENSG00000118520	ARG1	0.13	TRUE	rs2246012	>0.20
rs11072571;rs2454212;rs2955735;rs58170668;rs7177266	20	chr15:75628232-77242601	3.37e-25	ENSG00000117906	RCN2	0.14	FALSE	-	>0.20
rs13081203	1	chr3:185300284-185351339	1.53e-12	ENSG00000163904	SENP2	0.14	TRUE	rs4575929;rs13072759	>0.20
rs2980755;rs7006504	8	chr8:8097891-9271224	1.91e-09	ENSG00000253426	-	0.14	FALSE	-	>0.20
rs147877018;rs6791514	2	chr3:141594966-141868386	1.01e-20	ENSG00000114126	TFDP2	0.14	TRUE	-	>0.20
rs12937411;rs34713024	7	chr17:34842479-34965397	1.62e-10	ENSG00000141140	MYO19	0.14	FALSE	rs868340;rs9906189	>0.20
rs55875103	3	chr17:38137050-38210661	7.33e-09	ENSG00000108342	CSF3	0.15	TRUE	-	>0.20
rs1542707;rs2732481;rs7966829	8	chr12:48366748-48745197	1.82e-09	ENSG00000177981	ASB8	0.15	FALSE	rs7485057;rs7485057	>0.20
rs1758206	5	chr20:62271061-62462597	1.51e-09	ENSG00000197457	STMN3	0.15	FALSE	-	>0.20
rs113246091	1	chr5:67511548-67597649	1.77e-19	ENSG00000145675	PIK3R1	0.15	TRUE	rs16897464	>0.20
rs11935444;rs11097396;rs11943403;rs13146355;rs56087592;rs72657837;rs77537507	5	chr4:77035812-77704406	2.27e-72	ENSG00000189157	FAM47E	0.15	TRUE	-	>0.20
rs6892	6	chr10:104503727-104953056	1.34e-09	ENSG00000148795	CYP17A1	0.15	TRUE	rs7899004	>0.20
rs12943633;rs34485135;rs11078893;rs12948096;rs676882;rs72827139;rs72827162;rs9899653;rs9914757	16	chr17:37366789-38083854	8.33e-39	ENSG00000172057	ORMDL3	0.17	FALSE	rs8076131	>0.20
rs4760355	2	chr12:57643392-57845842	2.43e-08	ENSG00000175189	INHBC	0.17	FALSE	-	>0.20
rs12727474;rs143773357;rs267738;rs509345;rs6665912	25	chr1:150039369-150980851	2.52e-20	ENSG00000143387	CTSK	0.17	FALSE	rs11204725	>0.20
rs67086575;rs12624148;rs2178198;rs780093;rs78680773	17	chr2:27505260-28561768	7.3e-42	ENSG00000084734	GCKR	0.18	TRUE	-	>0.20
rs12991161;rs13410232;rs35528262	8	chr2:73612886-74100786	6.95e-25	ENSG00000116127	ALMS1	0.19	FALSE	rs6706235	>0.20
rs4475324	1	chr6:55299167-55444012	2.68e-09	ENSG00000146151	HMGCLL1	0.19	TRUE	-	>0.20
rs17249336	19	chr19:37569337-38699012	4.66e-08	ENSG00000188283	ZNF383	0.2	FALSE	rs1664694	>0.20
rs11935444;rs11097396;rs11943403;rs13146355;rs56087592;rs72657837;rs77537507	5	chr4:77035812-77704406	2.27e-72	ENSG00000138760	SCARB2	0.2	FALSE	rs6851219	>0.20
rs12943633;rs34485135;rs11078893;rs12948096;rs676882;rs72827139;rs72827162;rs9899653;rs9914757	16	chr17:37366789-38083854	8.33e-39	ENSG00000173991	TCAP	0.2	FALSE	-	>0.20
rs34400381	5	chr11:65029233-65151172	4.08e-10	ENSG00000162241	SLC25A45	0.2	TRUE	-	>0.20
rs2273684;rs2378335;rs6058078;rs6059835	14	chr20:32951041-33865928	6.72e-18	ENSG00000100991	TRPC4AP	0.2	FALSE	rs6120819;rs6120777	>0.20
rs1542707;rs2732481;rs7966829	8	chr12:48366748-48745197	1.82e-09	ENSG00000257955	-	0.21	FALSE	-	>0.20
rs12652687	1	chr5:107194736-107717799	3.61e-08	ENSG00000145743	FBXL17	0.21	TRUE	rs17442556	>0.20
rs67086575;rs12624148;rs2178198;rs780093;rs78680773	17	chr2:27505260-28561768	7.3e-42	ENSG00000115216	NRBP1	0.22	FALSE	rs11684134	>0.20
rs150457564;rs72923457	10	chr2:176973518-177055688	1.21e-14	ENSG00000224189	-	0.23	FALSE	-	>0.20
rs2203712;rs3816605;rs7104036;rs874896	19	chr11:47236493-47870107	1.15e-11	ENSG00000066336	SPI1	0.23	FALSE	rs1057233;rs326217	>0.20
rs12722725	1	chr1:113245236-113258099	4.12e-16	ENSG00000155367	PPM1J	0.23	TRUE	-	>0.20
rs10850001	14	chr12:111843752-112947717	1.86e-11	ENSG00000179295	PTPN11	0.24	FALSE	-	>0.20
rs6892	6	chr10:104503727-104953056	1.34e-09	ENSG00000076685	NT5C2	0.24	FALSE	rs11191593	>0.20
rs3795503	1	chr1:180882290-180920750	7.54e-13	ENSG00000135835	KIAA1614	0.24	FALSE	-	>0.20
rs12943633;rs34485135;rs11078893;rs12948096;rs676882;rs72827139;rs72827162;rs9899653;rs9914757	16	chr17:37366789-38083854	8.33e-39	ENSG00000125686	MED1	0.24	FALSE	rs11078915	>0.20
rs2203712;rs3816605;rs7104036;rs874896	19	chr11:47236493-47870107	1.15e-11	ENSG00000025434	NR1H3	0.25	FALSE	rs3758673	>0.20
rs12727474;rs143773357;rs267738;rs509345;rs6665912	25	chr1:150039369-150980851	2.52e-20	ENSG00000159208	C1orf51	0.25	FALSE	-	>0.20
rs3812036;rs17876047;rs7447593	4	chr5:176784838-176869902	5.91e-52	ENSG00000131187	F12	0.25	FALSE	rs2731672	>0.20
rs663992;rs1145093;rs117332547;rs146625690;rs16941451;rs56068447;rs74244951	9	chr15:45459411-45983492	1.25e-56	ENSG00000171766	GATM	0.25	TRUE	rs2467858	>0.20
rs281386	4	chr19:49199228-49250166	4.77e-08	ENSG00000176920	FUT2	0.25	FALSE	-	>0.20
rs12937411;rs34713024	7	chr17:34842479-34965397	1.62e-10	ENSG00000005955	GGNBP2	0.25	FALSE	rs9906189	>0.20
rs12727474;rs143773357;rs267738;rs509345;rs6665912	25	chr1:150039369-150980851	2.52e-20	ENSG00000143379	SETDB1	0.26	FALSE	rs11204747	>0.20
rs4948100	3	chr7:55955169-56119297	1.17e-08	ENSG00000146729	GBAS	0.26	FALSE	rs4275190	>0.20
rs112433836;rs1214761	5	chr6:43211222-43418168	1.8e-09	ENSG00000171467	ZNF318	0.26	TRUE	rs1563788;rs6901866	>0.20
rs2203712;rs3816605;rs7104036;rs874896	19	chr11:47236493-47870107	1.15e-11	ENSG00000134575	ACP2	0.26	FALSE	rs4752973	>0.20
rs2291652	3	chr3:195343316-195539148	2.36e-08	ENSG00000145113	MUC4	0.26	TRUE	-	>0.20
rs12727474;rs143773357;rs267738;rs509345;rs6665912	25	chr1:150039369-150980851	2.52e-20	ENSG00000143452	HORMAD1	0.26	FALSE	-	>0.20
rs11072571;rs2454212;rs2955735;rs58170668;rs7177266	20	chr15:75628232-77242601	3.37e-25	ENSG00000169752	NRG4	0.27	TRUE	-	>0.20
rs67086575;rs12624148;rs2178198;rs780093;rs78680773	17	chr2:27505260-28561768	7.3e-42	ENSG00000115234	SNX17	0.27	FALSE	rs3739095	>0.20
rs2203712;rs3816605;rs7104036;rs874896	19	chr11:47236493-47870107	1.15e-11	ENSG00000109919	MTCH2	0.27	FALSE	rs2242081	>0.20
rs10803390;rs6664388	6	chr1:15792404-16061264	3.56e-16	ENSG00000116138	DNAJC16	0.28	TRUE	rs7512791	>0.20
rs61523969	4	chr5:443273-524447	2.62e-08	ENSG00000180104	EXOC3	0.28	FALSE	rs10044468	>0.20
rs223331;rs223401	7	chr4:103552660-104006986	3.84e-10	ENSG00000109323	MANBA	0.29	FALSE	rs3733202	>0.20
rs2203712;rs3816605;rs7104036;rs874896	19	chr11:47236493-47870107	1.15e-11	ENSG00000165923	AGBL2	0.29	FALSE	-	>0.20
rs12485202;rs2413615;rs73165091;rs73167046;rs73167082	7	chr22:40440821-41032706	1.3e-17	ENSG00000232564	-	0.29	TRUE	-	>0.20
rs2273684;rs2378335;rs6058078;rs6059835	14	chr20:32951041-33865928	6.72e-18	ENSG00000131067	GGT7	0.3	FALSE	rs6060003	>0.20
rs10850001	14	chr12:111843752-112947717	1.86e-11	ENSG00000089022	MAPKAPK5	0.3	FALSE	rs12580246;rs12426312	>0.20
rs12943633;rs34485135;rs11078893;rs12948096;rs676882;rs72827139;rs72827162;rs9899653;rs9914757	16	chr17:37366789-38083854	8.33e-39	ENSG00000073605	GSDMB	0.31	FALSE	rs9901146	>0.20
rs7084597	4	chr10:70042417-70231879	1.34e-08	ENSG00000138346	DNA2	0.31	FALSE	-	>0.20
rs281386	4	chr19:49199228-49250166	4.77e-08	ENSG00000182264	IZUMO1	0.31	FALSE	-	>0.20
rs11072571;rs2454212;rs2955735;rs58170668;rs7177266	20	chr15:75628232-77242601	3.37e-25	ENSG00000246877	DNM1P35	0.32	FALSE	-	>0.20
rs11250274;rs80282103	7	chr10:855484-1779670	5.73e-24	ENSG00000047056	WDR37	0.34	TRUE	rs11250231;rs12768746	>0.20
rs10850001	14	chr12:111843752-112947717	1.86e-11	ENSG00000173064	C12orf51	0.34	FALSE	-	>0.20
rs67086575;rs12624148;rs2178198;rs780093;rs78680773	17	chr2:27505260-28561768	7.3e-42	ENSG00000158019	BRE	0.34	FALSE	rs2002406	>0.20
rs12509595	1	chr4:81187753-81257834	1.31e-13	ENSG00000138675	FGF5	0.34	TRUE	-	>0.20
rs10049074;rs55675030	5	chr3:121382046-121741051	3.72e-14	ENSG00000163406	SLC15A2	0.34	TRUE	rs2689285	>0.20
rs11072571;rs2454212;rs2955735;rs58170668;rs7177266	20	chr15:75628232-77242601	3.37e-25	ENSG00000140386	SCAPER	0.35	FALSE	rs3765115	>0.20
rs9534949	4	chr13:48510622-48669267	4.84e-09	ENSG00000136143	SUCLA2	0.35	FALSE	-	>0.20
rs67086575;rs12624148;rs2178198;rs780093;rs78680773	17	chr2:27505260-28561768	7.3e-42	ENSG00000176714	CCDC121	0.35	FALSE	-	>0.20
rs67086575;rs12624148;rs2178198;rs780093;rs78680773	17	chr2:27505260-28561768	7.3e-42	ENSG00000171174	RBKS	0.35	FALSE	-	>0.20
rs34400381	5	chr11:65029233-65151172	4.08e-10	ENSG00000133884	DPF2	0.35	FALSE	rs629710	>0.20
rs3812036;rs17876047;rs7447593	4	chr5:176784838-176869902	5.91e-52	ENSG00000198055	GRK6	0.35	TRUE	rs2630765	>0.20
rs140081212	10	chr1:155099936-155197214	5.26e-10	ENSG00000231064	-	0.36	FALSE	-	>0.20
rs67086575;rs12624148;rs2178198;rs780093;rs78680773	17	chr2:27505260-28561768	7.3e-42	ENSG00000115226	FNDC4	0.36	FALSE	-	>0.20
rs11245344	5	chr10:126150403-126525239	3.37e-11	ENSG00000107902	LHPP	0.37	FALSE	rs11245086	>0.20
rs10791821;rs1151490;rs7123489	11	chr11:65343509-65564690	1.8e-20	ENSG00000173039	RELA	0.37	FALSE	rs4645933	>0.20
rs13159523	1	chr5:660883-693510	5.33e-10	ENSG00000171368	TPPP	0.38	TRUE	-	>0.20
rs2294291;rs235485;rs4916231	4	chr1:171454651-171731782	1.25e-11	ENSG00000117523	PRRC2C	0.38	TRUE	-	>0.20
rs17249336	19	chr19:37569337-38699012	4.66e-08	ENSG00000120784	ZFP30	0.38	FALSE	rs7253114	>0.20
rs1075456;rs34367270	5	chr15:63413999-63674360	3.05e-09	ENSG00000166128	RAB8B	0.38	FALSE	-	>0.20
rs11072571;rs2454212;rs2955735;rs58170668;rs7177266	20	chr15:75628232-77242601	3.37e-25	ENSG00000182950	ODF3L1	0.38	FALSE	-	>0.20
rs7131509	1	chr11:68816350-68858072	2.76e-10	ENSG00000162341	TPCN2	0.38	TRUE	-	>0.20
rs2273684;rs2378335;rs6058078;rs6059835	14	chr20:32951041-33865928	6.72e-18	ENSG00000101460	MAP1LC3A	0.38	TRUE	rs6058089	>0.20
rs663992;rs1145093;rs117332547;rs146625690;rs16941451;rs56068447;rs74244951	9	chr15:45459411-45983492	1.25e-56	ENSG00000137767	SQRDL	0.38	TRUE	-	>0.20
rs10850001	14	chr12:111843752-112947717	1.86e-11	ENSG00000089234	BRAP	0.39	FALSE	-	>0.20
rs1405833	1	chr2:54557171-54610879	5.1e-10	ENSG00000177994	C2orf73	0.39	TRUE	-	>0.20
rs223331;rs223401	7	chr4:103552660-104006986	3.84e-10	ENSG00000246560	-	0.41	TRUE	-	>0.20
rs12485202;rs2413615;rs73165091;rs73167046;rs73167082	7	chr22:40440821-41032706	1.3e-17	ENSG00000239900	ADSL	0.41	TRUE	-	>0.20
rs10791821;rs1151490;rs7123489	11	chr11:65343509-65564690	1.8e-20	ENSG00000172977	KAT5	0.41	FALSE	-	>0.20
rs11245344	5	chr10:126150403-126525239	3.37e-11	ENSG00000189319	FAM53B	0.42	TRUE	rs10901793	>0.20
rs10776807;rs1963869	6	chr1:109852192-110052360	3.51e-15	ENSG00000181754	AMIGO1	0.42	FALSE	-	>0.20
rs8056893	21	chr16:67840781-68482591	1.83e-10	ENSG00000103064	SLC7A6	0.42	TRUE	rs11644360;rs3785111	>0.20
rs1542707;rs2732481;rs7966829	8	chr12:48366748-48745197	1.82e-09	ENSG00000177875	C12orf68	0.44	TRUE	rs4760619	>0.20
rs8056893	21	chr16:67840781-68482591	1.83e-10	ENSG00000132600	PRMT7	0.44	FALSE	-	>0.20
rs2203712;rs3816605;rs7104036;rs874896	19	chr11:47236493-47870107	1.15e-11	ENSG00000256746	-	0.46	FALSE	-	>0.20
rs13273172	9	chr8:11105135-11617511	5.02e-09	ENSG00000154316	TDH	0.46	FALSE	rs7814834	>0.20
rs2412608;rs4924522	10	chr15:41245160-41795749	9.78e-14	ENSG00000137806	NDUFAF1	0.46	FALSE	-	>0.20
rs12943633;rs34485135;rs11078893;rs12948096;rs676882;rs72827139;rs72827162;rs9899653;rs9914757	16	chr17:37366789-38083854	8.33e-39	ENSG00000186075	ZPBP2	0.47	FALSE	rs3816470	>0.20
rs2412608;rs4924522	10	chr15:41245160-41795749	9.78e-14	ENSG00000137804	NUSAP1	0.47	FALSE	rs2305030	>0.20
rs112269503;rs12946080;rs8080123;rs9892365;rs9895661	3	chr17:58755172-59490641	2.58e-50	ENSG00000187013	C17orf82	0.47	TRUE	-	>0.20
rs223331;rs223401	7	chr4:103552660-104006986	3.84e-10	ENSG00000164037	SLC9B1	0.48	FALSE	-	>0.20
rs67086575;rs12624148;rs2178198;rs780093;rs78680773	17	chr2:27505260-28561768	7.3e-42	ENSG00000115241	PPM1G	0.48	FALSE	-	>0.20
rs17249336	19	chr19:37569337-38699012	4.66e-08	ENSG00000229481	-	0.49	FALSE	-	>0.20
rs61237993	3	chr9:33817565-34127397	1.85e-08	ENSG00000137073	UBAP2	0.49	FALSE	-	>0.20
rs55875103	3	chr17:38137050-38210661	7.33e-09	ENSG00000008838	MED24	0.49	FALSE	rs6503525	>0.20
rs12943633;rs34485135;rs11078893;rs12948096;rs676882;rs72827139;rs72827162;rs9899653;rs9914757	16	chr17:37366789-38083854	8.33e-39	ENSG00000167258	CDK12	0.5	FALSE	-	>0.20
rs10049074;rs55675030	5	chr3:121382046-121741051	3.72e-14	ENSG00000145088	EAF2	0.5	FALSE	rs7625529	>0.20
rs17249336	19	chr19:37569337-38699012	4.66e-08	ENSG00000180458	-	0.5	FALSE	-	>0.20
rs67086575;rs12624148;rs2178198;rs780093;rs78680773	17	chr2:27505260-28561768	7.3e-42	ENSG00000163795	ZNF513	0.5	FALSE	-	>0.20
rs8056893	21	chr16:67840781-68482591	1.83e-10	ENSG00000102904	TSNAXIP1	0.51	FALSE	-	>0.20
rs663992;rs1145093;rs117332547;rs146625690;rs16941451;rs56068447;rs74244951	9	chr15:45459411-45983492	1.25e-56	ENSG00000137860	SLC28A2	0.52	TRUE	rs12708404	>0.20
rs7429308	4	chr3:38388251-38583652	4.9e-11	ENSG00000229589	-	0.52	FALSE	-	>0.20
rs12727474;rs143773357;rs267738;rs509345;rs6665912	25	chr1:150039369-150980851	2.52e-20	ENSG00000143420	ENSA	0.52	FALSE	-	>0.20
rs17249336	19	chr19:37569337-38699012	4.66e-08	ENSG00000196437	ZNF569	0.52	FALSE	-	>0.20
rs8056893	21	chr16:67840781-68482591	1.83e-10	ENSG00000102901	CENPT	0.53	FALSE	-	>0.20
rs12937411;rs34713024	7	chr17:34842479-34965397	1.62e-10	ENSG00000108278	ZNHIT3	0.53	TRUE	rs2306589	>0.20
rs223331;rs223401	7	chr4:103552660-104006986	3.84e-10	ENSG00000109332	UBE2D3	0.53	FALSE	-	>0.20
rs8056893	21	chr16:67840781-68482591	1.83e-10	ENSG00000182810	DDX28	0.55	FALSE	-	>0.20
rs7084597	4	chr10:70042417-70231879	1.34e-08	ENSG00000096746	HNRNPH3	0.55	TRUE	rs2275716;rs3740592	>0.20
rs2541381;rs2541395	1	chr2:217724181-217724787	9.86e-16	ENSG00000118245	TNP1	0.55	TRUE	-	>0.20
rs2273684;rs2378335;rs6058078;rs6059835	14	chr20:32951041-33865928	6.72e-18	ENSG00000225336	HMGB3P1	0.55	FALSE	-	>0.20
rs2365284;rs28479099;rs7795670	1	chr7:156264890-156433286	8.22e-11	ENSG00000182648	-	0.55	FALSE	-	>0.20
rs62435145	1	chr7:1191707-1200395	4.81e-43	ENSG00000178381	ZFAND2A	0.56	TRUE	rs6973680	>0.20
rs12987286	3	chr2:148602086-149275805	1.26e-14	ENSG00000115947	ORC4	0.56	FALSE	rs10205246	>0.20
rs8056893	21	chr16:67840781-68482591	1.83e-10	ENSG00000168286	THAP11	0.56	FALSE	-	>0.20
rs1075456;rs34367270	5	chr15:63413999-63674360	3.05e-09	ENSG00000138613	APH1B	0.56	FALSE	rs4984241	>0.20
rs2412608;rs4924522	10	chr15:41245160-41795749	9.78e-14	ENSG00000178997	EXD1	0.57	TRUE	-	>0.20
rs1542707;rs2732481;rs7966829	8	chr12:48366748-48745197	1.82e-09	ENSG00000079387	SENP1	0.57	FALSE	-	>0.20
rs9534949	4	chr13:48510622-48669267	4.84e-09	ENSG00000136159	NUDT15	0.59	FALSE	rs10870820;rs1410116	>0.20
rs7084597	4	chr10:70042417-70231879	1.34e-08	ENSG00000204130	RUFY2	0.6	FALSE	rs1906721;rs6480305	>0.20
rs13283416	2	chr9:119187504-120177348	4.17e-12	ENSG00000148219	ASTN2	0.6	FALSE	-	>0.20
rs12943633;rs34485135;rs11078893;rs12948096;rs676882;rs72827139;rs72827162;rs9899653;rs9914757	16	chr17:37366789-38083854	8.33e-39	ENSG00000141750	STAC2	0.6	TRUE	-	>0.20
rs12563200	4	chr1:23630264-23751233	7.5e-15	ENSG00000125944	HNRNPR	0.6	TRUE	rs9426688	>0.20
rs11072571;rs2454212;rs2955735;rs58170668;rs7177266	20	chr15:75628232-77242601	3.37e-25	ENSG00000140398	NEIL1	0.61	FALSE	-	>0.20
rs223331;rs223401	7	chr4:103552660-104006986	3.84e-10	ENSG00000250009	-	0.61	FALSE	-	>0.20
rs2273684;rs2378335;rs6058078;rs6059835	14	chr20:32951041-33865928	6.72e-18	ENSG00000088298	EDEM2	0.61	FALSE	rs6058194	>0.20
rs11010013	2	chr10:34398488-35105314	1.5e-08	ENSG00000226386	-	0.61	TRUE	-	>0.20
rs8056893	21	chr16:67840781-68482591	1.83e-10	ENSG00000103066	PLA2G15	0.61	FALSE	rs7672	>0.20
rs13273172	9	chr8:11105135-11617511	5.02e-09	ENSG00000255020	-	0.61	FALSE	-	>0.20
rs147877018;rs6791514	2	chr3:141594966-141868386	1.01e-20	ENSG00000069849	ATP1B3	0.62	FALSE	-	>0.20
rs17249336	19	chr19:37569337-38699012	4.66e-08	ENSG00000198182	ZNF607	0.62	FALSE	-	>0.20
rs8056893	21	chr16:67840781-68482591	1.83e-10	ENSG00000141096	DPEP3	0.62	FALSE	rs255052	>0.20
rs13273172	9	chr8:11105135-11617511	5.02e-09	ENSG00000170983	LINC00208	0.63	TRUE	-	>0.20
rs55875103	3	chr17:38137050-38210661	7.33e-09	ENSG00000108344	PSMD3	0.63	FALSE	rs8080546	>0.20
rs10850001	14	chr12:111843752-112947717	1.86e-11	ENSG00000111300	NAA25	0.64	TRUE	rs16941724	>0.20
rs3127447	1	chr10:78637355-79398353	3.04e-08	ENSG00000156113	KCNMA1	0.64	TRUE	-	>0.20
rs223331;rs223401	7	chr4:103552660-104006986	3.84e-10	ENSG00000145354	CISD2	0.64	TRUE	rs11097796	>0.20
rs2203712;rs3816605;rs7104036;rs874896	19	chr11:47236493-47870107	1.15e-11	ENSG00000030066	NUP160	0.64	TRUE	rs6485788	>0.20
rs112433836;rs1214761	5	chr6:43211222-43418168	1.8e-09	ENSG00000146216	TTBK1	0.64	FALSE	-	>0.20
rs17249336	19	chr19:37569337-38699012	4.66e-08	ENSG00000196967	ZNF585A	0.64	FALSE	rs7257135;rs1533736	>0.20
rs67086575;rs12624148;rs2178198;rs780093;rs78680773	17	chr2:27505260-28561768	7.3e-42	ENSG00000119760	SUPT7L	0.65	TRUE	-	>0.20
rs6756038	3	chr2:230222345-230877825	4.72e-09	ENSG00000153832	FBXO36	0.65	FALSE	-	>0.20
rs2294291;rs235485;rs4916231	4	chr1:171454651-171731782	1.25e-11	ENSG00000034971	MYOC	0.65	FALSE	-	>0.20
rs8056893	21	chr16:67840781-68482591	1.83e-10	ENSG00000167261	DPEP2	0.65	FALSE	rs2285912	>0.20
rs663992;rs1145093;rs117332547;rs146625690;rs16941451;rs56068447;rs74244951	9	chr15:45459411-45983492	1.25e-56	ENSG00000138606	SHF	0.65	FALSE	-	>0.20
rs67086575;rs12624148;rs2178198;rs780093;rs78680773	17	chr2:27505260-28561768	7.3e-42	ENSG00000243943	ZNF512	0.65	FALSE	-	>0.20
rs12485202;rs2413615;rs73165091;rs73167046;rs73167082	7	chr22:40440821-41032706	1.3e-17	ENSG00000100359	SGSM3	0.66	FALSE	-	>0.20
rs12727474;rs143773357;rs267738;rs509345;rs6665912	25	chr1:150039369-150980851	2.52e-20	ENSG00000117360	PRPF3	0.66	FALSE	rs1050818	>0.20
rs11103387;rs4842129	2	chr9:139088096-139137687	8.07e-10	ENSG00000107187	LHX3	0.67	TRUE	rs11103366	>0.20
rs67086575;rs12624148;rs2178198;rs780093;rs78680773	17	chr2:27505260-28561768	7.3e-42	ENSG00000157992	KRTCAP3	0.67	TRUE	-	>0.20
rs10791821;rs1151490;rs7123489	11	chr11:65343509-65564690	1.8e-20	ENSG00000173338	KCNK7	0.67	TRUE	-	>0.20
rs12563200	4	chr1:23630264-23751233	7.5e-15	ENSG00000125945	ZNF436	0.67	FALSE	-	>0.20
rs1758206	5	chr20:62271061-62462597	1.51e-09	ENSG00000197114	ZGPAT	0.68	TRUE	rs2261092;rs6062509;rs2738768;rs817317	>0.20
rs12937411;rs34713024	7	chr17:34842479-34965397	1.62e-10	ENSG00000184886	PIGW	0.68	FALSE	-	>0.20
rs2267373	3	chr22:38480896-38612518	2.65e-10	ENSG00000184381	PLA2G6	0.69	FALSE	-	>0.20
rs12727474;rs143773357;rs267738;rs509345;rs6665912	25	chr1:150039369-150980851	2.52e-20	ENSG00000118292	C1orf54	0.69	FALSE	rs2274127	>0.20
rs8056893	21	chr16:67840781-68482591	1.83e-10	ENSG00000038358	EDC4	0.7	FALSE	rs7191129	>0.20
rs12485202;rs2413615;rs73165091;rs73167046;rs73167082	7	chr22:40440821-41032706	1.3e-17	ENSG00000228599	-	0.7	TRUE	-	>0.20
rs11062102;rs4980880	3	chr12:329789-551811	3.65e-21	ENSG00000120647	CCDC77	0.71	TRUE	rs11608938	>0.20
rs56088330	1	chr7:128594948-128695198	8.12e-10	ENSG00000064419	TNPO3	0.71	TRUE	rs3807306	>0.20
rs12443279	3	chr15:67356101-67794598	3.03e-08	ENSG00000103591	AAGAB	0.72	TRUE	-	>0.20
rs12991161;rs13410232;rs35528262	8	chr2:73612886-74100786	6.95e-25	ENSG00000124356	STAMBP	0.74	FALSE	rs3980654	>0.20
rs2412608;rs4924522	10	chr15:41245160-41795749	9.78e-14	ENSG00000104147	OIP5	0.74	FALSE	-	>0.20
rs8056893	21	chr16:67840781-68482591	1.83e-10	ENSG00000102898	NUTF2	0.74	FALSE	-	>0.20
rs3765502	3	chr6:24171984-24425810	4.01e-08	ENSG00000124532	MRS2	0.75	FALSE	-	>0.20
rs35136921	1	chr2:43393800-43823185	2.74e-11	ENSG00000115970	THADA	0.75	FALSE	-	>0.20
rs7187910	3	chr16:89710839-89762772	3.48e-08	ENSG00000131165	CHMP1A	0.75	FALSE	-	>0.20
rs140081212	10	chr1:155099936-155197214	5.26e-10	ENSG00000163462	TRIM46	0.75	FALSE	rs364897	>0.20
rs34400381	5	chr11:65029233-65151172	4.08e-10	ENSG00000014138	POLA2	0.75	FALSE	rs487989	>0.20
rs1542707;rs2732481;rs7966829	8	chr12:48366748-48745197	1.82e-09	ENSG00000152556	PFKM	0.76	FALSE	rs7134878	>0.20
rs8056893	21	chr16:67840781-68482591	1.83e-10	ENSG00000141086	CTRL	0.76	FALSE	-	>0.20
rs67086575;rs12624148;rs2178198;rs780093;rs78680773	17	chr2:27505260-28561768	7.3e-42	ENSG00000198522	GPN1	0.77	FALSE	-	>0.20
rs9534949	4	chr13:48510622-48669267	4.84e-09	ENSG00000227848	SUCLA2-AS1	0.77	FALSE	-	>0.20
rs856534	1	chr10:94590935-94819250	1.23e-09	ENSG00000138190	EXOC6	0.77	FALSE	rs2148361	>0.20
rs234280	2	chr16:20634559-20753406	2.11e-08	ENSG00000066654	THUMPD1	0.77	FALSE	rs2341643;rs3815020	>0.20
rs2203712;rs3816605;rs7104036;rs874896	19	chr11:47236493-47870107	1.15e-11	ENSG00000123444	KBTBD4	0.78	FALSE	rs2305280	>0.20
rs2203712;rs3816605;rs7104036;rs874896	19	chr11:47236493-47870107	1.15e-11	ENSG00000110514	MADD	0.78	FALSE	rs11570115;rs11570115	>0.20
rs12937411;rs34713024	7	chr17:34842479-34965397	1.62e-10	ENSG00000129282	MRM1	0.79	FALSE	rs4796229	>0.20
rs12991161;rs13410232;rs35528262	8	chr2:73612886-74100786	6.95e-25	ENSG00000144034	TPRKB	0.79	TRUE	-	>0.20
rs9534949	4	chr13:48510622-48669267	4.84e-09	ENSG00000136146	MED4	0.79	TRUE	rs840432	>0.20
rs347413	1	chr13:42614176-42830714	5.22e-12	ENSG00000102780	DGKH	0.79	FALSE	rs2148004;rs9594746	>0.20
rs11856829;rs28834398;rs8026431	1	chr15:39480639-39486510	3.13e-09	ENSG00000259450	-	0.79	TRUE	-	>0.20
rs11072571;rs2454212;rs2955735;rs58170668;rs7177266	20	chr15:75628232-77242601	3.37e-25	ENSG00000140365	COMMD4	0.81	FALSE	rs9673084	>0.20
rs13273172	9	chr8:11105135-11617511	5.02e-09	ENSG00000184608	C8orf12	0.81	FALSE	-	>0.20
rs807603	1	chr2:15731302-15771225	7.37e-15	ENSG00000079785	DDX1	0.82	TRUE	-	>0.20
rs2412608;rs4924522	10	chr15:41245160-41795749	9.78e-14	ENSG00000247556	-	0.82	FALSE	-	>0.20
rs2203712;rs3816605;rs7104036;rs874896	19	chr11:47236493-47870107	1.15e-11	ENSG00000172247	C1QTNF4	0.82	FALSE	rs7927771	>0.20
rs2203712;rs3816605;rs7104036;rs874896	19	chr11:47236493-47870107	1.15e-11	ENSG00000213619	NDUFS3	0.82	TRUE	-	>0.20
rs2273684;rs2378335;rs6058078;rs6059835	14	chr20:32951041-33865928	6.72e-18	ENSG00000101464	PIGU	0.82	FALSE	-	>0.20
rs12459052;rs2112915;rs7247977;rs75195087;rs77577471;rs8104077	4	chr19:33182867-33467946	9.45e-28	ENSG00000121289	CEP89	0.82	FALSE	rs11666273	>0.20
rs11250274;rs80282103	7	chr10:855484-1779670	5.73e-24	ENSG00000232656	IDI2-AS1	0.82	FALSE	-	>0.20
rs140081212	10	chr1:155099936-155197214	5.26e-10	ENSG00000163463	KRTCAP2	0.83	FALSE	rs364897	>0.20
rs140081212	10	chr1:155099936-155197214	5.26e-10	ENSG00000169241	SLC50A1	0.83	FALSE	rs364897	>0.20
rs1075456;rs34367270	5	chr15:63413999-63674360	3.05e-09	ENSG00000185088	RPS27L	0.83	FALSE	-	>0.20
rs140081212	10	chr1:155099936-155197214	5.26e-10	ENSG00000236263	-	0.84	TRUE	-	>0.20
rs11250274;rs80282103	7	chr10:855484-1779670	5.73e-24	ENSG00000107937	GTPBP4	0.84	FALSE	rs7099607	>0.20
rs11072571;rs2454212;rs2955735;rs58170668;rs7177266	20	chr15:75628232-77242601	3.37e-25	ENSG00000177971	IMP3	0.85	FALSE	rs1128585	>0.20
rs7187910	3	chr16:89710839-89762772	3.48e-08	ENSG00000185324	CDK10	0.85	TRUE	rs12924138;rs1006548	>0.20
rs663992;rs1145093;rs117332547;rs146625690;rs16941451;rs56068447;rs74244951	9	chr15:45459411-45983492	1.25e-56	ENSG00000256900	-	0.86	FALSE	-	>0.20
rs10850001	14	chr12:111843752-112947717	1.86e-11	ENSG00000135148	TRAFD1	0.86	FALSE	rs10492014	>0.20
rs10791821;rs1151490;rs7123489	11	chr11:65343509-65564690	1.8e-20	ENSG00000172922	RNASEH2C	0.86	FALSE	-	>0.20
rs6725814	2	chr2:191273081-191399448	3.38e-08	ENSG00000151690	MFSD6	0.86	TRUE	-	>0.20
rs11245344	5	chr10:126150403-126525239	3.37e-11	ENSG00000233334	-	0.86	FALSE	-	>0.20
rs12727474;rs143773357;rs267738;rs509345;rs6665912	25	chr1:150039369-150980851	2.52e-20	ENSG00000143401	ANP32E	0.86	FALSE	-	>0.20
rs12727474;rs143773357;rs267738;rs509345;rs6665912	25	chr1:150039369-150980851	2.52e-20	ENSG00000143374	TARS2	0.87	FALSE	-	>0.20
rs12727474;rs143773357;rs267738;rs509345;rs6665912	25	chr1:150039369-150980851	2.52e-20	ENSG00000143457	GOLPH3L	0.87	FALSE	-	>0.20
rs12727474;rs143773357;rs267738;rs509345;rs6665912	25	chr1:150039369-150980851	2.52e-20	ENSG00000163131	CTSS	0.87	FALSE	rs2867301	>0.20
rs11072571;rs2454212;rs2955735;rs58170668;rs7177266	20	chr15:75628232-77242601	3.37e-25	ENSG00000167196	FBXO22	0.87	TRUE	rs7181904;rs17426266	>0.20
rs2203712;rs3816605;rs7104036;rs874896	19	chr11:47236493-47870107	1.15e-11	ENSG00000110536	PTPMT1	0.87	FALSE	-	>0.20
rs2203712;rs3816605;rs7104036;rs874896	19	chr11:47236493-47870107	1.15e-11	ENSG00000165916	PSMC3	0.87	FALSE	rs17726706	>0.20
rs10049074;rs55675030	5	chr3:121382046-121741051	3.72e-14	ENSG00000173226	IQCB1	0.87	FALSE	rs6438678	>0.20
rs2203712;rs3816605;rs7104036;rs874896	19	chr11:47236493-47870107	1.15e-11	ENSG00000134574	DDB2	0.88	FALSE	rs3758674	>0.20
rs17581525	2	chr2:178092323-178257425	6.11e-11	ENSG00000222043	-	0.88	TRUE	-	>0.20
rs17249336	19	chr19:37569337-38699012	4.66e-08	ENSG00000180479	ZNF571	0.88	FALSE	rs17245425	>0.20
rs34400381	5	chr11:65029233-65151172	4.08e-10	ENSG00000173825	TIGD3	0.88	FALSE	-	>0.20
rs10791821;rs1151490;rs7123489	11	chr11:65343509-65564690	1.8e-20	ENSG00000213445	SIPA1	0.89	FALSE	rs17491607	>0.20
rs2980755;rs7006504	8	chr8:8097891-9271224	1.91e-09	ENSG00000253887	-	0.89	FALSE	-	>0.20
rs12727474;rs143773357;rs267738;rs509345;rs6665912	25	chr1:150039369-150980851	2.52e-20	ENSG00000248003	-	0.89	TRUE	-	>0.20
rs11072571;rs2454212;rs2955735;rs58170668;rs7177266	20	chr15:75628232-77242601	3.37e-25	ENSG00000140367	UBE2Q2	0.89	FALSE	rs8182037	>0.20
rs111699931;rs13329952;rs11074454;rs76621572;rs77924615;rs9921327	2	chr16:20344373-20416059	5.23e-105	ENSG00000169340	PDILT	0.89	TRUE	rs9929792	>0.20
rs67086575;rs12624148;rs2178198;rs780093;rs78680773	17	chr2:27505260-28561768	7.3e-42	ENSG00000221843	C2orf16	0.9	FALSE	-	>0.20
rs2203712;rs3816605;rs7104036;rs874896	19	chr11:47236493-47870107	1.15e-11	ENSG00000109920	FNBP4	0.9	FALSE	rs4539273	>0.20
rs6809651	2	chr3:185764097-186080026	2.76e-12	ENSG00000058866	DGKG	0.9	FALSE	rs13098259	>0.20
rs663992;rs1145093;rs117332547;rs146625690;rs16941451;rs56068447;rs74244951	9	chr15:45459411-45983492	1.25e-56	ENSG00000171763	SPATA5L1	0.9	TRUE	rs12439575	>0.20
rs8056893	21	chr16:67840781-68482591	1.83e-10	ENSG00000103061	SLC7A6OS	0.9	FALSE	-	>0.20
rs11250274;rs80282103	7	chr10:855484-1779670	5.73e-24	ENSG00000185736	ADARB2	0.9	FALSE	rs3793735;rs1027604	>0.20
rs13273172	9	chr8:11105135-11617511	5.02e-09	ENSG00000236827	-	0.91	FALSE	-	>0.20
rs12943633;rs34485135;rs11078893;rs12948096;rs676882;rs72827139;rs72827162;rs9899653;rs9914757	16	chr17:37366789-38083854	8.33e-39	ENSG00000171532	NEUROD2	0.91	TRUE	-	>0.20
rs12727474;rs143773357;rs267738;rs509345;rs6665912	25	chr1:150039369-150980851	2.52e-20	ENSG00000136631	VPS45	0.92	FALSE	-	>0.20
rs11072571;rs2454212;rs2955735;rs58170668;rs7177266	20	chr15:75628232-77242601	3.37e-25	ENSG00000169371	SNUPN	0.92	FALSE	rs4886722	>0.20
rs1275609	1	chr12:76426438-76427677	5.32e-10	ENSG00000257839	-	0.92	TRUE	-	>0.20
rs6892	6	chr10:104503727-104953056	1.34e-09	ENSG00000166275	C10orf32	0.92	FALSE	rs9527;rs10748832	>0.20
rs13283416	2	chr9:119187504-120177348	4.17e-12	ENSG00000119401	TRIM32	0.92	TRUE	rs4837746	>0.20
rs12727474;rs143773357;rs267738;rs509345;rs6665912	25	chr1:150039369-150980851	2.52e-20	ENSG00000187145	MRPS21	0.93	TRUE	-	>0.20
rs2980755;rs7006504	8	chr8:8097891-9271224	1.91e-09	ENSG00000173295	-	0.93	FALSE	-	>0.20
rs223331;rs223401	7	chr4:103552660-104006986	3.84e-10	ENSG00000164038	SLC9B2	0.93	FALSE	-	>0.20
rs11245344	5	chr10:126150403-126525239	3.37e-11	ENSG00000165660	FAM175B	0.93	FALSE	-	>0.20
rs12943633;rs34485135;rs11078893;rs12948096;rs676882;rs72827139;rs72827162;rs9899653;rs9914757	16	chr17:37366789-38083854	8.33e-39	ENSG00000161405	IKZF3	0.93	TRUE	rs2517955;rs9896940	>0.20
rs67086575;rs12624148;rs2178198;rs780093;rs78680773	17	chr2:27505260-28561768	7.3e-42	ENSG00000243147	MRPL33	0.94	TRUE	-	>0.20
rs17249336	19	chr19:37569337-38699012	4.66e-08	ENSG00000181666	HKR1	0.94	FALSE	rs12462708	>0.20
rs11935444;rs11097396;rs11943403;rs13146355;rs56087592;rs72657837;rs77537507	5	chr4:77035812-77704406	2.27e-72	ENSG00000138750	NUP54	0.94	FALSE	rs894251	>0.20
rs2802729	1	chr1:243419320-243663394	1.74e-11	ENSG00000054282	SDCCAG8	0.94	TRUE	rs2275155	>0.20
rs7429308	4	chr3:38388251-38583652	4.9e-11	ENSG00000157036	EXOG	0.94	FALSE	-	>0.20
rs12485202;rs2413615;rs73165091;rs73167046;rs73167082	7	chr22:40440821-41032706	1.3e-17	ENSG00000172912	COX6B1P3	0.95	FALSE	-	>0.20
rs12459052;rs2112915;rs7247977;rs75195087;rs77577471;rs8104077	4	chr19:33182867-33467946	9.45e-28	ENSG00000131944	C19orf40	0.95	FALSE	rs11084686	>0.20
rs8056893	21	chr16:67840781-68482591	1.83e-10	ENSG00000167264	DUS2L	0.95	FALSE	rs6499163	>0.20
rs7187910	3	chr16:89710839-89762772	3.48e-08	ENSG00000167523	C16orf55	0.95	FALSE	rs648548	>0.20
rs17249336	19	chr19:37569337-38699012	4.66e-08	ENSG00000171817	ZNF540	0.95	FALSE	rs17245425	>0.20
rs2980755;rs7006504	8	chr8:8097891-9271224	1.91e-09	ENSG00000104626	ERI1	0.95	FALSE	rs13263364;rs10099612	>0.20
rs13273172	9	chr8:11105135-11617511	5.02e-09	ENSG00000104643	MTMR9	0.95	FALSE	rs4410870	>0.20
rs663992;rs1145093;rs117332547;rs146625690;rs16941451;rs56068447;rs74244951	9	chr15:45459411-45983492	1.25e-56	ENSG00000104154	SLC30A4	0.95	FALSE	-	>0.20
rs2273684;rs2378335;rs6058078;rs6059835	14	chr20:32951041-33865928	6.72e-18	ENSG00000125971	DYNLRB1	0.96	FALSE	-	>0.20
rs3812036;rs17876047;rs7447593	4	chr5:176784838-176869902	5.91e-52	ENSG00000169220	RGS14	0.96	FALSE	rs4075958	>0.20
rs17249336	19	chr19:37569337-38699012	4.66e-08	ENSG00000188227	ZNF793	0.96	FALSE	-	>0.20
rs10270542	5	chr7:77166592-77586818	1.07e-15	ENSG00000135211	TMEM60	0.96	FALSE	rs7953	>0.20
rs10776807;rs1963869	6	chr1:109852192-110052360	3.51e-15	ENSG00000143106	PSMA5	0.96	TRUE	-	>0.20
rs2294291;rs235485;rs4916231	4	chr1:171454651-171731782	1.25e-11	ENSG00000117533	VAMP4	0.96	FALSE	rs10913529;rs11577745;rs11581521	>0.20
rs17249336	19	chr19:37569337-38699012	4.66e-08	ENSG00000171827	ZNF570	0.96	FALSE	-	>0.20
rs10856778	1	chr2:18744138-18770838	1.04e-09	ENSG00000185013	NT5C1B	0.96	TRUE	rs1400452;rs12613344	>0.20
rs11935444;rs11097396;rs11943403;rs13146355;rs56087592;rs72657837;rs77537507	5	chr4:77035812-77704406	2.27e-72	ENSG00000163749	CCDC158	0.97	TRUE	-	>0.20
rs17249336	19	chr19:37569337-38699012	4.66e-08	ENSG00000197050	ZNF420	0.97	FALSE	rs10413101	>0.20
rs17216707	1	chr20:52553316-52687304	1.5e-17	ENSG00000064787	BCAS1	0.97	TRUE	rs11699339	>0.20
rs1542707;rs2732481;rs7966829	8	chr12:48366748-48745197	1.82e-09	ENSG00000187166	H1FNT	0.97	FALSE	-	>0.20
rs17249336	19	chr19:37569337-38699012	4.66e-08	ENSG00000171804	WDR87	0.97	FALSE	-	>0.20
rs3850625	3	chr1:200938520-201081694	1.52e-08	ENSG00000116852	KIF21B	0.97	FALSE	rs3198583;rs7519005	>0.20
rs12991161;rs13410232;rs35528262	8	chr2:73612886-74100786	6.95e-25	ENSG00000144048	DUSP11	0.98	FALSE	-	>0.20
rs8056893	21	chr16:67840781-68482591	1.83e-10	ENSG00000205220	PSMB10	0.98	FALSE	rs3785100	>0.20
rs6725814	2	chr2:191273081-191399448	3.38e-08	ENSG00000189362	TMEM194B	0.98	FALSE	-	>0.20
rs2941590	3	chr2:54683422-54896812	3.74e-08	ENSG00000237887	-	0.98	FALSE	-	>0.20
rs13273172	9	chr8:11105135-11617511	5.02e-09	ENSG00000136573	BLK	0.98	FALSE	rs998683	>0.20
rs11123169	2	chr2:113969099-114036527	3.53e-11	ENSG00000189223	-	0.98	TRUE	-	>0.20
rs8056893	21	chr16:67840781-68482591	1.83e-10	ENSG00000103056	SMPD3	0.98	FALSE	rs7190307;rs11075686	>0.20
rs2294291;rs235485;rs4916231	4	chr1:171454651-171731782	1.25e-11	ENSG00000236741	-	0.99	FALSE	-	>0.20
rs140081212	10	chr1:155099936-155197214	5.26e-10	ENSG00000179085	DPM3	0.99	FALSE	-	>0.20
rs10776807;rs1963869	6	chr1:109852192-110052360	3.51e-15	ENSG00000174151	CYB561D1	0.99	FALSE	-	>0.20
rs10850001	14	chr12:111843752-112947717	1.86e-11	ENSG00000089248	ERP29	0.99	FALSE	rs7970397;rs7310545	>0.20
rs663992;rs1145093;rs117332547;rs146625690;rs16941451;rs56068447;rs74244951	9	chr15:45459411-45983492	1.25e-56	ENSG00000104164	PLDN	0.99	FALSE	rs8032904	>0.20
rs12727474;rs143773357;rs267738;rs509345;rs6665912	25	chr1:150039369-150980851	2.52e-20	ENSG00000237781	-	0.99	FALSE	-	>0.20
rs10850001	14	chr12:111843752-112947717	1.86e-11	ENSG00000229186	ADAM1	0.99	FALSE	-	>0.20
rs140081212	10	chr1:155099936-155197214	5.26e-10	ENSG00000160766	GBAP1	0.99	FALSE	-	>0.20
rs112433836;rs1214761	5	chr6:43211222-43418168	1.8e-09	ENSG00000146215	CRIP3	0.99	FALSE	rs3734688	>0.20
rs12943633;rs34485135;rs11078893;rs12948096;rs676882;rs72827139;rs72827162;rs9899653;rs9914757	16	chr17:37366789-38083854	8.33e-39	ENSG00000141741	MIEN1	0.99	FALSE	-	>0.20
rs17249336	19	chr19:37569337-38699012	4.66e-08	ENSG00000196381	ZNF781	1	FALSE	rs11672440	>0.20
rs17249336	19	chr19:37569337-38699012	4.66e-08	ENSG00000189144	ZNF573	1	FALSE	rs17246792	>0.20
rs73243607	2	chr4:23724885-23905712	3.37e-08	ENSG00000251292	-	1	TRUE	-	>0.20
rs11245344	5	chr10:126150403-126525239	3.37e-11	ENSG00000203791	METTL10	1	FALSE	rs10901812;rs11245318	>0.20
rs34346963;rs6885921	1	chr5:68389473-68426896	5.63e-10	ENSG00000145740	SLC30A5	1	TRUE	rs350098;rs435395;rs10515100	>0.20
rs3850625	3	chr1:200938520-201081694	1.52e-08	ENSG00000229191	-	1	TRUE	-	>0.20
rs17249336	19	chr19:37569337-38699012	4.66e-08	ENSG00000189164	ZNF527	1	FALSE	-	>0.20
rs151246;rs16942751	1	chr18:24445272-24515910	3.71e-12	ENSG00000236721	CHST9-AS1	1	TRUE	-	>0.20
rs1758206	5	chr20:62271061-62462597	1.51e-09	ENSG00000101246	ARFRP1	1	FALSE	-	>0.20
rs11103387;rs4842129	2	chr9:139088096-139137687	8.07e-10	ENSG00000165661	QSOX2	1	FALSE	-	>0.20
rs10850001	14	chr12:111843752-112947717	1.86e-11	ENSG00000234608	C12orf47	1	FALSE	-	>0.20
