# Supplementary material for: Sex-specific and pleiotropic effects underlying kidney function identified from GWAS meta-analysis
Source: Nat Commun. 2019 Apr 23;10:1847. doi: 10.1038/s41467-019-09861-z (PMC6478837; doi:10.1038/s41467-019-09861-z)
Supplement: Supplementary file 8 — Supplementary Data 5 [file 41467_2019_9861_MOESM8_ESM.xlsx]

## Sheet: Supplementary data 5
eGFR meta-analysis results with lookup of association results for related kidney, diabetic, and cardiovascular traits in UK Biobank																																					CKD cases excluded for these association analyses →
													Bolded if p-value < 0.05																								Phenotypes tested for colocalization with eGFR association, highlighted if posterior probability of a shared variant > 0.8
Chr	Pos (hg19)	Ref	Alt	Freq	FreqSE	Weight	Zscore	p-value	Direction	Overlap with Previously Reported Loci	rsID	prioritized gene	Beta: CKD chronic renal failure	SE: CKD chronic renal failure	p-value: CKD chronic renal failure	Beta: Hypertensive Chronic Kidney Disease	SE: Hypertensive Chronic Kidney Disease	p-value: Hypertensive Chronic Kidney Disease	Beta: Other disorders of kidney and ureters	SE: Other disorders of kidney and ureters	p-value: Other disorders of kidney and ureters	Beta: renal failure	SE: renal failure	p-value: renal failure	Beta: acute renal failure	SE: acute renal failure	p-value: acute renal failure	Beta: renal failure NOS	SE: renal failure NOS	p-value: renal failure NOS	Beta: renal dialysis	SE: renal dialysis	p-value: renal dialysis	Beta: Nephritis; nephrosis; renal sclerosis	SE: Nephritis; nephrosis; renal sclerosis	p-value: Nephritis; nephrosis; renal sclerosis	Beta: Type 2 Diabetes	SE: Type 2 Diabetes	p-value: Type 2 Diabetes	Beta: Coronary Atherosclerosis	SE: Coronary Atherosclerosis	p-value: Coronary Atherosclerosis	Beta: Hypertension	SE: Hypertension	p-value: Hypertension	Beta: Essential Hypertension	SE: Essential Hypertension	p-value: Essential Hypertension	Beta: Pulmonary Heart Disease
1	10733081	T	C	0.3331	0.0152	196273	6.044	1.502e-09	++?+	novel	rs284316	CASZ1	-0.0291	0.0297	0.327	-0.0459	0.0387	0.235	0.00848	0.0263	0.747	-0.0162	0.0182	0.374	-0.00694	0.0227	0.76	-0.0453	0.0403	0.26	0.00787	0.068	0.908	0.0211	0.039	0.588	0.00247646	0.0125804	0.843944	-0.0191866	0.0122274	0.116614	-0.00595719	0.00705485	0.39844	-0.00599864	0.00705979	0.395497	0.00789171
1	15908242	T	C	0.5773	0.098	350504	8.153	3.558e-16	++++	known	rs6664388	DDI2, AGMAT, PLEKHM2, CELA2B	-0.0297	0.0299	0.32	0.0281	0.039	0.471	-0.00493	0.0265	0.852	0.0146	0.0184	0.427	0.0184	0.0229	0.421	0.0657	0.0406	0.106	0.0332	0.0684	0.628	0.0507	0.0393	0.197	-0.00800787	0.0126884	0.527963	-0.00630984	0.0123272	0.608747	-9.35714e-05	0.00711559	0.989508	-0.00033446	0.00712052	0.962536	0.00129679
1	23680630	T	C	0.8679	0.0617	350504	-7.776	7.503e-15	----	known	rs12563200	TCEA3, HTR1D, ZNF436, C1orf213, RP5-1057J7.7	-0.0453	0.0543	0.404	0.0251	0.071	0.724	-0.0617	0.0482	0.201	-0.0191	0.0334	0.567	-0.0342	0.0417	0.412	-0.0317	0.0737	0.667	-0.157	0.124	0.207	-0.0134	0.0715	0.851	-0.0776072	0.0230601	0.000764241	0.037347	0.0223914	0.0953315	-0.0183013	0.0129386	0.157224	-0.0180368	0.0129483	0.163622	-0.0574716
1	100808363	A	G	0.4119	0.055	350504	-5.789	7.07e-09	----	novel	rs11166440	CDC14A	0.0272	0.0289	0.347	0.0473	0.0376	0.209	0.0162	0.0256	0.526	0.0213	0.0177	0.23	0.0157	0.0221	0.477	0.0244	0.0392	0.534	0.0694	0.0661	0.294	0.0697	0.0379	0.066	0.00995941	0.0122488	0.416166	-0.00967787	0.0118953	0.415883	0.00233666	0.00686874	0.733716	0.00266237	0.00687389	0.698522	-0.00969569
1	109901462	C	G	0.3422	0.1443	206846	-7.871	3.507e-15	--?-	known	rs1963869	SYPL2	-0.00461	0.0308	0.881	0.0569	0.0401	0.156	0.00637	0.0273	0.816	0.0136	0.0189	0.471	0.0286	0.0236	0.226	0.0102	0.0418	0.807	0.0203	0.0705	0.773	0.0128	0.0405	0.752	0.00457681	0.0130719	0.726244	-0.0171253	0.0126931	0.177278	0.0070094	0.00732601	0.338677	0.00733562	0.0073314	0.317032	0.0100556
1	113258681	T	C	0.0844	0.0321	206846	-8.135	4.116e-16	--?-	known	rs12722725	PPM1J	-0.0516	0.0416	0.214	-0.000782	0.0541	0.988	0.00672	0.0368	0.855	-0.0287	0.0255	0.261	-0.047	0.0318	0.14	0.0628	0.0564	0.265	-0.0593	0.0951	0.533	-0.00205	0.0546	0.97	-0.0209465	0.0176562	0.235483	-0.0149183	0.0171359	0.38398	-0.0104311	0.00989722	0.29191	-0.0107887	0.00990487	0.276051	0.00220206
1	150940625	T	G	0.1075	0.0674	347323	9.238	2.519e-20	++++	known	rs267738	CERS2	-0.0834	0.0335	0.0129	-0.0555	0.0438	0.205	0.0487	0.0297	0.101	-0.00014	0.0206	0.995	0.00662	0.0257	0.796	0.0825	0.0455	0.0695	-0.0048	0.0768	0.95	0.0259	0.0441	0.556	-0.00135041	0.0142331	0.924412	-0.00960309	0.0138239	0.48726	0.017622	0.00797679	0.0271632	0.0174163	0.00798296	0.029133	0.00512193
1	155184975	A	G	0.7053	0.1221	350504	6.211	5.255e-10	++++	known	rs2990223	MTX1, MUC1	-0.0142	0.0284	0.618	-0.0311	0.037	0.4	-0.0205	0.0252	0.415	-0.00868	0.0175	0.619	0.0016	0.0218	0.941	0.00717	0.0385	0.852	-0.0819	0.065	0.208	0.00824	0.0373	0.825	0.038054	0.0120604	0.00160344	0.0126001	0.0117068	0.28179	0.0096694	0.00676487	0.152903	0.00927767	0.00677013	0.170568	-0.0141306
1	171528416	A	G	0.2136	0.1659	350504	-6.774	1.249e-11	----	known	rs235485	PRRC2C	0.0382	0.0312	0.22	0.0458	0.0406	0.26	-0.00887	0.0276	0.748	-0.00726	0.0191	0.704	-0.0286	0.0239	0.23	-0.055	0.0423	0.193	0.0779	0.0713	0.275	0.0108	0.041	0.792	0.0246006	0.0132271	0.0629052	0.0166552	0.0128425	0.194672	0.0110347	0.00741957	0.136952	0.0104037	0.00742533	0.161183	-0.0335098
1	180905694	T	C	0.6017	0.0807	350504	-7.169	7.542e-13	----	novel	rs3795503	KIAA1614	0.0219	0.0299	0.464	0.00335	0.039	0.932	-0.0245	0.0265	0.355	0.0129	0.0184	0.481	0.0118	0.0229	0.605	0.0216	0.0405	0.594	-0.0366	0.0684	0.593	0.00276	0.0393	0.944	0.00504735	0.0126817	0.690628	0.0016858	0.0123151	0.891118	-0.00182497	0.00711035	0.797438	-0.0020585	0.00711541	0.772351	-0.0140243
1	201016296	A	G	0.931	0.0343	347322	-5.66	1.518e-08	----	known	rs3850625	CACNA1S	0.00132	0.0429	0.976	-0.0502	0.056	0.37	-0.0659	0.038	0.0834	0.0275	0.0264	0.298	0.0369	0.0329	0.262	0.0738	0.0582	0.205	-0.0041	0.0982	0.967	-0.0467	0.0564	0.408	-0.00149044	0.0182122	0.934776	-0.0268273	0.0176837	0.129251	-0.0177371	0.0102056	0.0822146	-0.0187382	0.0102123	0.0665266	0.0359222
1	227085824	A	G	0.5615	0.0372	350504	-5.481	4.23e-08	----	novel	rs1800674	ADCK3	-0.0103	0.0279	0.711	-0.00103	0.0363	0.977	0.0164	0.0247	0.506	0.00389	0.0171	0.821	0.00234	0.0214	0.913	-0.0155	0.0378	0.682	0.055	0.0638	0.389	-0.00207	0.0366	0.955	-0.00540728	0.0118226	0.647406	-0.0157786	0.0114848	0.169483	-0.0130023	0.00662677	0.0497519	-0.0131618	0.00663181	0.0471831	-0.0432416
1	243501763	A	C	0.6445	0.0902	350504	6.726	1.738e-11	++++	known	rs2802729	CEP170, SDCCAG8, FCF1P7	-0.00592	0.0281	0.833	-0.0873	0.0366	0.0172	0.0424	0.0249	0.0887	-0.00524	0.0173	0.762	7.49e-05	0.0215	0.997	-0.064	0.0381	0.0936	-0.0151	0.0644	0.815	-0.0942	0.0369	0.0108	-0.00807882	0.0119242	0.49808	0.0221214	0.0115961	0.0564358	-0.0152114	0.00668201	0.0228176	-0.0150844	0.00668705	0.0240853	-0.0061166
2	15792518	T	C	0.6157	0.1673	350504	7.778	7.374e-15	++++	known	rs807603	DDX1	-0.0447	0.0288	0.12	-0.084	0.0376	0.0254	-0.00976	0.0255	0.703	-0.00691	0.0177	0.696	0.0157	0.0221	0.476	-0.0573	0.0391	0.142	-0.0122	0.066	0.853	0.00124	0.0379	0.974	-0.00288755	0.012225	0.813277	0.0249592	0.011879	0.0356304	0.00494877	0.00685532	0.470364	0.00521217	0.00686022	0.447394	-0.00601312
2	18679586	C	G	0.8311	0.1136	350504	6.103	1.04e-09	++++	novel	rs10856778	LOC105373454	-0.0465	0.0298	0.118	-0.0392	0.0388	0.312	-0.0407	0.0264	0.123	-0.032	0.0183	0.0803	-0.0355	0.0228	0.12	0.0204	0.0404	0.613	0.0122	0.0682	0.858	-0.131	0.0391	0.000838	0.0042455	0.0126404	0.736971	-0.0210835	0.0122794	0.0859809	-0.0052585	0.00708626	0.458045	-0.00510991	0.00709157	0.47118	-0.0203564
2	27742603	T	C	0.5414	0.1092	350504	-13.556	7.298e-42	----	known	rs780093	GCKR	-0.00667	0.0286	0.815	0.0354	0.0372	0.342	-0.0135	0.0254	0.594	0.0116	0.0176	0.509	-0.00176	0.0219	0.936	0.0271	0.0388	0.485	-0.167	0.0655	0.0108	0.0175	0.0376	0.642	0.0810592	0.0121389	2.42789e-11	-0.0351279	0.0117841	0.00287351	0.000491551	0.00680236	0.942394	7.25404e-05	0.00680739	0.991498	-0.000250504
2	43441169	T	C	0.4564	0.0216	177995	6.66	2.737e-11	++??	novel	rs35136921	THADA	NA	NA	NA	NA	NA	NA	NA	NA	NA	NA	NA	NA	NA	NA	NA	NA	NA	NA	NA	NA	NA	NA	NA	NA	-0.0183914	0.0143645	0.200427	-0.022332	0.0139551	0.109538	-0.00672202	0.0080518	0.403804	-0.00648413	0.00805764	0.420982	-0.0237107
2	54574942	C	G	0.2733	0.1552	350504	-6.216	5.096e-10	----	novel	rs1405833	C2orf73	-0.0251	0.0352	0.476	0.00116	0.0459	0.98	0.0474	0.0312	0.128	0.000595	0.0216	0.978	-0.00666	0.027	0.805	0.0703	0.0477	0.141	-0.0329	0.0806	0.683	0.00509	0.0462	0.912	-0.0111274	0.0149404	0.456402	-0.0238951	0.0145068	0.0995223	0.00318315	0.00837139	0.703766	0.0033576	0.00837734	0.688571	0.0114422
2	73871689	A	T	0.2056	0.0058	206846	10.301	6.946e-25	++?+	known	rs13410232	ALMS1, NAT8	-0.0137	0.0334	0.683	-0.0185	0.0437	0.671	-0.0363	0.0297	0.221	-0.0156	0.0205	0.446	-0.00919	0.0256	0.72	-0.0516	0.0454	0.255	0.0507	0.0765	0.508	0.00155	0.044	0.972	-0.0169301	0.0141935	0.232943	0.00868959	0.0137953	0.528764	0.0117164	0.0079599	0.14104	0.0120714	0.00796536	0.129649	-0.00491624
2	113967075	T	C	0.3313	0.1022	350504	-6.622	3.532e-11	----	known	rs11123169	PAX8	-0.0122	0.03	0.685	0.0304	0.0391	0.438	0.00421	0.0266	0.874	-0.022	0.0184	0.233	-0.0248	0.023	0.281	-0.0956	0.0407	0.0189	0.0978	0.0687	0.155	0.00112	0.0394	0.977	0.00548236	0.0127303	0.66672	-0.00819747	0.0123658	0.507387	-0.000850393	0.00713989	0.905193	-0.000751045	0.00714521	0.916287	0.0179574
2	121306440	A	G	0.5698	0.0489	350504	5.639	1.712e-08	++++	known	rs17050272	GLI2, AC073257.2	0.0132	0.0282	0.641	-0.0241	0.0368	0.513	0.0152	0.025	0.545	-0.00473	0.0173	0.785	-0.0208	0.0216	0.336	-0.00266	0.0383	0.945	-0.116	0.0646	0.0732	0.0572	0.0371	0.123	-0.0434751	0.0119742	0.000282609	-0.00881475	0.0116332	0.448615	-0.0120739	0.00671446	0.0721459	-0.0119963	0.00671938	0.0742083	-0.00809752
2	148663568	T	G	0.6381	0.0713	349261	7.71	1.258e-14	++++	known	rs12987286	ACVR2A, ORC4	-0.0169	0.0304	0.578	-0.0316	0.0397	0.425	-0.0142	0.027	0.598	-0.00765	0.0187	0.682	-0.019	0.0233	0.415	0.0151	0.0413	0.715	0.0517	0.0697	0.459	-0.0575	0.04	0.15	-0.0183699	0.0129001	0.154441	-0.0172583	0.0125425	0.168828	-0.0221171	0.00723392	0.00223252	-0.0220405	0.00723929	0.00233014	-0.0412668
2	170202833	T	G	0.1129	0.0747	321654	9.719	2.51e-22	++++	known	rs3770636	LRP2	0.168	0.123	0.172	0.241	0.159	0.13	-0.0375	0.109	0.731	0.0439	0.0753	0.56	0.0585	0.0939	0.534	-0.0712	0.167	0.669	0.393	0.28	0.159	0.277	0.161	0.0863	0.00800091	0.0521024	0.877956	-0.0105714	0.0506048	0.834525	-0.0244714	0.0292766	0.403229	-0.0264903	0.0293087	0.366081	-0.0671244
2	177053426	A	C	0.0221	0.0086	205586	-7.715	1.209e-14	--?-	known	rs150457564	HOXD8, HOXD10, HOXD3, HOXD9, HOXD4,	0.00983	0.0735	0.894	0.00268	0.0959	0.978	-0.151	0.0653	0.0211	0.0389	0.0451	0.388	0.101	0.0562	0.0716	-0.04	0.0995	0.688	-0.033	0.168	0.844	-0.15	0.0968	0.121	0.0378627	0.0311625	0.224364	0.0729586	0.0302081	0.0157266	0.0199293	0.0174923	0.254569	0.020757	0.0175038	0.23568	-0.0596114
2	178146362	C	G	0.1889	0.1098	350504	6.541	6.109e-11	++++	novel	rs17581525	AC074286.1	-0.0354	0.0288	0.219	-0.0449	0.0375	0.231	-0.02	0.0255	0.433	0.00561	0.0177	0.751	0.0151	0.0221	0.493	-0.00607	0.0391	0.876	-0.075	0.0659	0.255	-0.00223	0.0378	0.953	0.00140017	0.0122115	0.908715	0.0169003	0.0118677	0.154431	-0.017785	0.00684598	0.00938046	-0.0177928	0.00685104	0.0094018	0.0131822
2	191278341	A	G	0.261	0.1318	350504	5.52	3.385e-08	++++	novel	rs6725814	MFSD6	0.0436	0.0287	0.128	0.049	0.0374	0.19	0.0213	0.0254	0.402	0.0363	0.0176	0.0389	0.05	0.022	0.0229	0.0212	0.0389	0.586	0.0797	0.0656	0.224	0.054	0.0377	0.152	0.0165471	0.012163	0.173691	0.00721293	0.0118201	0.541713	0.0096726	0.00681837	0.156013	0.0105031	0.00682352	0.123745	0.0238608
2	211540507	A	C	0.7685	0.0682	350504	13.619	3.105e-42	++++	known	rs1047891	CPS1	-0.0322	0.0299	0.282	0.00834	0.039	0.831	-0.00343	0.0265	0.897	-0.0234	0.0184	0.203	-0.0215	0.0229	0.349	-0.0144	0.0406	0.722	0.0167	0.0684	0.807	0.0383	0.0393	0.33	-0.00124441	0.0126865	0.921861	0.0259289	0.0123321	0.0355048	0.0245465	0.00711432	0.000559974	0.0245787	0.00711963	0.000555944	-0.0112486
2	217683836	T	G	0.5058	0.0216	350504	8.029	9.857e-16	++++	known	rs2541381	AC007563.5	0.00965	0.028	0.731	0.0132	0.0366	0.717	0.0182	0.0249	0.463	0.0179	0.0172	0.299	0.0238	0.0215	0.268	0.03	0.038	0.431	-0.143	0.0642	0.0255	-0.0904	0.0369	0.0142	-0.00775313	0.0118993	0.514684	0.0130076	0.0115575	0.26039	0.00477912	0.00667192	0.473803	0.00433907	0.00667684	0.515777	0.00137041
2	230612451	A	G	0.7353	0.0201	350504	-5.857	4.719e-09	----	novel	rs6756038	TRIP12	0.0356	0.031	0.25	0.0496	0.0405	0.22	0.0507	0.0275	0.065	-0.0207	0.019	0.276	-0.0486	0.0237	0.0404	-0.0218	0.042	0.603	0.0846	0.071	0.233	0.0155	0.0407	0.704	-0.0091782	0.0131372	0.484777	-0.00472423	0.0127628	0.711265	-0.0202176	0.00736685	0.00606221	-0.0207952	0.00737206	0.00479016	0.00131485
3	38479475	T	C	0.4951	0.0696	350504	-6.574	4.903e-11	----	novel	rs7429308	ACVR2B, XYLB	0.0219	0.0284	0.441	-0.00781	0.037	0.833	-0.0299	0.0252	0.235	0.0119	0.0175	0.494	0.0186	0.0218	0.393	-0.0172	0.0386	0.656	0.0499	0.0651	0.443	-0.0198	0.0374	0.597	0.00598093	0.0120693	0.620213	-0.00418231	0.011728	0.721385	0.00131425	0.00676551	0.845974	0.00159897	0.0067704	0.8133	-0.03029
3	121644029	T	G	0.4401	0.1139	350504	7.57	3.721e-14	++++	known	rs2250065	SLC15A2	-0.0802	0.0278	0.00396	-0.0693	0.0363	0.0566	-0.0178	0.0247	0.47	-0.0253	0.0171	0.138	-0.00981	0.0213	0.646	-0.0343	0.0378	0.363	0.0224	0.0637	0.725	-0.0119	0.0366	0.744	-0.0176345	0.0118136	0.135508	-0.0253434	0.0114743	0.0271943	-0.0132599	0.00662206	0.0452437	-0.0130868	0.00662723	0.0483019	-0.0157886
3	141766305	C	G	0.6906	0.1219	350504	-9.335	1.011e-20	----	known	rs6791514	TFDP2	0.0061	0.0311	0.844	-0.103	0.0405	0.0108	0.0311	0.0276	0.259	-0.000578	0.0191	0.976	-0.014	0.0238	0.558	-0.00789	0.0422	0.852	-0.048	0.0712	0.501	0.0319	0.0409	0.435	-0.0130027	0.0132014	0.324651	0.0188288	0.0128262	0.142104	0.00710823	0.00740313	0.336972	0.00746872	0.00740884	0.313415	-0.00996563
3	169135914	A	C	0.2104	0.0757	323766	-5.63	1.799e-08	---?	known	rs76112240	MECOM	NA	NA	NA	NA	NA	NA	NA	NA	NA	NA	NA	NA	NA	NA	NA	NA	NA	NA	NA	NA	NA	NA	NA	NA	NA	NA	NA	NA	NA	NA	NA	NA	NA	NA	NA	NA	NA
3	185322643	A	G	0.6549	0.0136	350504	7.072	1.528e-12	++++	known	rs13081203	SENP2	-0.0103	0.0293	0.725	-0.044	0.0382	0.25	-0.0352	0.026	0.176	-0.0216	0.018	0.23	-0.00899	0.0225	0.689	-0.0271	0.0398	0.496	-0.0642	0.0671	0.339	-0.0574	0.0385	0.137	-0.027145	0.0124345	0.029033	0.0110656	0.0120928	0.360162	-0.00605503	0.0069733	0.385221	-0.0063451	0.0069785	0.363226	-0.00575736
3	186433046	A	G	0.3213	0.0224	350504	-8.085	6.209e-16	----	known	rs11927941	KNG1	0.0843	0.03	0.00492	0.0928	0.039	0.0174	0.061	0.0266	0.0217	0.0331	0.0184	0.0723	0.0257	0.023	0.263	0.0606	0.0407	0.136	0.174	0.0686	0.0111	0.0271	0.0394	0.492	-0.00627903	0.0127202	0.62157	-0.0118682	0.0123555	0.336771	0.00410585	0.00712911	0.564664	0.00380363	0.00713449	0.593942	-0.0199575
3	193816778	A	T	0.5232	0.1634	350504	-5.942	2.808e-09	----	novel	rs10933714	LINC02028	0.00663	0.0314	0.833	-0.0171	0.0409	0.675	-0.032	0.0278	0.25	0.0353	0.0193	0.0668	0.038	0.024	0.113	0.0682	0.0426	0.109	0.0132	0.0718	0.855	-0.0458	0.0412	0.266	0.0148974	0.0133156	0.26323	0.0065864	0.0129323	0.610544	0.00404295	0.00746384	0.588045	0.00429779	0.00746923	0.565021	0.0334622
3	195477791	A	G	0.4385	0.1422	347321	-5.583	2.361e-08	----	novel	rs2291652	SDHAP2, MUC20, RP11-141C7.4, SDHAP1, MUC4, MIR570	0.00843	0.0283	0.765	0.0159	0.0369	0.667	-0.000768	0.0251	0.976	0.0296	0.0174	0.0882	0.0426	0.0217	0.0493	0.0671	0.0384	0.0802	0.0288	0.0647	0.657	0.0453	0.0372	0.223	0.0174748	0.0119973	0.145238	0.00567657	0.0116526	0.626152	0.0124265	0.00672564	0.0646551	0.0124318	0.00673075	0.0647459	-0.054633
4	3421309	T	C	0.5767	0.0392	348391	6.621	3.578e-11	++++	known	rs4690095	RGS12, HGFAC	0.0532	0.0287	0.0633	-0.0176	0.0374	0.637	-0.0334	0.0254	0.189	0.0102	0.0176	0.564	0.00261	0.022	0.905	-0.0201	0.0389	0.605	0.123	0.0656	0.0605	0.0431	0.0377	0.253	0.00217196	0.0121649	0.858296	-9.27364e-05	0.0118239	0.993742	-0.000806284	0.00682077	0.905901	-0.000629197	0.00682566	0.926554	-0.00338803
4	23758662	T	C	0.962	0.0025	349244	-5.521	3.371e-08	----	novel	rs73243607	PPARGC1A	0.118	0.0708	0.0963	0.0331	0.092	0.719	0.0458	0.0628	0.466	0.033	0.0435	0.448	0.00894	0.0543	0.869	0.00986	0.096	0.918	-0.066	0.162	0.685	0.00754	0.0932	0.935	-0.0576534	0.0300644	0.055154	0.0296287	0.029213	0.310474	0.0379318	0.0168479	0.024359	0.0383987	0.0168611	0.0227651	-0.0616124
4	77412140	A	G	0.6873	0.1079	350504	17.992	2.267e-72	++++	known	rs13146355	SHROOM3, SCARB2, FAM47E-STBD1, CCDC158	0.00962	0.0278	0.73	-0.0254	0.0363	0.484	-0.0123	0.0247	0.617	0.00684	0.0171	0.689	0.0174	0.0213	0.415	0.00474	0.0378	0.9	-0.0451	0.0637	0.479	-0.00503	0.0366	0.891	0.0214534	0.0118132	0.0693633	0.0168165	0.0114778	0.142884	0.0275969	0.00662311	3.08965e-05	0.0277971	0.006628	2.74217e-05	0.0424818
4	81182554	T	C	0.2921	0.0392	350504	7.405	1.313e-13	++++	known	rs12509595	FGF5	-0.0676	0.0306	0.027	-0.00321	0.0399	0.936	-0.00915	0.0271	0.736	-0.04	0.0188	0.0332	-0.0543	0.0234	0.0204	-0.032	0.0415	0.44	-0.107	0.07	0.127	-0.0642	0.0402	0.11	0.022521	0.0129652	0.0823818	0.065241	0.0125952	2.22109e-07	0.110837	0.00727563	2.10528e-52	0.110825	0.00728097	2.55905e-52	-0.00729455
4	103738972	T	C	0.3627	0.0247	348900	6.26	3.842e-10	++++	known	rs223401	KRT8P46, LRRC37A15P, MANBA, RP11-10L12.4, RP11-10L12.2	-0.0347	0.0295	0.24	-0.00744	0.0385	0.847	0.0123	0.0262	0.637	-0.0131	0.0181	0.47	-0.00278	0.0226	0.902	0.0474	0.0401	0.237	-0.0902	0.0677	0.182	0.0283	0.0388	0.465	-0.0377699	0.0125433	0.00260245	-0.0125877	0.0121836	0.301527	-0.0375213	0.00703453	9.6135e-08	-0.0371843	0.00703973	1.27741e-07	0.0216201
5	378424	A	G	0.9689	0.003	96329	-6.254	3.991e-10	?-?-	known	rs72711354	AHRR	0.206	0.0695	0.00301	0.215	0.0901	0.0168	0.0697	0.0615	0.257	0.111	0.0426	0.00911	0.0967	0.0531	0.0688	0.115	0.094	0.221	0.357	0.158	0.0241	0.165	0.0913	0.0707	-0.00527037	0.0294383	0.857913	-0.0362405	0.0285467	0.204257	0.0223304	0.0165197	0.176456	0.0224415	0.0165323	0.174644	-0.126233
5	3595978	A	G	0.4501	0.1274	350504	-5.769	7.967e-09	----	known	rs6420041	IRX1	-0.0109	0.0324	0.737	-0.0297	0.0423	0.484	0.00229	0.0288	0.936	-0.000216	0.0199	0.991	0.00522	0.0248	0.834	-0.0595	0.044	0.176	0.00725	0.0742	0.922	0.0176	0.0426	0.68	-0.0194651	0.0137781	0.157728	-0.0169968	0.0133691	0.203606	-0.000780763	0.00772412	0.919486	-0.000488969	0.00773	0.949563	0.00600986
5	34516058	A	G	0.6792	0.0724	350504	6.969	3.183e-12	++++	known	rs9283735	RAI14	-0.00523	0.0286	0.855	0.0693	0.0373	0.0634	0.0116	0.0254	0.648	0.00342	0.0176	0.845	0.00872	0.0219	0.691	0.0401	0.0388	0.301	-0.0321	0.0655	0.624	-0.00744	0.0376	0.843	0.0273539	0.0121359	0.024198	0.0155213	0.0117793	0.187613	-0.00240976	0.00680556	0.723274	-0.00307199	0.00681064	0.651949	0.0177946
5	39426307	T	C	0.2152	0.0534	206846	-10.924	8.888e-28	--?-	known	rs13179493	DAB2	-0.0238	0.031	0.443	-0.0197	0.0403	0.625	0.00459	0.0274	0.867	-0.021	0.019	0.27	-0.0306	0.0237	0.197	-0.0199	0.042	0.636	-0.0545	0.0709	0.442	-0.0541	0.0407	0.184	0.00022044	0.0131371	0.986612	-0.0253186	0.0127707	0.0474177	-0.00480515	0.00736478	0.514111	-0.00476251	0.00737021	0.51816	0.00941384
5	53295546	T	C	0.9137	0.0194	206846	-7.025	2.145e-12	--?-	known	rs111366116	ARL15	0.0602	0.0439	0.17	0.0178	0.0573	0.756	-0.0754	0.039	0.0531	0.0335	0.027	0.215	0.0195	0.0337	0.563	0.0332	0.0596	0.578	0.154	0.101	0.127	0.0196	0.0578	0.734	-0.0508143	0.0186097	0.00632329	-0.0342869	0.0180797	0.0579033	-0.0207149	0.0104428	0.0472935	-0.020639	0.0104501	0.0482685	0.0598773
5	67739274	A	G	0.918	0.0215	206434	9.027	1.768e-19	++?+	known	rs113246091	LOC105379013	-0.0249	0.0472	0.597	0.026	0.0612	0.671	0.00968	0.0418	0.817	-0.00772	0.029	0.79	0.00941	0.0362	0.795	0.0954	0.0641	0.136	-0.155	0.108	0.15	-0.0488	0.062	0.431	-0.0278678	0.0200268	0.164066	0.00868712	0.0194412	0.654989	0.0257782	0.0112259	0.0216575	0.026392	0.0112349	0.0188179	-0.0427942
5	107459529	T	C	0.1447	0.0088	349666	-5.509	3.614e-08	----	novel	rs12652687	FBXL17	-0.0163	0.0381	0.669	0.055	0.0497	0.269	-0.0121	0.0338	0.72	-0.0352	0.0234	0.133	-0.0329	0.0292	0.26	-0.0526	0.0516	0.308	-0.0862	0.0871	0.322	0.0599	0.05	0.231	-0.0353188	0.0161649	0.028896	-0.0283199	0.0157025	0.0713046	0.01984	0.00905947	0.028526	0.019803	0.00906639	0.0289456	0.0440732
5	176813404	T	C	0.7629	0.0323	348391	15.166	5.913e-52	++++	known	rs3812036	SLC34A1	-0.0618	0.0326	0.0581	-0.12	0.0426	0.00472	-0.0514	0.0289	0.0756	-0.0234	0.02	0.243	-0.016	0.025	0.523	-0.0659	0.0443	0.137	-0.0835	0.0748	0.264	-0.115	0.0429	0.00734	0.00239011	0.0138543	0.86303	0.00138098	0.0134664	0.91832	-0.0135661	0.00776287	0.0805403	-0.013571	0.0077684	0.0806467	-0.0304261
6	24354045	T	C	0.2351	0.1104	347321	-5.49	4.011e-08	----	novel	rs3765502	DCDC2	0.0601	0.0439	0.171	0.0492	0.0573	0.391	0.121	0.0389	0.00179	0.0152	0.0269	0.573	0.0215	0.0336	0.522	0.0895	0.0595	0.132	0.0675	0.1	0.501	-0.0149	0.0577	0.796	-0.0294508	0.018668	0.114655	-0.0137652	0.0181209	0.447476	0.0154836	0.0104692	0.139148	0.0152874	0.0104768	0.144519	0.0376173
6	31238322	T	C	0.8898	0.0223	274321	-5.601	2.131e-08	---?	known	rs9264639	HLA-C	NA	NA	NA	NA	NA	NA	NA	NA	NA	NA	NA	NA	NA	NA	NA	NA	NA	NA	NA	NA	NA	NA	NA	NA	NA	NA	NA	NA	NA	NA	NA	NA	NA	NA	NA	NA	NA
6	32353918	A	G	0.5081	0.0768	204730	5.794	6.885e-09	+?+?	known	rs9279623	HCG23	NA	NA	NA	NA	NA	NA	NA	NA	NA	NA	NA	NA	NA	NA	NA	NA	NA	NA	NA	NA	NA	NA	NA	NA	NA	NA	NA	NA	NA	NA	NA	NA	NA	NA	NA	NA	NA
6	34378223	T	C	0.3606	0.1923	350503	-5.644	1.663e-08	----	known	rs28847046	RPS10	0.0591	0.0535	0.27	0.042	0.0696	0.546	0.0889	0.0475	0.0611	0.0466	0.0328	0.156	0.0413	0.041	0.314	0.0392	0.0726	0.589	0.0161	0.123	0.895	0.0171	0.0703	0.808	-0.0228854	0.0227092	0.313571	0.000702479	0.0220666	0.974604	-0.0145369	0.0127363	0.253715	-0.0146782	0.0127457	0.249476	-0.0325262
6	41681622	A	T	0.4152	0.0804	350503	-5.491	3.992e-08	----	known	rs2057069	TFEB	0.0603	0.0279	0.0305	-0.032	0.0364	0.378	-0.00865	0.0247	0.726	0.0157	0.0171	0.36	-0.0109	0.0214	0.61	-0.0192	0.0378	0.611	-0.051	0.0638	0.425	0.0548	0.0366	0.135	-0.00250077	0.0118331	0.832625	-0.00276992	0.0114954	0.809587	-0.00405772	0.00663209	0.540649	-0.00383778	0.006637	0.563102	0.0316922
6	43806609	A	G	0.2737	0.1588	350503	11.033	2.647e-28	++++	known	rs881858	VEGFA, RPL7L1, PPP2R5D	-0.0282	0.03	0.348	0.016	0.0391	0.682	-0.0136	0.0266	0.611	-0.0164	0.0185	0.373	-0.0105	0.023	0.648	-0.0301	0.0408	0.46	-0.0634	0.0688	0.357	-0.129	0.0395	0.00114	0.0352768	0.0127467	0.00564832	-0.00654366	0.0123885	0.597358	-0.033591	0.00715174	2.6414e-06	-0.0335474	0.00715717	2.76907e-06	0.0217601
6	55282856	A	C	0.0156	0.0108	213249	-6.284	3.301e-10	?--?	known	rs143297173	GFRAL	NA	NA	NA	NA	NA	NA	NA	NA	NA	NA	NA	NA	NA	NA	NA	NA	NA	NA	NA	NA	NA	NA	NA	NA	NA	NA	NA	NA	NA	NA	NA	NA	NA	NA	NA	NA	NA
6	107172979	T	C	0.1424	0.0491	350503	-5.485	4.131e-08	---+	novel	rs7766720	LINC02532	-0.0339	0.0518	0.514	-0.104	0.0677	0.124	0.0593	0.0459	0.196	0.00677	0.0318	0.831	-0.0296	0.0397	0.456	0.032	0.0703	0.648	-0.0916	0.119	0.44	-0.0135	0.0681	0.843	-0.0498005	0.0219949	0.0235628	0.0326181	0.0213646	0.126827	0.0276377	0.0123268	0.0249567	0.0278735	0.0123357	0.0238469	0.0356881
6	131870261	T	C	0.2945	0.0448	349262	-6.714	1.899e-11	----	known	rs2608913	ARG1	0.014	0.0336	0.676	0.0212	0.0438	0.629	0.0218	0.0298	0.465	0.00626	0.0206	0.762	0.0037	0.0258	0.886	0.00795	0.0456	0.862	0.113	0.077	0.142	0.0251	0.0441	0.57	0.0405455	0.0142515	0.00444104	0.0241911	0.0138663	0.0810545	0.00578884	0.00799497	0.469029	0.00614994	0.00800083	0.442094	0.0505808
6	133849789	A	G	0.6677	0.0926	350503	6.169	6.866e-10	++++	known	rs3822939	EYA4	-0.0174	0.0279	0.533	0.0243	0.0363	0.503	0.0085	0.0247	0.731	0.00237	0.0171	0.89	0.0243	0.0214	0.255	-0.0321	0.0378	0.395	-0.0856	0.0638	0.18	0.00434	0.0366	0.906	-0.0174312	0.0118228	0.140381	-0.00376715	0.0114827	0.742857	-0.00178201	0.00662692	0.788003	-0.00210532	0.0066319	0.750899	0.0144739
6	160668389	A	G	0.1016	0.026	350503	-11.759	6.327e-32	----	known	rs2279463	SLC22A2, SLC22A3	0.035	0.0396	0.377	0.104	0.0517	0.0433	-0.0607	0.0352	0.0846	0.0387	0.0243	0.112	0.0555	0.0304	0.0677	-0.0179	0.0538	0.739	-0.0673	0.0907	0.458	-0.0588	0.0521	0.259	0.0353685	0.0168085	0.0353606	0.0806046	0.0163166	7.81117e-07	0.015418	0.00942377	0.101824	0.0145911	0.00943132	0.121842	-0.00101573
7	1286567	T	G	0.5746	0.1374	335357	13.754	4.811e-43	++++	known	rs62435145	UNCX	-0.0911	0.0311	0.00337	-0.122	0.0404	0.00267	-0.0308	0.0275	0.263	-0.0343	0.0191	0.072	-0.0237	0.0238	0.32	0.0324	0.0421	0.442	-0.179	0.0711	0.0117	-0.017	0.0408	0.678	0.00570404	0.0131727	0.665	-0.00812349	0.0128068	0.525877	-0.0238313	0.00738431	0.00124966	-0.0237688	0.00738987	0.00129811	-0.00699608
7	50737852	T	C	0.9282	0.0287	349244	5.948	2.714e-09	++++	novel	rs73116822	GRB10	0.0392	0.0488	0.422	0.0452	0.0638	0.478	-0.00315	0.0433	0.942	0.0363	0.03	0.226	0.0401	0.0374	0.284	0.0962	0.0662	0.146	-0.0435	0.112	0.697	0.109	0.0642	0.0904	-0.0283447	0.0206834	0.17056	-0.00956209	0.0201385	0.634918	0.00433042	0.0116021	0.708966	0.00446152	0.011611	0.700793	0.0737929
7	56072841	T	C	0.3796	0.1238	350504	5.704	1.169e-08	++++	novel	rs4948100	ZNF713, PSPH, CCT6A, GBAS	-0.01	0.0316	0.751	0.0646	0.0412	0.117	-0.00314	0.028	0.911	-0.0325	0.0194	0.0947	-0.0466	0.0242	0.0545	-0.0134	0.0429	0.755	0.031	0.0724	0.669	0.0202	0.0416	0.626	-0.00519697	0.0134187	0.69854	0.0160403	0.0130244	0.218115	0.000563463	0.00752612	0.94032	0.000344966	0.00753155	0.963467	0.0152888
7	77523769	A	G	0.3279	0.0816	350504	-8.019	1.068e-15	----	known	rs10270542	PHTF2, PTPN12	0.0197	0.0282	0.484	-0.0644	0.0367	0.0788	0.00653	0.025	0.794	0.023	0.0173	0.184	0.0161	0.0216	0.454	0.0178	0.0382	0.641	0.0693	0.0645	0.282	-0.002	0.037	0.957	-0.0294318	0.0119498	0.0137798	-0.00637008	0.0116102	0.583237	-0.0215756	0.00670367	0.00128873	-0.0211945	0.00670878	0.00158195	-0.012061
7	128737958	A	T	0.6814	0.1353	350504	6.143	8.122e-10	++++	novel	rs56088330	RP11-286H14.4, TSPAN33	-0.027	0.028	0.334	-0.108	0.0365	0.00303	-0.0125	0.0248	0.615	-0.00971	0.0172	0.572	0.00478	0.0214	0.823	-0.058	0.0379	0.126	0.0216	0.064	0.736	-0.0413	0.0368	0.262	-0.00298186	0.011869	0.801636	0.000646466	0.0115253	0.955269	-0.00878474	0.00665546	0.186859	-0.00895483	0.00666027	0.178782	-0.0101142
7	151413124	T	C	0.2386	0.0457	206846	-11.983	4.338e-33	--?-	known	rs6464165	PRKAG2	0.0384	0.0309	0.214	0.0524	0.0404	0.194	-0.0231	0.0274	0.398	0.0158	0.019	0.405	0.00143	0.0237	0.952	0.0228	0.0419	0.586	-0.0529	0.0708	0.454	0.0406	0.0406	0.317	-0.0449989	0.0131196	0.000603802	0.021249	0.0127386	0.0953009	0.0414332	0.00735255	1.74833e-08	0.0414069	0.00735805	1.82918e-08	0.0167688
7	155664686	T	C	0.5796	0.0175	347323	8.256	1.508e-16	++++	known	rs6971211	SHH	-0.0249	0.0302	0.41	-0.0213	0.0394	0.589	0.00478	0.0268	0.859	-0.0142	0.0186	0.443	-0.0136	0.0232	0.557	0.00644	0.041	0.875	0.029	0.0692	0.675	-0.029	0.0397	0.465	-0.00341717	0.0128352	0.79006	0.0173025	0.0124621	0.165012	0.0170788	0.00719774	0.0176537	0.0174403	0.00720332	0.0154718	-0.0368996
8	9074223	T	C	0.297	0.0513	206846	-6.005	1.913e-09	--?-	novel	rs7006504	PPP1R3B, ENSG00000254235, ENSG00000182319, RP11-10A14.5	0.0394	0.0289	0.173	-0.0168	0.0377	0.655	-0.0237	0.0256	0.356	-0.00769	0.0178	0.665	-0.0229	0.0222	0.301	0.00765	0.0392	0.845	0.00821	0.0662	0.901	0.0397	0.038	0.296	-0.040069	0.0122691	0.00109136	-0.00829501	0.0119185	0.486443	-0.0362506	0.00687976	1.37039e-07	-0.0361208	0.00688519	1.55301e-07	-0.00500103
8	23719571	T	C	0.7049	0.1072	350504	12.201	3.057e-34	++++	known	rs7007761	STC1, ADAM28	-0.0509	0.0282	0.0712	0.0292	0.0368	0.427	-0.0132	0.025	0.598	-0.0328	0.0173	0.058	-0.0314	0.0216	0.147	-0.0976	0.0383	0.0108	-0.0142	0.0646	0.826	-0.0434	0.0371	0.242	0.00786412	0.0119839	0.511679	0.014882	0.0116378	0.20098	-0.0112768	0.00671684	0.0931742	-0.0116594	0.006722	0.082826	-0.0424444
8	32399662	T	C	0.6897	0.1331	349668	5.964	2.468e-09	++++	novel	rs4489283	RP11-1002K11.1	-0.0311	0.0286	0.278	-0.0528	0.0373	0.156	0.00955	0.0254	0.707	0.012	0.0176	0.496	0.0115	0.0219	0.601	0.0363	0.0388	0.35	-0.134	0.0656	0.0416	-0.00545	0.0376	0.885	0.00109754	0.0121449	0.927993	0.0245704	0.011799	0.0373044	0.00864934	0.00681352	0.204285	0.0089658	0.00681846	0.188533	-0.0312765
8	126477978	C	G	0.4361	0.0371	350504	6.591	4.371e-11	++++	novel	rs2001945	TRIB1	-0.00173	0.0278	0.95	-0.0241	0.0363	0.506	0.0122	0.0247	0.622	0.021	0.0171	0.219	0.0448	0.0213	0.0357	-0.00511	0.0377	0.892	-0.0186	0.0637	0.771	-0.0785	0.0366	0.0319	-0.00524676	0.0118096	0.656842	0.0684563	0.0114763	2.44582e-09	0.018042	0.00662097	0.00643056	0.0178317	0.00662603	0.0071203	-0.00581487
8	134332960	T	C	0.8607	0.0624	350504	-5.609	2.037e-08	----	novel	rs10283362	NDRG1	-0.0313	0.0386	0.418	-0.0449	0.0503	0.373	-9.57e-05	0.0342	0.998	0.00624	0.0237	0.792	-0.0141	0.0295	0.633	0.0176	0.0523	0.737	-0.0553	0.0883	0.531	0.0229	0.0507	0.652	0.00859226	0.016391	0.600136	-0.00957549	0.0158956	0.546909	0.0024376	0.00918733	0.790761	0.0021239	0.00919387	0.817305	-0.00592802
9	34130435	A	G	0.654	0.1832	350501	-5.626	1.848e-08	----	novel	rs61237993	DCAF12, UBE2R2	0.0347	0.0418	0.406	0.026	0.0545	0.633	0.0379	0.037	0.306	0.0461	0.0257	0.0725	0.0426	0.032	0.183	0.0203	0.0567	0.72	0.0876	0.0956	0.36	-0.0282	0.0549	0.607	-0.0509532	0.0177061	0.00400563	0.0186444	0.0172087	0.278618	0.0128611	0.00992876	0.195204	0.0133581	0.00993618	0.178821	-0.0113281
9	71432174	A	G	0.3554	0.0776	350501	-11.553	7.089e-31	----	known	rs2039424	FAM122A	0.017	0.0287	0.553	-0.00252	0.0374	0.946	-0.00565	0.0254	0.824	0.00492	0.0176	0.78	0.000327	0.022	0.988	0.00402	0.0389	0.918	0.0884	0.0656	0.178	0.00903	0.0377	0.81	-0.0109055	0.0121666	0.370066	0.0196447	0.0118258	0.0966781	0.003667	0.00682145	0.590874	0.00360277	0.00682666	0.597673	-0.00536494
9	112206404	A	T	0.6295	0.0118	350501	5.731	1.001e-08	++++	novel	rs10816812	PTPN3	0.00316	0.0291	0.914	-0.00702	0.038	0.853	0.0358	0.0259	0.166	0.00667	0.0179	0.709	0.0036	0.0223	0.872	-0.0362	0.0395	0.36	-0.0978	0.0667	0.143	0.00676	0.0383	0.86	-0.0142905	0.0123721	0.248068	-0.00765049	0.0120103	0.524128	0.00211261	0.00693492	0.760645	0.00216127	0.00694002	0.75548	-0.00416422
9	119301607	T	G	0.4961	0.0717	350501	-6.931	4.17e-12	----	known	rs13283416	TRIM32	0.0044	0.0282	0.876	-0.0132	0.0368	0.719	0.0152	0.025	0.544	0.00118	0.0173	0.946	-0.0115	0.0216	0.595	0.0578	0.0383	0.131	-0.0449	0.0646	0.487	-0.0133	0.0371	0.719	-0.00307232	0.0119713	0.797456	0.000655975	0.0116392	0.955056	0.00294244	0.00671001	0.661013	0.00332526	0.0067151	0.620465	-0.0227828
9	136146597	T	C	0.7393	0.0315	350501	-6.036	1.582e-09	----	novel	rs550057	ABO	-0.0031	0.032	0.923	-0.00833	0.0416	0.841	-0.0099	0.0283	0.727	-0.0315	0.0196	0.108	-0.0372	0.0245	0.13	-0.00156	0.0434	0.971	0.138	0.0733	0.0595	-0.0779	0.042	0.0633	-0.0379278	0.0135308	0.00506189	-0.0148328	0.0131759	0.260269	0.00506325	0.00758567	0.504469	0.00486431	0.00759124	0.521666	-0.28922
9	139107879	T	C	0.7296	0.0713	339928	-6.144	8.071e-10	----	novel	rs11103387	QSOX2	-0.0209	0.0285	0.464	-0.03	0.0372	0.42	-0.0167	0.0253	0.509	-0.00315	0.0175	0.857	0.00681	0.0218	0.755	-0.0508	0.0387	0.189	-0.0884	0.0653	0.176	-0.0381	0.0375	0.309	-0.00226622	0.0121009	0.851443	0.00982538	0.0117555	0.403259	0.00904564	0.00678522	0.182486	0.00937265	0.00679038	0.1675	-0.000383197
10	899071	A	T	0.0871	0.022	350504	-10.096	5.73e-24	----	known	rs80282103	LARP4B, IDI2, WDR37	0.0813	0.0505	0.107	0.0268	0.0659	0.684	0.00356	0.0447	0.937	0.0597	0.031	0.0538	0.0192	0.0387	0.62	0.0226	0.0685	0.741	0.0715	0.116	0.536	0.073	0.0663	0.271	-0.0617352	0.0214539	0.0040075	0.0024725	0.0208058	0.905404	0.0035425	0.0120046	0.767921	0.00417447	0.0120128	0.728214	0.0405063
10	35171118	A	G	0.6928	0.0527	323766	-5.662	1.497e-08	---?	novel	rs11010013	PARD3	NA	NA	NA	NA	NA	NA	NA	NA	NA	NA	NA	NA	NA	NA	NA	NA	NA	NA	NA	NA	NA	NA	NA	NA	NA	NA	NA	NA	NA	NA	NA	NA	NA	NA	NA	NA	NA
10	52645248	A	G	0.8781	0.0618	350504	-6.454	1.087e-10	----	known	rs10994856	A1CF, ASAH2B	0.0228	0.0364	0.53	0.00724	0.0475	0.879	0.0429	0.0323	0.183	0.0226	0.0223	0.312	0.0317	0.0279	0.255	-0.0119	0.0493	0.809	0.158	0.0832	0.058	-0.0359	0.0478	0.453	0.00296555	0.0154383	0.847672	0.00525951	0.0149967	0.725806	-0.0159768	0.00866108	0.0650854	-0.0156121	0.00866791	0.071682	0.063886
10	69951841	C	G	0.6054	0.0805	350504	-8.87	7.327e-19	----	known	rs10823156	MYPN	0.0897	0.0278	0.00124	0.0379	0.0363	0.297	0.000128	0.0246	0.996	0.0433	0.0171	0.0111	0.0278	0.0213	0.191	0.0617	0.0377	0.102	0.0751	0.0636	0.237	0.0608	0.0365	0.0956	-0.000310344	0.0117848	0.978991	0.00396678	0.0114488	0.728981	-0.000206108	0.00660955	0.975123	-0.00028413	0.00661456	0.965737	-0.0593199
10	79253261	A	C	0.3283	0.0908	349675	5.539	3.043e-08	++++	novel	rs3127447	KCNMA1	0.0159	0.0278	0.568	0.0304	0.0363	0.402	0.0243	0.0247	0.324	-0.00812	0.0171	0.634	-0.00401	0.0213	0.851	-0.0196	0.0377	0.603	0.0483	0.0636	0.448	-0.015	0.0366	0.681	0.00313403	0.0117994	0.79054	0.0303037	0.0114661	0.00822005	0.0053306	0.00661374	0.420249	0.00549473	0.0066186	0.406429	-0.0279313
10	94810665	A	G	0.4342	0.1117	347320	6.077	1.228e-09	++++	novel	rs856534	EXOC6, CYP26C1	-0.053	0.0285	0.063	-0.0243	0.0372	0.513	0.00221	0.0253	0.93	-0.0566	0.0175	0.00122	-0.0845	0.0219	0.00011	-0.0305	0.0387	0.43	-0.00984	0.0653	0.88	-0.00805	0.0375	0.83	0.0358005	0.0121041	0.00309921	0.0172712	0.0117571	0.141833	0.0110666	0.00678525	0.102895	0.0109046	0.00679026	0.108291	0.0168557
10	104575870	A	G	0.2118	0.0516	350504	6.062	1.345e-09	++++	known	rs6892	WBP1L, C10orf26, CNNM2	0.0341	0.0366	0.351	0.14	0.0478	0.00344	0.0293	0.0325	0.367	-0.0013	0.0225	0.954	-0.019	0.0281	0.499	-0.0481	0.0498	0.333	0.209	0.0839	0.0127	0.026	0.0481	0.589	-0.0385868	0.015545	0.013055	-0.0275667	0.0151197	0.0682693	0.00373695	0.00870763	0.667808	0.00350481	0.00871415	0.687538	-0.010911
10	126418782	T	C	0.4673	0.0707	350504	6.63	3.366e-11	++++	novel	rs11245344	METTL10	-0.0084	0.0281	0.765	-0.0186	0.0366	0.612	0.0369	0.0249	0.139	-0.0259	0.0173	0.133	-0.0258	0.0215	0.231	-0.000608	0.0381	0.987	0.0804	0.0643	0.211	0.0447	0.0369	0.227	-0.0115218	0.0119239	0.333907	0.00541562	0.0115738	0.639843	-0.00616839	0.00668634	0.356249	-0.00598208	0.00669146	0.371328	0.01173
11	2169884	A	C	0.3997	0.1279	339930	7.002	2.523e-12	++++	known	rs3741205	IGF2, IGF2-AS	-0.0777	0.0317	0.0143	-0.0701	0.0414	0.0907	0.0162	0.0281	0.564	-0.039	0.0195	0.0452	-0.0333	0.0243	0.17	-0.0327	0.043	0.447	-0.0803	0.0725	0.268	-0.0635	0.0416	0.127	-0.00378344	0.0134404	0.778328	-0.0103864	0.0130668	0.42669	0.0274945	0.00753416	0.000262952	0.0273136	0.00753996	0.000291757	-0.0277777
11	30749090	T	C	0.3738	0.0449	349259	13.835	1.567e-43	++++	known	rs963837	DCDC5, MPPED2	-0.0562	0.0279	0.0436	-0.0562	0.0363	0.122	-0.00522	0.0247	0.833	-0.0197	0.0171	0.249	0.0032	0.0214	0.881	-0.0385	0.0378	0.309	-0.00597	0.0638	0.926	-0.0816	0.0366	0.0259	-0.00440869	0.0118319	0.709438	-0.00021998	0.0114956	0.984733	-0.0361578	0.00663192	4.97806e-08	-0.0363595	0.00663661	4.28656e-08	-0.0122426
11	47462140	A	G	0.3038	0.0475	350503	-6.787	1.147e-11	----	known	rs7104036	SLC39A13	0.0224	0.0286	0.432	0.0628	0.0373	0.0919	0.0375	0.0253	0.139	0.011	0.0175	0.529	0.0112	0.0219	0.609	-0.0233	0.0387	0.547	-0.0159	0.0653	0.808	-0.0183	0.0375	0.626	-0.0301985	0.012115	0.0126792	-0.00167368	0.0117735	0.886957	0.0460373	0.00679088	1.20773e-11	0.0456445	0.00679589	1.86149e-11	-0.0123068
11	65524252	A	C	0.7675	0.0744	350503	9.273	1.802e-20	++++	known	rs7123489	MAP3K11, PCNXL3	-0.105	0.0293	0.000351	-0.17	0.0383	8.42e-06	-0.0188	0.0259	0.469	-0.0593	0.018	0.000968	-0.0441	0.0224	0.0495	-0.0204	0.0397	0.607	-0.223	0.0671	0.000886	-0.0823	0.0384	0.0323	-0.0081831	0.0124133	0.509753	-0.0219388	0.0120776	0.0692952	-0.0390562	0.00695784	1.98535e-08	-0.038654	0.00696298	2.83473e-08	-0.0271317
11	68883556	T	C	0.5311	0.1481	350503	-6.312	2.762e-10	----	novel	rs7131509	TPCN2, LOC107984345	-0.021	0.0294	0.477	-0.0815	0.0384	0.0338	-0.00183	0.0261	0.944	-0.0154	0.0181	0.395	-0.0144	0.0226	0.522	-0.0211	0.0399	0.598	-0.0249	0.0673	0.711	0.00674	0.0387	0.862	-0.00780824	0.0124952	0.532038	-0.0259575	0.0121377	0.0324685	-0.00917829	0.00700549	0.190143	-0.00918616	0.00701102	0.190113	0.0214339
12	348785	T	C	0.4377	0.1258	350502	-9.442	3.647e-21	----	known	rs11062102	SLC6A13	0.0491	0.0294	0.0947	0.0375	0.0383	0.328	-0.00318	0.0261	0.903	0.0297	0.018	0.0998	0.0115	0.0225	0.611	0.0349	0.0399	0.382	-0.0877	0.0673	0.192	-0.0199	0.0386	0.606	-0.0104154	0.0124662	0.403441	0.0126284	0.0121058	0.29687	-0.00441349	0.00699098	0.527837	-0.00492383	0.00699602	0.481555	-0.0266388
12	3392351	A	G	0.35	0.0496	350502	-9.155	5.447e-20	----	known	rs632887	TSPAN9	-0.0254	0.0286	0.375	-0.0304	0.0373	0.414	-0.0272	0.0254	0.283	-0.0198	0.0176	0.259	-0.0443	0.0219	0.0433	0.0388	0.0388	0.318	-0.00528	0.0654	0.936	0.0586	0.0376	0.119	-0.0389347	0.0121394	0.00133993	-0.0312786	0.0117839	0.00794588	-0.0037391	0.00680458	0.582664	-0.00411905	0.00680946	0.545245	0.00831564
12	15332342	C	G	0.7075	0.0639	350502	-7.906	2.651e-15	----	known	rs2193172	RERG	0.0712	0.0346	0.0397	0.0355	0.0451	0.431	-0.0548	0.0307	0.0741	0.0253	0.0213	0.234	0.00777	0.0265	0.77	0.00713	0.047	0.879	0.000423	0.0793	0.996	0.111	0.0456	0.0147	0.00698454	0.0147015	0.634722	0.00176965	0.0142844	0.901405	0.0215469	0.00824686	0.00898193	0.0215854	0.00825294	0.00891032	-0.0553293
12	48736985	T	G	0.2444	0.0946	203655	-6.014	1.816e-09	--?-	novel	rs2732481	ZNF641	-0.0426	0.0295	0.149	0.00778	0.0385	0.84	-0.0154	0.0262	0.557	-0.00776	0.0181	0.669	-0.0151	0.0226	0.504	-0.00104	0.0401	0.979	-0.0436	0.0676	0.519	0.0048	0.0388	0.902	-0.0260118	0.0125369	0.0380027	-0.0294596	0.0121843	0.0156135	-0.0109698	0.00702678	0.118489	-0.0108073	0.00703202	0.124324	-0.0133613
12	57725197	A	G	0.8384	0.0807	347321	-5.578	2.429e-08	----	known	rs4760355	R3HDM2	-0.0126	0.0323	0.697	0.0301	0.0422	0.475	-0.00798	0.0287	0.781	0.00245	0.0199	0.902	-0.00219	0.0248	0.929	0.0399	0.0439	0.363	-0.00518	0.074	0.944	-0.0029	0.0425	0.946	-0.0083433	0.0137075	0.542746	0.0292254	0.0133219	0.0282505	1.77343e-05	0.00768157	0.998158	6.30451e-05	0.00768749	0.993457	-0.0791937
12	76271183	A	G	0.5203	0.1076	350502	-6.209	5.32e-10	----	known	rs1275609	LOC105369844	-0.0268	0.0302	0.375	0.0217	0.0394	0.582	-0.0336	0.0267	0.21	-0.00275	0.0185	0.882	-0.0114	0.0231	0.621	0.0237	0.0409	0.562	0.0147	0.069	0.831	-0.00614	0.0397	0.877	-0.0368565	0.0128066	0.00400282	0.00226999	0.0124402	0.855212	0.000528173	0.00718216	0.941377	0.000643899	0.00718754	0.928617	0.0309046
12	112553032	A	T	0.497	0.1074	350502	6.717	1.861e-11	++++	known	rs10850001	ALDH2, ATXN2, ACAD10, TMEM116	-0.0911	0.0285	0.0014	-0.0847	0.0372	0.0229	0.0355	0.0253	0.16	-0.021	0.0175	0.23	-0.0124	0.0218	0.571	0.0299	0.0387	0.44	-0.0625	0.0653	0.338	-0.0513	0.0374	0.171	-0.0165659	0.012095	0.170799	-0.0624113	0.01175	1.08653e-07	-0.0412708	0.00677815	1.13765e-09	-0.0414391	0.00678312	1.00159e-09	-0.0302765
13	42787040	A	G	0.7012	0.1168	347322	-6.9	5.216e-12	----	known	rs347413	DGKH	0.0695	0.0441	0.115	-0.00183	0.0576	0.975	0.0233	0.0392	0.552	0.0447	0.0271	0.099	0.0304	0.0338	0.368	-0.0197	0.0598	0.741	-0.02	0.101	0.843	0.0964	0.058	0.0968	-0.00383683	0.0187171	0.837579	-0.0227031	0.0181915	0.21203	-0.0101131	0.0104929	0.335144	-0.00970052	0.0105012	0.355615	0.0096878
13	48654455	C	G	0.6165	0.118	350503	5.853	4.842e-09	++++	novel	rs9534949	NUDT15, MED4-AS1, LINC00562	9.53e-05	0.0313	0.998	0.0615	0.0408	0.132	0.0152	0.0277	0.583	-0.00166	0.0192	0.931	0.0244	0.024	0.309	-0.0121	0.0424	0.775	0.0765	0.0716	0.285	0.00738	0.0411	0.857	-0.00653116	0.0132792	0.622837	0.00552634	0.0129046	0.668473	0.000118636	0.00744433	0.987285	-8.08197e-05	0.00744978	0.991344	-0.0273605
13	72345089	T	C	0.6907	0.1572	350503	10.658	1.604e-26	++++	known	rs9529913	DACH1	0.0616	0.0284	0.0303	0.0375	0.0371	0.312	0.0373	0.0252	0.139	0.0269	0.0175	0.124	0.0309	0.0218	0.156	-0.0217	0.0386	0.574	0.026	0.0651	0.689	-0.0211	0.0374	0.572	-0.00634002	0.0120781	0.59964	-0.000217769	0.0117252	0.985182	0.0101922	0.00677422	0.132438	0.0104673	0.00677904	0.122572	-0.010846
14	50735947	T	C	0.0109	0.0059	205585	5.542	2.982e-08	++?+	novel	rs72683923	SOS2, L2HGDH	-0.0689	0.0988	0.486	-0.111	0.129	0.389	-0.119	0.0877	0.175	-0.0234	0.0607	0.7	0.0207	0.0754	0.783	-0.0196	0.134	0.884	0.314	0.227	0.166	-0.071	0.13	0.585	-0.118506	0.0422933	0.00507856	-0.0687864	0.0408761	0.0924129	-0.0967954	0.0236849	4.37367e-05	-0.0953069	0.0236998	5.7849e-05	0.0010524
15	39274261	A	C	0.6364	0.0707	350504	-5.925	3.13e-09	----	novel	rs8026431	LOC105370781	-0.0176	0.028	0.53	0.0135	0.0365	0.712	0.00512	0.0249	0.837	-0.0243	0.0172	0.158	0.000789	0.0215	0.971	-0.0425	0.038	0.263	-0.0427	0.0642	0.505	0.00899	0.0368	0.807	0.0168078	0.0118981	0.157761	-0.0112886	0.0115593	0.328774	-0.00111323	0.00667155	0.867478	-0.00139565	0.00667636	0.834414	-0.0114601
15	41496713	T	C	0.5986	0.1203	206846	-7.444	9.785e-14	--?-	known	rs2412608	CHP1	0.0654	0.0279	0.0192	0.0491	0.0364	0.178	0.00289	0.0248	0.907	0.0292	0.0172	0.0889	0.015	0.0214	0.483	-0.0154	0.0379	0.684	0.041	0.064	0.522	0.0324	0.0367	0.377	0.00292386	0.0118546	0.805184	0.042753	0.0115157	0.000205151	0.0241966	0.00664713	0.000272462	0.024319	0.00665209	0.000256345	-0.0235134
15	45649813	A	C	0.2883	0.2214	350504	15.857	1.249e-56	++++	known	rs1145093	SLC28A2	-0.0253	0.0288	0.379	-0.0244	0.0375	0.516	-0.00237	0.0255	0.926	-0.0245	0.0177	0.166	-0.0111	0.022	0.614	-0.0506	0.039	0.195	-0.0124	0.0659	0.851	0.0226	0.0378	0.551	0.0267631	0.0122124	0.0284175	-0.000169629	0.0118522	0.988581	-0.00891267	0.00684736	0.193045	-0.00805768	0.00685287	0.23967	0.0669323
15	53907948	A	G	0.6832	0.0663	350504	-13.182	1.118e-39	----	known	rs17730281	WDR72	0.0499	0.0332	0.133	0.0619	0.0432	0.152	0.00615	0.0294	0.834	0.0302	0.0204	0.139	0.0209	0.0254	0.41	0.0237	0.045	0.599	-0.00328	0.0759	0.966	0.103	0.0437	0.0184	-0.0223073	0.0140881	0.113327	-0.00761063	0.0136701	0.577707	0.0121211	0.00790336	0.125112	0.0122137	0.00790918	0.122529	0.0117258
15	57830151	T	C	0.9836	0.0063	205586	-5.533	3.155e-08	--?-	novel	rs117047297	CGNL1	0.0417	0.0949	0.66	-0.0704	0.124	0.569	-0.0737	0.084	0.38	0.0634	0.0583	0.277	0.0497	0.0726	0.494	0.175	0.129	0.175	-0.278	0.217	0.199	-0.0708	0.125	0.57	-0.020287	0.0402456	0.614206	-0.0270694	0.038924	0.486777	0.00290686	0.0225909	0.897616	0.00316804	0.0226091	0.888563	0.0666454
15	63634405	T	G	0.6601	0.1093	350504	-5.929	3.053e-09	----	novel	rs1075456	LACTB	0.0291	0.0281	0.3	-0.0166	0.0366	0.65	0.047	0.0249	0.0593	0.0114	0.0173	0.509	0.00129	0.0215	0.952	-0.00741	0.0381	0.846	-0.00363	0.0643	0.955	-0.0609	0.0369	0.0991	-0.00402023	0.0119188	0.735889	0.00584066	0.0115769	0.613902	-0.00503675	0.00668504	0.451188	-0.00498451	0.00669	0.45623	0.041407
15	67561355	C	G	0.3495	0.1126	350504	-5.54	3.026e-08	----	novel	rs12443279	SMAD3	-0.0342	0.033	0.299	-0.0694	0.0429	0.106	-0.052	0.0292	0.0754	-0.0318	0.0203	0.116	-0.0509	0.0253	0.0439	0.0349	0.0447	0.436	-0.109	0.0755	0.15	0.0169	0.0433	0.697	-0.00683048	0.0139742	0.624989	-0.00145222	0.0136073	0.915008	-0.02412	0.00783829	0.0020895	-0.0238593	0.00784405	0.00235239	-0.0058728
15	76195940	T	C	0.5212	0.0296	350504	10.371	3.366e-25	++++	known	rs7177266	PTPN9, SNX33, CSPG4, ENSG00000203392, ISL2, C15orf27, RP11-326L17.1 UBE2Q2 NRG4 RP11-685G9.4	-0.0125	0.0279	0.653	0.00124	0.0363	0.973	0.0173	0.0247	0.483	-0.0103	0.0171	0.549	-0.0479	0.0214	0.025	0.0369	0.0378	0.329	0.0253	0.0638	0.692	-0.0131	0.0366	0.72	0.0321905	0.0118216	0.00646868	0.00455661	0.0114906	0.691699	-0.0105605	0.00662709	0.111041	-0.0105955	0.00663225	0.11014	0.00687596
15	99289638	C	G	0.5196	0.0651	350504	7.055	1.726e-12	++++	known	rs2137683	IGF1R	0.0221	0.029	0.446	-0.0771	0.0378	0.0412	0.0184	0.0257	0.474	-0.00561	0.0178	0.753	-0.0158	0.0222	0.476	0.0162	0.0393	0.681	0.0355	0.0663	0.593	-0.00196	0.0381	0.959	-0.00244674	0.012291	0.842209	-0.0162478	0.0119408	0.173608	-0.011157	0.00689388	0.105579	-0.0106347	0.00689898	0.123199	0.0164284
16	20392332	A	G	0.8064	0.0241	350504	-21.763	5.23e-105	----	known	rs77924615	UMOD	0.0974	0.0352	0.00571	0.15	0.0458	0.00105	0.000599	0.0312	0.985	0.0826	0.0217	0.000138	0.0879	0.027	0.00114	0.102	0.0478	0.0337	0.0419	0.0807	0.603	0.122	0.0463	0.00858	-0.0362315	0.0149381	0.0152899	-0.00843305	0.0145165	0.561288	0.0689034	0.00838714	2.1152e-16	0.0688821	0.008393	2.26628e-16	-0.0239174
16	51754991	T	C	0.2736	0.0361	350504	-8.44	3.181e-17	----	known	rs12935539	SALL1	0.0152	0.0334	0.648	-0.0201	0.0434	0.644	-0.043	0.0296	0.146	0.00103	0.0205	0.96	-0.00671	0.0256	0.793	0.0313	0.0453	0.49	0.0429	0.0765	0.574	-0.0734	0.0439	0.0945	-0.00645233	0.0141651	0.648743	-0.0192171	0.0137558	0.162409	-0.0420729	0.00794918	1.20501e-07	-0.0422199	0.00795517	1.11304e-07	0.0216328
16	68304392	A	C	0.1976	0.1638	350504	-6.375	1.832e-10	----	known	rs8056893	NFATC3	0.0419	0.0316	0.184	-0.0169	0.0411	0.681	0.0294	0.028	0.293	0.0136	0.0194	0.484	0.00658	0.0242	0.786	0.005	0.0428	0.907	0.0399	0.0723	0.581	0.0169	0.0415	0.684	-0.0125221	0.0133891	0.349661	-0.0126913	0.013017	0.329573	0.00950511	0.00750451	0.205303	0.0102471	0.00750992	0.172416	0.00647636
16	69718112	A	G	0.6984	0.0815	350504	-5.668	1.449e-08	----	novel	rs77944668	NFAT5, NQO1	-0.0301	0.036	0.403	-0.0509	0.047	0.278	-0.056	0.0319	0.0791	-0.00557	0.0221	0.801	-0.00232	0.0276	0.933	-0.0905	0.0488	0.0636	0.0632	0.0824	0.443	-0.0578	0.0473	0.221	-0.0112192	0.0152576	0.462144	-0.0363362	0.0148352	0.0143123	-0.0131824	0.00855549	0.123362	-0.0133227	0.00856149	0.119681	0.0306986
16	73024276	T	C	0.761	0.0574	347323	-5.628	1.821e-08	----	novel	rs1858800	ZFHX3	-0.0342	0.0294	0.244	-0.00202	0.0383	0.958	-0.0135	0.0261	0.605	-0.0206	0.0181	0.255	-0.00792	0.0225	0.725	-0.0187	0.0399	0.64	-0.132	0.0673	0.0507	0.00403	0.0387	0.917	0.00955409	0.01249	0.444308	0.00421961	0.0121314	0.727972	0.000230593	0.00700107	0.973725	0.000238223	0.00700646	0.972877	-0.0446534
16	79938996	C	G	0.7933	0.0299	350504	-6.366	1.938e-10	----	novel	rs35286975	MAF	-0.0103	0.0395	0.795	0.0217	0.0515	0.674	-0.0162	0.035	0.644	-0.0189	0.0243	0.435	0.00988	0.0303	0.744	-0.0476	0.0536	0.374	-0.116	0.0906	0.199	0.075	0.0519	0.148	-0.0188547	0.0167361	0.259918	0.00819881	0.0162915	0.614784	0.00165658	0.00938287	0.859859	0.00209024	0.00939012	0.823847	0.0145669
16	89738346	A	G	0.5824	0.0109	177995	5.515	3.482e-08	++??	known	rs7187910	SPATA2L, RP11-368I7.4	NA	NA	NA	NA	NA	NA	NA	NA	NA	NA	NA	NA	NA	NA	NA	NA	NA	NA	NA	NA	NA	NA	NA	NA	NA	NA	NA	NA	NA	NA	NA	NA	NA	NA	NA	NA	NA
17	19428610	A	G	0.3439	0.0592	199322	-9.48	2.532e-21	--?-	known	rs2440164	SLC47A1	0.0281	0.0287	0.327	0.00379	0.0374	0.919	0.0304	0.0254	0.232	-0.00714	0.0176	0.685	-0.0341	0.022	0.121	0.04	0.0389	0.304	0.0902	0.0657	0.169	0.00517	0.0377	0.891	-0.00947413	0.0121736	0.436419	-0.0166895	0.0118232	0.158074	0.00613169	0.00682298	0.368822	0.00623585	0.00682806	0.361101	-0.0228222
17	34950239	T	C	0.6134	0.0475	350502	-6.394	1.617e-10	----	novel	rs12937411	MYO19, DHRS11	0.0272	0.0283	0.335	-0.00624	0.0369	0.866	0.0543	0.0251	0.0302	0.0212	0.0174	0.221	0.025	0.0217	0.249	0.0475	0.0384	0.216	-0.00153	0.0647	0.981	0.0257	0.0371	0.489	0.0284884	0.0119987	0.0175831	0.0105173	0.0116551	0.366858	0.01823	0.00672591	0.0067198	0.0183155	0.00673101	0.00650734	0.036959
17	37396679	T	C	0.6912	0.1347	350502	-13.029	8.329e-39	----	known	rs11078893	PPP1R1B	-0.0564	0.0321	0.0786	-0.0354	0.0418	0.398	-0.0237	0.0284	0.404	-0.0356	0.0197	0.0705	-0.051	0.0246	0.038	0.00706	0.0435	0.871	-0.084	0.0734	0.252	0.0153	0.0421	0.716	-0.0264306	0.0135865	0.0517316	0.000841112	0.0132146	0.949249	-0.0114411	0.0076204	0.133257	-0.0111195	0.00762633	0.144831	0.0251348
17	59456589	T	C	0.4275	0.1743	350502	-14.916	2.576e-50	----	known	rs9895661	TBX2	0.0243	0.0371	0.514	-0.0302	0.0483	0.531	-0.0921	0.0329	0.00516	0.00659	0.0228	0.773	0.0128	0.0285	0.654	0.0474	0.0504	0.346	0.0491	0.085	0.563	0.0274	0.0488	0.574	0.00815965	0.0157626	0.604696	-0.0543802	0.0153155	0.000384256	-0.0445593	0.00883664	4.5934e-07	-0.0444698	0.00884331	4.93979e-07	0.0251985
18	5585158	A	G	0.3174	0.0981	350503	-7.465	8.351e-14	----	known	rs1719934	EPB41L3	-0.00332	0.0279	0.905	-0.000577	0.0364	0.987	0.00702	0.0248	0.777	-0.00971	0.0171	0.571	-0.0371	0.0214	0.0825	-0.0462	0.0379	0.223	-0.0189	0.0639	0.767	0.00845	0.0367	0.818	0.010524	0.0118537	0.374635	0.0143199	0.0115097	0.213442	0.00919367	0.00664481	0.166485	0.00949504	0.00664979	0.153329	0.0184668
18	24393213	A	C	0.8081	0.0896	350503	6.948	3.706e-12	++++	known	rs16942751	KCTD1	-0.0455	0.0497	0.36	0.0308	0.0648	0.635	0.0655	0.0441	0.137	-0.00323	0.0306	0.916	0.00853	0.0381	0.823	0.0896	0.0675	0.185	0.0326	0.114	0.775	0.0583	0.0654	0.373	0.0073444	0.0211017	0.727805	0.00318145	0.0204978	0.876656	0.00153988	0.0118413	0.896532	0.00159075	0.0118508	0.89322	0.0442721
18	46460903	C	G	0.5505	0.0544	345094	5.845	5.062e-09	++++	known	rs2337106	SMAD7	-0.00755	0.028	0.787	-0.0387	0.0365	0.289	-0.00811	0.0248	0.744	-0.00534	0.0172	0.756	-0.00213	0.0214	0.921	-0.0616	0.0379	0.104	-0.0115	0.064	0.857	-0.0748	0.0367	0.0418	0.0176139	0.0118657	0.137694	0.0174019	0.0115259	0.131093	0.00149019	0.0066545	0.822806	0.0013109	0.00665966	0.843951	-0.0191264
18	59358379	T	G	0.3173	0.0535	350503	6.593	4.309e-11	++++	known	rs7242701	RNF152	-0.0682	0.0335	0.0418	-0.0443	0.0436	0.309	-0.0293	0.0297	0.324	-0.032	0.0206	0.12	-0.0318	0.0257	0.215	0.00197	0.0454	0.965	0.0627	0.0767	0.413	-0.0249	0.044	0.572	-0.00726909	0.0142012	0.608747	-0.0151644	0.0138044	0.271976	-0.018324	0.00796337	0.0213898	-0.0180985	0.00796915	0.0231425	0.0233099
18	77156537	C	G	0.3659	0.0925	318595	-14.047	8.025e-45	----	known	rs8096658	NFATC1	0.0697	0.0281	0.0132	-0.00561	0.0367	0.878	-0.0346	0.0249	0.165	0.0332	0.0173	0.0551	0.0217	0.0216	0.314	0.0421	0.0382	0.27	-0.0881	0.0644	0.171	0.00584	0.037	0.875	-0.0302309	0.0119414	0.0113543	-0.00613584	0.0115974	0.596758	-0.00715225	0.00669413	0.285324	-0.00714446	0.00669921	0.286214	0.0465421
19	18384950	T	G	0.6992	0.112	348391	-6.399	1.568e-10	----	novel	rs1075403	JUND, KIAA1683	-0.0341	0.0288	0.236	-0.0285	0.0376	0.449	0.0144	0.0256	0.574	-0.00501	0.0177	0.777	-0.000233	0.0221	0.992	0.0225	0.0391	0.565	-0.194	0.066	0.00328	0.0123	0.0379	0.745	-0.0109672	0.0122302	0.369866	0.0190518	0.0118746	0.108623	-0.0027761	0.00685643	0.685558	-0.003284	0.00686157	0.632218	-0.00754963
19	33358355	T	C	0.5359	0.1188	350504	10.918	9.454e-28	++++	known	rs7247977	SLC7A9	0.0364	0.0284	0.201	-0.01	0.037	0.787	0.00582	0.0252	0.817	0.0182	0.0175	0.296	0.00619	0.0218	0.776	0.0341	0.0386	0.376	0.0127	0.0651	0.846	-0.0142	0.0374	0.703	-0.0153297	0.0120632	0.203806	0.00548129	0.0117227	0.640084	0.00187774	0.0067651	0.781349	0.00178853	0.00677009	0.791641	-0.0254442
19	38441136	T	C	0.7415	0.0822	206846	-5.464	4.662e-08	--?-	known	rs17249336	SIPA1L3	0.00341	0.0292	0.907	-0.0402	0.0381	0.291	0.0265	0.0259	0.307	0.00754	0.018	0.675	-0.0144	0.0224	0.52	0.08	0.0397	0.0438	0.0455	0.0669	0.497	-0.00908	0.0384	0.813	-0.0116835	0.0124109	0.346507	-0.0114585	0.0120683	0.342382	-0.00872252	0.00695746	0.209953	-0.00867105	0.0069627	0.213	0.014692
19	49217305	A	G	0.591	0.1881	350504	5.46	4.77e-08	++++	novel	rs281386	RASIP1, FUT2	-0.0355	0.0296	0.231	-0.0855	0.0386	0.0269	0.0345	0.0263	0.189	-0.0464	0.0182	0.0108	-0.0517	0.0227	0.0228	-0.0365	0.0402	0.364	-0.0189	0.0679	0.78	-0.0129	0.0389	0.741	-0.00220372	0.0125606	0.860728	-0.0219342	0.0122032	0.0722703	-0.0294391	0.00704068	2.89859e-05	-0.0291543	0.00704561	3.5044e-05	-0.0352518
20	33529766	T	G	0.355	0.1168	347318	-8.62	6.721e-18	----	known	rs2273684	ACSS2, MYH7B, ITCH	0.0382	0.0282	0.175	-0.062	0.0367	0.0911	-0.00379	0.025	0.879	0.00557	0.0173	0.748	-0.0252	0.0216	0.244	0.0324	0.0382	0.396	-0.0574	0.0646	0.374	0.058	0.037	0.117	0.0200089	0.0119541	0.0941667	0.0232684	0.0116168	0.0451771	-0.00904855	0.00670245	0.177004	-0.00909315	0.00670737	0.175196	0.0890217
20	52732362	T	C	0.1366	0.0504	350502	8.527	1.499e-17	++++	known	rs17216707	CYP24A1	-0.0566	0.0361	0.117	-0.102	0.0471	0.0306	-0.0888	0.032	0.00552	-0.0196	0.0222	0.377	-0.027	0.0276	0.329	-0.0189	0.0489	0.7	-0.0777	0.0826	0.347	-0.0848	0.0474	0.0737	0.0161845	0.0152988	0.290103	-0.0275257	0.0148743	0.0642337	0.00159559	0.00858108	0.852489	0.00208202	0.0085874	0.808431	-0.0211652
20	57472174	T	C	0.3174	0.1014	350502	-5.48	4.262e-08	----	known	rs1407040	GNAS, RP1-309F20.4	-0.0112	0.0292	0.702	0.0174	0.0381	0.647	0.0252	0.0259	0.331	0.0232	0.018	0.195	0.0314	0.0224	0.161	-0.00845	0.0397	0.831	0.00182	0.0669	0.978	0.0133	0.0384	0.728	0.0334699	0.0123996	0.00694893	0.00074979	0.0120533	0.950399	-0.0198957	0.00695099	0.00420596	-0.0201309	0.00695644	0.00380558	-0.0306738
20	62336334	T	C	0.8245	0.289	204319	6.043	1.513e-09	++?+	novel	rs1758206	ZGPAT, LIME1	-0.0749	0.0505	0.137	-0.0713	0.0659	0.279	0.00868	0.0448	0.846	-0.000957	0.031	0.975	0.00472	0.0387	0.903	0.0598	0.0685	0.383	-0.08	0.116	0.489	-0.102	0.0664	0.124	0.0157855	0.021459	0.461965	-0.0557114	0.0208079	0.00741915	-0.0164236	0.0120219	0.171895	-0.0158237	0.0120311	0.18843	-0.0214616
21	16582710	A	G	0.3014	0.0267	350504	-6.07	1.282e-09	---+	novel	rs56038390	NRIP1	0.023	0.0301	0.444	0.0556	0.0393	0.157	-0.0357	0.0267	0.18	0.0316	0.0185	0.087	0.0371	0.023	0.107	-0.0372	0.0408	0.361	-0.077	0.0688	0.263	0.00694	0.0395	0.861	-0.0185488	0.0127654	0.146208	0.0129375	0.0124022	0.296872	0.0294553	0.00715656	3.85765e-05	0.0293015	0.00716181	4.28862e-05	-0.00761983
21	35356706	A	G	0.8977	0.0369	350504	5.652	1.583e-08	++++	novel	rs2834317	LOC105372790	0.0436	0.0389	0.262	0.0838	0.0507	0.0981	-0.0437	0.0344	0.204	-0.00234	0.0239	0.922	-0.0124	0.0298	0.677	-0.00665	0.0527	0.9	0.121	0.0889	0.174	-0.0607	0.051	0.234	-0.00543117	0.0164819	0.74176	0.0260778	0.0160228	0.103621	0.00677613	0.00923957	0.463325	0.00657139	0.00924618	0.477262	-0.000784231
21	37834258	T	C	0.5451	0.152	347322	5.469	4.532e-08	++++	known	rs128494	CLDN14	0.0272	0.0332	0.413	-0.0145	0.0433	0.738	0.018	0.0295	0.542	0.00781	0.0204	0.702	-0.00791	0.0255	0.756	0.0495	0.0451	0.273	-0.113	0.0761	0.139	0.024	0.0437	0.583	0.0146887	0.0141058	0.297726	0.00483854	0.0136855	0.723674	-0.00515936	0.00791396	0.514446	-0.00497972	0.00792004	0.529513	-0.0188257
22	38600542	T	C	0.3949	0.058	350504	6.318	2.647e-10	++++	novel	rs2267373	MAFF	-0.0336	0.0281	0.233	-0.0541	0.0367	0.141	-0.0294	0.025	0.24	-0.00979	0.0173	0.571	0.0113	0.0216	0.6	-0.0114	0.0382	0.765	-0.0357	0.0645	0.58	0.0136	0.037	0.714	-0.0169023	0.0119478	0.157164	-0.00386284	0.0115964	0.739054	-0.00555115	0.00670175	0.407493	-0.00551832	0.00670684	0.410628	0.0615577
22	40885499	T	C	0.18	0.0891	323766	8.544	1.299e-17	+++?	known	rs73167082	TNRC6B	NA	NA	NA	NA	NA	NA	NA	NA	NA	NA	NA	NA	NA	NA	NA	NA	NA	NA	NA	NA	NA	NA	NA	NA	NA	NA	NA	NA	NA	NA	NA	NA	NA	NA	NA	NA	NA
X	8910963	A	C	0.2745	0.0372	239987	-5.72	1.063e-08	?---	known	rs113401767	ANOS1	NA	NA	NA	NA	NA	NA	NA	NA	NA	NA	NA	NA	NA	NA	NA	NA	NA	NA	NA	NA	NA	NA	NA	NA	NA	NA	NA	NA	NA	NA	NA	NA	NA	NA	NA	NA	NA
X	18597869	A	C	0.7148	0.0316	96329	-6.06	1.358e-09	?-?-	novel	rs4825261	CDKL5	NA	NA	NA	NA	NA	NA	NA	NA	NA	NA	NA	NA	NA	NA	NA	NA	NA	NA	NA	NA	NA	NA	NA	NA	NA	NA	NA	NA	NA	NA	NA	NA	NA	NA	NA	NA	NA
X	106016268	A	T	0.0127	0.0038	96329	-9.266	1.936e-20	?-?-	known	rs56121637	RNF128	NA	NA	NA	NA	NA	NA	NA	NA	NA	NA	NA	NA	NA	NA	NA	NA	NA	NA	NA	NA	NA	NA	NA	NA	NA	NA	NA	NA	NA	NA	NA	NA	NA	NA	NA	NA	NA
X	118630622	A	G	0.641	0.0644	239987	-6.215	5.147e-10	?---	novel	rs454741	SLC25A43, CXorf56	NA	NA	NA	NA	NA	NA	NA	NA	NA	NA	NA	NA	NA	NA	NA	NA	NA	NA	NA	NA	NA	NA	NA	NA	NA	NA	NA	NA	NA	NA	NA	NA	NA	NA	NA	NA	NA
X	133808916	A	G	0.4934	0.1707	239987	5.454	4.928e-08	?+++	novel	rs11796053	HPRT1	NA	NA	NA	NA	NA	NA	NA	NA	NA	NA	NA	NA	NA	NA	NA	NA	NA	NA	NA	NA	NA	NA	NA	NA	NA	NA	NA	NA	NA	NA	NA	NA	NA	NA	NA	NA	NA
X	152898260	A	C	0.5754	0.122	239987	6.187	6.134e-10	?+++	known	rs4262465	DUSP9	NA	NA	NA	NA	NA	NA	NA	NA	NA	NA	NA	NA	NA	NA	NA	NA	NA	NA	NA	NA	NA	NA	NA	NA	NA	NA	NA	NA	NA	NA	NA	NA	NA	NA	NA	NA	NA
Direction of effect is with respect to the alternate allele
Order of studies for direction column: 1) CKDGen 2) HUNT 3) BBJ 4) MGI
[truncated: 59 more columns]
