# Supplementary material for: Sex-specific and pleiotropic effects underlying kidney function identified from GWAS meta-analysis
Source: Nat Commun. 2019 Apr 23;10:1847. doi: 10.1038/s41467-019-09861-z (PMC6478837; doi:10.1038/s41467-019-09861-z)
Supplement: Supplementary file 9 — Supplementary Data 6 [file 41467_2019_9861_MOESM9_ESM.xlsx]

## Sheet: Supplementary data 6
Previously reported index variants with p-value from meta-analysis with previously published datasets excluded (HUNT + MGI)
rsID	chr	pos (hg19)	snpeff ensembl summary	Publication	P-value in meta-analysis of HUNT+MGI
rs12124078	1	15869899	DNAJC16(9):intron_variant(4)|SCARNA21(4):downstream_gene_variant(1)	Pattaro et al. PLoS Genet., 8, e1002584 (2012).	0.01953
rs4525087	1	23692229	C1orf213(6):upstream_gene_variant(5)|Y_RNA(809):upstream_gene_variant(1)|ZNF436(2):intron_variant(2)	Kanai et al. Nat. Genet. 50, 390-400 (2018).	0.5387
rs10874312	1	82944571	RP11-147G16.1-RP4-601K24.1(1):intergenic_region(1)	Gorski et al. Sci. Rep. 7, 45040 (2017).	0.007282
rs1933182	1	109999838	PSMA5-SYPL2(1):intergenic_region(1)	Kottgen et al. Nat. Genet. 42, 376-384 (2010).	0.1582
rs12136063	1	110014170	SYPL2(3):intron_variant(2)upstream_gene_variant(1)	Pattaro et al. Nat. Commun., 7, 10023 (2016).	0.1831
rs12144044	1	113248791	PPM1J(6):downstream_gene_variant(4)|RHOC(1517):intron_variant(15)upstream_gene_variant(3)5_prime_UTR_variant(1)|RP11-426L16.10(5):intron_variant(5)	Gorski et al. Sci. Rep. 7, 45040 (2017).	0.1698
rs34611728	1	113255456	PPM1J(6):3_prime_UTR_variant(1)downstream_gene_variant(1)intron_variant(2)missense_variant(2)|RP11-426L16.10(5):upstream_gene_variant(5)|RP11-426L16.9(1):upstream_gene_variant(1)	Li et al. J. Am. Soc. Nephrol., 28, 981-994 (2017).	0.01008
rs267734	1	150951477	ANXA9(2):upstream_gene_variant(2)|CERS2(14):upstream_gene_variant(6)|RP11-316M1.3(1):downstream_gene_variant(1)|RP11-316M1.3-ANXA9(1):intergenic_region(1)	Kottgen et al. Nat. Genet. 42, 376-384 (2010).	0.0007582
rs2990246	1	155197602	MTX1P1(1):upstream_gene_variant(1)|GBAP1(9):upstream_gene_variant(2)|GBAP1-MTX1P1(1):intergenic_region(1)	Kanai et al. Nat. Genet. 50, 390-400 (2018).	0.02842
rs34720381	1	171455322	snoU13(466):downstream_gene_variant(1)|PRRC2C(12):intron_variant(6)	Kanai et al. Nat. Genet. 50, 390-400 (2018).	0.09217
rs78444298	1	184672098	EDEM3(6):non_coding_exon_variant(1)missense_variant(3)	Li et al. J. Am. Soc. Nephrol., 28, 981-994 (2017).	0.3672
rs3850625	1	201016296	RP11-168O16.2(1):downstream_gene_variant(1)|CACNA1S(2):missense_variant(2)	Pattaro et al. Nat. Commun., 7, 10023 (2016).	0.2561
rs2802729	1	243501763	SDCCAG8(14):intron_variant(4)upstream_gene_variant(1)	Pattaro et al. Nat. Commun., 7, 10023 (2016).	0.002247
rs11553746	2	272203	ACP1(13):synonymous_variant(2)3_prime_UTR_variant(1)intron_variant(5)upstream_gene_variant(1)missense_variant(3)	Li et al. J. Am. Soc. Nephrol., 28, 981-994 (2017).	0.8131
rs6431731	2	15863002	AC008271.1(3):downstream_gene_variant(1)intron_variant(1)	Pattaro et al. PLoS Genet., 8, e1002584 (2012).	0.7289
rs1260326	2	27730940	GCKR(7):downstream_gene_variant(1)splice_region_variant&non_coding_exon_variant(1)missense_variant&splice_region_variant(3)	Kottgen et al. Nat. Genet. 42, 376-384 (2010).	4.568e-06
rs13538	2	73868328	NAT8(1):missense_variant(1)|ALMS1P(2):upstream_gene_variant(1)	Kottgen et al. Nat. Genet. 42, 376-384 (2010).	0.00764
rs11123169	2	113967075	PAX8-AS1(13):upstream_gene_variant(1)|PSD4-PAX8-AS1(1):intergenic_region(1)|PSD4(12):downstream_gene_variant(1)	Kanai et al. Nat. Genet. 50, 390-400 (2018).	0.08649
rs36096257	2	122038783	TFCP2L1(2):missense_variant(1)	Kanai et al. Nat. Genet. 50, 390-400 (2018).	0.5576
rs2307394	2	148716428	ORC4(18):intron_variant(1)upstream_gene_variant(1)non_coding_exon_variant(4)missense_variant(8)5_prime_UTR_variant(1)	Li et al. J. Am. Soc. Nephrol., 28, 981-994 (2017).	0.02398
rs3788967	2	163097970	FAP(256):downstream_gene_variant(1)intron_variant(5)	Kanai et al. Nat. Genet. 50, 390-400 (2018).	0.8777
rs4667594	2	170008506	LRP2(5):intron_variant(1)	Pattaro et al. Nat. Commun., 7, 10023 (2016).	0.02942
rs187355703	2	176993583	HOXD9(1):downstream_gene_variant(1)|HOXD-AS2(2):intron_variant(1)|HOXD8(5):upstream_gene_variant(5)	Gorski et al. Sci. Rep. 7, 45040 (2017).	0.01898
rs7422339	2	211540507	CPS1(25):non_coding_exon_variant(1)missense_variant(3)	Kottgen et al. Nat. Genet. 42, 376-384 (2010).	6.565e-05
rs2712184	2	217682779	AC007563.5(2):intron_variant(1)	Pattaro et al. Nat. Commun., 7, 10023 (2016).	0.2982
rs55760516	2	220354108	AC053503.11(1):intron_variant(1)|SPEG(100):non_coding_exon_variant(1)upstream_gene_variant(1)missense_variant(1)	Li et al. J. Am. Soc. Nephrol., 28, 981-994 (2017).	0.8866
rs307558	3	12095130	SYN2(6):intron_variant(2)	Kanai et al. Nat. Genet. 50, 390-400 (2018).	0.3303
rs6795744	3	13906850	WNT7A(3):intron_variant(2)	Pattaro et al. Nat. Commun., 7, 10023 (2016).	0.156
rs2332050	3	121635818	SLC15A2(7):downstream_gene_variant(1)intron_variant(3)	Kanai et al. Nat. Genet. 50, 390-400 (2018).	0.01476
rs347685	3	141807137	TFDP2(31):downstream_gene_variant(1)intron_variant(12)	Kottgen et al. Nat. Genet. 42, 376-384 (2010).	0.000276
rs16853722	3	169150632	MECOM(19):intron_variant(3)	Kanai et al. Nat. Genet. 50, 390-400 (2018).	0.7661
rs9682041	3	170091902	SKIL(220):intron_variant(5)	Pattaro et al. Nat. Commun., 7, 10023 (2016).	0.8738
rs10513801	3	185822353	DGKG(12):downstream_gene_variant(1)|ETV5(21):downstream_gene_variant(2)intron_variant(9)	Pattaro et al. Nat. Commun., 7, 10023 (2016).	0.1025
rs5029970	3	186434491	KNG1(3):upstream_gene_variant(3)|RP11-795A2.3-RP11-573D15.8(1):intergenic_region(1)|RP11-573D15.8(7):downstream_gene_variant(1)	Kanai et al. Nat. Genet. 50, 390-400 (2018).	0.06971
rs4690095	4	3421309	RGS12(28):downstream_gene_variant(7)intron_variant(10)upstream_gene_variant(6)	Kanai et al. Nat. Genet. 50, 390-400 (2018).	0.008545
rs17319721	4	77368847	SHROOM3(10):intron_variant(3)	Kottgen et al. Nat. Genet. 41, 712-717 (2009).	0.0051
rs12509595	4	81182554	PRDM8-FGF5(1):intergenic_region(1)	Kanai et al. Nat. Genet. 50, 390-400 (2018).	0.2907
rs2725261	4	89036353	ABCG2(4):intron_variant(2)	Kanai et al. Nat. Genet. 50, 390-400 (2018).	0.05971
rs6851943	4	101124422	RP11-588P8.1(1):intron_variant(1)	Kanai et al. Nat. Genet. 50, 390-400 (2018).	0.04625
rs228611	4	103561709	MANBA(7):intron_variant(4)	Pattaro et al. Nat. Commun., 7, 10023 (2016).	0.04574
rs6420041	5	3595978	CTD-2012M11.3(1):downstream_gene_variant(1)|IRX1(1):upstream_gene_variant(1)|LINC01019-IRX1(1):intergenic_region(1)	Kanai et al. Nat. Genet. 50, 390-400 (2018).	0.7276
rs7714709	5	34510387	RP11-1325J9.1-CTD-2024P10.2(1):intergenic_region(1)	Kanai et al. Nat. Genet. 50, 390-400 (2018).	NA
rs11959928	5	39397132	DAB2(17):intron_variant(9)upstream_gene_variant(2)|C9(4):intron_variant(1)	Kottgen et al. Nat. Genet. 42, 376-384 (2010).	0.007895
rs111366116	5	53295546	ARL15(6):intron_variant(4)	Gorski et al. Sci. Rep. 7, 45040 (2017).	0.0943
rs113246091	5	67739274	CTC-537E7.3-CTC-537E7.1(1):intergenic_region(1)	Gorski et al. Sci. Rep. 7, 45040 (2017).	0.009396
rs11742501	5	151107096	CTB-113P19.1(2):downstream_gene_variant(1)|CTB-113P19.5-ATOX1(1):intergenic_region(1)|CTB-113P19.5(1):upstream_gene_variant(1)	Kanai et al. Nat. Genet. 50, 390-400 (2018).	NA
rs6420094	5	176817636	SLC34A1(5):downstream_gene_variant(2)intron_variant(3)	Kottgen et al. Nat. Genet. 42, 376-384 (2010).	1.014e-07
rs7759001	6	27341409	ZNF204P-ZNF391(1):intergenic_region(1)|ZNF391(4):upstream_gene_variant(1)|ZNF204P(2):upstream_gene_variant(1)	Pattaro et al. Nat. Commun., 7, 10023 (2016).	0.07039
rs3828890	6	31440669	HCP5(4):intron_variant(1)	Okada et al. Nat. Genet., 44, 904-909 (2012).	0.7901
rs117463603	6	32580502	HLA-DRB1-HLA-DQA1(1):intergenic_region(1)	Kanai et al. Nat. Genet. 50, 390-400 (2018).	0.4564
rs9368805	6	34225075	C6orf1-RPL35P2(1):intergenic_region(1)	Kanai et al. Nat. Genet. 50, 390-400 (2018).	0.1682
rs881858	6	43806609	VEGFA-RP11-344J7.2(1):intergenic_region(1)	Kottgen et al. Nat. Genet. 42, 376-384 (2010).	0.06258
rs4715491	6	54764320	FAM83B(1):intron_variant(1)	Kanai et al. Nat. Genet. 50, 390-400 (2018).	0.2702
rs6907843	6	90109374	RRAGD(3):intron_variant(3)	Kanai et al. Nat. Genet. 50, 390-400 (2018).	NA
rs241812	6	100890991	SIM1(4):intron_variant(2)	Kanai et al. Nat. Genet. 50, 390-400 (2018).	0.3288
rs2781656	6	131882571	RPL21P67-ARG1(1):intergenic_region(1)	Kanai et al. Nat. Genet. 50, 390-400 (2018).	0.2543
rs9493627	6	133789728	EYA4(14):downstream_gene_variant(1)non_coding_exon_variant(2)missense_variant(8)	Li et al. J. Am. Soc. Nephrol., 28, 981-994 (2017).	0.01143
rs7764488	6	133812872	EYA4(14):intron_variant(10)	Gorski et al. Sci. Rep. 7, 45040 (2017).	0.008876
rs2279463	6	160668389	SLC22A2(6):intron_variant(3)upstream_gene_variant(1)	Kottgen et al. Nat. Genet. 42, 376-384 (2010).	0.0009286
rs10277115	7	1285195	UNCX-AC073094.4(1):intergenic_region(1)	Okada et al. Nat. Genet., 44, 904-909 (2012).	0.0003296
rs10277115	7	1285195	UNCX-AC073094.4(1):intergenic_region(1)	Pattaro et al. Nat. Commun., 7, 10023 (2016).	0.0003296
rs3750082	7	32919927	KBTBD2(7):intron_variant(6)upstream_gene_variant(1)|AVL9(9):intron_variant(1)	Pattaro et al. Nat. Commun., 7, 10023 (2016).	0.001882
rs6465825	7	77416439	RSBN1L(6):downstream_gene_variant(1)|RSBN1L-TMEM60(1):intergenic_region(1)	Kottgen et al. Nat. Genet. 42, 376-384 (2010).	0.01418
rs6459680	7	156258568	AC073133.1-LINC01006(1):intergenic_region(1)	Pattaro et al. Nat. Commun., 7, 10023 (2016).	0.264
rs1731274	8	23766319	STC1-RNU1-148P(1):intergenic_region(1)	Kottgen et al. Nat. Genet. 41, 712-717 (2009).	NA
rs75834729	8	130371638	CCDC26(4):intron_variant(3)	Kanai et al. Nat. Genet. 50, 390-400 (2018).	0.01595
rs4744712	9	71434707	RP11-203L2.4(1):downstream_gene_variant(1)|PIP5K1B(8):intron_variant(6)	Kottgen et al. Nat. Genet. 42, 376-384 (2010).	0.06778
rs13298297	9	119264108	RP11-264C15.2(1):upstream_gene_variant(1)|ASTN2(9):intron_variant(7)	Gorski et al. Sci. Rep. 7, 45040 (2017).	0.2668
rs10794720	10	1156165	WDR37(5):intron_variant(2)	Kottgen et al. Nat. Genet. 42, 376-384 (2010).	0.0003814
rs10994860	10	52645424	A1CF(10):non_coding_exon_variant(1)upstream_gene_variant(1)5_prime_UTR_variant(6)	Pattaro et al. Nat. Commun., 7, 10023 (2016).	0.08356
rs7475348	10	69965177	MYPN(4):intron_variant(3)	Kanai et al. Nat. Genet. 50, 390-400 (2018).	0.3406
rs75174967	10	104277093	SUFU(738):intron_variant(3)	Kanai et al. Nat. Genet. 50, 390-400 (2018).	NA
rs10840341	11	2116493	H19-IGF2(1):intergenic_region(1)	Kanai et al. Nat. Genet. 50, 390-400 (2018).	NA
rs163160	11	2789955	COX6CP18(1):upstream_gene_variant(1)|KCNQ1(6):intron_variant(2)	Pattaro et al. Nat. Commun., 7, 10023 (2016).	0.09254
rs963837	11	30749090	RP5-1024C24.1-DCDC1(1):intergenic_region(1)	Okada et al. Nat. Genet., 44, 904-909 (2012).	0.0006676
rs3925584	11	30760335	RP5-1024C24.1-DCDC1(1):intergenic_region(1)	Pattaro et al. PLoS Genet., 8, e1002584 (2012).	0.0004287
rs11039297	11	47581443	CELF1(421):intron_variant(3)|RN7SL652P(1):upstream_gene_variant(1)	Kanai et al. Nat. Genet. 50, 390-400 (2018).	0.1333
rs691329	11	50388005	RP11-574M7.2-AC110283.1(1):intergenic_region(1)	Kanai et al. Nat. Genet. 50, 390-400 (2018).	0.7912
rs12806498	11	55072182	RP11-72M10.5(1):intron_variant(1)	Kanai et al. Nat. Genet. 50, 390-400 (2018).	0.5986
rs4014195	11	65506822	KRT8P26-RP11-770G2.2(1):intergenic_region(1)	Kottgen et al. Nat. Genet. 42, 376-384 (2010).	4.277e-05
rs4014195	11	65506822	KRT8P26-RP11-770G2.2(1):intergenic_region(1)	Pattaro et al. Nat. Commun., 7, 10023 (2016).	4.277e-05
rs4945275	11	78119822	GAB2(7):intron_variant(5)|RP11-452H21.1(1):intron_variant(1)	Kanai et al. Nat. Genet. 50, 390-400 (2018).	0.1745
rs10774021	12	349298	SLC6A13(12):intron_variant(6)upstream_gene_variant(2)	Kottgen et al. Nat. Genet. 42, 376-384 (2010).	0.01682
rs10491967	12	3368093	TSPAN9(7):intron_variant(5)	Pattaro et al. Nat. Commun., 7, 10023 (2016).	0.02443
rs7956634	12	15321194	RERG(117):intron_variant(6)	Pattaro et al. Nat. Commun., 7, 10023 (2016).	0.0001118
rs4399402	12	23899593	SOX5(17):intron_variant(9)	Kanai et al. Nat. Genet. 50, 390-400 (2018).	0.4553
rs1106766	12	57809456	R3HDM2(16):intron_variant(3)|RNU6-879P(1):downstream_gene_variant(1)|AC126614.1(1):upstream_gene_variant(1)	Pattaro et al. Nat. Commun., 7, 10023 (2016).	0.1446
rs1275609	12	76271183	RP11-114H23.1(2):intron_variant(1)	Kanai et al. Nat. Genet. 50, 390-400 (2018).	0.04849
rs10850813	12	110259420	TRPV4(275):intron_variant(5)	Kanai et al. Nat. Genet. 50, 390-400 (2018).	0.3864
rs79105258	12	111718231	CUX2(3):intron_variant(2)	Kanai et al. Nat. Genet. 50, 390-400 (2018).	NA
rs653178	12	112007756	ATXN2(26):intron_variant(10)	Kottgen et al. Nat. Genet. 42, 376-384 (2010).	0.001118
rs67332916	13	42749711	AL139328.1(1):upstream_gene_variant(1)|DGKH(8):intron_variant(7)	Kanai et al. Nat. Genet. 50, 390-400 (2018).	0.05094
rs626277	13	72347696	DACH1(4):intron_variant(4)	Kottgen et al. Nat. Genet. 42, 376-384 (2010).	0.007369
rs1536622	13	111064526	COL4A2(9):intron_variant(2)|snoU13(466):upstream_gene_variant(1)	Kanai et al. Nat. Genet. 50, 390-400 (2018).	0.0309
rs2928148	15	41401550	CYCSP2(1):downstream_gene_variant(1)|INO80(10):intron_variant(3)	Pattaro et al. PLoS Genet., 8, e1002584 (2012).	3.103e-05
rs2467853	15	45698793	GATM(1752):upstream_gene_variant(2)|SPATA5L1(7):intron_variant(4)upstream_gene_variant(1)	Kottgen et al. Nat. Genet. 41, 712-717 (2009).	1.034e-05
rs8023655	15	51125319	RP11-507J18.1-AP4E1(1):intergenic_region(1)	Kanai et al. Nat. Genet. 50, 390-400 (2018).	0.7147
rs491567	15	53946593	WDR72(7):intron_variant(5)|RNU2-53P(1):downstream_gene_variant(1)	Kottgen et al. Nat. Genet. 42, 376-384 (2010).	0.008737
rs2472297	15	75027880	CYP1A1-CYP1A2(1):intergenic_region(1)	Li et al. J. Am. Soc. Nephrol., 28, 981-994 (2017).	0.02543
rs1394125	15	76158983	UBE2Q2(46):intron_variant(6)upstream_gene_variant(1)	Kottgen et al. Nat. Genet. 42, 376-384 (2010).	0.04759
rs79170539	15	81136718	KIAA1199(6):intron_variant(3)|MIR549(1):upstream_gene_variant(1)	Kanai et al. Nat. Genet. 50, 390-400 (2018).	0.6236
rs4966025	15	99309542	IGF1R(1257):intron_variant(5)	Kanai et al. Nat. Genet. 50, 390-400 (2018).	0.3172
rs12917707	16	20367690	UMOD-PDILT(1):intergenic_region(1)|PDILT(79):downstream_gene_variant(1)|UMOD(15):upstream_gene_variant(11)	Kottgen et al. Nat. Genet. 41, 712-717 (2009).	2.033e-06
rs12917707	16	20367690	UMOD-PDILT(1):intergenic_region(1)|PDILT(79):downstream_gene_variant(1)|UMOD(15):upstream_gene_variant(11)	Kottgen et al. Nat. Genet. 41, 712-717 (2009).	2.033e-06
rs8049439	16	28837515	ATXN2L(26):downstream_gene_variant(2)intron_variant(12)upstream_gene_variant(2)|RP11-24N18.1(1):downstream_gene_variant(1)|RP11-1348G14.5(1):upstream_gene_variant(1)	Li et al. J. Am. Soc. Nephrol., 28, 981-994 (2017).	0.4963
rs12935539	16	51754991	RN7SKP142-RP11-7O14.1(1):intergenic_region(1)	Kanai et al. Nat. Genet. 50, 390-400 (2018).	0.1588
rs1111571	16	68363181	PRMT7(28):downstream_gene_variant(6)intron_variant(16)|RNU4-30P(1):downstream_gene_variant(1)	Gorski et al. Sci. Rep. 7, 45040 (2017).	0.01786
rs164748	16	89708292	CHMP1A(11):downstream_gene_variant(7)|DPEP1-CHMP1A(1):intergenic_region(1)|DPEP1(9):downstream_gene_variant(6)	Pattaro et al. Nat. Commun., 7, 10023 (2016).	0.1498
rs2453580	17	19438321	SLC47A1(16):intron_variant(10)non_coding_exon_variant(1)	Pattaro et al. PLoS Genet., 8, e1002584 (2012).	0.002038
rs11078903	17	37631924	CDK12(140):intron_variant(4)	Pattaro et al. PLoS Genet., 8, e1002584 (2012).	0.1389
rs9895661	17	59456589	BCAS3(32):intron_variant(11)non_coding_exon_variant(1)|RP11-332H18.3(2):upstream_gene_variant(2)|RP11-332H18.5(1):intron_variant(1)	Kottgen et al. Nat. Genet. 42, 376-384 (2010).	0.003389
rs9962915	18	5593171	EPB41L3(206):intron_variant(2)	Gorski et al. Sci. Rep. 7, 45040 (2017).	0.05138
rs16942751	18	24393213	AQP4-AS1(4):intron_variant(2)	Kanai et al. Nat. Genet. 50, 390-400 (2018).	0.02724
rs2337106	18	46460903	SMAD7(8):intron_variant(6)upstream_gene_variant(2)	Kanai et al. Nat. Genet. 50, 390-400 (2018).	0.04116
rs12458009	18	59350507	RP11-879F14.1(3):intron_variant(2)|RP11-1096D5.2(1):downstream_gene_variant(1)	Gorski et al. Sci. Rep. 7, 45040 (2017).	0.09302
rs8091180	18	77164243	NFATC1(18):intron_variant(12)	Pattaro et al. Nat. Commun., 7, 10023 (2016).	1.37e-05
rs12460876	19	33356891	RN7SKP22(1):upstream_gene_variant(1)|SLC7A9(6):intron_variant(5)upstream_gene_variant(1)	Kottgen et al. Nat. Genet. 42, 376-384 (2010).	0.05894
rs11666497	19	38464262	SIPA1L3(12):intron_variant(2)	Pattaro et al. Nat. Commun., 7, 10023 (2016).	0.5634
rs6040055	20	10633313	JAG1(246):intron_variant(2)	Kottgen et al. Nat. Genet. 41, 712-717 (2009).	0.8401
rs13038305	20	23610262	CST3(3):intron_variant(1)downstream_gene_variant(2)|RP11-218C14.8(1):downstream_gene_variant(1)	Kottgen et al. Nat. Genet. 41, 712-717 (2009).	0.8286
rs6088580	20	33285053	NCOA6(5):splice_region_variant&intron_variant(2)	Pattaro et al. Nat. Commun., 7, 10023 (2016).	0.01857
rs17216707	20	52732362	BCAS1-CYP24A1(1):intergenic_region(1)	Pattaro et al. Nat. Commun., 7, 10023 (2016).	0.02363
rs6026578	20	57463472	RP1-309F20.3(3):intron_variant(2)upstream_gene_variant(1)|GNAS(57):intron_variant(19)non_coding_exon_variant(1)upstream_gene_variant(26)	Kanai et al. Nat. Genet. 50, 390-400 (2018).	0.9176
rs128494	21	37834258	AP000695.4(2):downstream_gene_variant(1)intron_variant(1)|AP000695.6(1):intron_variant(1)|CLDN14(6):intron_variant(5)	Kanai et al. Nat. Genet. 50, 390-400 (2018).	0.1507
rs6001939	22	40892794	MKL1(9):intron_variant(5)	Kanai et al. Nat. Genet. 50, 390-400 (2018).	NA
rs12845465	X	8912594	GS1-542M4.4-RP11-66N5.2(1):intergenic_region(1)	Kanai et al. Nat. Genet. 50, 390-400 (2018).	NA
rs5987107	X	152875584	RP11-66N11.7(1):upstream_gene_variant(1)|KRT18P48(1):upstream_gene_variant(1)|RP11-66N11.6-RP11-66N11.7(1):intergenic_region(1)|RP11-66N11.6(1):downstream_gene_variant(1)	Kanai et al. Nat. Genet. 50, 390-400 (2018).	0.2894
Annotation of variants was done using the SnpEff ensembl summary from WGSA. The numbers in brackets denote the number of transcripts and number of affected transcripts for each gene and annotation type, respectively.
