# Supplementary material for: Sex-specific and pleiotropic effects underlying kidney function identified from GWAS meta-analysis
Source: Nat Commun. 2019 Apr 23;10:1847. doi: 10.1038/s41467-019-09861-z (PMC6478837; doi:10.1038/s41467-019-09861-z)
Supplement: Supplementary file 10 — Supplementary Data 7 [file 41467_2019_9861_MOESM10_ESM.xlsx]

## Sheet: Supplementary data 7
Significant eQTL associations for index variants
Chromosome	Position	Ref	Alt	Effect	P-value	Gene	Tissue	eQTL Data Source
1	15908242	C	T	0.190464	1.14443e-07	DNAJC16	Thyroid	GTEx v7
1	15908242	C	T	0.239657	3.53836e-06	DNAJC16	Testis	GTEx v7
1	15908242	C	T	0.375474	2.98116e-06	CASP9	Stomach	GTEx v7
1	15908242	C	T	0.492288	5.19529e-06	CASP9	Spleen	GTEx v7
1	15908242	C	T	0.238453	1.27868e-10	CASP9	Muscle Skeletal	GTEx v7
1	15908242	C	T	0.3115	1.10857e-08	CASP9	Lung	GTEx v7
1	15908242	C	T	0.332765	8.79155e-12	CASP9	Heart Left Ventricle	GTEx v7
1	15908242	C	T	0.166765	1.76893e-06	DNAJC16	Heart Left Ventricle	GTEx v7
1	15908242	C	T	0.307827	5.75566e-07	CASP9	Heart Atrial Appendage	GTEx v7
1	15908242	C	T	0.218433	9.3852e-08	DNAJC16	Heart Atrial Appendage	GTEx v7
1	15908242	C	T	0.356925	9.92953e-17	CASP9	Esophagus Mucosa	GTEx v7
1	15908242	C	T	0.347689	1.22215e-06	CASP9	Colon Transverse	GTEx v7
1	15908242	C	T	0.477807	7.34639e-25	CASP9	Cells Transformed fibroblasts	GTEx v7
1	15908242	C	T	0.483564	4.13073e-26	AGMAT	Cells Transformed fibroblasts	GTEx v7
1	15908242	C	T	0.411923	3.39709e-11	AGMAT	Brain Frontal Cortex BA9	GTEx v7
1	15908242	C	T	0.336572	1.52402e-08	AGMAT	Brain Cortex	GTEx v7
1	15908242	C	T	0.428516	4.01564e-06	AGMAT	Brain Caudate basal ganglia	GTEx v7
1	15908242	C	T	0.265371	5.5653e-06	CASP9	Artery Aorta	GTEx v7
1	15908242	C	T	0.226248	5.41059e-06	DNAJC16	Adipose Visceral Omentum	GTEx v7
1	15908242	C	T	0.310638	3.03728e-11	CASP9	Adipose Subcutaneous	GTEx v7
1	15908242	C	T	0.20336	1.56604e-07	DNAJC16	Adipose Subcutaneous	GTEx v7
1	23680630	C	T	1.00608	1.15029e-09	ZNF436	Vagina	GTEx v7
1	23680630	C	T	1.25901	1.88675e-07	ZNF436	Uterus	GTEx v7
1	23680630	C	T	0.758193	7.6032e-07	C1orf213	Uterus	GTEx v7
1	23680630	C	T	1.31319	6.55357e-46	ZNF436	Thyroid	GTEx v7
1	23680630	C	T	0.62231	4.57979e-26	C1orf213	Thyroid	GTEx v7
1	23680630	C	T	0.757444	1.01234e-07	ZNF436	Testis	GTEx v7
1	23680630	C	T	1.77524	6.63368e-38	ZNF436	Stomach	GTEx v7
1	23680630	C	T	1.60272	9.83978e-32	C1orf213	Stomach	GTEx v7
1	23680630	C	T	1.44759	2.69658e-13	ZNF436	Small Intestine Terminal Ileum	GTEx v7
1	23680630	C	T	1.20852	4.573e-15	C1orf213	Small Intestine Terminal Ileum	GTEx v7
1	23680630	C	T	1.2789	1.56265e-57	ZNF436	Skin Sun Exposed Lower leg	GTEx v7
1	23680630	C	T	1.21119	9.88713e-59	C1orf213	Skin Sun Exposed Lower leg	GTEx v7
1	23680630	C	T	-0.255749	9.68677e-07	TCEA3	Skin Sun Exposed Lower leg	GTEx v7
1	23680630	C	T	1.44269	7.5203e-42	ZNF436	Skin Not Sun Exposed Suprapubic	GTEx v7
1	23680630	C	T	1.4823	5.59861e-46	C1orf213	Skin Not Sun Exposed Suprapubic	GTEx v7
1	23680630	C	T	1.41314	3.25466e-11	ZNF436	Prostate	GTEx v7
1	23680630	C	T	1.09324	4.7794e-11	C1orf213	Prostate	GTEx v7
1	23680630	C	T	1.1197	1.49441e-11	ZNF436	Pituitary	GTEx v7
1	23680630	C	T	0.984392	9.35093e-09	C1orf213	Pituitary	GTEx v7
1	23680630	C	T	1.62254	9.39616e-39	ZNF436	Pancreas	GTEx v7
1	23680630	C	T	1.66299	1.95095e-33	C1orf213	Pancreas	GTEx v7
1	23680630	C	T	1.32885	1.47052e-09	ZNF436	Ovary	GTEx v7
1	23680630	C	T	1.38739	8.04184e-13	C1orf213	Ovary	GTEx v7
1	23680630	C	T	1.27063	5.02015e-40	ZNF436	Nerve Tibial	GTEx v7
1	23680630	C	T	0.897936	8.10059e-32	C1orf213	Nerve Tibial	GTEx v7
1	23680630	C	T	1.05456	1.44206e-29	ZNF436	Muscle Skeletal	GTEx v7
1	23680630	C	T	0.578559	5.70744e-13	C1orf213	Muscle Skeletal	GTEx v7
1	23680630	C	T	-0.409941	1.96614e-18	TCEA3	Muscle Skeletal	GTEx v7
1	23680630	C	T	1.63136	2.69809e-11	ZNF436	Minor Salivary Gland	GTEx v7
1	23680630	C	T	1.22569	1.65007e-08	C1orf213	Minor Salivary Gland	GTEx v7
1	23680630	C	T	0.672316	5.46939e-21	ZNF436	Lung	GTEx v7
1	23680630	C	T	0.536046	1.12873e-18	C1orf213	Lung	GTEx v7
1	23680630	C	T	1.45836	5.95614e-15	ZNF436	Liver	GTEx v7
1	23680630	C	T	1.19405	1.11474e-12	C1orf213	Liver	GTEx v7
1	23680630	C	T	0.65962	9.86356e-11	ZNF436	Heart Left Ventricle	GTEx v7
1	23680630	C	T	0.485039	2.70705e-07	C1orf213	Heart Left Ventricle	GTEx v7
1	23680630	C	T	0.548792	2.39103e-08	ZNF436	Heart Atrial Appendage	GTEx v7
1	23680630	C	T	1.14473	3.33518e-33	ZNF436	Esophagus Muscularis	GTEx v7
1	23680630	C	T	0.62245	1.89693e-20	C1orf213	Esophagus Muscularis	GTEx v7
1	23680630	C	T	0.655173	2.43097e-16	ZNF436	Esophagus Mucosa	GTEx v7
1	23680630	C	T	0.613164	1.05682e-18	C1orf213	Esophagus Mucosa	GTEx v7
1	23680630	C	T	0.975188	2.32942e-11	ZNF436	Esophagus Gastroesophageal Junction	GTEx v7
1	23680630	C	T	0.820231	1.4765e-17	C1orf213	Esophagus Gastroesophageal Junction	GTEx v7
1	23680630	C	T	1.49719	3.11166e-33	ZNF436	Colon Transverse	GTEx v7
1	23680630	C	T	1.49626	1.24489e-37	C1orf213	Colon Transverse	GTEx v7
1	23680630	C	T	0.981435	1.73529e-11	ZNF436	Colon Sigmoid	GTEx v7
1	23680630	C	T	0.792505	1.02729e-14	C1orf213	Colon Sigmoid	GTEx v7
1	23680630	C	T	0.883956	1.37797e-12	ZNF436	Breast Mammary Tissue	GTEx v7
1	23680630	C	T	0.723927	1.35602e-12	C1orf213	Breast Mammary Tissue	GTEx v7
1	23680630	C	T	1.20463	2.94239e-28	ZNF436	Artery Tibial	GTEx v7
1	23680630	C	T	0.923766	5.30398e-27	C1orf213	Artery Tibial	GTEx v7
1	23680630	C	T	0.610186	4.88831e-07	ZNF436	Artery Coronary	GTEx v7
1	23680630	C	T	0.570754	1.33227e-08	C1orf213	Artery Coronary	GTEx v7
1	23680630	C	T	1.10308	1.69584e-34	ZNF436	Artery Aorta	GTEx v7
1	23680630	C	T	0.770191	1.35264e-32	C1orf213	Artery Aorta	GTEx v7
1	23680630	C	T	1.20735	8.08191e-38	ZNF436	Adrenal Gland	GTEx v7
1	23680630	C	T	1.47402	7.32574e-40	C1orf213	Adrenal Gland	GTEx v7
1	23680630	C	T	-0.417516	1.13153e-06	TCEA3	Adrenal Gland	GTEx v7
1	23680630	C	T	0.600449	6.95179e-16	ZNF436	Adipose Subcutaneous	GTEx v7
1	23680630	C	T	0.423386	7.61609e-08	C1orf213	Adipose Subcutaneous	GTEx v7
1	100808363	A	G	-0.161531	3.88832e-09	CDC14A	Whole Blood	GTEx v7
1	100808363	A	G	-0.256907	6.62542e-09	CDC14A	Thyroid	GTEx v7
1	100808363	A	G	-0.440693	1.12289e-08	CDC14A	Pancreas	GTEx v7
1	100808363	A	G	-0.282284	1.26483e-10	CDC14A	Nerve Tibial	GTEx v7
1	100808363	A	G	-0.293304	4.38864e-14	CDC14A	Muscle Skeletal	GTEx v7
1	100808363	A	G	-0.556494	1.16472e-09	CDC14A	Liver	GTEx v7
1	100808363	A	G	-0.258437	1.57974e-08	CDC14A	Esophagus Mucosa	GTEx v7
1	100808363	A	G	-0.517065	2.94831e-17	CDC14A	Cells Transformed fibroblasts	GTEx v7
1	100808363	A	G	-0.238809	6.02428e-11	CDC14A	Artery Tibial	GTEx v7
1	100808363	A	G	-0.16427	5.32722e-06	CDC14A	Adipose Subcutaneous	GTEx v7
1	109901462	G	C	0.459016	3.7056e-09	SYPL2	Uterus	GTEx v7
1	109901462	G	C	0.2542	7.6911e-16	ATXN7L2	Thyroid	GTEx v7
1	109901462	G	C	-1.11242	1.15125e-37	MYBPHL	Testis	GTEx v7
1	109901462	G	C	-0.30092	5.10514e-13	SORT1	Testis	GTEx v7
1	109901462	G	C	1.00745	1.27466e-53	SYPL2	Testis	GTEx v7
1	109901462	G	C	0.757729	1.34376e-29	ATXN7L2	Testis	GTEx v7
1	109901462	G	C	-0.469748	7.481e-23	SYPL2	Stomach	GTEx v7
1	109901462	G	C	-0.317697	9.70531e-09	AMIGO1	Skin Sun Exposed Lower leg	GTEx v7
1	109901462	G	C	-0.534522	1.85299e-17	SYPL2	Pancreas	GTEx v7
1	109901462	G	C	0.970884	4.57883e-23	SYPL2	Ovary	GTEx v7
1	109901462	G	C	0.343463	2.45739e-08	ATXN7L2	Ovary	GTEx v7
1	109901462	G	C	-0.247077	6.32496e-08	AMIGO1	Nerve Tibial	GTEx v7
1	109901462	G	C	-0.292051	4.83866e-27	SYPL2	Muscle Skeletal	GTEx v7
1	109901462	G	C	-0.641332	2.42886e-28	SYPL2	Lung	GTEx v7
1	109901462	G	C	-0.184833	6.34338e-06	AMIGO1	Lung	GTEx v7
1	109901462	G	C	-0.872489	8.13987e-16	SYPL2	Liver	GTEx v7
1	109901462	G	C	-0.55451	3.71245e-09	ATXN7L2	Liver	GTEx v7
1	109901462	G	C	-0.295082	2.79177e-12	SYPL2	Heart Left Ventricle	GTEx v7
1	109901462	G	C	-0.263309	1.15542e-11	MYBPHL	Heart Atrial Appendage	GTEx v7
1	109901462	G	C	-0.314394	5.77665e-08	SYPL2	Heart Atrial Appendage	GTEx v7
1	109901462	G	C	-0.359847	4.15774e-19	SYPL2	Esophagus Muscularis	GTEx v7
1	109901462	G	C	0.117127	6.99993e-07	SORT1	Esophagus Mucosa	GTEx v7
1	109901462	G	C	0.0951282	1.84976e-07	PSMA5	Esophagus Mucosa	GTEx v7
1	109901462	G	C	-0.270426	6.3495e-10	SYPL2	Esophagus Mucosa	GTEx v7
1	109901462	G	C	-0.375869	3.9369e-09	AMIGO1	Esophagus Mucosa	GTEx v7
1	109901462	G	C	-0.304126	3.18515e-09	SYPL2	Esophagus Gastroesophageal Junction	GTEx v7
1	109901462	G	C	-0.190754	1.41595e-07	SYPL2	Cells Transformed fibroblasts	GTEx v7
1	109901462	G	C	-0.423292	3.13487e-09	AMIGO1	Cells Transformed fibroblasts	GTEx v7
1	109901462	G	C	-0.250599	1.35354e-06	SYPL2	Breast Mammary Tissue	GTEx v7
1	109901462	G	C	0.464269	2.5674e-07	PSRC1	Brain Spinal cord cervical c-1	GTEx v7
1	109901462	G	C	-0.634641	8.38063e-10	SYPL2	Brain Cerebellum	GTEx v7
1	109901462	G	C	-0.581586	2.66314e-07	SYPL2	Brain Cerebellar Hemisphere	GTEx v7
1	109901462	G	C	-0.402831	4.05358e-13	SYPL2	Artery Tibial	GTEx v7
1	109901462	G	C	-0.324768	2.82852e-08	SYPL2	Artery Aorta	GTEx v7
1	109901462	G	C	-0.766857	8.25118e-13	MYBPHL	Adrenal Gland	GTEx v7
1	109901462	G	C	-0.287633	2.29261e-07	SYPL2	Adipose Subcutaneous	GTEx v7
1	109901462	G	C	-0.253386	4.89949e-06	AMIGO1	Adipose Subcutaneous	GTEx v7
1	113258681	T	C	-0.544178	3.04489e-20	PPM1J	Thyroid	GTEx v7
1	113258681	T	C	-0.551336	1.68013e-06	PPM1J	Pituitary	GTEx v7
1	113258681	T	C	-0.759842	1.31465e-12	PPM1J	Pancreas	GTEx v7
1	113258681	T	C	-0.350123	1.47803e-25	PPM1J	Muscle Skeletal	GTEx v7
1	113258681	T	C	-0.397676	2.54107e-08	PPM1J	Heart Left Ventricle	GTEx v7
1	150940625	T	G	-0.285179	7.69231e-08	CTSK	Whole Blood	GTEx v7
1	150940625	T	G	-0.452448	4.22958e-08	HORMAD1	Thyroid	GTEx v7
1	150940625	T	G	-0.330914	6.50575e-13	CTSS	Thyroid	GTEx v7
1	150940625	T	G	-0.201432	2.22641e-07	CERS2	Testis	GTEx v7
1	150940625	T	G	-0.534865	1.06039e-17	ANXA9	Testis	GTEx v7
1	150940625	T	G	-0.322468	2.15906e-06	GOLPH3L	Skin Sun Exposed Lower leg	GTEx v7
1	150940625	T	G	-0.460211	4.24434e-08	HORMAD1	Skin Sun Exposed Lower leg	GTEx v7
1	150940625	T	G	-0.258557	3.04538e-09	CTSS	Skin Sun Exposed Lower leg	GTEx v7
1	150940625	T	G	-0.329314	1.11803e-23	ANXA9	Skin Sun Exposed Lower leg	GTEx v7
1	150940625	T	G	-0.328494	1.90852e-14	ANXA9	Skin Not Sun Exposed Suprapubic	GTEx v7
1	150940625	T	G	-0.230655	1.12529e-07	CTSS	Pancreas	GTEx v7
1	150940625	T	G	-0.427165	8.18722e-08	GOLPH3L	Nerve Tibial	GTEx v7
1	150940625	T	G	-0.543067	9.61434e-08	HORMAD1	Nerve Tibial	GTEx v7
1	150940625	T	G	-0.310215	8.72102e-13	CTSS	Nerve Tibial	GTEx v7
1	150940625	T	G	-0.275527	3.09218e-10	CTSS	Muscle Skeletal	GTEx v7
1	150940625	T	G	-0.177799	5.13689e-11	CTSS	Lung	GTEx v7
1	150940625	T	G	-0.259104	1.0018e-09	CTSS	Esophagus Muscularis	GTEx v7
1	150940625	T	G	-0.174814	5.12273e-06	GOLPH3L	Esophagus Mucosa	GTEx v7
1	150940625	T	G	-0.626632	3.97908e-11	HORMAD1	Esophagus Mucosa	GTEx v7
1	150940625	T	G	-0.289371	6.79764e-15	CTSS	Esophagus Mucosa	GTEx v7
1	150940625	T	G	-0.25749	5.56236e-06	CTSS	Esophagus Gastroesophageal Junction	GTEx v7
1	150940625	T	G	-0.165153	6.03882e-06	CTSS	Colon Transverse	GTEx v7
1	150940625	T	G	-0.456461	3.23785e-06	HORMAD1	Cells Transformed fibroblasts	GTEx v7
1	150940625	T	G	-0.295744	7.1893e-11	CTSS	Cells Transformed fibroblasts	GTEx v7
1	150940625	T	G	-0.27046	2.94329e-07	CTSS	Breast Mammary Tissue	GTEx v7
1	150940625	T	G	-0.242411	2.26385e-13	CTSS	Artery Tibial	GTEx v7
1	150940625	T	G	-0.184237	4.73197e-06	CTSS	Artery Aorta	GTEx v7
1	150940625	T	G	-0.497331	1.93511e-08	HORMAD1	Adipose Subcutaneous	GTEx v7
1	150940625	T	G	-0.225221	6.63443e-12	CTSS	Adipose Subcutaneous	GTEx v7
1	155184975	A	G	0.256396	1.11604e-06	MUC1	Whole Blood	GTEx v7
1	155184975	A	G	0.301128	1.80173e-09	RP11-263K19.4	Whole Blood	GTEx v7
1	155184975	A	G	0.397248	3.87794e-37	THBS3	Whole Blood	GTEx v7
1	155184975	A	G	0.139814	5.85591e-06	RP11-263K19.6	Whole Blood	GTEx v7
1	155184975	A	G	-0.391637	2.93005e-14	GBAP1	Whole Blood	GTEx v7
1	155184975	A	G	0.286739	3.3434e-26	THBS3	Thyroid	GTEx v7
1	155184975	A	G	-0.367886	4.87009e-28	GBAP1	Thyroid	GTEx v7
1	155184975	A	G	-0.147701	1.49733e-06	GBA	Thyroid	GTEx v7
1	155184975	A	G	0.180189	3.4204e-06	FDPS	Thyroid	GTEx v7
1	155184975	A	G	0.271937	1.2011e-07	MUC1	Testis	GTEx v7
1	155184975	A	G	0.30568	7.86383e-12	THBS3	Testis	GTEx v7
1	155184975	A	G	0.354311	6.03408e-06	MTX1P1	Testis	GTEx v7
1	155184975	A	G	0.294713	1.29411e-14	THBS3	Stomach	GTEx v7
1	155184975	A	G	-0.464971	9.30284e-19	GBAP1	Stomach	GTEx v7
1	155184975	A	G	0.442367	2.01879e-14	THBS3	Spleen	GTEx v7
1	155184975	A	G	-0.619587	6.71262e-19	GBAP1	Spleen	GTEx v7
1	155184975	A	G	0.334473	2.25885e-07	THBS3	Small Intestine Terminal Ileum	GTEx v7
1	155184975	A	G	-0.425383	1.42815e-09	GBAP1	Small Intestine Terminal Ileum	GTEx v7
1	155184975	A	G	0.270631	4.82154e-13	THBS3	Skin Sun Exposed Lower leg	GTEx v7
1	155184975	A	G	-0.189139	4.82659e-06	RIT1	Skin Sun Exposed Lower leg	GTEx v7
1	155184975	A	G	0.26433	4.87829e-10	THBS3	Skin Not Sun Exposed Suprapubic	GTEx v7
1	155184975	A	G	-0.285952	1.92769e-09	GBAP1	Skin Not Sun Exposed Suprapubic	GTEx v7
1	155184975	A	G	-0.207883	2.21284e-06	RIT1	Skin Not Sun Exposed Suprapubic	GTEx v7
1	155184975	A	G	-0.554314	1.06459e-17	GBAP1	Prostate	GTEx v7
1	155184975	A	G	0.365876	9.66563e-07	THBS3	Pituitary	GTEx v7
1	155184975	A	G	0.36277	4.7896e-15	THBS3	Pancreas	GTEx v7
1	155184975	A	G	-0.56158	4.34002e-21	GBAP1	Pancreas	GTEx v7
1	155184975	A	G	-0.317443	3.49455e-09	GBA	Pancreas	GTEx v7
1	155184975	A	G	0.246021	1.71589e-13	THBS3	Nerve Tibial	GTEx v7
1	155184975	A	G	-0.323223	7.83058e-22	GBAP1	Nerve Tibial	GTEx v7
1	155184975	A	G	-0.252982	3.85912e-11	HCN3	Nerve Tibial	GTEx v7
1	155184975	A	G	0.202345	4.53002e-13	THBS3	Muscle Skeletal	GTEx v7
1	155184975	A	G	-0.190866	2.85354e-07	GBAP1	Muscle Skeletal	GTEx v7
1	155184975	A	G	-0.181891	2.27405e-06	RIT1	Muscle Skeletal	GTEx v7
1	155184975	A	G	0.42326	2.51946e-06	RP11-263K19.4	Minor Salivary Gland	GTEx v7
1	155184975	A	G	0.531274	2.27344e-11	THBS3	Minor Salivary Gland	GTEx v7
1	155184975	A	G	-0.454159	7.43086e-07	GBAP1	Minor Salivary Gland	GTEx v7
1	155184975	A	G	0.321183	1.54921e-18	THBS3	Lung	GTEx v7
1	155184975	A	G	-0.360229	1.06142e-24	GBAP1	Lung	GTEx v7
1	155184975	A	G	0.246149	6.79876e-07	THBS3	Liver	GTEx v7
1	155184975	A	G	-0.487201	9.00249e-11	GBAP1	Liver	GTEx v7
1	155184975	A	G	0.146731	5.45134e-07	THBS3	Heart Left Ventricle	GTEx v7
1	155184975	A	G	-0.434095	2.48547e-22	GBAP1	Heart Left Ventricle	GTEx v7
1	155184975	A	G	-0.353651	6.75502e-17	GBAP1	Heart Atrial Appendage	GTEx v7
1	155184975	A	G	0.217731	2.03431e-07	TRIM46	Esophagus Muscularis	GTEx v7
1	155184975	A	G	0.251014	1.02833e-09	MUC1	Esophagus Muscularis	GTEx v7
1	155184975	A	G	0.178372	1.56524e-10	THBS3	Esophagus Muscularis	GTEx v7
1	155184975	A	G	-0.384181	8.82577e-28	GBAP1	Esophagus Muscularis	GTEx v7
1	155184975	A	G	-0.137934	3.95618e-06	GBA	Esophagus Muscularis	GTEx v7
1	155184975	A	G	0.151541	1.25934e-06	FAM189B	Esophagus Muscularis	GTEx v7
1	155184975	A	G	0.175496	1.07368e-09	MUC1	Esophagus Mucosa	GTEx v7
1	155184975	A	G	0.258637	9.21442e-19	THBS3	Esophagus Mucosa	GTEx v7
1	155184975	A	G	-0.469908	8.51011e-31	GBAP1	Esophagus Mucosa	GTEx v7
1	155184975	A	G	-0.402399	7.99865e-10	MTX1P1	Esophagus Mucosa	GTEx v7
1	155184975	A	G	-0.444491	3.88864e-29	GBA	Esophagus Mucosa	GTEx v7
1	155184975	A	G	-0.438468	1.30928e-17	GBAP1	Esophagus Gastroesophageal Junction	GTEx v7
1	155184975	A	G	0.250823	1.33235e-12	THBS3	Colon Transverse	GTEx v7
1	155184975	A	G	-0.476663	2.8714e-22	GBAP1	Colon Transverse	GTEx v7
1	155184975	A	G	0.239655	2.56366e-07	THBS3	Colon Sigmoid	GTEx v7
1	155184975	A	G	-0.357364	1.84661e-13	GBAP1	Colon Sigmoid	GTEx v7
1	155184975	A	G	-0.564723	1.28225e-27	GBAP1	Cells Transformed fibroblasts	GTEx v7
1	155184975	A	G	-0.211221	1.1084e-06	RIT1	Cells Transformed fibroblasts	GTEx v7
1	155184975	A	G	0.361368	3.52056e-07	THBS3	Cells EBV-transformed lymphocytes	GTEx v7
1	155184975	A	G	-0.625177	2.50477e-11	GBAP1	Cells EBV-transformed lymphocytes	GTEx v7
1	155184975	A	G	0.198214	7.18829e-07	THBS3	Breast Mammary Tissue	GTEx v7
1	155184975	A	G	-0.40955	4.88663e-20	GBAP1	Breast Mammary Tissue	GTEx v7
1	155184975	A	G	0.616508	2.27239e-08	THBS3	Brain Substantia nigra	GTEx v7
1	155184975	A	G	0.367301	1.8997e-08	THBS3	Brain Frontal Cortex BA9	GTEx v7
1	155184975	A	G	0.44631	7.49721e-12	THBS3	Brain Cerebellum	GTEx v7
1	155184975	A	G	0.516657	2.13134e-14	THBS3	Brain Cerebellar Hemisphere	GTEx v7
1	155184975	A	G	-0.556007	4.16567e-37	GBAP1	Artery Tibial	GTEx v7
1	155184975	A	G	-0.1414	3.60851e-07	GBA	Artery Tibial	GTEx v7
1	155184975	A	G	-0.402642	3.48088e-11	GBAP1	Artery Coronary	GTEx v7
1	155184975	A	G	-0.581242	6.57789e-29	GBAP1	Artery Aorta	GTEx v7
1	155184975	A	G	0.331586	4.71762e-12	THBS3	Adrenal Gland	GTEx v7
1	155184975	A	G	-0.381744	6.71323e-13	GBAP1	Adrenal Gland	GTEx v7
1	155184975	A	G	0.147271	4.45766e-06	THBS3	Adipose Visceral Omentum	GTEx v7
1	155184975	A	G	-0.274398	1.46273e-15	GBAP1	Adipose Visceral Omentum	GTEx v7
1	155184975	A	G	0.140074	2.02809e-06	MUC1	Adipose Subcutaneous	GTEx v7
1	155184975	A	G	-0.385628	9.2187e-26	GBAP1	Adipose Subcutaneous	GTEx v7
1	171528416	G	A	-0.136509	3.62679e-06	PRRC2C	Adipose Subcutaneous	GTEx v7
1	180905694	C	T	-0.148403	3.20011e-06	KIAA1614	Lung	GTEx v7
1	180905694	C	T	-0.27098	1.96345e-06	KIAA1614	Heart Left Ventricle	GTEx v7
1	180905694	C	T	-0.29522	5.56091e-12	KIAA1614	Esophagus Muscularis	GTEx v7
1	180905694	C	T	-0.1705	7.9873e-13	KIAA1614	Cells Transformed fibroblasts	GTEx v7
1	180905694	C	T	-0.473136	1.14287e-06	KIAA1614	Brain Cortex	GTEx v7
1	180905694	C	T	-0.383496	2.60035e-16	KIAA1614	Artery Tibial	GTEx v7
1	180905694	C	T	-0.264593	3.06278e-06	KIAA1614	Artery Aorta	GTEx v7
1	201016296	G	A	0.327547	5.44811e-08	TMEM9	Artery Tibial	GTEx v7
1	227085824	A	G	0.225359	7.26965e-09	PSEN2	Thyroid	GTEx v7
1	227085824	A	G	0.697256	1.94204e-13	PSEN2	Spleen	GTEx v7
1	227085824	A	G	-0.31335	5.4687e-07	ADCK3	Pituitary	GTEx v7
1	227085824	A	G	0.222416	4.46319e-06	PSEN2	Lung	GTEx v7
1	227085824	A	G	0.281462	1.55748e-09	PSEN2	Esophagus Mucosa	GTEx v7
1	227085824	A	G	0.409954	4.30312e-42	PSEN2	Cells Transformed fibroblasts	GTEx v7
1	227085824	A	G	-0.230661	3.85841e-06	ADCK3	Brain Cerebellum	GTEx v7
1	227085824	A	G	0.317477	6.57285e-06	PSEN2	Brain Caudate basal ganglia	GTEx v7
1	227085824	A	G	0.316555	3.15593e-06	PSEN2	Adrenal Gland	GTEx v7
1	243501763	C	A	0.221874	3.16127e-08	SDCCAG8	Whole Blood	GTEx v7
1	243501763	C	A	0.348921	3.19357e-06	SDCCAG8	Spleen	GTEx v7
1	243501763	C	A	-0.388861	4.88944e-09	RP11-261C10.7	Skin Sun Exposed Lower leg	GTEx v7
1	243501763	C	A	0.429019	1.2681e-06	SDCCAG8	Ovary	GTEx v7
1	243501763	C	A	0.371842	3.55581e-19	SDCCAG8	Nerve Tibial	GTEx v7
1	243501763	C	A	0.135411	2.34676e-06	SDCCAG8	Lung	GTEx v7
1	243501763	C	A	0.261585	1.22548e-06	SDCCAG8	Heart Atrial Appendage	GTEx v7
1	243501763	C	A	0.239624	4.1722e-08	SDCCAG8	Esophagus Muscularis	GTEx v7
1	243501763	C	A	0.192623	4.26367e-08	SDCCAG8	Colon Transverse	GTEx v7
1	243501763	C	A	-0.365473	4.72552e-06	RP11-261C10.7	Cells Transformed fibroblasts	GTEx v7
1	243501763	C	A	0.138824	5.78996e-07	CEP170	Cells Transformed fibroblasts	GTEx v7
1	243501763	C	A	0.26331	5.37839e-09	SDCCAG8	Cells Transformed fibroblasts	GTEx v7
1	243501763	C	A	0.278366	6.11757e-07	SDCCAG8	Artery Aorta	GTEx v7
1	243501763	C	A	0.204885	2.22554e-06	SDCCAG8	Adipose Visceral Omentum	GTEx v7
1	243501763	C	A	-0.373729	1.7806e-08	RP11-261C10.7	Adipose Subcutaneous	GTEx v7
1	243501763	C	A	0.194652	3.97964e-06	SDCCAG8	Adipose Subcutaneous	GTEx v7
2	15792518	T	C	-0.088435	4.6391e-06	DDX1	Thyroid	GTEx v7
2	15792518	T	C	-0.371943	1.36068e-10	DDX1	Pituitary	GTEx v7
2	15792518	T	C	-0.29017	1.70304e-07	DDX1	Pancreas	GTEx v7
2	15792518	T	C	-0.186193	6.3011e-10	DDX1	Nerve Tibial	GTEx v7
2	15792518	T	C	-0.102657	3.88167e-07	DDX1	Lung	GTEx v7
2	15792518	T	C	0.16749	9.0617e-07	DDX1	Heart Left Ventricle	GTEx v7
2	15792518	T	C	-0.239247	1.12971e-19	DDX1	Cells Transformed fibroblasts	GTEx v7
2	15792518	T	C	-0.298467	4.2367e-06	DDX1	Cells EBV-transformed lymphocytes	GTEx v7
2	15792518	T	C	-0.177164	1.03198e-13	DDX1	Artery Tibial	GTEx v7
2	15792518	T	C	-0.200021	1.53449e-09	DDX1	Artery Aorta	GTEx v7
2	15792518	T	C	-0.131361	5.08261e-08	DDX1	Adipose Visceral Omentum	GTEx v7
2	15792518	T	C	-0.184579	7.7169e-11	DDX1	Adipose Subcutaneous	GTEx v7
2	27742603	T	C	-0.140872	9.22979e-07	NRBP1	Whole Blood	GTEx v7
2	27742603	T	C	0.289427	6.41863e-13	FNDC4	Thyroid	GTEx v7
2	27742603	T	C	0.268026	6.26869e-08	GCKR	Thyroid	GTEx v7
2	27742603	T	C	-0.180443	2.21869e-11	NRBP1	Skin Sun Exposed Lower leg	GTEx v7
2	27742603	T	C	-0.168032	2.39087e-08	NRBP1	Skin Not Sun Exposed Suprapubic	GTEx v7
2	27742603	T	C	-0.290693	2.6235e-17	SNX17	Muscle Skeletal	GTEx v7
2	27742603	T	C	-0.238422	2.5463e-07	AC074117.10	Cells Transformed fibroblasts	GTEx v7
2	27742603	T	C	0.562759	2.9016e-07	AC074117.10	Brain Cerebellum	GTEx v7
2	27742603	T	C	-0.127804	4.28723e-06	NRBP1	Artery Tibial	GTEx v7
2	27742603	T	C	0.474815	6.02703e-07	KRTCAP3	Adrenal Gland	GTEx v7
2	27742603	T	C	-0.187857	1.24713e-07	NRBP1	Adipose Subcutaneous	GTEx v7
2	54574942	G	C	0.458277	5.79237e-22	C2orf73	Thyroid	GTEx v7
2	54574942	G	C	0.481668	2.83038e-26	C2orf73	Testis	GTEx v7
2	54574942	G	C	0.585621	3.75188e-09	C2orf73	Pituitary	GTEx v7
2	54574942	G	C	0.204211	5.62419e-07	C2orf73	Lung	GTEx v7
2	54574942	G	C	0.65515	1.599e-09	C2orf73	Adrenal Gland	GTEx v7
2	73871689	A	T	0.19472	3.19157e-10	ALMS1	Whole Blood	GTEx v7
2	73871689	A	T	0.388091	1.74465e-07	ALMS1P	Whole Blood	GTEx v7
2	73871689	A	T	0.540407	3.58428e-07	ALMS1P	Vagina	GTEx v7
2	73871689	A	T	0.668857	1.25595e-18	NAT8	Thyroid	GTEx v7
2	73871689	A	T	0.843357	5.4245e-37	ALMS1P	Thyroid	GTEx v7
2	73871689	A	T	0.882131	5.99359e-22	ALMS1P	Testis	GTEx v7
2	73871689	A	T	-0.262222	3.48521e-07	TPRKB	Testis	GTEx v7
2	73871689	A	T	0.765184	1.11209e-14	ALMS1P	Stomach	GTEx v7
2	73871689	A	T	0.742833	5.14452e-10	ALMS1P	Small Intestine Terminal Ileum	GTEx v7
2	73871689	A	T	0.203741	1.09611e-06	ALMS1	Skin Sun Exposed Lower leg	GTEx v7
2	73871689	A	T	0.589492	6.60194e-15	NAT8	Skin Sun Exposed Lower leg	GTEx v7
2	73871689	A	T	0.683628	1.39556e-20	ALMS1P	Skin Sun Exposed Lower leg	GTEx v7
2	73871689	A	T	0.229981	4.963e-08	ALMS1	Skin Not Sun Exposed Suprapubic	GTEx v7
2	73871689	A	T	0.436887	3.01926e-07	NAT8	Skin Not Sun Exposed Suprapubic	GTEx v7
2	73871689	A	T	0.747479	2.73208e-21	ALMS1P	Skin Not Sun Exposed Suprapubic	GTEx v7
2	73871689	A	T	0.676415	1.4663e-08	NAT8	Prostate	GTEx v7
2	73871689	A	T	0.865708	2.50081e-17	ALMS1P	Prostate	GTEx v7
2	73871689	A	T	0.515148	5.23942e-06	NAT8	Pituitary	GTEx v7
2	73871689	A	T	0.989631	6.50334e-22	ALMS1P	Pituitary	GTEx v7
2	73871689	A	T	0.366406	3.76967e-07	ALMS1	Pancreas	GTEx v7
2	73871689	A	T	0.690466	4.86506e-12	NAT8	Pancreas	GTEx v7
2	73871689	A	T	0.729112	8.74894e-16	ALMS1P	Pancreas	GTEx v7
2	73871689	A	T	0.456452	3.25017e-08	NAT8	Nerve Tibial	GTEx v7
2	73871689	A	T	0.804618	1.30265e-32	ALMS1P	Nerve Tibial	GTEx v7
2	73871689	A	T	0.187548	1.86756e-07	ALMS1	Muscle Skeletal	GTEx v7
2	73871689	A	T	0.571257	1.67971e-18	ALMS1P	Muscle Skeletal	GTEx v7
2	73871689	A	T	-0.149059	5.89826e-07	TPRKB	Muscle Skeletal	GTEx v7
2	73871689	A	T	0.538859	2.24251e-07	ALMS1P	Minor Salivary Gland	GTEx v7
2	73871689	A	T	0.306786	2.01199e-08	ALMS1P	Lung	GTEx v7
2	73871689	A	T	0.854067	4.63e-06	ALMS1P	Kidney Cortex	Ko et al. 2017 (Normal Kidney)
2	73871689	A	T	-0.892722	1.47e-06	TPRKB	Kidney Cortex	Ko et al. 2017 (Normal Kidney)
2	73871689	A	T	0.563089	3.79519e-08	ALMS1P	Heart Left Ventricle	GTEx v7
2	73871689	A	T	0.568549	2.93884e-08	NAT8	Heart Atrial Appendage	GTEx v7
2	73871689	A	T	0.645932	5.58367e-13	ALMS1P	Heart Atrial Appendage	GTEx v7
2	73871689	A	T	0.407118	4.31238e-07	NAT8	Esophagus Muscularis	GTEx v7
2	73871689	A	T	0.663205	9.45251e-18	ALMS1P	Esophagus Muscularis	GTEx v7
2	73871689	A	T	0.606246	1.05474e-13	ALMS1P	Esophagus Mucosa	GTEx v7
2	73871689	A	T	0.779415	1.81867e-12	NAT8	Esophagus Gastroesophageal Junction	GTEx v7
2	73871689	A	T	0.70475	4.38258e-13	ALMS1P	Esophagus Gastroesophageal Junction	GTEx v7
2	73871689	A	T	0.630803	1.70863e-11	ALMS1P	Colon Transverse	GTEx v7
2	73871689	A	T	0.641295	1.13186e-11	ALMS1P	Colon Sigmoid	GTEx v7
2	73871689	A	T	0.633917	6.75666e-12	ALMS1P	Cells Transformed fibroblasts	GTEx v7
2	73871689	A	T	0.311157	1.0792e-07	ALMS1P	Breast Mammary Tissue	GTEx v7
2	73871689	A	T	0.660803	6.45402e-06	ALMS1P	Brain Frontal Cortex BA9	GTEx v7
2	73871689	A	T	0.698096	1.08559e-06	NAT8	Brain Cortex	GTEx v7
2	73871689	A	T	0.795036	3.30281e-09	ALMS1P	Brain Cortex	GTEx v7
2	73871689	A	T	0.768173	4.15441e-08	NAT8	Brain Cerebellum	GTEx v7
2	73871689	A	T	0.977948	2.97725e-16	ALMS1P	Brain Cerebellum	GTEx v7
2	73871689	A	T	0.887652	2.21672e-13	ALMS1P	Brain Cerebellar Hemisphere	GTEx v7
2	73871689	A	T	0.491347	9.39591e-11	NAT8	Artery Tibial	GTEx v7
2	73871689	A	T	0.557484	2.01061e-18	ALMS1P	Artery Tibial	GTEx v7
2	73871689	A	T	-0.228806	1.22406e-09	TPRKB	Artery Tibial	GTEx v7
2	73871689	A	T	0.569565	1.30857e-08	ALMS1P	Artery Coronary	GTEx v7
2	73871689	A	T	0.494618	3.7982e-09	ALMS1P	Artery Aorta	GTEx v7
2	73871689	A	T	-0.283276	5.00975e-07	TPRKB	Artery Aorta	GTEx v7
2	73871689	A	T	0.622503	6.56965e-09	ALMS1P	Adrenal Gland	GTEx v7
2	73871689	A	T	0.500452	3.41044e-10	ALMS1P	Adipose Visceral Omentum	GTEx v7
2	73871689	A	T	0.627199	1.18249e-14	NAT8	Adipose Subcutaneous	GTEx v7
2	73871689	A	T	0.615244	2.28765e-17	ALMS1P	Adipose Subcutaneous	GTEx v7
2	113967075	C	T	-0.168693	6.53331e-08	PSD4	Whole Blood	GTEx v7
2	113967075	C	T	0.586762	7.68221e-16	AC016683.6	Whole Blood	GTEx v7
2	113967075	C	T	0.476669	6.549e-11	PAX8	Whole Blood	GTEx v7
2	113967075	C	T	0.618823	4.15361e-06	AC016683.6	Vagina	GTEx v7
2	113967075	C	T	-0.178834	2.672e-07	RP11-65I12.1	Thyroid	GTEx v7
2	113967075	C	T	0.376444	5.22639e-07	PAX8	Testis	GTEx v7
2	113967075	C	T	0.527918	4.67566e-08	AC016683.6	Stomach	GTEx v7
2	113967075	C	T	0.537225	4.89786e-09	PAX8	Stomach	GTEx v7
2	113967075	C	T	0.677434	2.33892e-08	AC016683.6	Spleen	GTEx v7
2	113967075	C	T	0.667343	3.40157e-08	PAX8	Spleen	GTEx v7
2	113967075	C	T	-0.221524	6.4695e-10	PSD4	Skin Sun Exposed Lower leg	GTEx v7
2	113967075	C	T	0.538368	4.44651e-14	AC016683.6	Skin Sun Exposed Lower leg	GTEx v7
2	113967075	C	T	0.437298	1.81636e-10	PAX8	Skin Sun Exposed Lower leg	GTEx v7
2	113967075	C	T	-0.212636	1.91734e-07	PSD4	Skin Not Sun Exposed Suprapubic	GTEx v7
2	113967075	C	T	0.614626	8.05483e-18	AC016683.6	Skin Not Sun Exposed Suprapubic	GTEx v7
2	113967075	C	T	0.419321	4.56406e-10	RP11-65I12.1	Skin Not Sun Exposed Suprapubic	GTEx v7
2	113967075	C	T	0.583625	1.6635e-16	PAX8	Skin Not Sun Exposed Suprapubic	GTEx v7
2	113967075	C	T	0.557762	2.80347e-06	AC016683.6	Prostate	GTEx v7
2	113967075	C	T	0.615811	5.81207e-07	AC016683.6	Pituitary	GTEx v7
2	113967075	C	T	0.554677	2.4058e-06	PAX8	Pituitary	GTEx v7
2	113967075	C	T	0.677039	1.50453e-13	AC016683.6	Pancreas	GTEx v7
2	113967075	C	T	0.570857	3.22224e-09	PAX8	Pancreas	GTEx v7
2	113967075	C	T	0.701691	8.71409e-07	AC016683.6	Ovary	GTEx v7
2	113967075	C	T	0.628762	5.04738e-16	AC016683.6	Nerve Tibial	GTEx v7
2	113967075	C	T	0.399016	2.96513e-08	RP11-65I12.1	Nerve Tibial	GTEx v7
2	113967075	C	T	0.616286	3.2686e-16	PAX8	Nerve Tibial	GTEx v7
2	113967075	C	T	0.61888	7.39691e-24	AC016683.6	Muscle Skeletal	GTEx v7
2	113967075	C	T	0.410602	3.03324e-11	PAX8	Muscle Skeletal	GTEx v7
2	113967075	C	T	0.703	4.30803e-23	AC016683.6	Lung	GTEx v7
2	113967075	C	T	0.312675	2.67164e-06	RP11-65I12.1	Lung	GTEx v7
2	113967075	C	T	0.586017	3.30689e-17	PAX8	Lung	GTEx v7
2	113967075	C	T	0.849114	2.24089e-13	AC016683.6	Liver	GTEx v7
2	113967075	C	T	0.668869	3.46385e-08	PAX8	Liver	GTEx v7
2	113967075	C	T	0.605859	1.16531e-12	AC016683.6	Heart Left Ventricle	GTEx v7
2	113967075	C	T	0.577895	1.97894e-12	PAX8	Heart Left Ventricle	GTEx v7
2	113967075	C	T	0.632506	9.53676e-13	AC016683.6	Heart Atrial Appendage	GTEx v7
2	113967075	C	T	0.582136	2.20988e-10	PAX8	Heart Atrial Appendage	GTEx v7
2	113967075	C	T	0.467546	6.09621e-09	AC016683.6	Esophagus Muscularis	GTEx v7
2	113967075	C	T	0.438977	2.0827e-08	PAX8	Esophagus Muscularis	GTEx v7
2	113967075	C	T	-0.305621	9.07913e-11	PSD4	Esophagus Mucosa	GTEx v7
2	113967075	C	T	0.586493	9.8319e-15	AC016683.6	Esophagus Mucosa	GTEx v7
2	113967075	C	T	0.372466	9.92793e-09	RP11-65I12.1	Esophagus Mucosa	GTEx v7
2	113967075	C	T	0.502847	2.48466e-12	PAX8	Esophagus Mucosa	GTEx v7
2	113967075	C	T	0.476714	3.57515e-06	AC016683.6	Esophagus Gastroesophageal Junction	GTEx v7
2	113967075	C	T	0.503355	9.13586e-08	AC016683.6	Colon Transverse	GTEx v7
2	113967075	C	T	0.372337	1.18495e-07	PAX8	Colon Transverse	GTEx v7
2	113967075	C	T	0.505368	3.33746e-07	AC016683.6	Colon Sigmoid	GTEx v7
2	113967075	C	T	0.46702	3.10774e-06	PAX8	Colon Sigmoid	GTEx v7
2	113967075	C	T	0.647791	4.5853e-15	AC016683.6	Cells Transformed fibroblasts	GTEx v7
2	113967075	C	T	0.443983	9.35552e-11	RP11-65I12.1	Cells Transformed fibroblasts	GTEx v7
2	113967075	C	T	0.592012	8.44111e-14	PAX8	Cells Transformed fibroblasts	GTEx v7
2	113967075	C	T	0.694259	3.41912e-13	AC016683.6	Breast Mammary Tissue	GTEx v7
2	113967075	C	T	0.489526	6.57517e-08	RP11-65I12.1	Breast Mammary Tissue	GTEx v7
2	113967075	C	T	0.562965	4.39689e-11	PAX8	Breast Mammary Tissue	GTEx v7
2	113967075	C	T	0.622287	2.66633e-06	AC016683.6	Brain Putamen basal ganglia	GTEx v7
2	113967075	C	T	0.62033	1.843e-06	AC016683.6	Brain Nucleus accumbens basal ganglia	GTEx v7
2	113967075	C	T	0.730029	3.39117e-08	AC016683.6	Brain Hypothalamus	GTEx v7
2	113967075	C	T	0.819712	2.44884e-09	PAX8	Brain Hypothalamus	GTEx v7
2	113967075	C	T	0.632262	1.24527e-06	AC016683.6	Brain Frontal Cortex BA9	GTEx v7
2	113967075	C	T	0.634086	5.0844e-06	PAX8	Brain Frontal Cortex BA9	GTEx v7
2	113967075	C	T	0.563664	3.5119e-06	AC016683.6	Brain Cortex	GTEx v7
2	113967075	C	T	0.565935	2.78678e-06	PAX8	Brain Cortex	GTEx v7
2	113967075	C	T	0.576155	7.0765e-08	AC016683.6	Brain Cerebellum	GTEx v7
2	113967075	C	T	0.607862	2.43279e-07	AC016683.6	Brain Caudate basal ganglia	GTEx v7
2	113967075	C	T	0.550254	8.44103e-07	PAX8	Brain Caudate basal ganglia	GTEx v7
2	113967075	C	T	0.599268	3.50126e-18	AC016683.6	Artery Tibial	GTEx v7
2	113967075	C	T	0.451821	5.76527e-12	PAX8	Artery Tibial	GTEx v7
2	113967075	C	T	0.572556	2.39032e-06	AC016683.6	Artery Coronary	GTEx v7
2	113967075	C	T	0.690811	1.71374e-14	AC016683.6	Artery Aorta	GTEx v7
2	113967075	C	T	0.629907	2.28037e-13	PAX8	Artery Aorta	GTEx v7
2	113967075	C	T	-0.349269	2.90171e-06	PSD4	Adrenal Gland	GTEx v7
2	113967075	C	T	0.535057	7.76637e-07	AC016683.6	Adrenal Gland	GTEx v7
2	113967075	C	T	0.588653	5.78468e-13	AC016683.6	Adipose Visceral Omentum	GTEx v7
2	113967075	C	T	0.478222	4.48544e-11	PAX8	Adipose Visceral Omentum	GTEx v7
2	113967075	C	T	-0.180514	1.39096e-07	PSD4	Adipose Subcutaneous	GTEx v7
2	113967075	C	T	0.610859	9.44137e-17	AC016683.6	Adipose Subcutaneous	GTEx v7
2	113967075	C	T	0.343339	1.24066e-06	RP11-65I12.1	Adipose Subcutaneous	GTEx v7
2	113967075	C	T	0.476327	9.58831e-13	PAX8	Adipose Subcutaneous	GTEx v7
2	121306440	G	A	-0.4543	2.27692e-11	AC073257.2	Testis	GTEx v7
2	148663568	G	T	0.257301	4.85011e-09	MBD5	Whole Blood	GTEx v7
2	148663568	G	T	0.1813	1.63835e-06	ACVR2A	Thyroid	GTEx v7
2	148663568	G	T	0.248302	1.87976e-07	ACVR2A	Testis	GTEx v7
2	148663568	G	T	0.375649	1.60369e-17	ORC4	Testis	GTEx v7
2	148663568	G	T	0.500442	1.73978e-09	ACVR2A	Spleen	GTEx v7
2	148663568	G	T	0.196635	2.34661e-07	ORC4	Skin Sun Exposed Lower leg	GTEx v7
2	148663568	G	T	0.476612	1.35265e-10	ACVR2A	Pancreas	GTEx v7
2	148663568	G	T	0.219908	7.1173e-08	ACVR2A	Muscle Skeletal	GTEx v7
2	148663568	G	T	0.269394	1.47321e-08	ACVR2A	Lung	GTEx v7
2	148663568	G	T	0.160784	5.74644e-06	ORC4	Lung	GTEx v7
2	148663568	G	T	0.321276	7.91087e-09	ACVR2A	Heart Left Ventricle	GTEx v7
2	148663568	G	T	0.29097	1.63339e-07	ACVR2A	Heart Atrial Appendage	GTEx v7
2	148663568	G	T	0.253474	4.81829e-06	ACVR2A	Esophagus Muscularis	GTEx v7
2	148663568	G	T	0.2136	8.33587e-08	ACVR2A	Esophagus Mucosa	GTEx v7
2	148663568	G	T	0.293122	1.5942e-08	ACVR2A	Colon Transverse	GTEx v7
2	148663568	G	T	0.222819	6.08023e-08	ACVR2A	Artery Tibial	GTEx v7
2	148663568	G	T	0.363705	2.66423e-06	ACVR2A	Artery Coronary	GTEx v7
2	148663568	G	T	0.319329	2.67068e-07	ACVR2A	Artery Aorta	GTEx v7
2	148663568	G	T	0.538513	5.78236e-11	ACVR2A	Adrenal Gland	GTEx v7
2	148663568	G	T	0.189165	1.78068e-06	ACVR2A	Adipose Subcutaneous	GTEx v7
2	177053426	A	C	-0.807954	5.70024e-06	HOXD8	Testis	GTEx v7
2	178146362	C	G	0.311248	4.82106e-08	AC074286.1	Cells Transformed fibroblasts	GTEx v7
2	191278341	G	A	-0.150238	2.91955e-07	MFSD6	Whole Blood	GTEx v7
2	191278341	G	A	-0.184161	5.402e-06	HIBCH	Thyroid	GTEx v7
2	191278341	G	A	0.206161	7.22822e-10	MFSD6	Thyroid	GTEx v7
2	191278341	G	A	0.520697	2.78964e-18	TMEM194B	Testis	GTEx v7
2	191278341	G	A	-0.132495	1.02424e-06	HIBCH	Muscle Skeletal	GTEx v7
2	191278341	G	A	-0.212405	8.49201e-08	HIBCH	Lung	GTEx v7
2	191278341	G	A	0.252503	3.23562e-07	TMEM194B	Heart Left Ventricle	GTEx v7
2	191278341	G	A	0.306228	1.21059e-07	TMEM194B	Heart Atrial Appendage	GTEx v7
2	191278341	G	A	-0.196997	5.09179e-07	HIBCH	Esophagus Mucosa	GTEx v7
2	191278341	G	A	-0.365047	4.9376e-12	MFSD6	Cells Transformed fibroblasts	GTEx v7
2	191278341	G	A	0.327773	1.10335e-16	TMEM194B	Cells Transformed fibroblasts	GTEx v7
2	191278341	G	A	0.428329	1.58939e-18	TMEM194B	Artery Tibial	GTEx v7
2	191278341	G	A	0.474531	7.3463e-15	TMEM194B	Adipose Visceral Omentum	GTEx v7
2	191278341	G	A	0.428856	6.33232e-16	TMEM194B	Adipose Subcutaneous	GTEx v7
2	230612451	G	A	0.229626	3.22908e-06	FBXO36	Cells Transformed fibroblasts	GTEx v7
3	38479475	T	C	-0.506776	1.42712e-08	EXOG	Vagina	GTEx v7
3	38479475	T	C	-0.38015	1.34296e-27	EXOG	Thyroid	GTEx v7
3	38479475	T	C	-0.361279	3.55511e-14	EXOG	Testis	GTEx v7
3	38479475	T	C	-0.275795	3.47845e-07	EXOG	Stomach	GTEx v7
3	38479475	T	C	-0.172532	2.02091e-07	EXOG	Skin Not Sun Exposed Suprapubic	GTEx v7
3	38479475	T	C	-0.342983	1.3709e-08	EXOG	Pancreas	GTEx v7
3	38479475	T	C	-0.533245	1.59435e-11	EXOG	Ovary	GTEx v7
3	38479475	T	C	-0.213028	9.75914e-09	EXOG	Nerve Tibial	GTEx v7
3	38479475	T	C	0.237953	1.61555e-07	XYLB	Liver	GTEx v7
3	38479475	T	C	0.180175	2.52009e-09	XYLB	Colon Transverse	GTEx v7
3	38479475	T	C	-0.241511	6.09527e-07	EXOG	Colon Transverse	GTEx v7
3	38479475	T	C	-0.271112	1.66364e-07	EXOG	Breast Mammary Tissue	GTEx v7
3	38479475	T	C	-0.50452	1.8713e-08	EXOG	Brain Spinal cord cervical c-1	GTEx v7
3	38479475	T	C	-0.403083	5.45733e-06	EXOG	Brain Frontal Cortex BA9	GTEx v7
3	38479475	T	C	-0.346684	1.04807e-08	ACVR2B-AS1	Brain Cerebellum	GTEx v7
3	38479475	T	C	-0.430964	1.49107e-10	EXOG	Brain Cerebellum	GTEx v7
3	38479475	T	C	-0.359782	2.27932e-06	EXOG	Brain Caudate basal ganglia	GTEx v7
3	38479475	T	C	-0.497156	1.2722e-07	EXOG	Brain Anterior cingulate cortex BA24	GTEx v7
3	38479475	T	C	-0.196774	2.37532e-06	EXOG	Adipose Subcutaneous	GTEx v7
3	121644029	G	T	0.223069	5.86166e-06	IQCB1	Thyroid	GTEx v7
3	121644029	G	T	0.263399	5.10802e-13	SLC15A2	Nerve Tibial	GTEx v7
3	121644029	G	T	0.213868	3.41811e-06	EAF2	Muscle Skeletal	GTEx v7
3	121644029	G	T	0.47678	7.50517e-33	SLC15A2	Muscle Skeletal	GTEx v7
3	121644029	G	T	-0.696476	4.52e-06	SLC15A2	Kidney Cortex	Ko et al. 2017 (Normal Kidney)
3	121644029	G	T	0.407626	2.96955e-23	SLC15A2	Heart Left Ventricle	GTEx v7
3	121644029	G	T	0.509445	6.94115e-25	SLC15A2	Heart Atrial Appendage	GTEx v7
3	121644029	G	T	0.30757	6.60361e-07	IQCB1	Esophagus Muscularis	GTEx v7
3	121644029	G	T	0.662292	1.72298e-27	SLC15A2	Brain Cerebellum	GTEx v7
3	121644029	G	T	0.465953	1.15946e-11	SLC15A2	Brain Cerebellar Hemisphere	GTEx v7
3	121644029	G	T	0.308686	1.4221e-10	SLC15A2	Artery Tibial	GTEx v7
3	121644029	G	T	0.240901	7.04386e-07	SLC15A2	Artery Aorta	GTEx v7
3	121644029	G	T	0.220104	5.4773e-06	IQCB1	Adipose Subcutaneous	GTEx v7
3	141766305	C	G	-0.417428	2.19995e-09	TFDP2	Tubulointerstitium	NephQTL (Nephrotic Syndrome)
3	185322643	G	A	0.133949	5.83777e-06	SENP2	Skin Sun Exposed Lower leg	GTEx v7
3	185322643	G	A	0.150216	3.15316e-06	SENP2	Lung	GTEx v7
3	185322643	G	A	0.350724	1.77914e-06	SENP2	Brain Cerebellum	GTEx v7
3	185322643	G	A	0.24162	1.41003e-08	SENP2	Artery Aorta	GTEx v7
3	186433046	A	G	-0.404705	7.09339e-10	KNG1	Tubulointerstitium	NephQTL (Nephrotic Syndrome)
3	186433046	A	G	-0.701302	9.32e-07	KNG1	Kidney Cortex	Ko et al. 2017 (Normal Kidney)
3	186433046	A	G	-0.260869	2.55668e-08	KNG1	Colon Transverse	GTEx v7
3	186433046	A	G	-0.802869	3.74675e-14	KNG1	Brain Frontal Cortex BA9	GTEx v7
3	186433046	A	G	-0.738817	1.58129e-13	KNG1	Brain Cortex	GTEx v7
3	195477791	G	A	0.420909	1.8213e-10	LINC00969	Whole Blood	GTEx v7
3	195477791	G	A	-0.360054	2.47473e-08	MUC20	Whole Blood	GTEx v7
3	195477791	G	A	0.394648	1.9545e-13	SDHAP1	Whole Blood	GTEx v7
3	195477791	G	A	0.682145	1.6342e-08	RP11-141C7.4	Vagina	GTEx v7
3	195477791	G	A	0.606754	3.36367e-06	RP11-141C7.3	Vagina	GTEx v7
3	195477791	G	A	0.587197	2.42082e-08	RP11-141C7.3	Uterus	GTEx v7
3	195477791	G	A	0.599928	8.11335e-22	AC069213.1	Thyroid	GTEx v7
3	195477791	G	A	0.353021	1.04859e-08	RP11-141C7.4	Thyroid	GTEx v7
3	195477791	G	A	0.368934	2.92215e-10	RP11-141C7.3	Thyroid	GTEx v7
3	195477791	G	A	0.489992	4.71432e-18	LINC00969	Thyroid	GTEx v7
3	195477791	G	A	0.340891	5.69224e-07	MIR570	Thyroid	GTEx v7
3	195477791	G	A	0.338184	2.893e-13	SDHAP1	Thyroid	GTEx v7
3	195477791	G	A	0.492423	3.40048e-07	AC069213.1	Testis	GTEx v7
3	195477791	G	A	0.580097	3.33565e-09	RP11-141C7.4	Testis	GTEx v7
3	195477791	G	A	0.513689	3.75085e-09	RP11-141C7.3	Testis	GTEx v7
3	195477791	G	A	0.448612	1.12808e-07	AC069513.4	Testis	GTEx v7
3	195477791	G	A	0.497825	1.5634e-08	LINC00969	Testis	GTEx v7
3	195477791	G	A	0.427341	1.18489e-07	SDHAP1	Testis	GTEx v7
3	195477791	G	A	0.488461	3.83319e-08	AC069213.1	Stomach	GTEx v7
3	195477791	G	A	0.362454	2.63463e-06	RP11-141C7.3	Stomach	GTEx v7
3	195477791	G	A	0.394261	4.16659e-06	AC069513.4	Stomach	GTEx v7
3	195477791	G	A	0.482847	5.6183e-11	LINC00969	Stomach	GTEx v7
3	195477791	G	A	-0.257128	4.43474e-06	MUC4	Stomach	GTEx v7
3	195477791	G	A	0.403985	1.4027e-08	SDHAP1	Stomach	GTEx v7
3	195477791	G	A	0.515439	2.92746e-15	AC069213.1	Skin Sun Exposed Lower leg	GTEx v7
3	195477791	G	A	0.371343	4.68614e-09	RP11-141C7.4	Skin Sun Exposed Lower leg	GTEx v7
3	195477791	G	A	0.351336	8.15505e-09	RP11-141C7.3	Skin Sun Exposed Lower leg	GTEx v7
3	195477791	G	A	0.480353	4.67611e-18	LINC00969	Skin Sun Exposed Lower leg	GTEx v7
3	195477791	G	A	-0.402505	4.98908e-12	MUC20	Skin Sun Exposed Lower leg	GTEx v7
3	195477791	G	A	0.371055	2.56068e-13	SDHAP1	Skin Sun Exposed Lower leg	GTEx v7
3	195477791	G	A	0.480898	1.97673e-11	AC069213.1	Skin Not Sun Exposed Suprapubic	GTEx v7
3	195477791	G	A	0.426112	1.58923e-09	RP11-141C7.4	Skin Not Sun Exposed Suprapubic	GTEx v7
3	195477791	G	A	0.419167	4.07066e-10	RP11-141C7.3	Skin Not Sun Exposed Suprapubic	GTEx v7
3	195477791	G	A	0.390728	4.61035e-08	AC069513.4	Skin Not Sun Exposed Suprapubic	GTEx v7
3	195477791	G	A	0.424304	1.07539e-12	LINC00969	Skin Not Sun Exposed Suprapubic	GTEx v7
3	195477791	G	A	0.323263	3.31126e-06	MIR570	Skin Not Sun Exposed Suprapubic	GTEx v7
3	195477791	G	A	-0.520566	6.74765e-14	MUC20	Skin Not Sun Exposed Suprapubic	GTEx v7
3	195477791	G	A	0.365521	2.49358e-13	SDHAP1	Skin Not Sun Exposed Suprapubic	GTEx v7
3	195477791	G	A	0.637832	1.62046e-07	AC069213.1	Pituitary	GTEx v7
3	195477791	G	A	0.514056	5.20391e-07	AC069513.4	Pituitary	GTEx v7
3	195477791	G	A	0.617473	2.94074e-08	LINC00969	Pituitary	GTEx v7
3	195477791	G	A	0.592071	2.04327e-10	AC069213.1	Pancreas	GTEx v7
3	195477791	G	A	0.433674	3.81037e-06	RP11-141C7.3	Pancreas	GTEx v7
3	195477791	G	A	0.473671	6.46388e-09	LINC00969	Pancreas	GTEx v7
3	195477791	G	A	0.368916	1.80803e-06	SDHAP1	Pancreas	GTEx v7
3	195477791	G	A	0.563977	4.06354e-06	AC069213.1	Ovary	GTEx v7
3	195477791	G	A	0.470735	4.73803e-06	RP11-141C7.3	Ovary	GTEx v7
3	195477791	G	A	0.467361	1.16052e-06	LINC00969	Ovary	GTEx v7
3	195477791	G	A	0.532239	9.77258e-11	AC069213.1	Nerve Tibial	GTEx v7
3	195477791	G	A	0.538782	3.82622e-13	RP11-141C7.4	Nerve Tibial	GTEx v7
3	195477791	G	A	0.606255	3.50974e-16	RP11-141C7.3	Nerve Tibial	GTEx v7
3	195477791	G	A	0.517147	6.76067e-12	AC069513.4	Nerve Tibial	GTEx v7
3	195477791	G	A	0.618876	5.82553e-17	LINC00969	Nerve Tibial	GTEx v7
3	195477791	G	A	0.427027	3.17476e-07	MIR570	Nerve Tibial	GTEx v7
3	195477791	G	A	-0.403433	1.2613e-07	MUC20	Nerve Tibial	GTEx v7
3	195477791	G	A	0.472602	1.0072e-12	SDHAP1	Nerve Tibial	GTEx v7
3	195477791	G	A	0.534486	4.32317e-18	AC069213.1	Muscle Skeletal	GTEx v7
3	195477791	G	A	0.272062	2.11356e-06	RP11-141C7.4	Muscle Skeletal	GTEx v7
3	195477791	G	A	0.330914	5.39907e-10	RP11-141C7.3	Muscle Skeletal	GTEx v7
3	195477791	G	A	0.306386	2.8399e-07	AC069513.4	Muscle Skeletal	GTEx v7
3	195477791	G	A	0.413374	9.90715e-20	LINC00969	Muscle Skeletal	GTEx v7
3	195477791	G	A	-0.350195	1.18704e-10	MUC20	Muscle Skeletal	GTEx v7
3	195477791	G	A	0.377711	1.50679e-16	SDHAP1	Muscle Skeletal	GTEx v7
3	195477791	G	A	0.767199	1.96268e-06	RP11-141C7.4	Minor Salivary Gland	GTEx v7
3	195477791	G	A	0.355307	4.31519e-07	AC069213.1	Lung	GTEx v7
3	195477791	G	A	0.34509	9.39246e-10	LINC00969	Lung	GTEx v7
3	195477791	G	A	0.331709	2.00816e-13	SDHAP1	Lung	GTEx v7
3	195477791	G	A	0.492835	3.53011e-06	AC069213.1	Liver	GTEx v7
3	195477791	G	A	0.427989	1.84099e-07	SDHAP1	Liver	GTEx v7
3	195477791	G	A	0.49281	1.36153e-08	AC069213.1	Heart Left Ventricle	GTEx v7
3	195477791	G	A	0.326919	5.22148e-06	LINC00969	Heart Left Ventricle	GTEx v7
3	195477791	G	A	-0.382045	1.14047e-06	MUC20	Heart Left Ventricle	GTEx v7
3	195477791	G	A	0.356639	3.8655e-08	SDHAP1	Heart Left Ventricle	GTEx v7
3	195477791	G	A	0.538237	7.73692e-12	AC069213.1	Heart Atrial Appendage	GTEx v7
3	195477791	G	A	0.343795	5.91235e-06	RP11-141C7.4	Heart Atrial Appendage	GTEx v7
3	195477791	G	A	0.384326	9.28083e-07	RP11-141C7.3	Heart Atrial Appendage	GTEx v7
3	195477791	G	A	0.353592	1.57517e-10	LINC00969	Heart Atrial Appendage	GTEx v7
3	195477791	G	A	0.467678	1.07677e-17	SDHAP1	Heart Atrial Appendage	GTEx v7
3	195477791	G	A	0.634281	2.98212e-07	APOD	Glomerulus	NephQTL (Nephrotic Syndrome)
3	195477791	G	A	0.438535	4.31374e-09	AC069213.1	Esophagus Muscularis	GTEx v7
3	195477791	G	A	0.406716	3.60681e-09	RP11-141C7.4	Esophagus Muscularis	GTEx v7
3	195477791	G	A	0.414873	1.50135e-08	RP11-141C7.3	Esophagus Muscularis	GTEx v7
3	195477791	G	A	0.334624	5.26448e-09	LINC00969	Esophagus Muscularis	GTEx v7
3	195477791	G	A	-0.373079	1.11013e-08	MUC20	Esophagus Muscularis	GTEx v7
3	195477791	G	A	0.403265	1.60608e-12	SDHAP1	Esophagus Muscularis	GTEx v7
3	195477791	G	A	0.532043	2.36071e-14	RP11-141C7.4	Esophagus Mucosa	GTEx v7
3	195477791	G	A	0.591903	3.53914e-17	RP11-141C7.3	Esophagus Mucosa	GTEx v7
3	195477791	G	A	0.507685	1.2319e-14	AC069513.4	Esophagus Mucosa	GTEx v7
3	195477791	G	A	0.333055	7.3291e-08	LINC00969	Esophagus Mucosa	GTEx v7
3	195477791	G	A	-0.284446	1.12166e-11	MUC4	Esophagus Mucosa	GTEx v7
3	195477791	G	A	0.37365	3.30475e-10	SDHAP1	Esophagus Mucosa	GTEx v7
3	195477791	G	A	0.561605	2.29586e-09	AC069213.1	Esophagus Gastroesophageal Junction	GTEx v7
3	195477791	G	A	0.501084	7.64963e-13	LINC00969	Esophagus Gastroesophageal Junction	GTEx v7
3	195477791	G	A	0.404156	3.52953e-09	SDHAP1	Esophagus Gastroesophageal Junction	GTEx v7
3	195477791	G	A	0.332753	6.32664e-06	RP11-141C7.4	Colon Transverse	GTEx v7
3	195477791	G	A	0.434002	2.52041e-10	RP11-141C7.3	Colon Transverse	GTEx v7
3	195477791	G	A	0.427568	2.61633e-08	AC069513.4	Colon Transverse	GTEx v7
3	195477791	G	A	0.338046	2.56082e-07	LINC00969	Colon Transverse	GTEx v7
3	195477791	G	A	0.358857	1.11313e-08	SDHAP1	Colon Transverse	GTEx v7
3	195477791	G	A	0.611733	1.89778e-09	AC069213.1	Colon Sigmoid	GTEx v7
3	195477791	G	A	0.421031	5.75223e-06	RP11-141C7.3	Colon Sigmoid	GTEx v7
3	195477791	G	A	0.506455	1.00088e-09	LINC00969	Colon Sigmoid	GTEx v7
3	195477791	G	A	0.422851	2.94278e-07	SDHAP1	Colon Sigmoid	GTEx v7
3	195477791	G	A	0.527876	8.38756e-17	RP11-141C7.3	Cells Transformed fibroblasts	GTEx v7
3	195477791	G	A	0.414687	1.38526e-08	AC069513.4	Cells Transformed fibroblasts	GTEx v7
3	195477791	G	A	0.362501	2.12633e-07	LINC00969	Cells Transformed fibroblasts	GTEx v7
3	195477791	G	A	0.390017	2.32088e-06	MIR570	Cells Transformed fibroblasts	GTEx v7
3	195477791	G	A	-0.339879	2.46035e-07	MUC20	Cells Transformed fibroblasts	GTEx v7
3	195477791	G	A	0.382299	7.39667e-11	SDHAP1	Cells Transformed fibroblasts	GTEx v7
3	195477791	G	A	0.759757	1.50028e-08	RP11-141C7.3	Cells EBV-transformed lymphocytes	GTEx v7
3	195477791	G	A	0.582087	3.89231e-06	LINC00969	Cells EBV-transformed lymphocytes	GTEx v7
3	195477791	G	A	0.585876	4.95587e-07	SDHAP1	Cells EBV-transformed lymphocytes	GTEx v7
3	195477791	G	A	0.481847	8.48815e-09	AC069213.1	Breast Mammary Tissue	GTEx v7
3	195477791	G	A	0.342457	4.04441e-06	RP11-141C7.4	Breast Mammary Tissue	GTEx v7
3	195477791	G	A	0.360416	4.23744e-07	RP11-141C7.3	Breast Mammary Tissue	GTEx v7
3	195477791	G	A	0.499082	5.55456e-11	LINC00969	Breast Mammary Tissue	GTEx v7
3	195477791	G	A	0.354278	5.20998e-08	SDHAP1	Breast Mammary Tissue	GTEx v7
3	195477791	G	A	0.5285	2.22693e-06	LINC00969	Brain Putamen basal ganglia	GTEx v7
3	195477791	G	A	0.52265	5.59714e-06	AC069213.1	Brain Nucleus accumbens basal ganglia	GTEx v7
3	195477791	G	A	0.588555	5.99475e-09	LINC00969	Brain Nucleus accumbens basal ganglia	GTEx v7
3	195477791	G	A	0.587857	4.40593e-06	AC069213.1	Brain Hippocampus	GTEx v7
3	195477791	G	A	0.513327	2.34907e-06	LINC00969	Brain Hippocampus	GTEx v7
3	195477791	G	A	0.670566	4.15049e-08	AC069213.1	Brain Cortex	GTEx v7
3	195477791	G	A	0.510752	3.29167e-06	AC069513.4	Brain Cortex	GTEx v7
3	195477791	G	A	0.562363	2.20739e-07	LINC00969	Brain Cortex	GTEx v7
3	195477791	G	A	0.566827	1.63791e-06	AC069213.1	Brain Cerebellum	GTEx v7
3	195477791	G	A	0.508871	5.34222e-06	LINC00969	Brain Cerebellum	GTEx v7
3	195477791	G	A	0.726583	3.28927e-09	AC069213.1	Brain Cerebellar Hemisphere	GTEx v7
3	195477791	G	A	0.496401	3.47617e-06	RP11-141C7.3	Brain Cerebellar Hemisphere	GTEx v7
3	195477791	G	A	0.564133	5.47906e-08	LINC00969	Brain Cerebellar Hemisphere	GTEx v7
3	195477791	G	A	0.593322	4.7726e-07	AC069213.1	Brain Caudate basal ganglia	GTEx v7
3	195477791	G	A	0.488161	3.25201e-06	AC069513.4	Brain Caudate basal ganglia	GTEx v7
3	195477791	G	A	0.469305	6.6492e-07	LINC00969	Brain Caudate basal ganglia	GTEx v7
3	195477791	G	A	0.520913	4.53789e-07	LINC00969	Brain Anterior cingulate cortex BA24	GTEx v7
3	195477791	G	A	0.404793	3.09543e-09	AC069213.1	Artery Tibial	GTEx v7
3	195477791	G	A	0.310867	4.28944e-06	RP11-141C7.4	Artery Tibial	GTEx v7
3	195477791	G	A	0.42167	2.08933e-10	RP11-141C7.3	Artery Tibial	GTEx v7
3	195477791	G	A	0.461794	1.03928e-17	LINC00969	Artery Tibial	GTEx v7
3	195477791	G	A	-0.296104	1.28779e-06	MUC20	Artery Tibial	GTEx v7
3	195477791	G	A	-0.318016	1.07458e-06	MUC4	Artery Tibial	GTEx v7
3	195477791	G	A	0.386507	2.15794e-12	SDHAP1	Artery Tibial	GTEx v7
3	195477791	G	A	0.536134	7.41778e-07	AC069213.1	Artery Coronary	GTEx v7
3	195477791	G	A	0.497528	4.81249e-09	AC069213.1	Artery Aorta	GTEx v7
3	195477791	G	A	0.408672	3.66446e-07	RP11-141C7.4	Artery Aorta	GTEx v7
3	195477791	G	A	0.451433	1.08482e-12	LINC00969	Artery Aorta	GTEx v7
3	195477791	G	A	0.465353	1.10586e-13	SDHAP1	Artery Aorta	GTEx v7
3	195477791	G	A	0.47945	1.00114e-09	AC069213.1	Adipose Visceral Omentum	GTEx v7
3	195477791	G	A	0.338465	2.64046e-06	RP11-141C7.4	Adipose Visceral Omentum	GTEx v7
3	195477791	G	A	0.35769	2.219e-08	RP11-141C7.3	Adipose Visceral Omentum	GTEx v7
3	195477791	G	A	0.369783	8.98551e-07	AC069513.4	Adipose Visceral Omentum	GTEx v7
3	195477791	G	A	0.479236	2.71336e-16	LINC00969	Adipose Visceral Omentum	GTEx v7
3	195477791	G	A	-0.332921	5.07375e-06	MUC4	Adipose Visceral Omentum	GTEx v7
3	195477791	G	A	0.355298	3.88422e-13	SDHAP1	Adipose Visceral Omentum	GTEx v7
3	195477791	G	A	0.546466	5.38985e-15	AC069213.1	Adipose Subcutaneous	GTEx v7
3	195477791	G	A	0.40268	1.43747e-09	RP11-141C7.4	Adipose Subcutaneous	GTEx v7
3	195477791	G	A	0.614704	7.82225e-20	RP11-141C7.3	Adipose Subcutaneous	GTEx v7
3	195477791	G	A	0.63296	1.83692e-22	LINC00969	Adipose Subcutaneous	GTEx v7
3	195477791	G	A	-0.405256	7.53587e-10	MUC20	Adipose Subcutaneous	GTEx v7
3	195477791	G	A	0.473065	1.07355e-17	SDHAP1	Adipose Subcutaneous	GTEx v7
4	3421309	C	T	0.34513	3.68495e-06	HGFAC	Brain Cerebellum	GTEx v7
4	77412140	G	A	-0.143922	4.43037e-06	FAM47E	Thyroid	GTEx v7
4	77412140	G	A	-0.325741	4.72147e-12	CCDC158	Thyroid	GTEx v7
4	77412140	G	A	0.380399	5.1211e-06	FAM47E-STBD1	Spleen	GTEx v7
4	77412140	G	A	-0.344129	3.3675e-07	CCDC158	Pituitary	GTEx v7
4	77412140	G	A	-0.309205	4.17279e-12	CCDC158	Nerve Tibial	GTEx v7
4	77412140	G	A	-0.295343	1.667e-07	CCDC158	Lung	GTEx v7
4	77412140	G	A	0.154847	1.54978e-06	FAM47E-STBD1	Esophagus Muscularis	GTEx v7
4	77412140	G	A	-0.274417	2.64742e-07	CCDC158	Esophagus Muscularis	GTEx v7
4	77412140	G	A	0.188935	3.53523e-06	FAM47E-STBD1	Esophagus Mucosa	GTEx v7
4	77412140	G	A	-0.27927	6.56652e-07	CCDC158	Esophagus Gastroesophageal Junction	GTEx v7
4	77412140	G	A	0.24985	1.56731e-07	FAM47E-STBD1	Cells Transformed fibroblasts	GTEx v7
4	77412140	G	A	-0.276617	8.65392e-11	CCDC158	Artery Tibial	GTEx v7
4	77412140	G	A	-0.333156	5.23579e-07	CCDC158	Artery Aorta	GTEx v7
4	81182554	T	C	0.955105	3.86979e-23	FGF5	Tubulointerstitium	NephQTL (Nephrotic Syndrome)
4	103738972	T	C	-0.297967	2.21912e-08	KRT8P46	Whole Blood	GTEx v7
4	103738972	T	C	-0.270653	7.46418e-08	LRRC37A15P	Whole Blood	GTEx v7
4	103738972	T	C	-0.662095	8.61326e-07	LRRC37A15P	Uterus	GTEx v7
4	103738972	T	C	-0.389554	5.70822e-09	KRT8P46	Thyroid	GTEx v7
4	103738972	T	C	-0.445154	2.3559e-12	LRRC37A15P	Thyroid	GTEx v7
4	103738972	T	C	-0.127728	5.34953e-07	UBE2D3	Thyroid	GTEx v7
4	103738972	T	C	-0.159441	2.60611e-10	CISD2	Thyroid	GTEx v7
4	103738972	T	C	-0.612835	5.0789e-13	LRRC37A15P	Stomach	GTEx v7
4	103738972	T	C	-0.588472	1.16946e-10	KRT8P46	Spleen	GTEx v7
4	103738972	T	C	-0.678491	1.66299e-16	LRRC37A15P	Spleen	GTEx v7
4	103738972	T	C	-0.564839	6.51824e-07	RP11-10L12.2	Spleen	GTEx v7
4	103738972	T	C	-0.333441	5.67171e-07	MANBA	Spleen	GTEx v7
4	103738972	T	C	-0.499676	1.379e-07	KRT8P46	Small Intestine Terminal Ileum	GTEx v7
4	103738972	T	C	-0.504738	7.52126e-09	LRRC37A15P	Small Intestine Terminal Ileum	GTEx v7
4	103738972	T	C	-0.360621	1.62717e-08	KRT8P46	Skin Sun Exposed Lower leg	GTEx v7
4	103738972	T	C	-0.479596	1.73404e-13	LRRC37A15P	Skin Sun Exposed Lower leg	GTEx v7
4	103738972	T	C	-0.241396	4.24551e-12	CISD2	Skin Sun Exposed Lower leg	GTEx v7
4	103738972	T	C	0.244807	1.57566e-08	BDH2	Skin Sun Exposed Lower leg	GTEx v7
4	103738972	T	C	-0.4119	4.36453e-09	KRT8P46	Skin Not Sun Exposed Suprapubic	GTEx v7
4	103738972	T	C	-0.424296	1.81691e-08	LRRC37A15P	Skin Not Sun Exposed Suprapubic	GTEx v7
4	103738972	T	C	-0.177728	1.04753e-06	CISD2	Skin Not Sun Exposed Suprapubic	GTEx v7
4	103738972	T	C	0.292829	7.93579e-08	BDH2	Skin Not Sun Exposed Suprapubic	GTEx v7
4	103738972	T	C	-0.73234	5.77054e-12	KRT8P46	Pituitary	GTEx v7
4	103738972	T	C	-0.569165	1.61855e-08	LRRC37A15P	Pituitary	GTEx v7
4	103738972	T	C	-0.677328	4.24266e-08	RP11-10L12.2	Pituitary	GTEx v7
4	103738972	T	C	0.382377	2.64181e-07	BDH2	Pituitary	GTEx v7
4	103738972	T	C	-0.471246	1.78063e-06	KRT8P46	Pancreas	GTEx v7
4	103738972	T	C	-0.554368	3.35299e-09	LRRC37A15P	Pancreas	GTEx v7
4	103738972	T	C	-0.209178	3.60498e-07	UBE2D3	Pancreas	GTEx v7
4	103738972	T	C	0.491627	2.5381e-10	BDH2	Pancreas	GTEx v7
4	103738972	T	C	-0.542314	9.89856e-07	LRRC37A15P	Ovary	GTEx v7
4	103738972	T	C	-0.574702	2.14278e-15	KRT8P46	Nerve Tibial	GTEx v7
4	103738972	T	C	-0.449767	1.6737e-10	LRRC37A15P	Nerve Tibial	GTEx v7
4	103738972	T	C	-0.383687	8.64832e-08	RP11-10L12.2	Nerve Tibial	GTEx v7
4	103738972	T	C	0.23588	2.42046e-06	BDH2	Nerve Tibial	GTEx v7
4	103738972	T	C	0.264405	1.5158e-08	BDH2	Muscle Skeletal	GTEx v7
4	103738972	T	C	-0.625312	1.99951e-21	KRT8P46	Lung	GTEx v7
4	103738972	T	C	-0.550273	4.00407e-20	LRRC37A15P	Lung	GTEx v7
4	103738972	T	C	-0.360613	5.64319e-07	RP11-10L12.2	Lung	GTEx v7
4	103738972	T	C	0.793996	1.6e-07	MANBA	Kidney Cortex	Ko et al. 2017 (Normal Kidney)
4	103738972	T	C	-0.369025	1.15751e-06	LRRC37A15P	Heart Atrial Appendage	GTEx v7
4	103738972	T	C	-0.447663	1.34898e-09	KRT8P46	Esophagus Muscularis	GTEx v7
4	103738972	T	C	-0.580017	1.75651e-16	LRRC37A15P	Esophagus Muscularis	GTEx v7
4	103738972	T	C	0.25669	5.91944e-07	BDH2	Esophagus Muscularis	GTEx v7
4	103738972	T	C	0.238921	7.82546e-07	CENPE	Esophagus Muscularis	GTEx v7
4	103738972	T	C	-0.551957	3.26536e-14	KRT8P46	Esophagus Mucosa	GTEx v7
4	103738972	T	C	-0.530672	3.35378e-13	LRRC37A15P	Esophagus Mucosa	GTEx v7
4	103738972	T	C	-0.0944236	3.20812e-06	UBE2D3	Esophagus Mucosa	GTEx v7
4	103738972	T	C	-0.226019	2.30707e-08	CISD2	Esophagus Mucosa	GTEx v7
4	103738972	T	C	-0.563825	2.3267e-08	KRT8P46	Esophagus Gastroesophageal Junction	GTEx v7
4	103738972	T	C	-0.637541	1.90755e-11	LRRC37A15P	Esophagus Gastroesophageal Junction	GTEx v7
4	103738972	T	C	-0.503583	1.16574e-07	KRT8P46	Colon Transverse	GTEx v7
4	103738972	T	C	-0.616123	1.69273e-11	LRRC37A15P	Colon Transverse	GTEx v7
4	103738972	T	C	-0.506013	8.02634e-08	LRRC37A15P	Colon Sigmoid	GTEx v7
4	103738972	T	C	-0.390498	1.11452e-08	LRRC37A15P	Cells Transformed fibroblasts	GTEx v7
4	103738972	T	C	0.390014	4.01745e-28	MANBA	Cells Transformed fibroblasts	GTEx v7
4	103738972	T	C	0.339725	2.38866e-08	RP11-10L12.4	Cells Transformed fibroblasts	GTEx v7
4	103738972	T	C	-0.112865	4.23734e-08	CISD2	Cells Transformed fibroblasts	GTEx v7
4	103738972	T	C	-0.402877	1.30107e-06	KRT8P46	Cells EBV-transformed lymphocytes	GTEx v7
4	103738972	T	C	-0.511073	1.12928e-08	LRRC37A15P	Cells EBV-transformed lymphocytes	GTEx v7
4	103738972	T	C	0.529127	7.36017e-07	RP11-10L12.4	Cells EBV-transformed lymphocytes	GTEx v7
4	103738972	T	C	-0.573256	5.27271e-13	KRT8P46	Breast Mammary Tissue	GTEx v7
4	103738972	T	C	0.239584	6.60061e-06	BDH2	Breast Mammary Tissue	GTEx v7
4	103738972	T	C	-0.511804	6.37502e-09	KRT8P46	Brain Cerebellum	GTEx v7
4	103738972	T	C	-0.609913	2.62892e-11	LRRC37A15P	Brain Cerebellum	GTEx v7
4	103738972	T	C	-0.502939	3.03668e-06	RP11-10L12.2	Brain Cerebellum	GTEx v7
4	103738972	T	C	-0.373557	7.92913e-07	MANBA	Brain Cerebellum	GTEx v7
4	103738972	T	C	-0.514248	2.46921e-08	KRT8P46	Brain Cerebellar Hemisphere	GTEx v7
4	103738972	T	C	-0.515548	4.10185e-09	LRRC37A15P	Brain Cerebellar Hemisphere	GTEx v7
4	103738972	T	C	-0.498262	4.01731e-07	LRRC37A15P	Brain Caudate basal ganglia	GTEx v7
4	103738972	T	C	-0.326131	6.59975e-06	LRRC37A15P	Artery Tibial	GTEx v7
4	103738972	T	C	0.262447	4.17088e-07	BDH2	Artery Tibial	GTEx v7
4	103738972	T	C	-0.569941	6.79497e-07	KRT8P46	Artery Coronary	GTEx v7
4	103738972	T	C	-0.395696	1.89653e-06	KRT8P46	Artery Aorta	GTEx v7
4	103738972	T	C	-0.508166	2.24884e-09	LRRC37A15P	Artery Aorta	GTEx v7
4	103738972	T	C	0.271826	3.82815e-06	BDH2	Artery Aorta	GTEx v7
4	103738972	T	C	-0.494917	3.48375e-07	KRT8P46	Adrenal Gland	GTEx v7
4	103738972	T	C	-0.547097	2.13594e-08	LRRC37A15P	Adrenal Gland	GTEx v7
4	103738972	T	C	-0.166082	4.59471e-06	UBE2D3	Adrenal Gland	GTEx v7
4	103738972	T	C	-0.435757	2.71523e-08	KRT8P46	Adipose Visceral Omentum	GTEx v7
4	103738972	T	C	-0.616349	1.0385e-15	LRRC37A15P	Adipose Visceral Omentum	GTEx v7
4	103738972	T	C	-0.46956	2.32079e-12	KRT8P46	Adipose Subcutaneous	GTEx v7
4	103738972	T	C	-0.500813	3.3102e-14	LRRC37A15P	Adipose Subcutaneous	GTEx v7
4	103738972	T	C	0.218536	7.09364e-09	BDH2	Adipose Subcutaneous	GTEx v7
5	378424	G	A	-0.372611	2.38469e-06	EXOC3	Thyroid	GTEx v7
5	378424	G	A	-0.673807	1.64964e-06	SLC9A3	Lung	GTEx v7
5	378424	G	A	0.504217	3.10731e-06	C5orf55	Esophagus Muscularis	GTEx v7
5	378424	G	A	-0.860569	1.92678e-07	CTD-2228K2.7	Colon Sigmoid	GTEx v7
5	378424	G	A	-0.665057	2.34335e-06	CTD-2228K2.7	Artery Tibial	GTEx v7
5	378424	G	A	-0.719524	9.37544e-07	SLC9A3	Artery Tibial	GTEx v7
5	378424	G	A	0.512077	4.87812e-07	C5orf55	Adipose Subcutaneous	GTEx v7
5	34516058	G	A	0.183726	1.39031e-08	RAI14	Nerve Tibial	GTEx v7
5	107459529	T	C	-0.192741	5.51808e-11	FBXL17	Muscle Skeletal	GTEx v7
5	107459529	T	C	-0.280059	2.65733e-08	FBXL17	Cells Transformed fibroblasts	GTEx v7
5	176813404	C	T	-0.216429	3.67012e-09	RGS14	Thyroid	GTEx v7
5	176813404	C	T	-0.729912	4.75069e-24	RGS14	Testis	GTEx v7
5	176813404	C	T	-0.338071	4.06427e-08	RGS14	Stomach	GTEx v7
5	176813404	C	T	-0.286456	1.3027e-15	RGS14	Skin Sun Exposed Lower leg	GTEx v7
5	176813404	C	T	-0.245873	5.60528e-12	RGS14	Skin Not Sun Exposed Suprapubic	GTEx v7
5	176813404	C	T	-0.681779	1.19347e-10	RGS14	Pituitary	GTEx v7
5	176813404	C	T	-0.410613	1.6737e-07	FGFR4	Nerve Tibial	GTEx v7
5	176813404	C	T	-0.363346	4.14625e-13	RGS14	Nerve Tibial	GTEx v7
5	176813404	C	T	-0.277291	9.93768e-12	RGS14	Muscle Skeletal	GTEx v7
5	176813404	C	T	-0.172743	1.48019e-06	RGS14	Lung	GTEx v7
5	176813404	C	T	-0.504079	4.94694e-14	RGS14	Heart Left Ventricle	GTEx v7
5	176813404	C	T	-0.516454	3.77485e-14	RGS14	Heart Atrial Appendage	GTEx v7
5	176813404	C	T	-0.361806	3.58377e-15	RGS14	Esophagus Muscularis	GTEx v7
5	176813404	C	T	-0.312658	5.72101e-18	RGS14	Esophagus Mucosa	GTEx v7
5	176813404	C	T	-0.409746	9.78715e-09	RGS14	Esophagus Gastroesophageal Junction	GTEx v7
5	176813404	C	T	-0.355433	3.83436e-10	RGS14	Colon Transverse	GTEx v7
5	176813404	C	T	-0.806679	2.8595e-27	RGS14	Cells Transformed fibroblasts	GTEx v7
5	176813404	C	T	-0.764309	1.13945e-06	RGS14	Brain Substantia nigra	GTEx v7
5	176813404	C	T	-0.491621	3.43182e-06	RGS14	Brain Cerebellum	GTEx v7
5	176813404	C	T	-0.574029	3.86632e-06	RGS14	Brain Cerebellar Hemisphere	GTEx v7
5	176813404	C	T	-0.474579	2.64267e-25	RGS14	Artery Tibial	GTEx v7
5	176813404	C	T	-0.623007	1.07974e-19	RGS14	Artery Aorta	GTEx v7
5	176813404	C	T	-0.51476	7.96036e-11	RGS14	Adrenal Gland	GTEx v7
5	176813404	C	T	-0.357477	2.22363e-12	RGS14	Adipose Subcutaneous	GTEx v7
6	24354045	T	C	0.440823	3.50917e-09	DCDC2	Thyroid	GTEx v7
6	24354045	T	C	0.45376	2.02961e-09	DCDC2	Stomach	GTEx v7
6	24354045	T	C	0.657387	3.13311e-06	DCDC2	Pituitary	GTEx v7
6	24354045	T	C	0.439503	2.72147e-08	DCDC2	Colon Transverse	GTEx v7
6	31238322	C	T	0.836563	1.24171e-12	XXbac-BPG248L24.12	Whole Blood	GTEx v7
6	31238322	C	T	0.684437	5.70792e-08	HLA-S	Whole Blood	GTEx v7
6	31238322	C	T	0.50639	9.45076e-07	XXbac-BPG248L24.12	Thyroid	GTEx v7
6	31238322	C	T	-0.489266	1.52593e-07	HLA-C	Testis	GTEx v7
6	31238322	C	T	-0.973025	7.8946e-07	HCG22	Spleen	GTEx v7
6	31238322	C	T	-0.49592	7.46944e-07	HCG22	Skin Sun Exposed Lower leg	GTEx v7
6	31238322	C	T	-0.50073	1.74258e-09	HLA-C	Skin Sun Exposed Lower leg	GTEx v7
6	31238322	C	T	0.532686	1.47346e-06	HLA-S	Skin Sun Exposed Lower leg	GTEx v7
6	31238322	C	T	-0.578192	9.6234e-07	HCG22	Nerve Tibial	GTEx v7
6	31238322	C	T	-0.577169	4.12695e-12	HLA-C	Muscle Skeletal	GTEx v7
6	31238322	C	T	-0.548511	1.69063e-10	HLA-C	Lung	GTEx v7
6	31238322	C	T	0.790664	3.70939e-12	XXbac-BPG248L24.12	Lung	GTEx v7
6	31238322	C	T	0.653905	5.01726e-07	XXbac-BPG248L24.12	Colon Transverse	GTEx v7
6	31238322	C	T	0.681796	3.87475e-06	XXbac-BPG248L24.12	Breast Mammary Tissue	GTEx v7
6	31238322	C	T	0.682704	3.9426e-08	XXbac-BPG248L24.12	Adipose Visceral Omentum	GTEx v7
6	31238322	C	T	-0.480786	4.80202e-06	HCG22	Adipose Subcutaneous	GTEx v7
6	31238322	C	T	0.911227	4.34979e-14	XXbac-BPG248L24.12	Adipose Subcutaneous	GTEx v7
6	34378223	T	C	0.173791	2.19982e-07	RPS10	Thyroid	GTEx v7
6	34378223	T	C	0.322326	9.41617e-07	RPS10	Stomach	GTEx v7
6	34378223	T	C	0.33668	1.08406e-18	RPS10	Skin Sun Exposed Lower leg	GTEx v7
6	34378223	T	C	0.31285	2.55178e-13	RPS10	Skin Not Sun Exposed Suprapubic	GTEx v7
6	34378223	T	C	0.197486	8.19253e-11	RPS10	Nerve Tibial	GTEx v7
6	34378223	T	C	0.149192	4.14317e-06	RPS10	Muscle Skeletal	GTEx v7
6	34378223	T	C	0.168438	2.39832e-07	RPS10	Lung	GTEx v7
6	34378223	T	C	0.398661	7.54592e-19	RPS10	Esophagus Mucosa	GTEx v7
6	34378223	T	C	0.350245	7.03418e-07	RPS10	Colon Transverse	GTEx v7
6	34378223	T	C	0.227947	1.44215e-13	RPS10	Cells Transformed fibroblasts	GTEx v7
6	34378223	T	C	0.394849	1.75012e-06	UHRF1BP1	Cells Transformed fibroblasts	GTEx v7
6	34378223	T	C	0.1851	6.36511e-06	RPS10	Breast Mammary Tissue	GTEx v7
6	34378223	T	C	0.15239	8.52457e-08	RPS10	Artery Tibial	GTEx v7
6	34378223	T	C	0.223291	2.3182e-07	RPS10	Adipose Visceral Omentum	GTEx v7
6	34378223	T	C	0.281773	2.50793e-19	RPS10	Adipose Subcutaneous	GTEx v7
6	131870261	T	C	-0.233596	7.61469e-14	ARG1	Whole Blood	GTEx v7
6	131870261	T	C	-0.338596	2.94097e-06	ARG1	Spleen	GTEx v7
6	131870261	T	C	-0.396169	1.47338e-23	ARG1	Skin Sun Exposed Lower leg	GTEx v7
6	131870261	T	C	-0.355455	2.42174e-17	ARG1	Skin Not Sun Exposed Suprapubic	GTEx v7
6	133849789	A	G	-0.215745	2.93286e-08	RP3-323P13.2	Lung	GTEx v7
6	160668389	A	G	0.376931	6.66812e-06	SLC22A3	Skin Not Sun Exposed Suprapubic	GTEx v7
7	1286567	G	T	0.359867	1.19206e-07	AC073094.4	Testis	GTEx v7
7	56072841	C	T	-0.331488	1.68059e-07	GBAS	Pancreas	GTEx v7
7	56072841	C	T	-0.114789	6.76045e-08	CCT6A	Adipose Subcutaneous	GTEx v7
7	77523769	A	G	-0.134175	1.34069e-09	TMEM60	Whole Blood	GTEx v7
7	77523769	A	G	-0.212398	1.66578e-06	RSBN1L-AS1	Skin Sun Exposed Lower leg	GTEx v7
7	77523769	A	G	-0.243551	1.15758e-09	TMEM60	Skin Sun Exposed Lower leg	GTEx v7
7	77523769	A	G	-0.246041	1.28268e-06	RSBN1L-AS1	Skin Not Sun Exposed Suprapubic	GTEx v7
7	77523769	A	G	-0.297031	6.78497e-13	TMEM60	Nerve Tibial	GTEx v7
7	77523769	A	G	-0.259649	1.33587e-07	RSBN1L-AS1	Muscle Skeletal	GTEx v7
7	77523769	A	G	0.31522	1.19912e-18	TMEM60	Muscle Skeletal	GTEx v7
7	77523769	A	G	-0.407631	2.78467e-06	TMEM60	Liver	GTEx v7
7	77523769	A	G	-0.48619	2.45179e-29	RSBN1L-AS1	Esophagus Muscularis	GTEx v7
7	77523769	A	G	-0.479423	7.27859e-15	RSBN1L-AS1	Esophagus Gastroesophageal Junction	GTEx v7
7	77523769	A	G	-0.236657	2.92873e-06	RSBN1L-AS1	Colon Transverse	GTEx v7
7	77523769	A	G	-0.523634	2.2574e-16	RSBN1L-AS1	Colon Sigmoid	GTEx v7
7	77523769	A	G	-0.26825	1.16842e-11	TMEM60	Cells Transformed fibroblasts	GTEx v7
7	77523769	A	G	0.321254	1.66983e-08	RSBN1L	Brain Cerebellum	GTEx v7
7	77523769	A	G	-0.303	7.63971e-09	RSBN1L-AS1	Artery Tibial	GTEx v7
7	77523769	A	G	-0.311939	4.14372e-06	RSBN1L-AS1	Artery Aorta	GTEx v7
7	77523769	A	G	-0.195727	8.04233e-07	TMEM60	Artery Aorta	GTEx v7
7	77523769	A	G	-0.227404	3.03562e-08	TMEM60	Adipose Visceral Omentum	GTEx v7
7	77523769	A	G	-0.245764	2.10433e-10	TMEM60	Adipose Subcutaneous	GTEx v7
7	128737958	T	A	-0.32969	2.92346e-07	TSPAN33	Tubulointerstitium	NephQTL (Nephrotic Syndrome)
7	128737958	T	A	-0.331916	3.01878e-10	RP11-286H14.4	Testis	GTEx v7
7	128737958	T	A	0.553724	1.32154e-10	TSPAN33	Stomach	GTEx v7
7	128737958	T	A	0.598474	2.54469e-20	TSPAN33	Pancreas	GTEx v7
7	128737958	T	A	0.63133	6.19521e-17	TSPAN33	Liver	GTEx v7
8	9074223	T	C	0.332804	9.92856e-13	SGK223	Thyroid	GTEx v7
8	9074223	T	C	0.2721	2.32198e-07	CTA-398F10.2	Thyroid	GTEx v7
8	9074223	T	C	-0.280761	1.85619e-06	RP11-62H7.2	Thyroid	GTEx v7
8	9074223	T	C	0.516179	4.2059e-07	FAM85B	Testis	GTEx v7
8	9074223	T	C	0.658327	2.26387e-16	RP11-10A14.5	Testis	GTEx v7
8	9074223	T	C	-0.336114	4.30636e-06	RP11-115J16.2	Testis	GTEx v7
8	9074223	T	C	-0.389403	2.82153e-12	CTA-398F10.2	Skin Sun Exposed Lower leg	GTEx v7
8	9074223	T	C	-0.286938	2.5053e-06	FAM86B3P	Skin Not Sun Exposed Suprapubic	GTEx v7
8	9074223	T	C	-0.38467	7.01468e-10	CTA-398F10.2	Skin Not Sun Exposed Suprapubic	GTEx v7
8	9074223	T	C	0.387063	5.44118e-07	FAM85B	Nerve Tibial	GTEx v7
8	9074223	T	C	-0.394174	1.68577e-08	FAM86B3P	Esophagus Mucosa	GTEx v7
8	9074223	T	C	-0.394666	2.27121e-07	FAM86B3P	Cells Transformed fibroblasts	GTEx v7
8	9074223	T	C	-0.450101	9.30281e-08	ALG1L13P	Cells Transformed fibroblasts	GTEx v7
8	9074223	T	C	0.194969	1.79352e-06	ERI1	Cells Transformed fibroblasts	GTEx v7
8	9074223	T	C	0.600965	1.4489e-06	FAM85B	Brain Nucleus accumbens basal ganglia	GTEx v7
8	9074223	T	C	0.628358	4.98074e-07	FAM85B	Brain Cortex	GTEx v7
8	9074223	T	C	0.555818	4.62834e-06	FAM85B	Brain Cerebellum	GTEx v7
8	9074223	T	C	0.379781	9.93173e-07	FAM86B3P	Brain Cerebellum	GTEx v7
8	9074223	T	C	-0.321243	3.28402e-07	FAM86B3P	Adipose Visceral Omentum	GTEx v7
8	32399662	T	C	0.258728	9.22329e-08	RP11-1002K11.1	Lung	GTEx v7
9	71432174	G	A	0.248159	1.64436e-06	PIP5K1B	Testis	GTEx v7
9	71432174	G	A	0.197061	1.70526e-06	RP11-203L2.3	Lung	GTEx v7
9	71432174	G	A	-0.179798	2.27392e-06	FAM122A	Esophagus Mucosa	GTEx v7
9	71432174	G	A	0.333898	6.23309e-18	PIP5K1B	Artery Tibial	GTEx v7
9	71432174	G	A	0.188356	8.57239e-10	FAM122A	Artery Tibial	GTEx v7
9	71432174	G	A	0.256882	1.0998e-07	RP11-203L2.3	Artery Tibial	GTEx v7
9	71432174	G	A	0.251884	9.35631e-11	PIP5K1B	Artery Aorta	GTEx v7
9	71432174	G	A	0.275059	1.81048e-11	FAM122A	Artery Aorta	GTEx v7
9	112206404	T	A	-0.270282	9.20998e-14	PTPN3	Thyroid	GTEx v7
9	136146597	C	T	-0.636826	6.79591e-14	ABO	Whole Blood	GTEx v7
9	136146597	C	T	0.965768	1.14921e-13	ABO	Tubulointerstitium	NephQTL (Nephrotic Syndrome)
9	136146597	C	T	0.518773	6.40646e-06	ABO	Pancreas	GTEx v7
9	136146597	C	T	0.339492	3.55134e-06	ABO	Muscle Skeletal	GTEx v7
9	136146597	C	T	0.401642	1.283e-08	ABO	Esophagus Mucosa	GTEx v7
9	136146597	C	T	0.637154	1.12409e-09	ABO	Adrenal Gland	GTEx v7
9	136146597	C	T	0.433603	3.37822e-09	ABO	Adipose Visceral Omentum	GTEx v7
9	139107879	C	T	-0.212887	2.55157e-15	QSOX2	Cells Transformed fibroblasts	GTEx v7
9	139107879	C	T	-0.177043	3.4658e-06	QSOX2	Artery Aorta	GTEx v7
9	139107879	C	T	-0.303802	7.44332e-07	QSOX2	Adrenal Gland	GTEx v7
10	899071	A	T	-0.37094	1.43267e-10	IDI2	Muscle Skeletal	GTEx v7
10	52645248	G	A	-0.695429	1.47902e-16	ASAH2	Thyroid	GTEx v7
10	52645248	G	A	0.399382	1.27912e-08	ASAH2B	Thyroid	GTEx v7
10	52645248	G	A	0.454856	1.87906e-07	ASAH2B	Testis	GTEx v7
10	52645248	G	A	0.472529	1.91065e-06	ASAH2B	Stomach	GTEx v7
10	52645248	G	A	-0.481021	3.19418e-09	ASAH2	Skin Sun Exposed Lower leg	GTEx v7
10	52645248	G	A	0.393511	4.22641e-10	ASAH2B	Skin Sun Exposed Lower leg	GTEx v7
10	52645248	G	A	-0.537392	3.49387e-08	ASAH2	Skin Not Sun Exposed Suprapubic	GTEx v7
10	52645248	G	A	0.515702	1.26531e-10	ASAH2B	Skin Not Sun Exposed Suprapubic	GTEx v7
10	52645248	G	A	-0.686806	2.2479e-08	ASAH2	Pituitary	GTEx v7
10	52645248	G	A	0.576317	5.64484e-07	ASAH2B	Pituitary	GTEx v7
10	52645248	G	A	0.675754	2.85286e-10	ASAH2B	Pancreas	GTEx v7
10	52645248	G	A	-0.647967	7.34681e-13	ASAH2	Nerve Tibial	GTEx v7
10	52645248	G	A	0.341952	8.74471e-11	ASAH2B	Muscle Skeletal	GTEx v7
10	52645248	G	A	-0.516886	1.09009e-09	ASAH2	Lung	GTEx v7
10	52645248	G	A	0.400409	3.41314e-11	ASAH2B	Lung	GTEx v7
10	52645248	G	A	0.525159	6.74817e-12	ASAH2B	Heart Left Ventricle	GTEx v7
10	52645248	G	A	-0.583857	4.15559e-10	ASAH2	Heart Atrial Appendage	GTEx v7
10	52645248	G	A	0.536106	3.49781e-12	ASAH2B	Heart Atrial Appendage	GTEx v7
10	52645248	G	A	-0.591405	8.60729e-10	ASAH2	Esophagus Muscularis	GTEx v7
10	52645248	G	A	0.461031	1.87384e-07	ASAH2B	Esophagus Muscularis	GTEx v7
10	52645248	G	A	-0.494621	1.45533e-07	ASAH2	Esophagus Mucosa	GTEx v7
10	52645248	G	A	0.568736	1.3272e-13	ASAH2B	Esophagus Mucosa	GTEx v7
10	52645248	G	A	-0.536157	4.83825e-07	ASAH2	Esophagus Gastroesophageal Junction	GTEx v7
10	52645248	G	A	0.59315	1.98291e-09	ASAH2B	Esophagus Gastroesophageal Junction	GTEx v7
10	52645248	G	A	-0.649719	7.80808e-11	ASAH2	Colon Transverse	GTEx v7
10	52645248	G	A	-0.619355	1.5725e-12	ASAH2	Cells Transformed fibroblasts	GTEx v7
10	52645248	G	A	0.360315	1.12519e-07	ASAH2B	Cells Transformed fibroblasts	GTEx v7
10	52645248	G	A	-0.780735	1.07391e-10	ASAH2	Brain Hypothalamus	GTEx v7
10	52645248	G	A	0.349665	2.51372e-06	ASAH2B	Brain Hypothalamus	GTEx v7
10	52645248	G	A	-0.616864	9.27438e-08	ASAH2	Brain Frontal Cortex BA9	GTEx v7
10	52645248	G	A	-0.570398	8.48604e-07	ASAH2	Brain Cortex	GTEx v7
10	52645248	G	A	-0.624892	1.25268e-06	ASAH2	Brain Cerebellar Hemisphere	GTEx v7
10	52645248	G	A	-0.498678	1.00273e-07	ASAH2	Brain Caudate basal ganglia	GTEx v7
10	52645248	G	A	-0.590635	1.08342e-10	ASAH2	Artery Tibial	GTEx v7
10	52645248	G	A	0.429266	7.19782e-08	ASAH2B	Artery Tibial	GTEx v7
10	52645248	G	A	-0.597308	8.1523e-09	ASAH2	Artery Aorta	GTEx v7
10	52645248	G	A	0.593368	8.65925e-11	ASAH2B	Artery Aorta	GTEx v7
10	52645248	G	A	-0.67205	7.6533e-07	ASAH2	Adrenal Gland	GTEx v7
10	52645248	G	A	0.665421	1.43392e-08	ASAH2B	Adrenal Gland	GTEx v7
10	52645248	G	A	-0.61662	1.52586e-10	ASAH2	Adipose Visceral Omentum	GTEx v7
10	52645248	G	A	-0.592012	1.38009e-11	ASAH2	Adipose Subcutaneous	GTEx v7
10	69951841	G	C	0.437048	2.01743e-08	MYPN	Testis	GTEx v7
10	69951841	G	C	0.160703	9.27612e-09	MYPN	Muscle Skeletal	GTEx v7
10	69951841	G	C	0.191	2.7775e-06	DNA2	Muscle Skeletal	GTEx v7
10	69951841	G	C	-0.175546	1.77853e-06	PBLD	Adipose Visceral Omentum	GTEx v7
10	79253261	C	A	-0.485022	4.0276e-28	KCNMA1	Whole Blood	GTEx v7
10	79253261	C	A	-0.333009	3.31865e-06	KCNMA1	Spleen	GTEx v7
10	79253261	C	A	-0.284159	6.66508e-12	KCNMA1	Nerve Tibial	GTEx v7
10	79253261	C	A	-0.15634	5.5706e-07	KCNMA1	Muscle Skeletal	GTEx v7
10	79253261	C	A	-0.361858	3.51251e-09	RP11-443A13.5	Lung	GTEx v7
10	79253261	C	A	-0.390605	1.60106e-15	KCNMA1	Lung	GTEx v7
10	79253261	C	A	-0.341747	8.57719e-07	KCNMA1	Heart Left Ventricle	GTEx v7
10	79253261	C	A	-0.324236	1.52564e-10	KCNMA1	Adipose Visceral Omentum	GTEx v7
10	79253261	C	A	-0.222223	5.32187e-10	KCNMA1	Adipose Subcutaneous	GTEx v7
10	94810665	G	A	0.283662	3.24272e-07	EXOC6	Heart Atrial Appendage	GTEx v7
10	104575870	A	G	0.302463	3.45908e-07	TMEM180	Nerve Tibial	GTEx v7
10	126418782	C	T	-0.193871	2.07404e-09	METTL10	Whole Blood	GTEx v7
10	126418782	C	T	-0.444629	2.80753e-41	METTL10	Thyroid	GTEx v7
10	126418782	C	T	-0.410543	1.0627e-18	METTL10	Testis	GTEx v7
10	126418782	C	T	-0.3933	4.76751e-12	METTL10	Stomach	GTEx v7
10	126418782	C	T	-0.430501	2.13942e-08	METTL10	Spleen	GTEx v7
10	126418782	C	T	-0.369958	8.23913e-31	METTL10	Skin Sun Exposed Lower leg	GTEx v7
10	126418782	C	T	-0.34287	1.91778e-21	METTL10	Skin Not Sun Exposed Suprapubic	GTEx v7
10	126418782	C	T	-0.364313	2.91628e-07	METTL10	Prostate	GTEx v7
10	126418782	C	T	-0.489815	9.37838e-13	METTL10	Pituitary	GTEx v7
10	126418782	C	T	-0.407565	8.89551e-12	METTL10	Pancreas	GTEx v7
10	126418782	C	T	0.133165	2.65972e-08	LHPP	Nerve Tibial	GTEx v7
10	126418782	C	T	-0.379314	4.32107e-19	METTL10	Nerve Tibial	GTEx v7
10	126418782	C	T	-0.282267	4.68513e-20	METTL10	Muscle Skeletal	GTEx v7
10	126418782	C	T	-0.379286	3.06739e-22	METTL10	Lung	GTEx v7
10	126418782	C	T	-0.457574	1.94474e-11	METTL10	Liver	GTEx v7
10	126418782	C	T	-0.450668	9.11213e-16	METTL10	Heart Left Ventricle	GTEx v7
10	126418782	C	T	-0.341317	1.59238e-12	METTL10	Heart Atrial Appendage	GTEx v7
10	126418782	C	T	-0.292629	6.49412e-16	METTL10	Esophagus Muscularis	GTEx v7
10	126418782	C	T	-0.434409	5.30097e-37	METTL10	Esophagus Mucosa	GTEx v7
10	126418782	C	T	-0.320481	2.42611e-11	METTL10	Esophagus Gastroesophageal Junction	GTEx v7
10	126418782	C	T	-0.433085	2.1327e-22	METTL10	Colon Transverse	GTEx v7
10	126418782	C	T	-0.236062	1.37002e-08	METTL10	Colon Sigmoid	GTEx v7
10	126418782	C	T	-0.365333	1.00441e-40	METTL10	Cells Transformed fibroblasts	GTEx v7
10	126418782	C	T	-0.579845	1.94044e-15	METTL10	Cells EBV-transformed lymphocytes	GTEx v7
10	126418782	C	T	-0.436258	1.39368e-17	METTL10	Breast Mammary Tissue	GTEx v7
10	126418782	C	T	-0.466543	2.24551e-08	METTL10	Brain Putamen basal ganglia	GTEx v7
10	126418782	C	T	-0.511967	4.95649e-13	METTL10	Brain Nucleus accumbens basal ganglia	GTEx v7
10	126418782	C	T	-0.469791	6.31117e-09	METTL10	Brain Hippocampus	GTEx v7
10	126418782	C	T	-0.445752	7.29644e-08	METTL10	Brain Frontal Cortex BA9	GTEx v7
10	126418782	C	T	-0.46384	8.40996e-11	METTL10	Brain Cortex	GTEx v7
10	126418782	C	T	-0.467542	1.24222e-14	METTL10	Brain Caudate basal ganglia	GTEx v7
10	126418782	C	T	-0.356437	8.96098e-07	METTL10	Brain Anterior cingulate cortex BA24	GTEx v7
10	126418782	C	T	-0.37233	4.18046e-24	METTL10	Artery Tibial	GTEx v7
10	126418782	C	T	-0.423088	3.43953e-11	METTL10	Artery Coronary	GTEx v7
10	126418782	C	T	-0.432481	6.15348e-20	METTL10	Artery Aorta	GTEx v7
10	126418782	C	T	-0.466421	1.96337e-11	METTL10	Adrenal Gland	GTEx v7
10	126418782	C	T	-0.427575	5.38956e-24	METTL10	Adipose Visceral Omentum	GTEx v7
10	126418782	C	T	-0.39799	6.0112e-31	METTL10	Adipose Subcutaneous	GTEx v7
11	47462140	A	G	0.268004	3.0285e-08	C1QTNF4	Skin Sun Exposed Lower leg	GTEx v7
11	47462140	A	G	-0.13452	2.18327e-06	CELF1	Nerve Tibial	GTEx v7
11	47462140	A	G	-0.125981	2.39603e-07	MTCH2	Muscle Skeletal	GTEx v7
11	47462140	A	G	-0.139126	1.11923e-06	FNBP4	Muscle Skeletal	GTEx v7
11	47462140	A	G	-0.188937	2.06798e-06	PSMC3	Liver	GTEx v7
11	47462140	A	G	-0.363008	2.79456e-06	RP11-750H9.5	Brain Cerebellum	GTEx v7
11	47462140	A	G	-0.466114	1.04473e-08	RP11-750H9.5	Brain Cerebellar Hemisphere	GTEx v7
11	47462140	A	G	-0.223222	5.19551e-07	NDUFS3	Brain Cerebellar Hemisphere	GTEx v7
11	47462140	A	G	0.329043	4.04219e-06	ARHGAP1	Brain Amygdala	GTEx v7
11	47462140	A	G	0.257073	4.41076e-09	C1QTNF4	Adipose Subcutaneous	GTEx v7
11	65524252	C	A	0.154846	4.6768e-17	MAP3K11	Whole Blood	GTEx v7
11	65524252	C	A	0.395452	1.38844e-20	MAP3K11	Thyroid	GTEx v7
11	65524252	C	A	0.332386	2.9159e-06	RP11-770G2.2	Thyroid	GTEx v7
11	65524252	C	A	-0.434455	9.79327e-17	OVOL1	Thyroid	GTEx v7
11	65524252	C	A	0.309347	8.32214e-08	MAP3K11	Stomach	GTEx v7
11	65524252	C	A	0.538616	4.55898e-12	MAP3K11	Spleen	GTEx v7
11	65524252	C	A	0.311746	3.85526e-10	MAP3K11	Small Intestine Terminal Ileum	GTEx v7
11	65524252	C	A	0.223696	7.66005e-12	MAP3K11	Skin Sun Exposed Lower leg	GTEx v7
11	65524252	C	A	-0.141836	4.20444e-06	EIF1AD	Skin Sun Exposed Lower leg	GTEx v7
11	65524252	C	A	0.22306	4.23525e-12	MAP3K11	Skin Not Sun Exposed Suprapubic	GTEx v7
11	65524252	C	A	-0.325959	6.48063e-09	KRT8P26	Skin Not Sun Exposed Suprapubic	GTEx v7
11	65524252	C	A	0.458473	6.66048e-09	MAP3K11	Prostate	GTEx v7
11	65524252	C	A	0.310674	6.6955e-21	MAP3K11	Nerve Tibial	GTEx v7
11	65524252	C	A	0.228054	1.42306e-10	MAP3K11	Muscle Skeletal	GTEx v7
11	65524252	C	A	0.233774	5.93263e-15	MAP3K11	Lung	GTEx v7
11	65524252	C	A	0.221753	1.07908e-08	MAP3K11	Heart Atrial Appendage	GTEx v7
11	65524252	C	A	0.315664	1.55241e-13	MAP3K11	Esophagus Muscularis	GTEx v7
11	65524252	C	A	0.202017	1.07523e-09	MAP3K11	Esophagus Mucosa	GTEx v7
11	65524252	C	A	0.411709	1.76922e-13	MAP3K11	Esophagus Gastroesophageal Junction	GTEx v7
11	65524252	C	A	0.180298	5.24135e-06	PCNXL3	Esophagus Gastroesophageal Junction	GTEx v7
11	65524252	C	A	0.456845	4.73755e-10	MAP3K11	Colon Sigmoid	GTEx v7
11	65524252	C	A	0.204159	4.18422e-07	SIPA1	Cells Transformed fibroblasts	GTEx v7
11	65524252	C	A	0.246044	1.30509e-10	MAP3K11	Breast Mammary Tissue	GTEx v7
11	65524252	C	A	0.643261	4.63451e-06	OVOL1	Brain Putamen basal ganglia	GTEx v7
11	65524252	C	A	0.70374	4.43462e-08	OVOL1	Brain Cortex	GTEx v7
11	65524252	C	A	0.720013	3.7639e-09	OVOL1	Brain Cerebellum	GTEx v7
11	65524252	C	A	0.67752	1.04687e-07	OVOL1	Brain Cerebellar Hemisphere	GTEx v7
11	65524252	C	A	0.349378	8.94178e-24	MAP3K11	Artery Tibial	GTEx v7
11	65524252	C	A	0.31261	1.87307e-09	MAP3K11	Artery Aorta	GTEx v7
11	65524252	C	A	0.230174	7.1835e-11	MAP3K11	Adipose Visceral Omentum	GTEx v7
11	65524252	C	A	0.29122	2.51847e-15	MAP3K11	Adipose Subcutaneous	GTEx v7
11	68883556	C	T	0.209249	1.14842e-07	TPCN2	Thyroid	GTEx v7
11	68883556	C	T	0.293023	3.86572e-08	TPCN2	Skin Not Sun Exposed Suprapubic	GTEx v7
11	68883556	C	T	0.305056	1.69849e-08	TPCN2	Nerve Tibial	GTEx v7
11	68883556	C	T	0.330173	1.23467e-22	TPCN2	Muscle Skeletal	GTEx v7
11	68883556	C	T	0.2693	2.92523e-09	TPCN2	Esophagus Muscularis	GTEx v7
11	68883556	C	T	-0.49415	2.31291e-11	RP11-554A11.7	Esophagus Muscularis	GTEx v7
11	68883556	C	T	0.234274	2.99742e-07	TPCN2	Esophagus Mucosa	GTEx v7
11	68883556	C	T	-0.510263	1.40858e-07	RP11-554A11.7	Esophagus Gastroesophageal Junction	GTEx v7
11	68883556	C	T	0.281753	1.04668e-08	TPCN2	Artery Tibial	GTEx v7
11	68883556	C	T	0.247952	9.14372e-07	TPCN2	Adipose Subcutaneous	GTEx v7
12	348785	T	C	-0.289989	3.42495e-07	SLC6A13	Tubulointerstitium	NephQTL (Nephrotic Syndrome)
12	348785	T	C	0.37846	1.15474e-13	SLC6A13	Thyroid	GTEx v7
12	348785	T	C	0.444911	2.77766e-06	CCDC77	Brain Hypothalamus	GTEx v7
12	3392351	A	G	0.19764	4.53364e-08	TSPAN9	Cells Transformed fibroblasts	GTEx v7
12	3392351	A	G	-0.250323	1.4513e-06	RP5-1063M23.1	Artery Tibial	GTEx v7
12	3392351	A	G	-0.33919	4.25371e-10	RP5-1063M23.2	Artery Tibial	GTEx v7
12	48736985	T	G	0.362079	1.86193e-07	RP1-228P16.1	Thyroid	GTEx v7
12	48736985	T	G	-0.29356	7.76672e-07	H1FNT	Thyroid	GTEx v7
12	48736985	T	G	-0.265663	1.92077e-06	RP1-228P16.4	Testis	GTEx v7
12	48736985	T	G	-0.78929	7.42457e-16	RP11-370I10.4	Testis	GTEx v7
12	48736985	T	G	-0.838516	3.10409e-13	RP11-370I10.4	Spleen	GTEx v7
12	48736985	T	G	-0.508642	1.84859e-16	H1FNT	Skin Sun Exposed Lower leg	GTEx v7
12	48736985	T	G	-0.204237	2.39722e-08	ZNF641	Skin Sun Exposed Lower leg	GTEx v7
12	48736985	T	G	-0.394335	5.08637e-07	H1FNT	Skin Not Sun Exposed Suprapubic	GTEx v7
12	48736985	T	G	-0.239591	3.50035e-08	ZNF641	Skin Not Sun Exposed Suprapubic	GTEx v7
12	48736985	T	G	-0.667791	1.36294e-13	H1FNT	Pituitary	GTEx v7
12	48736985	T	G	0.486387	8.44669e-09	RP1-228P16.1	Nerve Tibial	GTEx v7
12	48736985	T	G	-0.495497	3.03528e-18	H1FNT	Nerve Tibial	GTEx v7
12	48736985	T	G	-0.633864	2.13357e-28	H1FNT	Muscle Skeletal	GTEx v7
12	48736985	T	G	-0.400351	5.49095e-22	ZNF641	Muscle Skeletal	GTEx v7
12	48736985	T	G	-0.266141	2.52848e-07	H1FNT	Lung	GTEx v7
12	48736985	T	G	-0.52688	6.23064e-14	H1FNT	Esophagus Muscularis	GTEx v7
12	48736985	T	G	-0.388859	1.20484e-07	C12orf68	Esophagus Mucosa	GTEx v7
12	48736985	T	G	0.435581	1.67228e-07	RP1-228P16.1	Esophagus Gastroesophageal Junction	GTEx v7
12	48736985	T	G	-0.253524	1.30036e-11	ZNF641	Cells Transformed fibroblasts	GTEx v7
12	48736985	T	G	-0.429423	5.17274e-07	H1FNT	Brain Cortex	GTEx v7
12	48736985	T	G	-0.669811	7.49276e-17	H1FNT	Brain Cerebellum	GTEx v7
12	48736985	T	G	-0.670381	1.77116e-12	H1FNT	Brain Cerebellar Hemisphere	GTEx v7
12	48736985	T	G	-0.538504	1.09261e-20	H1FNT	Artery Tibial	GTEx v7
12	48736985	T	G	0.409563	5.78101e-08	OR8T1P	Artery Tibial	GTEx v7
12	48736985	T	G	0.396274	4.57071e-08	C12orf54	Artery Tibial	GTEx v7
12	48736985	T	G	-0.576591	3.69249e-09	H1FNT	Artery Coronary	GTEx v7
12	48736985	T	G	-0.398445	6.70782e-07	H1FNT	Artery Aorta	GTEx v7
12	48736985	T	G	0.449629	3.60978e-09	RP1-228P16.1	Adipose Visceral Omentum	GTEx v7
12	48736985	T	G	-0.472526	2.90276e-15	H1FNT	Adipose Subcutaneous	GTEx v7
12	57725197	G	A	0.184613	9.0971e-08	ARHGEF25	Artery Tibial	GTEx v7
12	57725197	G	A	0.25509	4.99505e-10	AC025165.8	Artery Tibial	GTEx v7
13	48654455	C	G	-0.141112	1.10169e-06	NUDT15	Lung	GTEx v7
13	48654455	C	G	-0.338829	3.2132e-09	MED4-AS1	Lung	GTEx v7
15	41496713	C	T	-0.257405	6.39289e-18	OIP5-AS1	Thyroid	GTEx v7
15	41496713	C	T	0.437326	9.2222e-25	RTF1	Thyroid	GTEx v7
15	41496713	C	T	0.0925302	1.33021e-06	CHP1	Skin Sun Exposed Lower leg	GTEx v7
15	41496713	C	T	-0.227735	1.62893e-12	OIP5-AS1	Skin Sun Exposed Lower leg	GTEx v7
15	41496713	C	T	-0.222916	1.21042e-08	OIP5-AS1	Skin Not Sun Exposed Suprapubic	GTEx v7
15	41496713	C	T	-0.464961	8.05788e-07	NUSAP1	Pituitary	GTEx v7
15	41496713	C	T	-0.420393	3.07164e-07	OIP5-AS1	Ovary	GTEx v7
15	41496713	C	T	-0.28693	7.68197e-15	OIP5-AS1	Nerve Tibial	GTEx v7
15	41496713	C	T	-0.426262	3.78658e-11	NUSAP1	Nerve Tibial	GTEx v7
15	41496713	C	T	0.393193	1.72184e-16	NDUFAF1	Muscle Skeletal	GTEx v7
15	41496713	C	T	-0.194986	3.28029e-08	OIP5-AS1	Lung	GTEx v7
15	41496713	C	T	-0.321279	3.91186e-07	NUSAP1	Heart Left Ventricle	GTEx v7
15	41496713	C	T	0.23888	4.83524e-06	NDUFAF1	Heart Left Ventricle	GTEx v7
15	41496713	C	T	-0.288326	4.30597e-10	OIP5-AS1	Esophagus Muscularis	GTEx v7
15	41496713	C	T	0.221526	5.69741e-09	NDUFAF1	Esophagus Muscularis	GTEx v7
15	41496713	C	T	0.0932796	6.15333e-06	CHP1	Esophagus Mucosa	GTEx v7
15	41496713	C	T	-0.250106	5.31744e-09	OIP5-AS1	Esophagus Mucosa	GTEx v7
15	41496713	C	T	0.249788	1.84601e-09	NDUFAF1	Esophagus Mucosa	GTEx v7
15	41496713	C	T	0.217289	5.31343e-06	NDUFAF1	Esophagus Gastroesophageal Junction	GTEx v7
15	41496713	C	T	-0.309156	2.69099e-09	OIP5-AS1	Colon Transverse	GTEx v7
15	41496713	C	T	-0.173432	4.3382e-07	OIP5-AS1	Cells Transformed fibroblasts	GTEx v7
15	41496713	C	T	0.434693	1.12955e-06	NDUFAF1	Cells EBV-transformed lymphocytes	GTEx v7
15	41496713	C	T	-0.263612	6.30782e-14	OIP5-AS1	Breast Mammary Tissue	GTEx v7
15	41496713	C	T	-0.563569	2.58364e-06	NUSAP1	Brain Putamen basal ganglia	GTEx v7
15	41496713	C	T	-0.543141	6.05752e-07	NUSAP1	Brain Nucleus accumbens basal ganglia	GTEx v7
15	41496713	C	T	-0.505138	8.18004e-07	NUSAP1	Brain Cortex	GTEx v7
15	41496713	C	T	-0.680587	2.58274e-11	NUSAP1	Brain Caudate basal ganglia	GTEx v7
15	41496713	C	T	-0.561427	1.38022e-06	NUSAP1	Brain Anterior cingulate cortex BA24	GTEx v7
15	41496713	C	T	-0.186824	1.18566e-09	OIP5-AS1	Artery Tibial	GTEx v7
15	41496713	C	T	-0.234021	2.17882e-09	OIP5-AS1	Artery Aorta	GTEx v7
15	41496713	C	T	-0.172267	6.16739e-06	OIP5-AS1	Adipose Visceral Omentum	GTEx v7
15	41496713	C	T	-0.23589	2.82651e-12	OIP5-AS1	Adipose Subcutaneous	GTEx v7
15	45649813	C	A	-0.279056	1.13137e-08	GATM	Whole Blood	GTEx v7
15	45649813	C	A	0.359968	1.71505e-14	SPATA5L1	Whole Blood	GTEx v7
15	45649813	C	A	-0.687597	5.98773e-10	CTD-2651B20.3	Vagina	GTEx v7
15	45649813	C	A	-0.688293	7.33758e-08	SLC28A2	Uterus	GTEx v7
15	45649813	C	A	-0.920438	9.40123e-13	CTD-2651B20.3	Uterus	GTEx v7
15	45649813	C	A	-0.535857	1.07253e-06	CTD-2651B20.4	Uterus	GTEx v7
15	45649813	C	A	0.219794	3.05288e-08	CTD-2651B20.1	Thyroid	GTEx v7
15	45649813	C	A	-0.627253	9.87219e-22	SLC28A2	Thyroid	GTEx v7
15	45649813	C	A	-0.84968	4.58637e-49	CTD-2651B20.3	Thyroid	GTEx v7
15	45649813	C	A	-0.594769	1.99502e-24	CTD-2651B20.4	Thyroid	GTEx v7
15	45649813	C	A	-0.290387	2.48983e-19	GATM	Thyroid	GTEx v7
15	45649813	C	A	0.371081	4.3067e-15	SPATA5L1	Thyroid	GTEx v7
15	45649813	C	A	-0.85078	1.77178e-25	CTD-2651B20.3	Testis	GTEx v7
15	45649813	C	A	-0.915405	2.21439e-27	CTD-2651B20.4	Testis	GTEx v7
15	45649813	C	A	-0.175502	5.45698e-07	C15orf48	Testis	GTEx v7
15	45649813	C	A	-0.805826	8.07931e-23	CTD-2651B20.3	Stomach	GTEx v7
15	45649813	C	A	-0.465333	1.21891e-07	CTD-2651B20.4	Stomach	GTEx v7
15	45649813	C	A	-0.564103	7.467e-07	CTD-2651B20.3	Spleen	GTEx v7
15	45649813	C	A	-0.596512	5.78467e-08	CTD-2651B20.4	Spleen	GTEx v7
15	45649813	C	A	-0.666279	3.40352e-10	CTD-2651B20.3	Small Intestine Terminal Ileum	GTEx v7
15	45649813	C	A	-0.432167	5.13401e-08	CTD-2651B20.4	Small Intestine Terminal Ileum	GTEx v7
15	45649813	C	A	-0.7292	4.74439e-34	CTD-2651B20.3	Skin Sun Exposed Lower leg	GTEx v7
15	45649813	C	A	-0.841198	1.83799e-47	CTD-2651B20.4	Skin Sun Exposed Lower leg	GTEx v7
15	45649813	C	A	-0.171349	3.8955e-09	GATM	Skin Sun Exposed Lower leg	GTEx v7
15	45649813	C	A	0.189818	1.56764e-09	SPATA5L1	Skin Sun Exposed Lower leg	GTEx v7
15	45649813	C	A	-0.807631	6.95601e-30	CTD-2651B20.3	Skin Not Sun Exposed Suprapubic	GTEx v7
15	45649813	C	A	-0.743037	5.40158e-42	CTD-2651B20.4	Skin Not Sun Exposed Suprapubic	GTEx v7
15	45649813	C	A	0.203043	5.80309e-09	SPATA5L1	Skin Not Sun Exposed Suprapubic	GTEx v7
15	45649813	C	A	-0.728141	1.83186e-13	CTD-2651B20.3	Prostate	GTEx v7
15	45649813	C	A	-0.791581	1.09329e-11	SLC28A2	Pituitary	GTEx v7
15	45649813	C	A	-1.06872	4.90777e-24	CTD-2651B20.3	Pituitary	GTEx v7
15	45649813	C	A	0.4247	9.2093e-07	SPATA5L1	Pituitary	GTEx v7
15	45649813	C	A	-0.488637	3.14461e-08	CTD-2651B20.3	Pancreas	GTEx v7
15	45649813	C	A	-0.712187	1.686e-19	CTD-2651B20.4	Pancreas	GTEx v7
15	45649813	C	A	-0.712421	1.90195e-08	SLC28A2	Ovary	GTEx v7
15	45649813	C	A	-0.908588	1.99963e-14	CTD-2651B20.3	Ovary	GTEx v7
15	45649813	C	A	-0.657635	2.43606e-14	CTD-2651B20.4	Ovary	GTEx v7
15	45649813	C	A	-0.651696	6.12134e-22	SLC28A2	Nerve Tibial	GTEx v7
15	45649813	C	A	-0.927754	3.48544e-55	CTD-2651B20.3	Nerve Tibial	GTEx v7
15	45649813	C	A	-0.928592	5.1268e-74	CTD-2651B20.4	Nerve Tibial	GTEx v7
15	45649813	C	A	0.405442	1.51231e-22	SPATA5L1	Nerve Tibial	GTEx v7
15	45649813	C	A	-0.191155	4.15812e-06	SHF	Muscle Skeletal	GTEx v7
15	45649813	C	A	-0.69409	2.68411e-40	CTD-2651B20.3	Muscle Skeletal	GTEx v7
15	45649813	C	A	-0.392977	8.2716e-14	CTD-2651B20.4	Muscle Skeletal	GTEx v7
15	45649813	C	A	0.39748	5.37491e-20	GATM	Muscle Skeletal	GTEx v7
15	45649813	C	A	0.274525	1.4714e-13	SPATA5L1	Muscle Skeletal	GTEx v7
15	45649813	C	A	-0.875906	1.72784e-08	CTD-2651B20.3	Minor Salivary Gland	GTEx v7
15	45649813	C	A	-0.677422	5.6769e-29	CTD-2651B20.3	Lung	GTEx v7
15	45649813	C	A	-0.246897	2.40184e-08	GATM	Lung	GTEx v7
15	45649813	C	A	-0.436144	1.2757e-06	CTD-2651B20.3	Liver	GTEx v7
15	45649813	C	A	-0.444263	1.1656e-12	CTD-2651B20.4	Liver	GTEx v7
15	45649813	C	A	0.744716	3.75e-08	SPATA5L1	Kidney Cortex	Ko et al. 2017 (Normal Kidney)
15	45649813	C	A	-0.840475	2.22436e-29	CTD-2651B20.3	Heart Left Ventricle	GTEx v7
15	45649813	C	A	0.319584	7.61656e-11	SPATA5L1	Heart Left Ventricle	GTEx v7
15	45649813	C	A	-0.816102	1.56651e-30	CTD-2651B20.3	Heart Atrial Appendage	GTEx v7
15	45649813	C	A	0.359651	2.95865e-07	GATM	Heart Atrial Appendage	GTEx v7
15	45649813	C	A	-0.791327	8.07814e-38	CTD-2651B20.3	Esophagus Muscularis	GTEx v7
15	45649813	C	A	-0.505586	2.3975e-15	CTD-2651B20.4	Esophagus Muscularis	GTEx v7
15	45649813	C	A	0.36106	1.69344e-15	SPATA5L1	Esophagus Muscularis	GTEx v7
15	45649813	C	A	-0.613664	9.80358e-18	CTD-2651B20.3	Esophagus Mucosa	GTEx v7
15	45649813	C	A	-0.35372	1.43338e-12	GATM	Esophagus Mucosa	GTEx v7
15	45649813	C	A	0.287637	2.94431e-12	SPATA5L1	Esophagus Mucosa	GTEx v7
15	45649813	C	A	-0.942736	3.36588e-27	CTD-2651B20.3	Esophagus Gastroesophageal Junction	GTEx v7
15	45649813	C	A	-0.478704	9.40718e-09	CTD-2651B20.4	Esophagus Gastroesophageal Junction	GTEx v7
15	45649813	C	A	0.434091	2.43129e-13	SLC28A2	Colon Transverse	GTEx v7
15	45649813	C	A	-0.687128	4.23797e-20	CTD-2651B20.3	Colon Transverse	GTEx v7
15	45649813	C	A	-0.47113	9.7764e-10	CTD-2651B20.4	Colon Transverse	GTEx v7
15	45649813	C	A	-0.901198	6.30908e-32	CTD-2651B20.3	Colon Sigmoid	GTEx v7
15	45649813	C	A	-0.685642	1.6059e-15	CTD-2651B20.4	Colon Sigmoid	GTEx v7
15	45649813	C	A	0.497104	2.74805e-11	SPATA5L1	Colon Sigmoid	GTEx v7
15	45649813	C	A	-0.867449	7.03448e-36	CTD-2651B20.3	Cells Transformed fibroblasts	GTEx v7
15	45649813	C	A	0.419022	1.99051e-19	SPATA5L1	Cells Transformed fibroblasts	GTEx v7
15	45649813	C	A	-1.02415	1.0087e-34	CTD-2651B20.3	Breast Mammary Tissue	GTEx v7
15	45649813	C	A	0.296654	5.59554e-07	SPATA5L1	Breast Mammary Tissue	GTEx v7
15	45649813	C	A	-0.867982	1.08098e-09	CTD-2651B20.3	Brain Substantia nigra	GTEx v7
15	45649813	C	A	-0.946227	5.72596e-12	CTD-2651B20.4	Brain Substantia nigra	GTEx v7
15	45649813	C	A	0.651318	2.03582e-08	SHF	Brain Spinal cord cervical c-1	GTEx v7
15	45649813	C	A	-0.91424	5.94067e-11	CTD-2651B20.3	Brain Spinal cord cervical c-1	GTEx v7
15	45649813	C	A	-0.923879	2.70984e-13	CTD-2651B20.4	Brain Spinal cord cervical c-1	GTEx v7
15	45649813	C	A	-0.60124	1.33591e-07	SLC28A2	Brain Putamen basal ganglia	GTEx v7
15	45649813	C	A	-0.838388	5.16419e-10	CTD-2651B20.3	Brain Putamen basal ganglia	GTEx v7
15	45649813	C	A	-0.892375	2.23928e-17	CTD-2651B20.4	Brain Putamen basal ganglia	GTEx v7
15	45649813	C	A	-0.919122	4.21474e-15	CTD-2651B20.3	Brain Nucleus accumbens basal ganglia	GTEx v7
15	45649813	C	A	-0.842454	4.98672e-17	CTD-2651B20.4	Brain Nucleus accumbens basal ganglia	GTEx v7
15	45649813	C	A	-0.891797	4.97904e-13	CTD-2651B20.3	Brain Hypothalamus	GTEx v7
15	45649813	C	A	-0.927634	2.16537e-12	CTD-2651B20.4	Brain Hypothalamus	GTEx v7
15	45649813	C	A	-0.903394	5.38115e-12	CTD-2651B20.3	Brain Hippocampus	GTEx v7
15	45649813	C	A	-0.827102	1.28412e-21	CTD-2651B20.4	Brain Hippocampus	GTEx v7
15	45649813	C	A	-0.789309	1.15239e-11	CTD-2651B20.3	Brain Frontal Cortex BA9	GTEx v7
15	45649813	C	A	-0.854057	5.56066e-14	CTD-2651B20.4	Brain Frontal Cortex BA9	GTEx v7
15	45649813	C	A	0.517716	2.08123e-06	SPATA5L1	Brain Frontal Cortex BA9	GTEx v7
15	45649813	C	A	-0.991536	1.16493e-18	CTD-2651B20.3	Brain Cortex	GTEx v7
15	45649813	C	A	-0.743866	8.90392e-13	CTD-2651B20.4	Brain Cortex	GTEx v7
15	45649813	C	A	-0.854941	1.54734e-13	CTD-2651B20.3	Brain Cerebellum	GTEx v7
15	45649813	C	A	-1.00495	3.01683e-29	CTD-2651B20.4	Brain Cerebellum	GTEx v7
15	45649813	C	A	0.414674	3.62331e-08	SPATA5L1	Brain Cerebellum	GTEx v7
15	45649813	C	A	-0.631875	5.72884e-07	SLC28A2	Brain Cerebellar Hemisphere	GTEx v7
15	45649813	C	A	-0.842653	3.09281e-12	CTD-2651B20.3	Brain Cerebellar Hemisphere	GTEx v7
15	45649813	C	A	-0.950263	2.57628e-26	CTD-2651B20.4	Brain Cerebellar Hemisphere	GTEx v7
15	45649813	C	A	0.477207	2.95497e-08	SPATA5L1	Brain Cerebellar Hemisphere	GTEx v7
15	45649813	C	A	-0.980267	4.28368e-16	CTD-2651B20.3	Brain Caudate basal ganglia	GTEx v7
15	45649813	C	A	-1.05585	2.62935e-23	CTD-2651B20.4	Brain Caudate basal ganglia	GTEx v7
15	45649813	C	A	-1.0211	4.87401e-15	CTD-2651B20.3	Brain Anterior cingulate cortex BA24	GTEx v7
15	45649813	C	A	-0.82076	2.48482e-11	CTD-2651B20.4	Brain Anterior cingulate cortex BA24	GTEx v7
15	45649813	C	A	-0.842916	3.06528e-09	CTD-2651B20.3	Brain Amygdala	GTEx v7
15	45649813	C	A	-0.914156	2.79701e-13	CTD-2651B20.4	Brain Amygdala	GTEx v7
15	45649813	C	A	0.705826	1.20495e-07	SPATA5L1	Brain Amygdala	GTEx v7
15	45649813	C	A	-0.868175	5.32235e-44	CTD-2651B20.3	Artery Tibial	GTEx v7
15	45649813	C	A	-0.735132	8.90386e-43	CTD-2651B20.4	Artery Tibial	GTEx v7
15	45649813	C	A	0.198093	1.85594e-07	GATM	Artery Tibial	GTEx v7
15	45649813	C	A	0.303217	1.18204e-15	SPATA5L1	Artery Tibial	GTEx v7
15	45649813	C	A	-0.882129	6.17883e-18	CTD-2651B20.3	Artery Coronary	GTEx v7
15	45649813	C	A	-0.659347	2.57476e-11	CTD-2651B20.4	Artery Coronary	GTEx v7
15	45649813	C	A	0.43844	5.56271e-06	CTD-2008A1.2	Artery Aorta	GTEx v7
15	45649813	C	A	-0.758953	3.97619e-27	CTD-2651B20.3	Artery Aorta	GTEx v7
15	45649813	C	A	-0.477035	5.95038e-09	CTD-2651B20.4	Artery Aorta	GTEx v7
15	45649813	C	A	0.418678	2.85515e-12	SPATA5L1	Artery Aorta	GTEx v7
15	45649813	C	A	-0.437362	7.12837e-09	SLC28A2	Adrenal Gland	GTEx v7
15	45649813	C	A	-0.820582	3.23548e-19	CTD-2651B20.3	Adrenal Gland	GTEx v7
15	45649813	C	A	-0.832927	6.26988e-35	CTD-2651B20.3	Adipose Visceral Omentum	GTEx v7
15	45649813	C	A	0.350624	7.22423e-13	SPATA5L1	Adipose Visceral Omentum	GTEx v7
15	45649813	C	A	-0.907727	1.46513e-43	CTD-2651B20.3	Adipose Subcutaneous	GTEx v7
15	45649813	C	A	-0.514463	8.8569e-17	CTD-2651B20.4	Adipose Subcutaneous	GTEx v7
15	45649813	C	A	0.352559	6.79028e-14	SPATA5L1	Adipose Subcutaneous	GTEx v7
15	53907948	G	A	0.470464	1.93812e-09	WDR72	Artery Tibial	GTEx v7
15	53907948	G	A	0.537514	3.67531e-07	WDR72	Artery Aorta	GTEx v7
15	63634405	G	T	0.213754	1.00673e-08	APH1B	Thyroid	GTEx v7
15	63634405	G	T	0.143627	5.1247e-07	APH1B	Skin Sun Exposed Lower leg	GTEx v7
15	63634405	G	T	0.183242	4.62611e-10	LACTB	Muscle Skeletal	GTEx v7
15	63634405	G	T	0.179407	3.60519e-08	LACTB	Esophagus Muscularis	GTEx v7
15	63634405	G	T	0.170308	1.5058e-06	LACTB	Artery Tibial	GTEx v7
15	63634405	G	T	0.196316	9.5121e-08	LACTB	Adipose Visceral Omentum	GTEx v7
15	63634405	G	T	0.164875	3.06809e-06	LACTB	Adipose Subcutaneous	GTEx v7
15	76195940	C	T	0.192508	6.68817e-06	MAN2C1	Skin Not Sun Exposed Suprapubic	GTEx v7
15	76195940	C	T	0.195459	4.08436e-06	UBE2Q2	Nerve Tibial	GTEx v7
15	99289638	C	G	0.221946	5.88798e-07	IGF1R	Heart Left Ventricle	GTEx v7
16	20392332	G	A	0.166715	2.07972e-06	PDILT	Testis	GTEx v7
16	68304392	C	A	0.242114	1.35512e-12	SLC7A6	Whole Blood	GTEx v7
16	68304392	C	A	0.162233	3.52599e-06	NFATC3	Thyroid	GTEx v7
16	68304392	C	A	-0.224716	1.38798e-10	PLA2G15	Thyroid	GTEx v7
16	68304392	C	A	-0.329599	1.10479e-20	SLC7A6	Thyroid	GTEx v7
16	68304392	C	A	-0.276317	1.49899e-08	PRMT7	Thyroid	GTEx v7
16	68304392	C	A	0.171559	2.90696e-06	NFATC3	Skin Sun Exposed Lower leg	GTEx v7
16	68304392	C	A	0.199746	1.59425e-07	NFATC3	Nerve Tibial	GTEx v7
16	68304392	C	A	-0.209626	5.96686e-08	PLA2G15	Nerve Tibial	GTEx v7
16	68304392	C	A	0.192936	4.48531e-07	SMPD3	Nerve Tibial	GTEx v7
16	68304392	C	A	0.145514	4.12323e-07	NFATC3	Lung	GTEx v7
16	68304392	C	A	0.219753	9.28624e-07	SLC7A6	Lung	GTEx v7
16	68304392	C	A	-0.230138	6.67087e-07	PLA2G15	Esophagus Muscularis	GTEx v7
16	68304392	C	A	-0.341683	2.4164e-11	PRMT7	Esophagus Muscularis	GTEx v7
16	68304392	C	A	-0.274496	1.82178e-09	PLA2G15	Esophagus Mucosa	GTEx v7
16	68304392	C	A	-0.346793	2.05209e-08	PRMT7	Esophagus Gastroesophageal Junction	GTEx v7
16	68304392	C	A	0.224379	1.75507e-07	NFATC3	Colon Transverse	GTEx v7
16	68304392	C	A	0.267216	4.39121e-06	SLC7A6	Colon Transverse	GTEx v7
16	68304392	C	A	-0.313171	1.60773e-06	PRMT7	Colon Transverse	GTEx v7
16	68304392	C	A	-0.354322	3.2766e-07	PRMT7	Colon Sigmoid	GTEx v7
16	68304392	C	A	0.328677	1.02549e-06	NFATC3	Brain Nucleus accumbens basal ganglia	GTEx v7
16	68304392	C	A	0.399424	1.00606e-07	SMPD3	Brain Cerebellum	GTEx v7
16	68304392	C	A	-0.258877	1.10964e-12	PLA2G15	Artery Tibial	GTEx v7
16	68304392	C	A	-0.231389	3.77878e-07	PRMT7	Artery Tibial	GTEx v7
16	68304392	C	A	-0.252264	2.99333e-06	PLA2G15	Artery Aorta	GTEx v7
16	68304392	C	A	0.214271	1.73133e-06	NFATC3	Adipose Visceral Omentum	GTEx v7
16	68304392	C	A	-0.239102	4.29822e-08	PRMT7	Adipose Subcutaneous	GTEx v7
16	69718112	G	A	-0.407697	1.60775e-11	RP11-419C5.2	Whole Blood	GTEx v7
16	69718112	G	A	0.145545	3.18423e-06	NFAT5	Thyroid	GTEx v7
16	69718112	G	A	-0.182695	2.301e-06	NOB1	Thyroid	GTEx v7
16	69718112	G	A	-0.399875	1.76399e-12	RP11-419C5.2	Thyroid	GTEx v7
16	69718112	G	A	-0.654791	2.74631e-13	RP11-419C5.2	Testis	GTEx v7
16	69718112	G	A	0.657765	2.54795e-13	PDXDC2P	Testis	GTEx v7
16	69718112	G	A	-0.485208	5.89195e-08	CLEC18C	Testis	GTEx v7
16	69718112	G	A	-0.317202	1.4339e-06	RP11-419C5.2	Stomach	GTEx v7
16	69718112	G	A	-0.347721	1.49389e-11	RP11-419C5.2	Skin Sun Exposed Lower leg	GTEx v7
16	69718112	G	A	0.415407	5.62883e-13	PDXDC2P	Skin Sun Exposed Lower leg	GTEx v7
16	69718112	G	A	-0.361067	1.28747e-10	RP11-419C5.2	Skin Not Sun Exposed Suprapubic	GTEx v7
16	69718112	G	A	0.321366	2.8075e-07	PDXDC2P	Skin Not Sun Exposed Suprapubic	GTEx v7
16	69718112	G	A	-0.485376	1.88086e-06	RP11-419C5.2	Prostate	GTEx v7
16	69718112	G	A	-0.605015	1.26328e-08	RP11-419C5.2	Pituitary	GTEx v7
16	69718112	G	A	-0.446433	3.19588e-12	RP11-419C5.2	Nerve Tibial	GTEx v7
16	69718112	G	A	-0.445949	1.07434e-14	RP11-419C5.2	Muscle Skeletal	GTEx v7
16	69718112	G	A	-0.419517	2.09718e-12	RP11-419C5.2	Lung	GTEx v7
16	69718112	G	A	0.297726	4.61105e-06	PDXDC2P	Lung	GTEx v7
16	69718112	G	A	-0.349966	1.78882e-06	RP11-419C5.2	Heart Left Ventricle	GTEx v7
16	69718112	G	A	-0.358227	2.45344e-06	RP11-419C5.2	Heart Atrial Appendage	GTEx v7
16	69718112	G	A	-0.507741	3.91636e-16	RP11-419C5.2	Esophagus Muscularis	GTEx v7
16	69718112	G	A	-0.412714	2.07911e-11	RP11-419C5.2	Esophagus Mucosa	GTEx v7
16	69718112	G	A	-0.460965	1.17468e-10	RP11-419C5.2	Esophagus Gastroesophageal Junction	GTEx v7
16	69718112	G	A	-0.325289	4.96737e-08	RP11-419C5.2	Colon Transverse	GTEx v7
16	69718112	G	A	-0.518445	9.16279e-11	RP11-419C5.2	Cells Transformed fibroblasts	GTEx v7
16	69718112	G	A	-0.640587	2.15987e-07	RP11-419C5.2	Brain Hypothalamus	GTEx v7
16	69718112	G	A	-0.555812	3.92039e-07	RP11-419C5.2	Brain Frontal Cortex BA9	GTEx v7
16	69718112	G	A	-0.64738	9.20019e-08	RP11-419C5.2	Brain Cerebellum	GTEx v7
16	69718112	G	A	-0.516221	4.57201e-06	RP11-419C5.2	Brain Cerebellar Hemisphere	GTEx v7
16	69718112	G	A	-0.774609	2.57178e-09	RP11-419C5.2	Brain Amygdala	GTEx v7
16	69718112	G	A	0.322669	8.87352e-07	CLEC18A	Artery Tibial	GTEx v7
16	69718112	G	A	-0.411594	5.48351e-13	RP11-419C5.2	Artery Tibial	GTEx v7
16	69718112	G	A	-0.464735	1.16108e-08	RP11-419C5.2	Artery Aorta	GTEx v7
16	69718112	G	A	-0.384317	1.3305e-07	RP11-419C5.2	Adipose Visceral Omentum	GTEx v7
16	69718112	G	A	-0.314533	8.68375e-08	RP11-419C5.2	Adipose Subcutaneous	GTEx v7
16	69718112	G	A	0.363335	1.12727e-08	PDXDC2P	Adipose Subcutaneous	GTEx v7
16	73024276	C	T	0.187568	3.5272e-09	ZFHX3	Skin Sun Exposed Lower leg	GTEx v7
16	73024276	C	T	0.423611	7.64602e-36	ZFHX3	Cells Transformed fibroblasts	GTEx v7
16	73024276	C	T	0.322041	9.68754e-07	RP11-346C20.4	Cells Transformed fibroblasts	GTEx v7
16	73024276	C	T	0.303075	3.85214e-11	RP11-346C20.3	Cells Transformed fibroblasts	GTEx v7
16	89738346	A	G	-0.422742	9.2606e-11	DPEP1	Tubulointerstitium	NephQTL (Nephrotic Syndrome)
17	19428610	A	G	-0.497319	2.80442e-21	SLC47A1	Thyroid	GTEx v7
17	19428610	A	G	-0.310263	4.64419e-08	SLC47A1	Stomach	GTEx v7
17	19428610	A	G	-0.480772	1.69481e-07	SLC47A1	Ovary	GTEx v7
17	19428610	A	G	-0.455137	1.88786e-06	RP11-1113L8.1	Ovary	GTEx v7
17	19428610	A	G	-0.607465	2.16604e-27	SLC47A1	Nerve Tibial	GTEx v7
17	19428610	A	G	0.226225	6.60251e-06	SLC47A1	Lung	GTEx v7
17	19428610	A	G	-0.593656	2.26673e-14	SLC47A1	Heart Atrial Appendage	GTEx v7
17	19428610	A	G	-0.457094	9.14552e-12	SLC47A1	Esophagus Muscularis	GTEx v7
17	19428610	A	G	-0.452057	5.10361e-15	SLC47A1	Esophagus Mucosa	GTEx v7
17	19428610	A	G	-0.526665	2.4504e-10	SLC47A1	Esophagus Gastroesophageal Junction	GTEx v7
17	19428610	A	G	-0.516022	4.35312e-09	SLC47A1	Colon Sigmoid	GTEx v7
17	19428610	A	G	-0.799117	2.09333e-38	SLC47A1	Cells Transformed fibroblasts	GTEx v7
17	19428610	A	G	0.55458	2.6039e-07	SLC47A1	Brain Putamen basal ganglia	GTEx v7
17	19428610	A	G	-0.441663	1.43708e-20	SLC47A1	Artery Tibial	GTEx v7
17	19428610	A	G	-0.33201	4.44904e-06	SLC47A1	Artery Aorta	GTEx v7
17	19428610	A	G	-0.364864	2.09255e-06	SLC47A1	Adipose Visceral Omentum	GTEx v7
17	34950239	C	T	0.215819	6.09205e-07	ZNHIT3	Whole Blood	GTEx v7
17	34950239	C	T	-0.128793	3.04071e-07	MYO19	Whole Blood	GTEx v7
17	34950239	C	T	0.100416	2.01422e-07	GGNBP2	Whole Blood	GTEx v7
17	34950239	C	T	-0.215404	2.37064e-08	ZNHIT3	Thyroid	GTEx v7
17	34950239	C	T	0.17854	1.31476e-09	GGNBP2	Thyroid	GTEx v7
17	34950239	C	T	0.286185	1.2781e-06	CTB-75G16.3	Thyroid	GTEx v7
17	34950239	C	T	0.377666	3.66279e-12	ZNHIT3	Testis	GTEx v7
17	34950239	C	T	0.212534	7.80805e-12	GGNBP2	Testis	GTEx v7
17	34950239	C	T	0.386045	2.23258e-06	CTB-75G16.3	Testis	GTEx v7
17	34950239	C	T	0.315242	1.13543e-09	GGNBP2	Stomach	GTEx v7
17	34950239	C	T	0.482936	1.19861e-06	CTB-75G16.3	Spleen	GTEx v7
17	34950239	C	T	-0.177571	1.92571e-07	ZNHIT3	Skin Sun Exposed Lower leg	GTEx v7
17	34950239	C	T	0.236919	1.23167e-14	GGNBP2	Skin Sun Exposed Lower leg	GTEx v7
17	34950239	C	T	-0.247447	2.37863e-09	ZNHIT3	Skin Not Sun Exposed Suprapubic	GTEx v7
17	34950239	C	T	0.215278	4.97398e-09	GGNBP2	Skin Not Sun Exposed Suprapubic	GTEx v7
17	34950239	C	T	0.387541	6.14407e-06	CTB-75G16.3	Prostate	GTEx v7
17	34950239	C	T	0.281773	4.12643e-10	GGNBP2	Pancreas	GTEx v7
17	34950239	C	T	-0.284178	1.17721e-07	DHRS11	Pancreas	GTEx v7
17	34950239	C	T	-0.273384	5.16173e-20	MYO19	Nerve Tibial	GTEx v7
17	34950239	C	T	0.157115	1.30332e-09	GGNBP2	Nerve Tibial	GTEx v7
17	34950239	C	T	-0.256701	4.1335e-06	DHRS11	Nerve Tibial	GTEx v7
17	34950239	C	T	-0.272769	4.14916e-24	MYO19	Muscle Skeletal	GTEx v7
17	34950239	C	T	0.171166	6.92517e-18	GGNBP2	Muscle Skeletal	GTEx v7
17	34950239	C	T	-0.344927	3.17047e-20	DHRS11	Muscle Skeletal	GTEx v7
17	34950239	C	T	-0.157977	1.71701e-07	ZNHIT3	Lung	GTEx v7
17	34950239	C	T	-0.257045	3.87897e-15	MYO19	Lung	GTEx v7
17	34950239	C	T	0.171215	7.43836e-08	GGNBP2	Lung	GTEx v7
17	34950239	C	T	-0.356952	2.9187e-14	DHRS11	Lung	GTEx v7
17	34950239	C	T	-0.294054	3.30022e-10	MYO19	Heart Left Ventricle	GTEx v7
17	34950239	C	T	-0.324502	1.76267e-10	DHRS11	Heart Left Ventricle	GTEx v7
17	34950239	C	T	-0.23152	5.02031e-06	ZNHIT3	Heart Atrial Appendage	GTEx v7
17	34950239	C	T	-0.256169	2.64517e-12	MYO19	Heart Atrial Appendage	GTEx v7
17	34950239	C	T	-0.263409	1.17401e-15	MYO19	Esophagus Muscularis	GTEx v7
17	34950239	C	T	0.181796	2.02878e-12	GGNBP2	Esophagus Muscularis	GTEx v7
17	34950239	C	T	-0.25445	8.43903e-08	DHRS11	Esophagus Muscularis	GTEx v7
17	34950239	C	T	-0.409397	3.44774e-23	ZNHIT3	Esophagus Mucosa	GTEx v7
17	34950239	C	T	-0.184117	3.58791e-10	MYO19	Esophagus Mucosa	GTEx v7
17	34950239	C	T	0.339122	1.4651e-20	GGNBP2	Esophagus Mucosa	GTEx v7
17	34950239	C	T	-0.299033	1.31677e-14	DHRS11	Esophagus Mucosa	GTEx v7
17	34950239	C	T	-0.225097	2.20586e-06	MYO19	Esophagus Gastroesophageal Junction	GTEx v7
17	34950239	C	T	0.188825	5.41977e-07	GGNBP2	Esophagus Gastroesophageal Junction	GTEx v7
17	34950239	C	T	-0.367241	1.48689e-07	DHRS11	Esophagus Gastroesophageal Junction	GTEx v7
17	34950239	C	T	-0.298288	1.2824e-07	ZNHIT3	Colon Transverse	GTEx v7
17	34950239	C	T	-0.1771	6.96336e-07	MYO19	Colon Transverse	GTEx v7
17	34950239	C	T	0.32716	2.13623e-14	GGNBP2	Colon Transverse	GTEx v7
17	34950239	C	T	-0.19496	5.62788e-06	MYO19	Colon Sigmoid	GTEx v7
17	34950239	C	T	-0.338176	8.57967e-14	ZNHIT3	Cells Transformed fibroblasts	GTEx v7
17	34950239	C	T	-0.141997	4.11925e-06	MYO19	Cells Transformed fibroblasts	GTEx v7
17	34950239	C	T	0.307624	3.02319e-12	GGNBP2	Cells Transformed fibroblasts	GTEx v7
17	34950239	C	T	-0.129396	7.18188e-07	DHRS11	Cells Transformed fibroblasts	GTEx v7
17	34950239	C	T	-0.435355	1.07621e-10	ZNHIT3	Cells EBV-transformed lymphocytes	GTEx v7
17	34950239	C	T	0.473073	3.45005e-06	GGNBP2	Cells EBV-transformed lymphocytes	GTEx v7
17	34950239	C	T	-0.430136	1.75072e-06	DHRS11	Cells EBV-transformed lymphocytes	GTEx v7
17	34950239	C	T	0.191231	5.89339e-08	GGNBP2	Breast Mammary Tissue	GTEx v7
17	34950239	C	T	-0.565107	2.21104e-12	DHRS11	Brain Putamen basal ganglia	GTEx v7
17	34950239	C	T	-0.543735	9.1666e-14	DHRS11	Brain Nucleus accumbens basal ganglia	GTEx v7
17	34950239	C	T	-0.401549	1.08158e-09	DHRS11	Brain Hypothalamus	GTEx v7
17	34950239	C	T	0.435253	6.52486e-06	CTB-75G16.3	Brain Hypothalamus	GTEx v7
17	34950239	C	T	-0.282791	1.78357e-06	DHRS11	Brain Hippocampus	GTEx v7
17	34950239	C	T	-0.565334	1.5872e-13	DHRS11	Brain Frontal Cortex BA9	GTEx v7
17	34950239	C	T	-0.573624	1.07615e-15	DHRS11	Brain Cortex	GTEx v7
17	34950239	C	T	0.411086	5.95445e-06	CTB-75G16.3	Brain Cortex	GTEx v7
17	34950239	C	T	-0.416505	4.30881e-16	DHRS11	Brain Cerebellum	GTEx v7
17	34950239	C	T	-0.356542	1.29165e-06	DHRS11	Brain Cerebellar Hemisphere	GTEx v7
17	34950239	C	T	0.350255	9.57561e-08	GGNBP2	Brain Caudate basal ganglia	GTEx v7
17	34950239	C	T	-0.418034	4.54271e-10	DHRS11	Brain Caudate basal ganglia	GTEx v7
17	34950239	C	T	-0.542289	7.28138e-12	DHRS11	Brain Anterior cingulate cortex BA24	GTEx v7
17	34950239	C	T	-0.621851	6.247e-09	DHRS11	Brain Amygdala	GTEx v7
17	34950239	C	T	-0.296614	1.13569e-22	MYO19	Artery Tibial	GTEx v7
17	34950239	C	T	0.198124	5.05952e-22	GGNBP2	Artery Tibial	GTEx v7
17	34950239	C	T	-0.401928	6.91192e-18	DHRS11	Artery Tibial	GTEx v7
17	34950239	C	T	-0.294295	2.14601e-11	MYO19	Artery Aorta	GTEx v7
17	34950239	C	T	0.260459	1.98261e-11	GGNBP2	Artery Aorta	GTEx v7
17	34950239	C	T	-0.396031	1.66882e-09	DHRS11	Artery Aorta	GTEx v7
17	34950239	C	T	0.379149	1.08753e-06	GGNBP2	Adrenal Gland	GTEx v7
17	34950239	C	T	-0.308668	6.01081e-16	MYO19	Adipose Visceral Omentum	GTEx v7
17	34950239	C	T	0.244069	2.50075e-06	GGNBP2	Adipose Visceral Omentum	GTEx v7
17	34950239	C	T	-0.29522	8.61753e-16	MYO19	Adipose Subcutaneous	GTEx v7
17	34950239	C	T	0.247088	3.70366e-16	GGNBP2	Adipose Subcutaneous	GTEx v7
17	37396679	T	C	0.207477	2.17571e-08	RP11-690G19.3	Thyroid	GTEx v7
17	37396679	T	C	0.200573	9.7262e-07	FBXL20	Thyroid	GTEx v7
17	37396679	T	C	-0.205053	1.13051e-08	PGAP3	Thyroid	GTEx v7
17	37396679	T	C	0.502201	1.68266e-07	FBXL20	Small Intestine Terminal Ileum	GTEx v7
17	37396679	T	C	0.359453	9.77265e-08	AC087491.2	Skin Not Sun Exposed Suprapubic	GTEx v7
17	37396679	T	C	-0.191821	3.93617e-07	PGAP3	Nerve Tibial	GTEx v7
17	37396679	T	C	-0.164539	1.59319e-08	PGAP3	Muscle Skeletal	GTEx v7
17	37396679	T	C	-0.891327	4.1e-08	PGAP3	Kidney Cortex	Ko et al. 2017 (Normal Kidney)
17	37396679	T	C	-0.253067	1.71427e-07	PGAP3	Heart Left Ventricle	GTEx v7
17	37396679	T	C	-0.21419	6.65684e-07	PNMT	Heart Atrial Appendage	GTEx v7
17	37396679	T	C	0.211725	4.74205e-06	FBXL20	Esophagus Muscularis	GTEx v7
17	37396679	T	C	0.251597	2.94621e-06	PPP1R1B	Esophagus Mucosa	GTEx v7
17	37396679	T	C	0.352844	4.21644e-09	FBXL20	Colon Transverse	GTEx v7
17	37396679	T	C	-0.15001	1.18707e-06	PGAP3	Colon Transverse	GTEx v7
17	37396679	T	C	-0.265683	2.2367e-07	STARD3	Cells Transformed fibroblasts	GTEx v7
17	37396679	T	C	0.20943	3.13979e-06	FBXL20	Breast Mammary Tissue	GTEx v7
17	37396679	T	C	-0.225059	3.90255e-06	PGAP3	Artery Aorta	GTEx v7
18	77156537	C	G	-0.35056	6.90052e-07	NFATC1	Testis	GTEx v7
18	77156537	C	G	0.262431	2.22697e-06	NFATC1	Stomach	GTEx v7
18	77156537	C	G	-0.435506	6.2917e-09	NFATC1	Pancreas	GTEx v7
18	77156537	C	G	-0.309253	2.72679e-24	NFATC1	Muscle Skeletal	GTEx v7
18	77156537	C	G	-0.235217	5.16852e-07	NFATC1	Heart Left Ventricle	GTEx v7
19	18384950	T	G	-0.243882	6.10469e-18	KIAA1683	Whole Blood	GTEx v7
19	18384950	T	G	-0.399059	2.87306e-06	KIAA1683	Vagina	GTEx v7
19	18384950	T	G	-0.372597	2.35461e-22	KIAA1683	Thyroid	GTEx v7
19	18384950	T	G	-0.326288	8.41996e-17	KIAA1683	Skin Sun Exposed Lower leg	GTEx v7
19	18384950	T	G	-0.30568	6.18861e-13	KIAA1683	Skin Not Sun Exposed Suprapubic	GTEx v7
19	18384950	T	G	-0.473802	2.5003e-10	KIAA1683	Pituitary	GTEx v7
19	18384950	T	G	-0.302502	5.9662e-07	KIAA1683	Pancreas	GTEx v7
19	18384950	T	G	-0.489079	1.19048e-07	KIAA1683	Ovary	GTEx v7
19	18384950	T	G	-0.34622	7.38571e-26	KIAA1683	Nerve Tibial	GTEx v7
19	18384950	T	G	-0.274556	7.87167e-11	KIAA1683	Muscle Skeletal	GTEx v7
19	18384950	T	G	-0.30078	1.82662e-17	KIAA1683	Lung	GTEx v7
19	18384950	T	G	-0.422043	1.69492e-15	KIAA1683	Heart Left Ventricle	GTEx v7
19	18384950	T	G	-0.39632	7.79908e-15	KIAA1683	Heart Atrial Appendage	GTEx v7
19	18384950	T	G	-0.383747	3.63022e-20	KIAA1683	Esophagus Muscularis	GTEx v7
19	18384950	T	G	-0.32816	1.41808e-13	KIAA1683	Esophagus Mucosa	GTEx v7
19	18384950	T	G	-0.347095	1.93839e-10	KIAA1683	Esophagus Gastroesophageal Junction	GTEx v7
19	18384950	T	G	-0.394357	7.76672e-13	KIAA1683	Colon Transverse	GTEx v7
19	18384950	T	G	-0.397297	9.50229e-12	KIAA1683	Colon Sigmoid	GTEx v7
19	18384950	T	G	-0.182754	2.07601e-06	KIAA1683	Cells Transformed fibroblasts	GTEx v7
19	18384950	T	G	-0.212624	8.38198e-08	KIAA1683	Breast Mammary Tissue	GTEx v7
19	18384950	T	G	-0.446997	4.03083e-06	KIAA1683	Brain Spinal cord cervical c-1	GTEx v7
19	18384950	T	G	-0.517395	1.6965e-06	KIAA1683	Brain Putamen basal ganglia	GTEx v7
19	18384950	T	G	-0.473102	3.49456e-13	KIAA1683	Brain Nucleus accumbens basal ganglia	GTEx v7
19	18384950	T	G	-0.446537	4.5246e-09	KIAA1683	Brain Hypothalamus	GTEx v7
19	18384950	T	G	-0.435969	5.57677e-06	KIAA1683	Brain Frontal Cortex BA9	GTEx v7
19	18384950	T	G	-0.594657	6.29444e-12	KIAA1683	Brain Cortex	GTEx v7
19	18384950	T	G	-0.519726	2.02239e-16	KIAA1683	Brain Cerebellum	GTEx v7
19	18384950	T	G	-0.393915	1.53684e-07	KIAA1683	Brain Cerebellar Hemisphere	GTEx v7
19	18384950	T	G	-0.468543	1.21425e-07	KIAA1683	Brain Caudate basal ganglia	GTEx v7
19	18384950	T	G	-0.494893	1.66438e-06	KIAA1683	Brain Amygdala	GTEx v7
19	18384950	T	G	-0.289468	7.13285e-16	KIAA1683	Artery Tibial	GTEx v7
19	18384950	T	G	-0.317242	5.75085e-06	KIAA1683	Artery Coronary	GTEx v7
19	18384950	T	G	-0.37415	1.28366e-13	KIAA1683	Artery Aorta	GTEx v7
19	18384950	T	G	-0.3599	2.74072e-07	KIAA1683	Adrenal Gland	GTEx v7
19	18384950	T	G	-0.239853	1.5333e-11	KIAA1683	Adipose Visceral Omentum	GTEx v7
19	18384950	T	G	-0.293668	1.24509e-17	KIAA1683	Adipose Subcutaneous	GTEx v7
19	33358355	T	C	-0.312546	5.53118e-10	SLC7A9	Tubulointerstitium	NephQTL (Nephrotic Syndrome)
19	33358355	T	C	0.437062	1.90947e-22	SLC7A9	Thyroid	GTEx v7
19	33358355	T	C	0.288277	8.90776e-09	NUDT19	Testis	GTEx v7
19	33358355	T	C	0.411502	3.81179e-07	SLC7A9	Testis	GTEx v7
19	33358355	T	C	0.379484	1.94238e-08	SLC7A9	Stomach	GTEx v7
19	33358355	T	C	0.532216	3.17231e-22	SLC7A9	Skin Sun Exposed Lower leg	GTEx v7
19	33358355	T	C	0.515456	8.73655e-17	SLC7A9	Skin Not Sun Exposed Suprapubic	GTEx v7
19	33358355	T	C	0.434509	3.57832e-08	SLC7A9	Pituitary	GTEx v7
19	33358355	T	C	0.397941	4.40005e-07	SLC7A9	Ovary	GTEx v7
19	33358355	T	C	0.441514	3.71781e-19	SLC7A9	Nerve Tibial	GTEx v7
19	33358355	T	C	-0.171534	2.3351e-06	PDCD5	Muscle Skeletal	GTEx v7
19	33358355	T	C	0.343921	6.20518e-12	SLC7A9	Lung	GTEx v7
19	33358355	T	C	0.299112	1.5237e-06	SLC7A9	Heart Atrial Appendage	GTEx v7
19	33358355	T	C	0.295519	4.05205e-08	SLC7A9	Esophagus Muscularis	GTEx v7
19	33358355	T	C	0.367358	5.82702e-11	SLC7A9	Esophagus Mucosa	GTEx v7
19	33358355	T	C	0.311097	2.70659e-06	SLC7A9	Esophagus Gastroesophageal Junction	GTEx v7
19	33358355	T	C	0.167757	3.61864e-07	NUDT19	Cells Transformed fibroblasts	GTEx v7
19	33358355	T	C	0.313438	3.51281e-06	SLC7A9	Cells Transformed fibroblasts	GTEx v7
19	33358355	T	C	0.349726	1.084e-07	SLC7A9	Breast Mammary Tissue	GTEx v7
19	33358355	T	C	0.380027	2.29771e-06	SLC7A9	Brain Cortex	GTEx v7
19	33358355	T	C	0.438198	7.22029e-08	SLC7A9	Brain Anterior cingulate cortex BA24	GTEx v7
19	33358355	T	C	0.188267	5.29654e-06	NUDT19	Artery Tibial	GTEx v7
19	33358355	T	C	0.354104	4.85728e-10	SLC7A9	Artery Tibial	GTEx v7
19	33358355	T	C	0.363439	1.04005e-08	SLC7A9	Artery Aorta	GTEx v7
19	33358355	T	C	0.38968	3.81237e-07	SLC7A9	Adrenal Gland	GTEx v7
19	33358355	T	C	0.346114	3.64683e-10	SLC7A9	Adipose Visceral Omentum	GTEx v7
19	33358355	T	C	0.457678	9.5311e-16	SLC7A9	Adipose Subcutaneous	GTEx v7
19	38441136	C	T	0.835553	1.09146e-11	AC012309.5	Vagina	GTEx v7
19	38441136	C	T	0.761733	7.20407e-29	AC012309.5	Thyroid	GTEx v7
19	38441136	C	T	-0.361576	1.36777e-22	ZNF781	Thyroid	GTEx v7
19	38441136	C	T	0.352486	1.29585e-09	CTD-2554C21.1	Thyroid	GTEx v7
19	38441136	C	T	-0.156677	3.29887e-06	CTD-2554C21.3	Thyroid	GTEx v7
19	38441136	C	T	0.80651	2.59333e-17	AC012309.5	Testis	GTEx v7
19	38441136	C	T	-0.435422	1.29884e-11	ZNF781	Testis	GTEx v7
19	38441136	C	T	0.420529	2.58034e-07	AC012309.5	Stomach	GTEx v7
19	38441136	C	T	0.589747	2.05432e-07	AC012309.5	Spleen	GTEx v7
19	38441136	C	T	0.465109	1.99862e-07	AC012309.5	Small Intestine Terminal Ileum	GTEx v7
19	38441136	C	T	0.532857	2.15777e-13	AC012309.5	Skin Sun Exposed Lower leg	GTEx v7
19	38441136	C	T	-0.210995	3.521e-06	ZNF571	Skin Sun Exposed Lower leg	GTEx v7
19	38441136	C	T	-0.244452	4.62473e-08	ZNF781	Skin Sun Exposed Lower leg	GTEx v7
19	38441136	C	T	0.538571	9.14174e-11	AC012309.5	Skin Not Sun Exposed Suprapubic	GTEx v7
19	38441136	C	T	-0.316692	1.88182e-09	ZNF781	Skin Not Sun Exposed Suprapubic	GTEx v7
19	38441136	C	T	0.76024	1.86593e-09	AC012309.5	Prostate	GTEx v7
19	38441136	C	T	0.735829	4.79577e-09	AC012309.5	Pituitary	GTEx v7
19	38441136	C	T	-0.53036	8.3438e-10	ZNF781	Pituitary	GTEx v7
19	38441136	C	T	0.610819	4.20152e-10	AC012309.5	Pancreas	GTEx v7
19	38441136	C	T	0.567851	1.44731e-06	AC012309.5	Ovary	GTEx v7
19	38441136	C	T	0.591847	1.05404e-18	AC012309.5	Nerve Tibial	GTEx v7
19	38441136	C	T	-0.266142	1.37425e-08	ZNF571-AS1	Nerve Tibial	GTEx v7
19	38441136	C	T	-0.222964	1.24143e-08	ZNF571	Nerve Tibial	GTEx v7
19	38441136	C	T	-0.234466	1.26549e-11	ZNF781	Nerve Tibial	GTEx v7
19	38441136	C	T	0.523126	2.55684e-17	AC012309.5	Muscle Skeletal	GTEx v7
19	38441136	C	T	-0.234769	1.4046e-06	ZNF607	Muscle Skeletal	GTEx v7
19	38441136	C	T	0.60715	3.10379e-16	AC012309.5	Lung	GTEx v7
19	38441136	C	T	-0.228771	1.522e-11	ZNF781	Lung	GTEx v7
19	38441136	C	T	0.795577	9.52324e-19	AC012309.5	Heart Left Ventricle	GTEx v7
19	38441136	C	T	-0.306917	9.56051e-12	ZNF781	Heart Left Ventricle	GTEx v7
19	38441136	C	T	0.759279	1.08288e-18	AC012309.5	Heart Atrial Appendage	GTEx v7
19	38441136	C	T	-0.329146	4.54258e-12	ZNF781	Heart Atrial Appendage	GTEx v7
19	38441136	C	T	-0.321523	1.38552e-07	CTD-2554C21.3	Heart Atrial Appendage	GTEx v7
19	38441136	C	T	0.266191	3.08885e-07	ZNF585B	Esophagus Muscularis	GTEx v7
19	38441136	C	T	0.733036	1.21838e-23	AC012309.5	Esophagus Muscularis	GTEx v7
19	38441136	C	T	-0.181656	8.11373e-09	ZNF793	Esophagus Muscularis	GTEx v7
19	38441136	C	T	-0.237079	6.07795e-06	ZNF571-AS1	Esophagus Muscularis	GTEx v7
19	38441136	C	T	-0.22687	1.00671e-08	ZNF781	Esophagus Muscularis	GTEx v7
19	38441136	C	T	-0.242691	3.26587e-08	CTD-2554C21.3	Esophagus Muscularis	GTEx v7
19	38441136	C	T	0.598242	2.05004e-14	AC012309.5	Esophagus Mucosa	GTEx v7
19	38441136	C	T	-0.212091	3.09303e-06	ZNF781	Esophagus Mucosa	GTEx v7
19	38441136	C	T	-0.386235	1.75869e-09	CTD-2554C21.3	Esophagus Mucosa	GTEx v7
19	38441136	C	T	0.686644	3.28434e-15	AC012309.5	Esophagus Gastroesophageal Junction	GTEx v7
19	38441136	C	T	-0.275287	7.0084e-08	ZNF781	Esophagus Gastroesophageal Junction	GTEx v7
19	38441136	C	T	0.377704	1.69067e-09	AC012309.5	Colon Transverse	GTEx v7
19	38441136	C	T	-0.171984	2.73363e-07	ZNF781	Colon Transverse	GTEx v7
19	38441136	C	T	0.653091	3.58908e-11	AC012309.5	Colon Sigmoid	GTEx v7
19	38441136	C	T	-0.229489	9.92418e-07	ZNF781	Colon Sigmoid	GTEx v7
19	38441136	C	T	0.723279	5.33933e-20	AC012309.5	Cells Transformed fibroblasts	GTEx v7
19	38441136	C	T	-0.327223	3.22093e-07	ZNF793	Cells Transformed fibroblasts	GTEx v7
19	38441136	C	T	-0.677049	1.86385e-23	ZNF781	Cells Transformed fibroblasts	GTEx v7
19	38441136	C	T	0.525252	2.81506e-11	AC012309.5	Breast Mammary Tissue	GTEx v7
19	38441136	C	T	-0.286402	6.44019e-08	ZNF781	Breast Mammary Tissue	GTEx v7
19	38441136	C	T	0.871659	4.24552e-08	AC012309.5	Brain Substantia nigra	GTEx v7
19	38441136	C	T	0.936399	1.14449e-07	AC012309.5	Brain Spinal cord cervical c-1	GTEx v7
19	38441136	C	T	0.937017	9.04992e-08	AC012309.5	Brain Putamen basal ganglia	GTEx v7
19	38441136	C	T	0.935469	6.55561e-09	AC012309.5	Brain Nucleus accumbens basal ganglia	GTEx v7
19	38441136	C	T	0.768031	5.58709e-06	AC012309.5	Brain Hypothalamus	GTEx v7
19	38441136	C	T	0.828969	3.29067e-10	AC012309.5	Brain Hippocampus	GTEx v7
19	38441136	C	T	1.01741	1.3129e-11	AC012309.5	Brain Frontal Cortex BA9	GTEx v7
19	38441136	C	T	0.932637	1.18249e-11	AC012309.5	Brain Cortex	GTEx v7
19	38441136	C	T	-0.421487	9.34274e-10	ZNF781	Brain Cortex	GTEx v7
19	38441136	C	T	0.635811	6.31362e-08	AC012309.5	Brain Cerebellum	GTEx v7
19	38441136	C	T	-0.266054	5.15921e-06	ZNF781	Brain Cerebellum	GTEx v7
19	38441136	C	T	-0.388528	5.43527e-07	ZNF781	Brain Cerebellar Hemisphere	GTEx v7
19	38441136	C	T	0.82488	2.70477e-12	AC012309.5	Brain Caudate basal ganglia	GTEx v7
19	38441136	C	T	0.89957	4.95535e-08	AC012309.5	Brain Anterior cingulate cortex BA24	GTEx v7
19	38441136	C	T	0.32981	2.53459e-14	ZNF585B	Artery Tibial	GTEx v7
19	38441136	C	T	0.755734	3.674e-33	AC012309.5	Artery Tibial	GTEx v7
19	38441136	C	T	-0.267394	1.40137e-06	ZNF571-AS1	Artery Tibial	GTEx v7
19	38441136	C	T	-0.241788	4.0257e-10	ZNF781	Artery Tibial	GTEx v7
19	38441136	C	T	0.558357	8.37969e-08	AC012309.5	Artery Coronary	GTEx v7
19	38441136	C	T	0.491931	5.87091e-08	AC012309.5	Artery Aorta	GTEx v7
19	38441136	C	T	-0.256465	4.80576e-07	ZNF781	Artery Aorta	GTEx v7
19	38441136	C	T	0.623667	1.93987e-09	AC012309.5	Adrenal Gland	GTEx v7
19	38441136	C	T	0.574373	3.97318e-17	HKR1	Adrenal Gland	GTEx v7
19	38441136	C	T	-0.362041	3.67306e-08	ZNF781	Adrenal Gland	GTEx v7
19	38441136	C	T	0.584132	1.05189e-14	AC012309.5	Adipose Visceral Omentum	GTEx v7
19	38441136	C	T	-0.341523	6.79405e-18	ZNF781	Adipose Visceral Omentum	GTEx v7
19	38441136	C	T	0.481059	1.18412e-09	AC012309.5	Adipose Subcutaneous	GTEx v7
19	38441136	C	T	-0.335826	2.78936e-16	ZNF781	Adipose Subcutaneous	GTEx v7
19	49217305	A	G	-0.705383	1.30768e-07	IZUMO1	Vagina	GTEx v7
19	49217305	A	G	-0.220185	1.55164e-08	NTN5	Thyroid	GTEx v7
19	49217305	A	G	-0.511604	1.93433e-12	IZUMO1	Thyroid	GTEx v7
19	49217305	A	G	-0.414946	7.37919e-15	RASIP1	Testis	GTEx v7
19	49217305	A	G	-0.180598	1.57287e-08	IZUMO1	Testis	GTEx v7
19	49217305	A	G	0.197361	8.41142e-09	FUT2	Stomach	GTEx v7
19	49217305	A	G	-0.489828	6.6091e-11	RASIP1	Stomach	GTEx v7
19	49217305	A	G	-0.329748	6.33655e-09	IZUMO1	Stomach	GTEx v7
19	49217305	A	G	-0.642922	5.93339e-11	IZUMO1	Spleen	GTEx v7
19	49217305	A	G	-0.256869	1.7035e-09	NTN5	Skin Sun Exposed Lower leg	GTEx v7
19	49217305	A	G	0.202499	7.4283e-07	FUT2	Skin Sun Exposed Lower leg	GTEx v7
19	49217305	A	G	-0.33141	6.21612e-15	RASIP1	Skin Sun Exposed Lower leg	GTEx v7
19	49217305	A	G	-0.47027	1.97323e-11	IZUMO1	Skin Sun Exposed Lower leg	GTEx v7
19	49217305	A	G	-0.322766	6.1022e-06	SEC1P	Skin Not Sun Exposed Suprapubic	GTEx v7
19	49217305	A	G	-0.237773	1.69603e-06	NTN5	Skin Not Sun Exposed Suprapubic	GTEx v7
19	49217305	A	G	0.374899	2.85052e-11	FUT2	Skin Not Sun Exposed Suprapubic	GTEx v7
19	49217305	A	G	-0.302428	1.64022e-11	RASIP1	Skin Not Sun Exposed Suprapubic	GTEx v7
19	49217305	A	G	0.352065	2.21049e-07	FUT2	Pituitary	GTEx v7
19	49217305	A	G	0.601018	1.69698e-12	FUT2	Pancreas	GTEx v7
19	49217305	A	G	-0.389315	4.47197e-07	IZUMO1	Pancreas	GTEx v7
19	49217305	A	G	-0.416211	6.20826e-08	IZUMO1	Nerve Tibial	GTEx v7
19	49217305	A	G	-0.126892	2.04886e-09	MAMSTR	Muscle Skeletal	GTEx v7
19	49217305	A	G	-0.36415	5.792e-09	IZUMO1	Muscle Skeletal	GTEx v7
19	49217305	A	G	-0.516381	1.09335e-29	IZUMO1	Lung	GTEx v7
19	49217305	A	G	-0.306886	1.36037e-06	FUT2	Heart Left Ventricle	GTEx v7
19	49217305	A	G	-0.496314	1.40246e-15	MAMSTR	Heart Left Ventricle	GTEx v7
19	49217305	A	G	-0.493414	1.85531e-11	IZUMO1	Heart Left Ventricle	GTEx v7
19	49217305	A	G	-0.430591	4.48665e-15	MAMSTR	Heart Atrial Appendage	GTEx v7
19	49217305	A	G	-0.493677	2.40961e-13	IZUMO1	Heart Atrial Appendage	GTEx v7
19	49217305	A	G	0.447635	8.41125e-22	FUT2	Esophagus Mucosa	GTEx v7
19	49217305	A	G	-0.497225	3.53934e-20	RASIP1	Esophagus Mucosa	GTEx v7
19	49217305	A	G	-0.564141	1.16266e-15	IZUMO1	Esophagus Mucosa	GTEx v7
19	49217305	A	G	-0.445334	6.09616e-06	IZUMO1	Colon Sigmoid	GTEx v7
19	49217305	A	G	-0.622862	1.4789e-18	RASIP1	Cells Transformed fibroblasts	GTEx v7
19	49217305	A	G	-0.362491	5.87379e-07	IZUMO1	Breast Mammary Tissue	GTEx v7
19	49217305	A	G	-0.656833	4.81553e-12	IZUMO1	Adrenal Gland	GTEx v7
19	49217305	A	G	-0.476979	2.08598e-13	IZUMO1	Adipose Visceral Omentum	GTEx v7
19	49217305	A	G	-0.43386	3.05817e-11	IZUMO1	Adipose Subcutaneous	GTEx v7
20	33529766	T	G	0.257031	1.84771e-12	MAP1LC3A	Thyroid	GTEx v7
20	33529766	T	G	0.134785	3.78238e-07	MYH7B	Thyroid	GTEx v7
20	33529766	T	G	-0.192591	1.83829e-08	RP4-614O4.12	Thyroid	GTEx v7
20	33529766	T	G	0.373101	1.07409e-09	MAP1LC3A	Testis	GTEx v7
20	33529766	T	G	0.410818	1.52515e-09	PIGU	Testis	GTEx v7
20	33529766	T	G	-0.133588	1.11674e-08	ITCH	Skin Sun Exposed Lower leg	GTEx v7
20	33529766	T	G	0.133169	3.89139e-07	MAP1LC3A	Skin Sun Exposed Lower leg	GTEx v7
20	33529766	T	G	-0.326271	1.7105e-14	RP4-614O4.12	Skin Sun Exposed Lower leg	GTEx v7
20	33529766	T	G	-0.138862	2.80581e-07	FAM83C	Skin Sun Exposed Lower leg	GTEx v7
20	33529766	T	G	0.267747	2.4063e-06	MAP1LC3A	Pituitary	GTEx v7
20	33529766	T	G	0.254079	5.86603e-06	MYH7B	Pancreas	GTEx v7
20	33529766	T	G	0.242031	3.19951e-13	MAP1LC3A	Nerve Tibial	GTEx v7
20	33529766	T	G	0.223449	1.16013e-07	ACSS2	Nerve Tibial	GTEx v7
20	33529766	T	G	-0.245665	2.05379e-12	RP4-614O4.12	Nerve Tibial	GTEx v7
20	33529766	T	G	0.152656	2.1548e-06	MAP1LC3A	Muscle Skeletal	GTEx v7
20	33529766	T	G	0.166438	2.02753e-08	ACSS2	Muscle Skeletal	GTEx v7
20	33529766	T	G	0.313015	1.08135e-19	GGT7	Muscle Skeletal	GTEx v7
20	33529766	T	G	0.121532	1.7909e-06	MAP1LC3A	Lung	GTEx v7
20	33529766	T	G	0.245029	9.62196e-10	MAP1LC3A	Heart Left Ventricle	GTEx v7
20	33529766	T	G	0.197454	3.02124e-07	MAP1LC3A	Heart Atrial Appendage	GTEx v7
20	33529766	T	G	0.230573	3.47688e-12	MAP1LC3A	Esophagus Muscularis	GTEx v7
20	33529766	T	G	-0.156626	1.97796e-06	TRPC4AP	Esophagus Mucosa	GTEx v7
20	33529766	T	G	0.297488	4.07272e-08	MYH7B	Colon Transverse	GTEx v7
20	33529766	T	G	0.286069	6.27213e-10	MAP1LC3A	Colon Sigmoid	GTEx v7
20	33529766	T	G	0.170994	6.35752e-06	MAP1LC3A	Breast Mammary Tissue	GTEx v7
20	33529766	T	G	-0.215307	1.51438e-06	TRPC4AP	Breast Mammary Tissue	GTEx v7
20	33529766	T	G	0.197162	2.86277e-06	MAP1LC3A	Brain Cortex	GTEx v7
20	33529766	T	G	0.43133	1.10849e-14	MAP1LC3A	Brain Cerebellum	GTEx v7
20	33529766	T	G	-0.44312	1.74359e-07	RP4-614O4.12	Brain Cerebellum	GTEx v7
20	33529766	T	G	0.388966	1.17324e-10	MAP1LC3A	Brain Cerebellar Hemisphere	GTEx v7
20	33529766	T	G	0.234786	3.05223e-06	MAP1LC3A	Brain Anterior cingulate cortex BA24	GTEx v7
20	33529766	T	G	0.206838	9.10761e-20	MAP1LC3A	Artery Tibial	GTEx v7
20	33529766	T	G	0.297515	1.33331e-12	MAP1LC3A	Artery Aorta	GTEx v7
20	33529766	T	G	0.260444	1.10392e-12	MAP1LC3A	Adipose Visceral Omentum	GTEx v7
20	33529766	T	G	0.271991	1.02189e-15	MAP1LC3A	Adipose Subcutaneous	GTEx v7
20	33529766	T	G	-0.237998	8.29261e-07	RP4-614O4.12	Adipose Subcutaneous	GTEx v7
20	57472174	C	T	-0.407464	2.78645e-12	RP1-309F20.4	Thyroid	GTEx v7
20	57472174	C	T	-0.321968	2.95411e-07	RP1-309F20.4	Skin Sun Exposed Lower leg	GTEx v7
20	57472174	C	T	-0.423147	4.60512e-06	RP1-309F20.4	Prostate	GTEx v7
20	62336334	T	C	-0.257882	1.54628e-06	STMN3	Thyroid	GTEx v7
20	62336334	T	C	-0.383995	1.64919e-18	LIME1	Thyroid	GTEx v7
20	62336334	T	C	-0.363539	1.3313e-10	LIME1	Testis	GTEx v7
20	62336334	T	C	-0.330592	1.59759e-09	LIME1	Skin Sun Exposed Lower leg	GTEx v7
20	62336334	T	C	-0.562419	1.34837e-08	LIME1	Pituitary	GTEx v7
20	62336334	T	C	-0.519975	1.21037e-09	LIME1	Pancreas	GTEx v7
20	62336334	T	C	-0.44932	2.39993e-23	LIME1	Nerve Tibial	GTEx v7
20	62336334	T	C	-0.27814	9.29691e-10	LIME1	Lung	GTEx v7
20	62336334	T	C	-0.357243	6.88606e-11	LIME1	Heart Left Ventricle	GTEx v7
20	62336334	T	C	-0.29411	8.50795e-07	LIME1	Heart Atrial Appendage	GTEx v7
20	62336334	T	C	-0.276952	2.03027e-08	LIME1	Esophagus Muscularis	GTEx v7
20	62336334	T	C	-0.346552	2.62739e-06	LIME1	Colon Sigmoid	GTEx v7
20	62336334	T	C	-0.262993	4.69193e-07	LIME1	Cells Transformed fibroblasts	GTEx v7
20	62336334	T	C	-0.532385	4.69321e-17	LIME1	Artery Tibial	GTEx v7
20	62336334	T	C	-0.40989	4.8692e-09	LIME1	Artery Aorta	GTEx v7
20	62336334	T	C	-0.346186	1.02802e-08	LIME1	Adipose Subcutaneous	GTEx v7
21	16582710	A	G	-0.161537	2.73827e-07	NRIP1	Esophagus Mucosa	GTEx v7
21	35356706	G	A	-0.147246	1.01875e-07	ATP5O	Thyroid	GTEx v7
21	35356706	G	A	-0.294304	1.64531e-06	ATP5O	Pancreas	GTEx v7
21	35356706	G	A	-0.106587	1.81262e-08	ATP5O	Muscle Skeletal	GTEx v7
21	35356706	G	A	0.257272	1.15736e-06	MRPS6	Cells Transformed fibroblasts	GTEx v7
21	37834258	T	C	0.537847	1.7563e-07	CLDN14	Pancreas	GTEx v7
22	38600542	C	T	-0.170825	2.26934e-08	PLA2G6	Thyroid	GTEx v7
22	38600542	C	T	0.219493	3.73989e-10	TMEM184B	Thyroid	GTEx v7
22	38600542	C	T	0.231328	7.16846e-07	BAIAP2L2	Stomach	GTEx v7
22	38600542	C	T	0.255294	1.87065e-07	BAIAP2L2	Skin Sun Exposed Lower leg	GTEx v7
22	38600542	C	T	0.210309	6.2072e-13	MAFF	Nerve Tibial	GTEx v7
22	38600542	C	T	-0.165082	1.21335e-07	PLA2G6	Nerve Tibial	GTEx v7
22	38600542	C	T	0.179318	7.87466e-07	TMEM184B	Nerve Tibial	GTEx v7
22	38600542	C	T	0.249708	4.53361e-08	TMEM184B	Esophagus Muscularis	GTEx v7
22	38600542	C	T	-0.340445	4.04433e-08	BAIAP2L2	Esophagus Mucosa	GTEx v7
22	38600542	C	T	0.154752	3.37775e-10	MAFF	Cells Transformed fibroblasts	GTEx v7
22	38600542	C	T	-0.118314	1.20423e-08	PLA2G6	Cells Transformed fibroblasts	GTEx v7
22	38600542	C	T	0.144045	5.20684e-06	TMEM184B	Cells Transformed fibroblasts	GTEx v7
22	38600542	C	T	-0.160794	2.86427e-07	PLA2G6	Artery Tibial	GTEx v7
22	38600542	C	T	0.144748	9.59313e-07	TMEM184B	Artery Tibial	GTEx v7
22	38600542	C	T	0.169942	4.08557e-10	MAFF	Adipose Subcutaneous	GTEx v7
22	40885499	T	C	-0.593944	3.89354e-07	RP5-1042K10.10	Testis	GTEx v7
22	40885499	T	C	-0.334651	8.8023e-08	MKL1	Muscle Skeletal	GTEx v7
X	18597869	C	A	-0.416618	6.8984e-12	CDKL5	Tubulointerstitium	NephQTL (Nephrotic Syndrome)
X	118630622	A	G	0.258887	6.82175e-10	CXorf56	Whole Blood	GTEx v7
X	118630622	A	G	0.27832	2.7197e-11	CXorf56	Thyroid	GTEx v7
X	118630622	A	G	0.280955	7.77624e-15	CXorf56	Testis	GTEx v7
X	118630622	A	G	0.312566	1.37261e-09	CXorf56	Stomach	GTEx v7
X	118630622	A	G	0.386509	2.30143e-08	CXorf56	Spleen	GTEx v7
X	118630622	A	G	-0.147751	1.90668e-09	SLC25A43	Skin Sun Exposed Lower leg	GTEx v7
X	118630622	A	G	0.183397	8.81172e-08	CXorf56	Skin Sun Exposed Lower leg	GTEx v7
X	118630622	A	G	0.215331	7.65816e-08	CXorf56	Skin Not Sun Exposed Suprapubic	GTEx v7
X	118630622	A	G	0.294446	1.97931e-07	CXorf56	Pituitary	GTEx v7
X	118630622	A	G	0.267356	2.83813e-06	CXorf56	Pancreas	GTEx v7
X	118630622	A	G	0.410235	2.44465e-25	CXorf56	Nerve Tibial	GTEx v7
X	118630622	A	G	0.43194	8.31165e-39	CXorf56	Muscle Skeletal	GTEx v7
X	118630622	A	G	0.215642	5.97165e-13	CXorf56	Lung	GTEx v7
X	118630622	A	G	0.596809	8.04376e-13	CXorf56	Liver	GTEx v7
X	118630622	A	G	0.381252	4.13567e-19	CXorf56	Heart Left Ventricle	GTEx v7
X	118630622	A	G	0.459777	5.45186e-23	CXorf56	Heart Atrial Appendage	GTEx v7
X	118630622	A	G	0.329779	3.15092e-19	CXorf56	Esophagus Muscularis	GTEx v7
X	118630622	A	G	-0.217146	7.96888e-14	SLC25A43	Esophagus Mucosa	GTEx v7
X	118630622	A	G	-0.0852625	4.5273e-07	SLC25A5	Esophagus Mucosa	GTEx v7
X	118630622	A	G	0.228424	2.33533e-12	CXorf56	Esophagus Mucosa	GTEx v7
X	118630622	A	G	0.268637	5.28363e-09	CXorf56	Esophagus Gastroesophageal Junction	GTEx v7
X	118630622	A	G	0.254628	3.43709e-07	CXorf56	Colon Transverse	GTEx v7
X	118630622	A	G	0.393909	9.03964e-14	CXorf56	Colon Sigmoid	GTEx v7
X	118630622	A	G	0.397996	1.53576e-13	CXorf56	Cells Transformed fibroblasts	GTEx v7
X	118630622	A	G	0.402158	1.5075e-11	CXorf56	Breast Mammary Tissue	GTEx v7
X	118630622	A	G	0.479289	1.06949e-06	CXorf56	Brain Spinal cord cervical c-1	GTEx v7
X	118630622	A	G	0.342734	6.43969e-12	CXorf56	Brain Nucleus accumbens basal ganglia	GTEx v7
X	118630622	A	G	0.415956	2.37325e-09	CXorf56	Brain Frontal Cortex BA9	GTEx v7
X	118630622	A	G	0.396831	1.96879e-07	CXorf56	Brain Cortex	GTEx v7
X	118630622	A	G	0.469656	3.08142e-11	CXorf56	Brain Cerebellum	GTEx v7
X	118630622	A	G	0.425493	1.14006e-10	CXorf56	Brain Cerebellar Hemisphere	GTEx v7
X	118630622	A	G	0.322898	2.71654e-07	CXorf56	Brain Caudate basal ganglia	GTEx v7
X	118630622	A	G	0.363067	1.03387e-27	CXorf56	Artery Tibial	GTEx v7
X	118630622	A	G	0.403486	6.24347e-11	CXorf56	Artery Coronary	GTEx v7
X	118630622	A	G	0.244099	3.35053e-08	CXorf56	Artery Aorta	GTEx v7
X	118630622	A	G	0.322898	1.48452e-13	CXorf56	Adipose Visceral Omentum	GTEx v7
X	118630622	A	G	0.324084	1.54235e-14	CXorf56	Adipose Subcutaneous	GTEx v7
