# Supplementary material for: Sex-specific and pleiotropic effects underlying kidney function identified from GWAS meta-analysis
Source: Nat Commun. 2019 Apr 23;10:1847. doi: 10.1038/s41467-019-09861-z (PMC6478837; doi:10.1038/s41467-019-09861-z)
Supplement: Supplementary file 11 — Supplementary Data 8 [file 41467_2019_9861_MOESM11_ESM.xlsx]

## Sheet: Supplementary data 8
DEPICT tissue enrichment
DEPICT results were obtained using DEPICT 1000 Genomes v1.1. Significant variants (p-value < 5x10-8) found in at least two studies were included with the European and East Asian reference panels used for identification of loci within DEPICT.
MeSH term	Name	MeSH first level term	MeSH second level term	Nominal P value	False discovery rate	Tissue-specific expression Z score gene 1	Tissue-specific expression Z score gene 2	Tissue-specific expression Z score gene 3	Tissue-specific expression Z score gene 4	Tissue-specific expression Z score gene 5	Tissue-specific expression Z score gene 6	Tissue-specific expression Z score gene 7	Tissue-specific expression Z score gene 8	Tissue-specific expression Z score gene 9	Tissue-specific expression Z score gene 10	Tissue-specific expression Z score gene 11	Tissue-specific expression Z score gene 12	Tissue-specific expression Z score gene 13	Tissue-specific expression Z score gene 14	Tissue-specific expression Z score gene 15	Tissue-specific expression Z score gene 16	Tissue-specific expression Z score gene 17	Tissue-specific expression Z score gene 18	Tissue-specific expression Z score gene 19	Tissue-specific expression Z score gene 20	Tissue-specific expression Z score gene 21	Tissue-specific expression Z score gene 22	Tissue-specific expression Z score gene 23	Tissue-specific expression Z score gene 24	Tissue-specific expression Z score gene 25	Tissue-specific expression Z score gene 26	Tissue-specific expression Z score gene 27	Tissue-specific expression Z score gene 28	Tissue-specific expression Z score gene 29	Tissue-specific expression Z score gene 30	Tissue-specific expression Z score gene 31	Tissue-specific expression Z score gene 32	Tissue-specific expression Z score gene 33	Tissue-specific expression Z score gene 34	Tissue-specific expression Z score gene 35	Tissue-specific expression Z score gene 36	Tissue-specific expression Z score gene 37	Tissue-specific expression Z score gene 38	Tissue-specific expression Z score gene 39	Tissue-specific expression Z score gene 40	Tissue-specific expression Z score gene 41	Tissue-specific expression Z score gene 42	Tissue-specific expression Z score gene 43	Tissue-specific expression Z score gene 44
A05.810	Urinary Tract	Urogenital System	Urinary Tract	2.1e-06	<0.01	ENSG00000235142 (7.8)	UMOD (7.7)	SLC22A2 (7.6)	NAT8 (7.6)	SLC34A1 (6.3)	LRP2 (6.0)	SLC6A13 (5.1)	SLC7A9 (4.6)	WDR72 (4.4)	C9orf71 (4.4)	ENSG00000230288 (4.3)	ENSG00000204872 (4.0)	KNG1 (3.3)	PBLD (3.3)	DCDC2 (3.2)	HOXD4 (2.9)	HOXD8 (2.9)	HOXD10 (2.7)	RNF152 (2.6)	RBKS (2.5)	CYP24A1 (2.4)	CA12 (2.4)	PAX8 (2.4)	SLC47A1 (2.2)	AGMAT (2.2)	SALL1 (2.2)	HOXD9 (2.2)	HOXD3 (2.1)	SLC22A7 (2.0)	A1CF (1.9)	ENSG00000242086 (1.8)	GATM (1.8)	PPARGC1A (1.8)	XYLB (1.8)	DAB2 (1.7)	ENSG00000229589 (1.7)	VEGFA (1.7)	RERG (1.7)	NDRG1 (1.6)	ENSG00000175892 (1.6)	TBX2 (1.5)	ENSG00000225138 (1.5)	CGNL1 (1.5)	ENSG00000237380 (1.5)
A05.810.453	Kidney	Urogenital System	Urinary Tract	2.83e-06	<0.01	ENSG00000235142 (8.5)	UMOD (8.5)	SLC22A2 (8.4)	NAT8 (8.3)	SLC34A1 (6.9)	LRP2 (6.6)	SLC6A13 (5.6)	SLC7A9 (5.1)	C9orf71 (4.8)	ENSG00000230288 (4.8)	WDR72 (4.6)	ENSG00000204872 (4.4)	KNG1 (3.7)	PBLD (3.7)	DCDC2 (3.5)	HOXD4 (3.1)	HOXD8 (3.1)	RBKS (2.9)	HOXD10 (2.8)	RNF152 (2.8)	PAX8 (2.6)	SLC47A1 (2.5)	CA12 (2.5)	AGMAT (2.5)	SALL1 (2.5)	CYP24A1 (2.3)	HOXD9 (2.3)	HOXD3 (2.3)	SLC22A7 (2.2)	A1CF (2.1)	PPARGC1A (2.1)	ENSG00000242086 (2.0)	GATM (2.0)	XYLB (2.0)	DAB2 (1.9)	RERG (1.9)	ENSG00000175892 (1.8)	ENSG00000229589 (1.8)	CGNL1 (1.7)	NDRG1 (1.7)	VEGFA (1.7)	AS3MT (1.6)	ENSG00000225138 (1.6)	ENSG00000237380 (1.6)
A10.336	Exocrine Glands	Tissues	Exocrine Glands	0.000418	<0.05	ACSM1 (6.0)	ENSG00000256900 (5.9)	SLC30A4 (5.9)	ENSG00000180458 (4.6)	CCDC121 (3.5)	ASTN2 (3.2)	ENSG00000226386 (3.0)	ENSG00000182648 (2.7)	NRG4 (2.6)	HOXD9 (2.4)	ENSG00000229589 (2.4)	THUMPD1 (2.4)	SLC15A2 (2.2)	KRTCAP3 (2.2)	ZFHX3 (2.1)	ZNF781 (2.1)	HOXD10 (2.0)	NDRG1 (2.0)	CGNL1 (2.0)	C10orf26 (2.0)	EAF2 (1.9)	SLC9B1 (1.8)	CASZ1 (1.8)	ZBTB46 (1.8)	METTL10 (1.8)	PGM5 (1.7)	HKR1 (1.7)	EYA4 (1.6)	TCEA3 (1.6)	ENSG00000236827 (1.6)	TMEM194B (1.5)	DACH1 (1.5)	SDCCAG8 (1.5)	ENSG00000238018 (1.5)	CISD2 (1.5)	SIPA1L3 (1.5)	ESRP2 (1.5)	SHROOM3 (1.5)	XYLB (1.4)	IQCH (1.4)	SIN3A (1.4)	STAMBP (1.4)	ENSG00000214293 (1.4)	RERG (1.4)
A03.620	Liver	Digestive System	Liver	0.000541	<0.05	C9 (13.5)	KNG1 (12.1)	SLC22A1 (10.3)	SLC22A7 (10.0)	GCKR (8.0)	CPS1 (7.6)	ENSG00000254235 (7.1)	NAT8 (6.2)	A1CF (6.2)	CLDN14 (6.1)	ENSG00000235142 (5.9)	PBLD (5.6)	ARG1 (5.5)	F12 (4.8)	SLC7A9 (4.7)	LCAT (4.7)	INHBC (4.5)	XYLB (4.4)	ZGPAT (4.2)	AGMAT (4.0)	RBKS (4.0)	ENSG00000253426 (3.6)	RNF152 (3.3)	WDR72 (3.2)	PPARGC1A (3.0)	ANXA9 (3.0)	AS3MT (2.8)	ORMDL3 (2.8)	SHH (2.7)	CCDC158 (2.7)	CERS2 (2.7)	GATM (2.6)	SLC9B2 (2.5)	NR1H3 (2.3)	SALL1 (2.3)	ETFA (2.3)	CGNL1 (2.2)	PPP1R3B (2.2)	SLC47A1 (2.2)	EFNA1 (2.1)	MTCH2 (2.1)	PTPN3 (2.0)	IGF2 (2.0)	DCDC2 (1.9)
A11.436	Epithelial Cells	Cells	Epithelial Cells	0.000611	<0.05	IQCH (2.2)	C2orf73 (2.0)	DCDC5 (1.6)	FBXO36 (1.5)	C16orf55 (1.4)	TSNAXIP1 (1.4)	AGBL2 (1.3)	PTPMT1 (1.3)	ENSG00000257839 (1.1)	NRG4 (1.1)	DGKH (1.1)	LARP4B (1.1)	NQO1 (1.1)	FBXO22 (1.0)	CPS1 (1.0)	PPM1G (1.0)	CEP89 (1.0)	EYA4 (0.9)	BCAS3 (0.9)	PSPH (0.9)	MAPKAPK5 (0.9)	ENSG00000236827 (0.9)	HMGB3P1 (0.9)	FAM175B (0.9)	ATP1B3 (0.9)	NFE2L2 (0.9)	DDB2 (0.9)	SLC7A6 (0.8)	PCNXL3 (0.8)	TARS2 (0.8)	MYO19 (0.8)	ENSG00000245538 (0.8)	PSMA5 (0.8)	ACSM1 (0.8)	AAGAB (0.8)	ISL2 (0.8)	ESRP2 (0.8)	DCDC2 (0.8)	CDK12 (0.8)	ORC4 (0.7)	TMEM51 (0.7)	COMMD4 (0.7)	RBKS (0.7)	ENSG00000230288 (0.7)
A10.336.707	Prostate	Tissues	Exocrine Glands	0.000666	<0.05	ENSG00000256900 (6.5)	SLC30A4 (6.4)	ACSM1 (6.4)	ENSG00000180458 (5.0)	CCDC121 (3.7)	ASTN2 (3.4)	ENSG00000226386 (3.2)	NRG4 (2.9)	ENSG00000182648 (2.8)	HOXD9 (2.6)	THUMPD1 (2.6)	ENSG00000229589 (2.6)	ZNF781 (2.3)	SLC15A2 (2.3)	HOXD10 (2.2)	ZFHX3 (2.2)	KRTCAP3 (2.2)	C10orf26 (2.2)	EAF2 (2.1)	NDRG1 (2.1)	SLC9B1 (2.1)	CGNL1 (2.0)	METTL10 (2.0)	ZBTB46 (1.9)	PGM5 (1.9)	HKR1 (1.9)	CASZ1 (1.8)	EYA4 (1.7)	SDCCAG8 (1.7)	DACH1 (1.7)	CISD2 (1.7)	TMEM194B (1.6)	RUFY2 (1.6)	ENSG00000236827 (1.6)	SIN3A (1.6)	ENSG00000238018 (1.6)	TCEA3 (1.6)	IQCH (1.5)	TFDP2 (1.5)	XYLB (1.5)	STAMBP (1.5)	ENSG00000214293 (1.5)	SHROOM3 (1.5)	ESRP2 (1.5)
A05.810.453.324	Kidney Cortex	Urogenital System	Urinary Tract	0.00149	<0.05	PAX8 (6.1)	UMOD (5.4)	KAAG1 (4.9)	DCDC2 (4.2)	HOXD10 (4.1)	SLC34A1 (4.1)	SIPA1L3 (4.1)	SLC6A13 (3.5)	SLC22A2 (3.5)	SALL1 (3.3)	HOXD4 (3.1)	MRPL33 (3.1)	CYP24A1 (3.0)	NAT8 (2.8)	ENSG00000237380 (2.6)	KNG1 (2.5)	COMMD4 (2.5)	PBLD (2.3)	SLC22A7 (2.3)	ORC4 (2.3)	LRP2 (2.3)	WDR72 (2.2)	RPS27L (2.2)	POLA2 (2.1)	ZNHIT3 (2.1)	HOXD1 (2.1)	MBD5 (2.0)	TRIM32 (2.0)	SLC2A4RG (2.0)	PARD3 (1.9)	CGNL1 (1.9)	MRPS21 (1.9)	GSS (1.9)	ENSG00000230288 (1.9)	BAIAP2L2 (1.9)	DDB2 (1.9)	FBXO22 (1.9)	HOXD8 (1.9)	PTPN3 (1.8)	HOXD3 (1.8)	SLC7A9 (1.8)	TMEM51 (1.7)	ENSG00000255020 (1.7)	CA12 (1.7)
A05.360.444	Genitalia Male	Urogenital System	Genitalia	0.0016	<0.05	SLC30A4 (5.1)	ACSM1 (4.7)	ENSG00000256900 (4.7)	ENSG00000180458 (4.3)	CCDC121 (3.1)	ASTN2 (2.8)	HOXD9 (2.5)	ENSG00000226386 (2.5)	SLC9B1 (2.3)	ENSG00000229589 (2.2)	NRG4 (2.2)	ZNF781 (2.1)	THUMPD1 (2.1)	HOXD10 (2.1)	C10orf26 (2.0)	ENSG00000182648 (1.8)	METTL10 (1.8)	ZFHX3 (1.7)	IQCH (1.7)	ZBTB46 (1.6)	TMEM194B (1.6)	RUFY2 (1.6)	KRTCAP3 (1.6)	EAF2 (1.5)	PGM5 (1.5)	SDCCAG8 (1.5)	SLC15A2 (1.5)	NDRG1 (1.5)	FBXO36 (1.5)	CGNL1 (1.5)	ACVR2A (1.4)	HKR1 (1.4)	CISD2 (1.4)	SIN3A (1.4)	PSPH (1.4)	SLC30A5 (1.4)	AS3MT (1.4)	EXD1 (1.3)	CASZ1 (1.3)	PTPN9 (1.3)	SIPA1L3 (1.3)	UBE2Q2 (1.3)	XYLB (1.3)	ENSG00000236827 (1.3)
A10.615	Membranes	Tissues	Membranes	0.00169	<0.05	SLC28A2 (2.7)	FUT2 (2.2)	CA12 (2.2)	MUC4 (1.8)	ERBB2 (1.8)	ILDR1 (1.7)	ENSG00000187446 (1.7)	DHRS11 (1.7)	MUC20 (1.7)	PBLD (1.6)	PGAP3 (1.5)	GOLPH3L (1.5)	NFE2L2 (1.5)	ESRP2 (1.5)	SHROOM3 (1.5)	OVOL1 (1.4)	C2orf73 (1.4)	AGBL2 (1.4)	KRTCAP3 (1.4)	MFSD6 (1.4)	MECOM (1.3)	MUC1 (1.3)	ENSG00000188242 (1.3)	RBKS (1.3)	A1CF (1.3)	SMPD3 (1.3)	SQRDL (1.2)	GSDMB (1.2)	SLC9A3 (1.2)	IFT172 (1.2)	PTPN3 (1.1)	ACAD10 (1.1)	DCDC5 (1.1)	NQO1 (1.1)	GOLGB1 (1.1)	SNX33 (1.0)	SGSM3 (1.0)	FBXO36 (1.0)	ENSG00000214293 (1.0)	ABO (1.0)	KAT5 (1.0)	TP53INP2 (1.0)	ATP1B3 (1.0)	PSEN2 (1.0)
A06.407.071.140	Adrenal Cortex	Endocrine System	Endocrine Glands	0.00207	<0.05	CYP17A1 (10.3)	AS3MT (5.7)	CASP9 (4.6)	BRE (4.0)	KCNQ1 (4.0)	RBKS (3.6)	SLC47A1 (3.5)	SHH (3.3)	ZNF571 (3.0)	FNDC4 (3.0)	MRPL33 (3.0)	RERG (2.8)	ATP1B3 (2.7)	C10orf32 (2.7)	MAMSTR (2.6)	PGM5 (2.5)	MAN2C1 (2.5)	CNNM2 (2.5)	CERS2 (2.4)	IDI1 (2.4)	ZFHX3 (2.3)	ETV5 (2.3)	DAB2 (2.2)	ATXN2 (2.1)	DNER (2.1)	ENSG00000226386 (2.1)	IGF2 (2.0)	ARL15 (1.9)	FAM122A (1.9)	ZNF641 (1.9)	GTPBP4 (1.8)	DCAF12 (1.8)	VEGFA (1.8)	UBAP2 (1.8)	JUND (1.7)	HKR1 (1.7)	HOXD4 (1.7)	NDUFAF1 (1.7)	MRPS21 (1.7)	HOXD8 (1.7)	DPM3 (1.6)	RASIP1 (1.5)	GOLGB1 (1.5)	DACH1 (1.5)
A10.615.550	Mucous Membrane	Tissues	Membranes	0.00275	<0.20	SLC28A2 (3.4)	FUT2 (2.8)	DHRS11 (2.3)	MUC4 (2.3)	ILDR1 (2.3)	CA12 (2.2)	ENSG00000187446 (2.2)	MUC20 (2.1)	ERBB2 (2.0)	PGAP3 (2.0)	ESRP2 (1.9)	SHROOM3 (1.9)	OVOL1 (1.9)	GOLPH3L (1.8)	KRTCAP3 (1.8)	MFSD6 (1.8)	PBLD (1.7)	SMPD3 (1.7)	A1CF (1.7)	C2orf73 (1.7)	AGBL2 (1.7)	MUC1 (1.7)	RBKS (1.7)	MECOM (1.6)	ENSG00000188242 (1.6)	GSDMB (1.6)	NFE2L2 (1.6)	SLC9A3 (1.5)	PTPN3 (1.5)	IFT172 (1.4)	CASZ1 (1.4)	SGSM3 (1.3)	SQRDL (1.3)	KAT5 (1.3)	TP53INP2 (1.2)	DCDC5 (1.2)	ENSA (1.2)	ABO (1.2)	GOLGB1 (1.2)	EFNA1 (1.2)	ACSS2 (1.2)	ENSG00000214293 (1.2)	FBXO36 (1.1)	NQO1 (1.1)
A11.436.348	Hepatocytes	Cells	Epithelial Cells	0.00283	<0.20	A1CF (5.7)	GCKR (5.3)	AGMAT (5.2)	XYLB (5.0)	SLC7A9 (4.5)	SLC22A1 (4.4)	ENSG00000257839 (4.3)	CPS1 (4.3)	KNG1 (4.2)	C9 (4.1)	NAT8 (4.1)	CCDC158 (3.9)	SLC22A7 (3.7)	LCAT (3.7)	ENSG00000230288 (3.5)	ANXA9 (3.4)	GATA4 (3.2)	ENSG00000224189 (3.1)	ZFAND2A (3.1)	CNNM2 (2.8)	CLDN14 (2.8)	RBKS (2.6)	F12 (2.6)	CYP24A1 (2.6)	ETFA (2.6)	IGF2 (2.5)	DCDC2 (2.5)	PSPH (2.5)	ZGPAT (2.4)	ITCH (2.4)	ORMDL3 (2.4)	ARG1 (2.4)	ENSG00000235142 (2.3)	INHBC (2.3)	CERS2 (2.3)	ITPKA (2.2)	FBXO22 (2.2)	SALL1 (2.2)	PPM1G (2.2)	PIGU (2.2)	MTCH2 (2.1)	HOXD1 (2.1)	CDK12 (2.1)	SLC9B2 (2.1)
A03.556.249.124	Ileum	Digestive System	Gastrointestinal Tract	0.00388	<0.20	SLC7A9 (6.9)	SLC28A2 (4.4)	A1CF (4.4)	CSF3 (3.6)	DHRS11 (3.5)	PBLD (3.4)	ENSG00000204872 (3.1)	SLC9A3 (3.1)	BAIAP2L2 (3.0)	GSDMB (2.8)	ENSG00000230288 (2.7)	CPS1 (2.7)	SMPD3 (2.7)	C9orf71 (2.5)	ENSG00000188242 (2.5)	RBKS (2.4)	FUT2 (2.4)	ABO (2.3)	SIPA1L3 (2.1)	ENSG00000257955 (2.0)	ITPKA (2.0)	ACSS2 (1.9)	SHH (1.8)	MAF (1.8)	ENSG00000224189 (1.7)	KRTCAP3 (1.7)	ATP1B3 (1.6)	STC1 (1.5)	ZNF513 (1.5)	NAT8 (1.5)	SHROOM3 (1.5)	CASZ1 (1.5)	PIP5K1B (1.5)	VEGFA (1.5)	TMEM51 (1.5)	JUND (1.5)	SLC50A1 (1.4)	CHMP1A (1.4)	SNX33 (1.4)	GCKR (1.4)	AGMAT (1.4)	ARFRP1 (1.4)	NR1H3 (1.4)	MIEN1 (1.3)
A06.407.071	Adrenal Glands	Endocrine System	Endocrine Glands	0.00391	<0.20	CYP17A1 (8.6)	AS3MT (5.3)	CASP9 (4.0)	KCNQ1 (3.6)	BRE (3.5)	RBKS (3.1)	SHH (3.0)	SLC47A1 (2.9)	MRPL33 (2.9)	FNDC4 (2.6)	RERG (2.5)	ZNF571 (2.5)	MAMSTR (2.4)	CERS2 (2.3)	CNNM2 (2.3)	C10orf32 (2.2)	ZFHX3 (2.2)	PGM5 (2.2)	ETV5 (2.1)	MAN2C1 (2.1)	IGF2 (2.1)	IDI1 (2.0)	ATP1B3 (2.0)	ATXN2 (2.0)	JUND (1.8)	DNER (1.8)	DACH1 (1.8)	GTPBP4 (1.8)	VEGFA (1.8)	ENSG00000237380 (1.7)	HOXD8 (1.7)	UBAP2 (1.7)	ZNF641 (1.6)	DAB2 (1.6)	HOXD4 (1.6)	HKR1 (1.6)	MRPS21 (1.6)	DCAF12 (1.5)	ENSG00000226386 (1.5)	ENSG00000175892 (1.5)	DPM3 (1.4)	HOXD3 (1.3)	ARL15 (1.3)	GNAS (1.3)
A05.360	Genitalia	Urogenital System	Genitalia	0.00431	<0.20	DCDC2 (2.2)	HOXD3 (2.0)	HOXD9 (1.9)	PAX8 (1.7)	HOXD10 (1.6)	HOXD4 (1.5)	ENSG00000226363 (1.4)	CCDC121 (1.4)	ENSG00000175892 (1.3)	SLC30A4 (1.2)	DACH1 (1.2)	MUC1 (1.2)	KRTCAP3 (1.1)	ENSG00000180458 (1.1)	ENSG00000256900 (1.1)	KIAA1683 (1.1)	ENSG00000226386 (1.1)	HOXD8 (1.1)	GOLPH3L (1.0)	NRIP1 (1.0)	SHROOM3 (1.0)	ZFHX3 (1.0)	ENSG00000229589 (1.0)	ZNF607 (1.0)	KDM5A (1.0)	MECOM (1.0)	THUMPD1 (1.0)	HKR1 (0.9)	ACSM1 (0.9)	EFNA1 (0.9)	TFDP2 (0.9)	GRB7 (0.9)	RCN2 (0.9)	FAM47E (0.9)	GOLGB1 (0.9)	ZNF436 (0.9)	IGF2 (0.9)	ASTN2 (0.9)	ALMS1 (0.8)	RERG (0.8)	ZFP30 (0.8)	C10orf26 (0.8)	SALL1 (0.8)	VEGFA (0.8)
A06.407	Endocrine Glands	Endocrine System	Endocrine Glands	0.0063	<0.20	DCDC2 (2.7)	HOXD3 (2.7)	PAX8 (2.6)	ENSG00000226363 (2.0)	HOXD4 (2.0)	HOXD1 (1.6)	FAM47E (1.5)	ZNF607 (1.4)	MUC1 (1.4)	GRB7 (1.4)	ENSG00000175892 (1.4)	KDM5A (1.3)	TFDP2 (1.3)	KIAA1683 (1.3)	ALMS1 (1.2)	GOLPH3L (1.2)	ENSG00000226386 (1.1)	MECOM (1.1)	ENSG00000224189 (1.1)	HOXD8 (1.1)	HOXD9 (1.1)	DACH1 (1.1)	ZNF512 (1.1)	ORC4 (1.0)	HKR1 (1.0)	RCN2 (1.0)	NRIP1 (1.0)	KRTCAP2 (1.0)	THBS3 (1.0)	RPRD2 (1.0)	ZNF713 (1.0)	VEGFA (1.0)	KRTCAP3 (0.9)	AS3MT (0.9)	MRPS21 (0.9)	ENSG00000229481 (0.9)	RBKS (0.9)	EFNA1 (0.9)	MRPL33 (0.9)	IGF2 (0.9)	IFT172 (0.9)	ENSG00000229589 (0.9)	CYP17A1 (0.9)	CCDC121 (0.9)
A05.810.890	Urinary Bladder	Urogenital System	Urinary Tract	0.00969	<0.20	CYP24A1 (3.8)	SHH (3.0)	TBX2 (2.8)	WDR72 (2.6)	OVOL1 (2.4)	GRB7 (2.1)	ENSG00000226363 (2.1)	VEGFA (1.9)	ANXA9 (1.8)	TMEM51 (1.7)	ALMS1P (1.6)	ESRP2 (1.6)	KRTCAP3 (1.4)	ENSG00000203392 (1.4)	NRIP1 (1.4)	IGF2 (1.4)	KAAG1 (1.4)	MIEN1 (1.3)	GSDMB (1.3)	ZFHX3 (1.3)	MECOM (1.2)	MYO19 (1.2)	NDRG1 (1.2)	CA12 (1.2)	STC1 (1.2)	CSF3 (1.2)	ERBB2 (1.2)	MRM1 (1.2)	EFNA1 (1.1)	SNX33 (1.1)	CTSK (1.1)	HOXD1 (1.1)	MAFF (1.1)	RAI14 (1.0)	HOXD4 (1.0)	IGF2-AS (1.0)	TRIB1 (1.0)	HOXD10 (1.0)	SMAD3 (1.0)	ZNF436 (0.9)	ENSG00000259450 (0.9)	DUSP11 (0.9)	MCL1 (0.9)	ENSG00000229589 (0.9)
A02.165	Cartilage	Musculoskeletal System	Cartilage	0.01	<0.20	COL2A1 (10.6)	TNP1 (7.6)	CSPG4 (7.1)	ODF3L1 (7.0)	SLC22A1 (5.5)	WWP2 (4.1)	THBS3 (3.9)	DGKH (3.5)	CSF3 (3.4)	RELA (3.2)	KCNMA1 (3.0)	IGF2 (3.0)	ZBTB46 (2.9)	SMAD3 (2.8)	ALMS1-IT1 (2.8)	KAAG1 (2.8)	VEGFA (2.6)	STC1 (2.6)	ENSG00000257955 (2.5)	TMEM51 (2.4)	SLC9B2 (2.4)	FNBP4 (2.3)	ENSG00000189223 (2.3)	PHTF2 (2.3)	PRPF3 (2.3)	CHAC1 (2.2)	ENSG00000254235 (2.1)	IGF2-AS (2.0)	DIP2C (1.9)	ENSG00000203392 (1.9)	SLC50A1 (1.9)	DNM1P35 (1.9)	HNRNPH3 (1.9)	SENP1 (1.9)	PRRC2C (1.9)	SMAD7 (1.9)	NFAT5 (1.9)	CLDN14 (1.8)	EFNA1 (1.8)	ARNT (1.8)	SLC12A4 (1.7)	TRIB1 (1.7)	UBE2D3 (1.6)	ZFAND2A (1.6)
A04.531.520	Nasal Mucosa	Respiratory System	Nose	0.01	<0.20	C2orf73 (6.5)	AGBL2 (6.4)	DCDC5 (4.6)	IQCH (4.4)	TSNAXIP1 (4.3)	MUC4 (4.2)	FUT2 (3.9)	IFT172 (3.8)	ILDR1 (3.8)	MUC20 (3.8)	SLC15A2 (3.7)	FBXO36 (3.7)	MUC1 (3.7)	ENSG00000242086 (3.6)	SGSM3 (3.5)	SMPD3 (3.2)	TMEM116 (3.1)	PTPN3 (3.1)	SLC28A2 (3.0)	C16orf55 (2.9)	ERBB2 (2.8)	MFSD6 (2.8)	ENSG00000214293 (2.6)	NFE2L2 (2.6)	SMAD3 (2.6)	GOLGB1 (2.5)	PCNXL3 (2.4)	RBKS (2.3)	PGAP3 (2.3)	ENSG00000187446 (2.3)	NFAT5 (2.3)	ENSG00000188242 (2.3)	EYA4 (2.2)	NQO1 (2.2)	MED24 (2.1)	CA12 (2.1)	CYP24A1 (2.1)	KBTBD4 (2.1)	ENSG00000231064 (2.1)	ACP2 (2.1)	MECOM (2.1)	BCAS3 (2.0)	CHMP1A (2.0)	GSDMB (2.0)
A10.615.550.760	Respiratory Mucosa	Tissues	Membranes	0.01	<0.20	C2orf73 (6.5)	AGBL2 (6.4)	DCDC5 (4.6)	IQCH (4.4)	TSNAXIP1 (4.3)	MUC4 (4.2)	FUT2 (3.9)	IFT172 (3.8)	ILDR1 (3.8)	MUC20 (3.8)	SLC15A2 (3.7)	FBXO36 (3.7)	MUC1 (3.7)	ENSG00000242086 (3.6)	SGSM3 (3.5)	SMPD3 (3.2)	TMEM116 (3.1)	PTPN3 (3.1)	SLC28A2 (3.0)	C16orf55 (2.9)	ERBB2 (2.8)	MFSD6 (2.8)	ENSG00000214293 (2.6)	NFE2L2 (2.6)	SMAD3 (2.6)	GOLGB1 (2.5)	PCNXL3 (2.4)	RBKS (2.3)	PGAP3 (2.3)	ENSG00000187446 (2.3)	NFAT5 (2.3)	ENSG00000188242 (2.3)	EYA4 (2.2)	NQO1 (2.2)	MED24 (2.1)	CA12 (2.1)	CYP24A1 (2.1)	KBTBD4 (2.1)	ENSG00000231064 (2.1)	ACP2 (2.1)	MECOM (2.1)	BCAS3 (2.0)	CHMP1A (2.0)	GSDMB (2.0)
A09.531	Nose	Sense Organs	Nose	0.01	<0.20	C2orf73 (6.5)	AGBL2 (6.4)	DCDC5 (4.6)	IQCH (4.4)	TSNAXIP1 (4.3)	MUC4 (4.2)	FUT2 (3.9)	IFT172 (3.8)	ILDR1 (3.8)	MUC20 (3.8)	SLC15A2 (3.7)	FBXO36 (3.7)	MUC1 (3.7)	ENSG00000242086 (3.6)	SGSM3 (3.5)	SMPD3 (3.2)	TMEM116 (3.1)	PTPN3 (3.1)	SLC28A2 (3.0)	C16orf55 (2.9)	ERBB2 (2.8)	MFSD6 (2.8)	ENSG00000214293 (2.6)	NFE2L2 (2.6)	SMAD3 (2.6)	GOLGB1 (2.5)	PCNXL3 (2.4)	RBKS (2.3)	PGAP3 (2.3)	ENSG00000187446 (2.3)	NFAT5 (2.3)	ENSG00000188242 (2.3)	EYA4 (2.2)	NQO1 (2.2)	MED24 (2.1)	CA12 (2.1)	CYP24A1 (2.1)	KBTBD4 (2.1)	ENSG00000231064 (2.1)	ACP2 (2.1)	MECOM (2.1)	BCAS3 (2.0)	CHMP1A (2.0)	GSDMB (2.0)
A03.556.500.760.464	Parotid Gland	Digestive System	Gastrointestinal Tract	0.01	<0.20	IRX1 (4.6)	H1FNT (4.0)	ENSG00000253887 (4.0)	DNM1P35 (3.7)	RNF152 (3.5)	ENSG00000237781 (3.2)	ADARB2 (3.0)	MIEN1 (2.9)	IGF2-AS (2.9)	ENSG00000257839 (2.8)	PGAP3 (2.7)	ENSG00000256746 (2.6)	ERBB2 (2.6)	BAIAP2L2 (2.5)	SNX33 (2.5)	CGNL1 (2.5)	ACSM1 (2.4)	CASZ1 (2.3)	CELA2B (2.3)	KIAA1614 (2.3)	SHF (2.3)	ENSG00000253426 (2.2)	ENSG00000236827 (2.2)	PPP1R1B (2.2)	ENSG00000182648 (2.2)	WDR72 (2.2)	FAM53B (2.1)	NEIL1 (2.1)	SIPA1L3 (2.0)	TCEA3 (2.0)	GOLGB1 (1.9)	SGSM3 (1.9)	ARFRP1 (1.9)	ENSG00000173295 (1.9)	ENSG00000203392 (1.9)	ABO (1.9)	SNUPN (1.9)	PTPMT1 (1.9)	TNP1 (1.8)	ESRP2 (1.8)	WDR87 (1.8)	SLC34A1 (1.8)	CSF3 (1.8)	EFNA1 (1.8)
A06.407.900	Thyroid Gland	Endocrine System	Endocrine Glands	0.01	<0.20	PAX8 (5.8)	LRP2 (4.6)	ENSG00000229589 (3.3)	ENSG00000232564 (3.1)	FAM47E (2.9)	KIAA1683 (2.8)	WDR72 (2.8)	SALL1 (2.5)	PGAP3 (2.4)	ENSG00000242086 (2.2)	DCDC2 (2.1)	TRIB1 (2.0)	FBXO36 (2.0)	C10orf26 (2.0)	FAM53B (2.0)	CCDC158 (2.0)	FAM167A (1.9)	PLA2G6 (1.8)	CCDC121 (1.8)	ALMS1P (1.6)	ENSG00000229481 (1.6)	ENSG00000214293 (1.6)	EXOC6 (1.6)	FNBP4 (1.6)	KCNQ1 (1.5)	SLC25A45 (1.5)	VEGFA (1.5)	ZFHX3 (1.4)	IQCH (1.4)	RBKS (1.4)	ANXA9 (1.4)	HNRNPH3 (1.4)	SLC9B1 (1.4)	SIPA1L3 (1.4)	ENSG00000257955 (1.4)	CGNL1 (1.4)	KIAA1614 (1.4)	ESRP2 (1.4)	ZBTB46 (1.4)	KRTCAP2 (1.4)	TMEM194B (1.3)	PPARGC1A (1.3)	GOLPH3L (1.3)	ZNF540 (1.2)
A10.272	Epithelium	Tissues	Epithelium	0.02	<0.20	AGBL2 (3.9)	C2orf73 (3.4)	DCDC5 (2.7)	IQCH (2.6)	TSNAXIP1 (2.6)	SMPD3 (2.6)	PTPN3 (2.5)	FBXO36 (2.5)	FUT2 (2.4)	IFT172 (2.4)	MUC4 (2.3)	MUC1 (2.3)	ENSG00000242086 (2.3)	SGSM3 (2.1)	ILDR1 (2.1)	ERBB2 (2.1)	TMEM116 (2.0)	MUC20 (2.0)	SLC15A2 (2.0)	NFE2L2 (1.9)	CA12 (1.9)	MFSD6 (1.9)	GOLGB1 (1.8)	GRB7 (1.8)	PGAP3 (1.8)	PCNXL3 (1.7)	SLC28A2 (1.7)	SMAD3 (1.7)	ESRP2 (1.7)	ANXA9 (1.6)	C16orf55 (1.6)	CASZ1 (1.6)	NFAT5 (1.5)	TMEM51 (1.5)	ENSG00000187446 (1.4)	MED24 (1.4)	CHMP1A (1.4)	ENSG00000225138 (1.4)	ENSG00000214293 (1.4)	BCAS3 (1.3)	NQO1 (1.3)	KBTBD4 (1.3)	ENSA (1.3)	ENSG00000188242 (1.3)
A03.556.500.760	Salivary Glands	Digestive System	Gastrointestinal Tract	0.02	<0.20	IRX1 (4.4)	H1FNT (3.9)	ENSG00000253887 (3.7)	DNM1P35 (3.3)	ADARB2 (3.1)	RNF152 (3.1)	IGF2-AS (3.0)	ENSG00000237781 (3.0)	MIEN1 (2.9)	PGAP3 (2.9)	ENSG00000257839 (2.7)	CGNL1 (2.6)	SNX33 (2.5)	ENSG00000256746 (2.5)	CASZ1 (2.5)	BAIAP2L2 (2.5)	ERBB2 (2.4)	PPP1R1B (2.3)	WDR72 (2.2)	KIAA1614 (2.2)	ACSM1 (2.2)	SGSM3 (2.2)	NEIL1 (2.1)	WDR87 (2.1)	TCEA3 (2.1)	SIPA1L3 (2.1)	CELA2B (2.1)	SHF (2.0)	FAM53B (2.0)	ENSG00000253426 (2.0)	GOLGB1 (1.9)	ENSG00000236827 (1.9)	ENSG00000182648 (1.9)	FAM63A (1.9)	ACP2 (1.9)	PLA2G6 (1.8)	ENSG00000203392 (1.8)	ENSG00000173295 (1.8)	ESRP2 (1.8)	ABO (1.8)	PTPMT1 (1.7)	SLC34A1 (1.7)	SHH (1.7)	CSF3 (1.7)
A03.556.124.369	Intestinal Mucosa	Digestive System	Gastrointestinal Tract	0.02	<0.20	SLC28A2 (6.6)	A1CF (4.3)	DHRS11 (4.2)	HOXD1 (3.4)	PBLD (3.0)	GSDMB (3.0)	CNNM2 (3.0)	CA12 (3.0)	MUC4 (2.9)	ENSG00000224189 (2.9)	KRTCAP3 (2.9)	SHH (2.8)	ACSS2 (2.6)	ENSG00000182648 (2.6)	ILDR1 (2.5)	FUT2 (2.5)	PIP5K1B (2.5)	GOLPH3L (2.5)	PPP1R1B (2.5)	ABO (2.4)	SHROOM3 (2.4)	MECOM (2.3)	AGMAT (2.3)	SMPD3 (2.2)	ITPKA (2.2)	PGAP3 (2.0)	ACAD10 (1.9)	ESRP2 (1.9)	SQRDL (1.9)	HOXD10 (1.9)	ENSG00000256900 (1.9)	GSS (1.8)	BAIAP2L2 (1.8)	OVOL1 (1.8)	NDUFS3 (1.8)	KCNQ1 (1.8)	RNF152 (1.8)	AAGAB (1.7)	ENSG00000230102 (1.7)	MUC20 (1.7)	PSEN2 (1.7)	ENSG00000187446 (1.7)	IGF2-AS (1.7)	MUC1 (1.7)
A05.360.319.114.630	Ovary	Urogenital System	Genitalia	0.03	>=0.20	DCDC2 (3.5)	HOXD3 (3.3)	PAX8 (3.1)	ENSG00000226363 (2.6)	HOXD4 (2.4)	HOXD1 (2.3)	GRB7 (2.0)	MUC1 (2.0)	FAM47E (1.9)	ZNF607 (1.8)	ENSG00000224189 (1.6)	MECOM (1.6)	ALMS1 (1.5)	KDM5A (1.4)	KIAA1683 (1.4)	ENSG00000175892 (1.4)	THBS3 (1.4)	TFDP2 (1.3)	GOLPH3L (1.3)	ZNF512 (1.3)	RCN2 (1.3)	DACH1 (1.3)	KRTCAP3 (1.2)	NRIP1 (1.2)	ZNF713 (1.2)	ORC4 (1.2)	HOXD8 (1.2)	ENSG00000226386 (1.2)	KRTCAP2 (1.1)	EFNA1 (1.1)	HOXD9 (1.1)	IFT172 (1.1)	ENSG00000229481 (1.1)	SETDB1 (1.1)	ADAM1 (1.1)	RPRD2 (1.0)	APH1A (1.0)	MRPS21 (1.0)	SHROOM3 (1.0)	CELSR2 (1.0)	PRPF3 (1.0)	HKR1 (1.0)	FNBP4 (1.0)	PARD3 (1.0)
A05.360.319.114	Adnexa Uteri	Urogenital System	Genitalia	0.03	>=0.20	DCDC2 (3.5)	HOXD3 (3.3)	PAX8 (3.1)	ENSG00000226363 (2.6)	HOXD4 (2.4)	HOXD1 (2.3)	GRB7 (2.0)	MUC1 (2.0)	FAM47E (1.9)	ZNF607 (1.8)	ENSG00000224189 (1.6)	MECOM (1.6)	ALMS1 (1.5)	KDM5A (1.4)	KIAA1683 (1.4)	ENSG00000175892 (1.4)	THBS3 (1.4)	TFDP2 (1.4)	GOLPH3L (1.3)	ZNF512 (1.3)	RCN2 (1.3)	DACH1 (1.2)	KRTCAP3 (1.2)	NRIP1 (1.2)	ZNF713 (1.2)	ORC4 (1.2)	ENSG00000226386 (1.2)	HOXD8 (1.2)	KRTCAP2 (1.1)	EFNA1 (1.1)	IFT172 (1.1)	HOXD9 (1.1)	ENSG00000229481 (1.1)	SETDB1 (1.1)	ADAM1 (1.1)	RPRD2 (1.0)	APH1A (1.0)	MRPS21 (1.0)	SHROOM3 (1.0)	CELSR2 (1.0)	PRPF3 (1.0)	HKR1 (1.0)	FNBP4 (1.0)	PARD3 (1.0)
A06.407.312	Gonads	Endocrine System	Endocrine Glands	0.03	>=0.20	DCDC2 (3.4)	HOXD3 (3.4)	PAX8 (2.9)	ENSG00000226363 (2.5)	HOXD4 (2.4)	HOXD1 (2.2)	MUC1 (1.8)	GRB7 (1.8)	FAM47E (1.8)	ZNF607 (1.8)	ENSG00000175892 (1.6)	ENSG00000224189 (1.6)	MECOM (1.5)	KDM5A (1.5)	ALMS1 (1.5)	TFDP2 (1.4)	KIAA1683 (1.3)	HOXD9 (1.3)	GOLPH3L (1.3)	RCN2 (1.3)	ZNF512 (1.3)	HOXD8 (1.3)	DACH1 (1.2)	THBS3 (1.2)	ZNF713 (1.2)	ENSG00000226386 (1.2)	ORC4 (1.2)	NRIP1 (1.2)	KRTCAP3 (1.2)	SETDB1 (1.1)	ADAM1 (1.1)	RPRD2 (1.0)	ENSG00000229481 (1.0)	IFT172 (1.0)	KRTCAP2 (1.0)	EFNA1 (1.0)	ERBB4 (1.0)	HKR1 (1.0)	CCDC121 (1.0)	APH1A (1.0)	IGF2 (1.0)	ZBTB46 (1.0)	CELSR2 (1.0)	PRPF3 (1.0)
A09.371.337.168	Conjunctiva	Sense Organs	Eye	0.03	>=0.20	MED24 (4.3)	MUC4 (3.8)	MUC20 (3.7)	CYP24A1 (3.6)	ENSG00000188242 (3.6)	SLC15A2 (3.6)	SGSM3 (3.0)	RERG (2.9)	ENSG00000256900 (2.7)	MUC1 (2.6)	PSMB10 (2.6)	ENSG00000214293 (2.5)	TMEM116 (2.4)	FUT2 (2.3)	ZNF571 (2.3)	WWP2 (2.2)	SNX17 (2.2)	ILDR1 (2.1)	TRAFD1 (2.1)	ESRP2 (2.0)	BCAS1 (2.0)	ZNF585B (1.9)	GSDMB (1.9)	NT5C2 (1.9)	C10orf32 (1.9)	FAM122A (1.8)	TMEM51 (1.8)	CSF3 (1.8)	MED4 (1.7)	TCEA3 (1.7)	PRMT7 (1.7)	ANXA9 (1.7)	ZNF383 (1.6)	ACSM1 (1.6)	ERBB2 (1.6)	ZNF420 (1.6)	ZNF641 (1.6)	GOLPH3L (1.5)	NCOA6 (1.5)	ZNF607 (1.5)	ZGPAT (1.5)	KRTCAP3 (1.5)	GSS (1.4)	SLC7A6OS (1.4)
A09.371.337	Eyelids	Sense Organs	Eye	0.03	>=0.20	MED24 (4.3)	MUC4 (3.8)	MUC20 (3.7)	CYP24A1 (3.6)	ENSG00000188242 (3.6)	SLC15A2 (3.6)	SGSM3 (3.0)	RERG (2.9)	ENSG00000256900 (2.7)	MUC1 (2.6)	PSMB10 (2.6)	ENSG00000214293 (2.5)	TMEM116 (2.4)	FUT2 (2.3)	ZNF571 (2.3)	WWP2 (2.2)	SNX17 (2.2)	ILDR1 (2.1)	TRAFD1 (2.1)	ESRP2 (2.0)	BCAS1 (2.0)	ZNF585B (1.9)	GSDMB (1.9)	NT5C2 (1.9)	C10orf32 (1.9)	FAM122A (1.8)	TMEM51 (1.8)	CSF3 (1.8)	MED4 (1.7)	TCEA3 (1.7)	PRMT7 (1.7)	ANXA9 (1.7)	ZNF383 (1.6)	ACSM1 (1.6)	ERBB2 (1.6)	ZNF420 (1.6)	ZNF641 (1.6)	GOLPH3L (1.5)	NCOA6 (1.5)	ZNF607 (1.5)	ZGPAT (1.5)	KRTCAP3 (1.5)	GSS (1.4)	SLC7A6OS (1.4)
A09.371.060	Anterior Eye Segment	Sense Organs	Eye	0.03	>=0.20	MED24 (4.2)	MUC4 (3.7)	MUC20 (3.6)	CYP24A1 (3.6)	ENSG00000188242 (3.6)	SLC15A2 (3.5)	SGSM3 (2.9)	RERG (2.8)	ENSG00000256900 (2.6)	MUC1 (2.6)	PSMB10 (2.5)	ENSG00000214293 (2.4)	TMEM116 (2.3)	FUT2 (2.3)	ZNF571 (2.2)	WWP2 (2.2)	SNX17 (2.2)	ILDR1 (2.0)	TRAFD1 (2.0)	ESRP2 (2.0)	BCAS1 (2.0)	ZNF585B (1.9)	FAM122A (1.8)	NT5C2 (1.8)	GSDMB (1.8)	TMEM51 (1.8)	C10orf32 (1.8)	CSF3 (1.8)	MED4 (1.7)	PRMT7 (1.7)	ANXA9 (1.7)	TCEA3 (1.6)	ACSM1 (1.6)	ZNF383 (1.6)	ERBB2 (1.5)	ZNF420 (1.5)	ZNF641 (1.5)	ZGPAT (1.5)	GOLPH3L (1.5)	SLC7A6OS (1.5)	NCOA6 (1.5)	ZNF607 (1.5)	GSS (1.5)	KRTCAP3 (1.4)
A05.360.319.114.373	Fallopian Tubes	Urogenital System	Genitalia	0.03	>=0.20	DCDC2 (4.9)	HOXD3 (4.5)	PAX8 (4.5)	HOXD1 (3.3)	HOXD4 (3.1)	ENSG00000226363 (2.9)	GRB7 (2.7)	ZNF607 (2.7)	MECOM (2.3)	MUC1 (2.3)	ENSG00000224189 (2.1)	KIAA1683 (2.0)	TFDP2 (1.9)	THBS3 (1.9)	ZNF512 (1.9)	FAM47E (1.9)	ALMS1 (1.8)	ZNF713 (1.8)	KDM5A (1.8)	ORC4 (1.8)	ENSG00000229481 (1.7)	ENSG00000226386 (1.7)	RCN2 (1.7)	ENSG00000175892 (1.7)	KRTCAP3 (1.6)	ADAM1 (1.6)	IFT172 (1.5)	ZNF585A (1.5)	GOLPH3L (1.4)	KRTCAP2 (1.4)	MRPS21 (1.4)	CEP89 (1.4)	DACH1 (1.4)	APH1A (1.4)	EFNA1 (1.3)	IGF2 (1.3)	HKR1 (1.3)	PRPF3 (1.3)	CELSR2 (1.3)	FNBP4 (1.3)	VEGFA (1.3)	NRIP1 (1.3)	RPRD2 (1.2)	SETDB1 (1.2)
A05.360.319	Genitalia Female	Urogenital System	Genitalia	0.04	>=0.20	DCDC2 (2.7)	PAX8 (2.7)	HOXD3 (2.3)	HOXD4 (2.1)	ENSG00000226363 (1.8)	HOXD9 (1.7)	MUC1 (1.7)	GRB7 (1.5)	HOXD10 (1.5)	MECOM (1.5)	ENSG00000175892 (1.5)	ALMS1 (1.3)	HOXD1 (1.3)	NRIP1 (1.2)	KIAA1683 (1.2)	THBS3 (1.2)	DACH1 (1.2)	ZNF607 (1.2)	RCN2 (1.1)	HOXD8 (1.1)	FAM47E (1.1)	ZNF512 (1.1)	IGF2 (1.1)	EFNA1 (1.1)	GOLPH3L (1.0)	KRTCAP3 (1.0)	SALL1 (1.0)	KRTCAP2 (1.0)	SHROOM3 (1.0)	GOLGB1 (0.9)	CTSK (0.9)	DPM3 (0.9)	IFT172 (0.9)	ZNF436 (0.9)	KDM5A (0.9)	FNBP4 (0.9)	ZNF713 (0.9)	VEGFA (0.9)	TFDP2 (0.8)	SETDB1 (0.8)	MRPS21 (0.8)	MRPL33 (0.8)	ILDR1 (0.8)	HNRNPR (0.8)
A02.835.232.043.300.710	Tarsal Bones	Musculoskeletal System	Skeleton	0.04	>=0.20	MED24 (3.9)	MUC4 (3.5)	MUC20 (3.4)	CYP24A1 (3.4)	ENSG00000188242 (3.3)	SLC15A2 (3.3)	SGSM3 (2.8)	RERG (2.7)	ENSG00000256900 (2.6)	PSMB10 (2.6)	MUC1 (2.4)	TMEM116 (2.2)	ENSG00000214293 (2.2)	ZNF571 (2.2)	FUT2 (2.1)	WWP2 (2.1)	SNX17 (2.0)	CSF3 (2.0)	TRAFD1 (1.9)	ILDR1 (1.9)	ESRP2 (1.9)	BCAS1 (1.9)	ZNF585B (1.8)	GSDMB (1.8)	NT5C2 (1.8)	FAM122A (1.7)	C10orf32 (1.7)	TMEM51 (1.7)	ZNF383 (1.7)	MED4 (1.7)	PRMT7 (1.6)	TCEA3 (1.6)	ZNF641 (1.6)	ZNF420 (1.5)	ANXA9 (1.5)	SLC7A6OS (1.5)	ZGPAT (1.5)	ACSM1 (1.4)	NCOA6 (1.4)	GOLPH3L (1.4)	ZNF607 (1.4)	ERBB2 (1.4)	UBE2Q2 (1.4)	CTSS (1.4)
A02.835.232.043.300	Foot Bones	Musculoskeletal System	Skeleton	0.04	>=0.20	MED24 (3.9)	MUC4 (3.5)	MUC20 (3.4)	CYP24A1 (3.4)	ENSG00000188242 (3.3)	SLC15A2 (3.3)	SGSM3 (2.8)	RERG (2.7)	ENSG00000256900 (2.6)	PSMB10 (2.6)	MUC1 (2.4)	TMEM116 (2.2)	ENSG00000214293 (2.2)	ZNF571 (2.2)	FUT2 (2.1)	WWP2 (2.1)	SNX17 (2.0)	CSF3 (2.0)	TRAFD1 (1.9)	ILDR1 (1.9)	ESRP2 (1.9)	BCAS1 (1.9)	ZNF585B (1.8)	GSDMB (1.8)	NT5C2 (1.8)	FAM122A (1.7)	C10orf32 (1.7)	TMEM51 (1.7)	ZNF383 (1.7)	MED4 (1.7)	PRMT7 (1.6)	TCEA3 (1.6)	ZNF641 (1.6)	ZNF420 (1.5)	ANXA9 (1.5)	SLC7A6OS (1.5)	ZGPAT (1.5)	ACSM1 (1.4)	NCOA6 (1.4)	GOLPH3L (1.4)	ZNF607 (1.4)	ERBB2 (1.4)	UBE2Q2 (1.4)	CTSS (1.4)
A02.835.232.043	Bones of Lower Extremity	Musculoskeletal System	Skeleton	0.04	>=0.20	MED24 (3.8)	MUC4 (3.4)	CYP24A1 (3.3)	MUC20 (3.3)	SLC15A2 (3.2)	ENSG00000188242 (3.2)	SGSM3 (2.7)	RERG (2.6)	ENSG00000256900 (2.5)	PSMB10 (2.4)	MUC1 (2.3)	TMEM116 (2.1)	ENSG00000214293 (2.1)	ZNF571 (2.1)	FUT2 (2.0)	WWP2 (2.0)	SNX17 (1.9)	CSF3 (1.9)	TRAFD1 (1.8)	ILDR1 (1.8)	BCAS1 (1.8)	ESRP2 (1.8)	GSDMB (1.7)	TMEM51 (1.7)	C10orf32 (1.7)	NT5C2 (1.7)	ZNF585B (1.6)	FAM122A (1.6)	ZNF383 (1.6)	MED4 (1.6)	TCEA3 (1.6)	PRMT7 (1.6)	ZNF641 (1.5)	NCOA6 (1.5)	ANXA9 (1.5)	ZNF420 (1.4)	SLC7A6OS (1.4)	ZGPAT (1.4)	UBE2Q2 (1.4)	ACSM1 (1.4)	ZNF607 (1.4)	CTSS (1.3)	ERBB2 (1.3)	GOLPH3L (1.3)
A03.556.249.249.356.668	Colon Sigmoid	Digestive System	Gastrointestinal Tract	0.04	>=0.20	A1CF (2.9)	SLC28A2 (2.3)	GSDMB (2.2)	ENSG00000250009 (2.2)	GRB7 (2.1)	MECOM (2.1)	PPP1R1B (2.0)	EFNA1 (2.0)	SHH (2.0)	DACH1 (2.0)	MUC20 (1.8)	PGAP3 (1.8)	KCNQ1 (1.8)	BAIAP2L2 (1.8)	ENSG00000188242 (1.8)	ENSG00000225138 (1.7)	ENSG00000182648 (1.7)	KRTCAP3 (1.7)	MFHAS1 (1.7)	GOLPH3L (1.6)	SHROOM3 (1.6)	MIEN1 (1.6)	FUT2 (1.6)	DHRS11 (1.6)	PIP5K1B (1.6)	AAGAB (1.5)	ACSS2 (1.5)	OVOL1 (1.5)	GSS (1.5)	CA12 (1.5)	WDR72 (1.5)	PBLD (1.4)	C9orf71 (1.4)	IFT172 (1.4)	NUDT15 (1.3)	ESRP2 (1.3)	COX6B1P3 (1.3)	NCOA6 (1.2)	MUC1 (1.2)	AGMAT (1.2)	NRIP1 (1.2)	TCEA3 (1.2)	ENSG00000251292 (1.1)	GBAP1 (1.1)
A10.690.552.500	Muscle Skeletal	Tissues	Muscles	0.04	>=0.20	CACNA1S (7.2)	IDI2 (7.2)	RAPSN (6.9)	SYPL2 (6.2)	TRIM54 (6.1)	MYH7B (5.9)	ADCK3 (5.6)	MYPN (5.4)	TCAP (5.3)	PPM1J (5.2)	MAMSTR (5.0)	ASB8 (4.9)	ENSG00000229589 (4.5)	GBAS (4.3)	COX6B1P3 (4.1)	EYA4 (3.9)	ATXN7L2 (3.8)	AGMAT (3.7)	PHTF2 (3.6)	ENSG00000246560 (3.6)	MRPL33 (3.6)	PPP1R3B (3.5)	TCEA3 (3.5)	MYOC (3.5)	EHBP1L1 (3.2)	ENSG00000237380 (3.2)	NDUFS3 (3.1)	PFKM (3.1)	NFATC1 (2.9)	SOS2 (2.9)	ADSL (2.9)	SUCLA2 (2.9)	PPARGC1A (2.8)	EXOC6 (2.8)	C1orf51 (2.8)	SLC2A4RG (2.8)	CA14 (2.7)	NRG4 (2.7)	ENSG00000203392 (2.7)	DDI2 (2.7)	TARS2 (2.5)	TFEB (2.5)	NUDT19 (2.5)	GGT7 (2.5)
A10.690.552	Muscle Striated	Tissues	Muscles	0.04	>=0.20	CACNA1S (7.2)	IDI2 (7.2)	RAPSN (6.9)	SYPL2 (6.2)	TRIM54 (6.1)	MYH7B (5.9)	ADCK3 (5.6)	MYPN (5.4)	TCAP (5.3)	PPM1J (5.2)	MAMSTR (5.0)	ASB8 (4.9)	ENSG00000229589 (4.5)	GBAS (4.3)	COX6B1P3 (4.1)	EYA4 (3.9)	ATXN7L2 (3.8)	AGMAT (3.7)	PHTF2 (3.6)	ENSG00000246560 (3.6)	MRPL33 (3.6)	PPP1R3B (3.5)	TCEA3 (3.5)	MYOC (3.5)	EHBP1L1 (3.2)	ENSG00000237380 (3.2)	NDUFS3 (3.1)	PFKM (3.1)	NFATC1 (2.9)	SOS2 (2.9)	ADSL (2.9)	SUCLA2 (2.9)	PPARGC1A (2.8)	EXOC6 (2.8)	C1orf51 (2.8)	SLC2A4RG (2.8)	CA14 (2.7)	NRG4 (2.7)	ENSG00000203392 (2.7)	DDI2 (2.7)	TARS2 (2.5)	TFEB (2.5)	NUDT19 (2.5)	GGT7 (2.5)
A08.186.211.730.885.287.249.487	Corpus Striatum	Nervous System	Central Nervous System	0.05	>=0.20	ENSG00000238018 (8.9)	ZNF570 (6.8)	RNF152 (6.8)	ZNF585B (6.7)	ENSG00000233334 (6.3)	RUFY2 (5.3)	ENSG00000231064 (4.8)	PNMT (4.5)	SDCCAG8 (4.4)	ADARB2 (4.4)	ENSG00000224189 (4.2)	EXOG (4.1)	BCAS1 (4.1)	PTPN11 (4.1)	TPPP (4.0)	SLC9B1 (3.7)	ENSG00000232564 (3.7)	TP53INP2 (3.7)	ERBB4 (3.6)	ENSG00000229481 (3.6)	ENSG00000236827 (3.5)	ENSG00000257955 (3.4)	KIAA1614 (3.4)	R3HDM2 (3.2)	FAM53B (3.2)	ZNF793 (3.1)	ENSG00000180458 (3.1)	ENSG00000256746 (3.1)	LHPP (3.1)	FBXL17 (3.1)	HNRNPH3 (3.1)	ENSG00000255020 (3.0)	PPARGC1A (3.0)	SENP2 (2.9)	ZNF781 (2.9)	SIPA1L3 (2.9)	LRP2 (2.8)	ENSG00000254235 (2.7)	ENSG00000250009 (2.7)	TMEM194B (2.7)	CPS1 (2.7)	PPP1R1B (2.6)	ITSN1 (2.6)	RGS14 (2.6)
A02.633.567.850	Quadriceps Muscle	Musculoskeletal System	Muscles	0.06	>=0.20	CACNA1S (7.4)	IDI2 (7.3)	RAPSN (7.0)	SYPL2 (6.3)	TRIM54 (6.2)	MYH7B (6.0)	ADCK3 (5.6)	MYPN (5.5)	PPM1J (5.4)	TCAP (5.4)	MAMSTR (5.2)	ENSG00000229589 (5.1)	ASB8 (5.0)	COX6B1P3 (4.4)	GBAS (4.4)	ATXN7L2 (4.0)	AGMAT (3.9)	EYA4 (3.8)	TCEA3 (3.6)	PPP1R3B (3.6)	MRPL33 (3.6)	PHTF2 (3.5)	MYOC (3.5)	ENSG00000246560 (3.4)	EHBP1L1 (3.2)	NDUFS3 (3.2)	PFKM (3.1)	ENSG00000237380 (3.0)	ADSL (3.0)	SLC2A4RG (3.0)	NFATC1 (3.0)	C1orf51 (2.9)	SUCLA2 (2.9)	NRG4 (2.9)	CA14 (2.9)	SOS2 (2.8)	PPARGC1A (2.8)	EXOC6 (2.8)	ENSG00000203392 (2.7)	DDI2 (2.7)	TFEB (2.6)	PNMT (2.6)	NUDT19 (2.6)	GGT7 (2.5)
A14.549	Mouth	Stomatognathic System	Mouth	0.06	>=0.20	OVOL1 (3.1)	ECM1 (2.7)	ENSA (2.6)	HORMAD1 (2.3)	KCNK7 (2.3)	ANXA9 (2.2)	ESRP2 (2.2)	MAF (1.9)	PGAP3 (1.9)	ERBB2 (1.9)	FUT2 (1.9)	NFE2L2 (1.8)	FAM63A (1.7)	CGNL1 (1.7)	C1orf51 (1.6)	SNX33 (1.6)	ENSG00000187446 (1.6)	NDRG1 (1.6)	IRX1 (1.5)	ENSG00000250009 (1.5)	PARD3 (1.5)	CA12 (1.5)	MFSD6 (1.4)	CASZ1 (1.4)	F12 (1.4)	ENSG00000225138 (1.4)	TCAP (1.4)	NT5C2 (1.3)	ENSG00000222043 (1.3)	ARG1 (1.3)	MYO19 (1.3)	UBAP2 (1.3)	SLC9A3 (1.2)	PTPN3 (1.2)	SPATA5L1 (1.2)	SHROOM3 (1.2)	DDI2 (1.2)	ENSG00000256746 (1.2)	RGS12 (1.1)	PIGW (1.1)	NUDT15 (1.1)	EXOC3 (1.1)	DCAF12 (1.1)	EFNA1 (1.1)
A10.690	Muscles	Tissues	Muscles	0.06	>=0.20	IDI2 (5.1)	CACNA1S (5.1)	RAPSN (4.8)	SYPL2 (4.5)	TRIM54 (4.2)	MYH7B (4.0)	MYPN (3.9)	MAMSTR (3.7)	TCAP (3.6)	ADCK3 (3.6)	ASB8 (3.5)	PPM1J (3.5)	ENSG00000229589 (3.4)	GBAS (2.9)	COX6B1P3 (2.9)	PHTF2 (2.9)	ATXN7L2 (2.8)	ENSG00000246560 (2.8)	MRPL33 (2.7)	EYA4 (2.6)	TCEA3 (2.6)	AGMAT (2.6)	MYOC (2.6)	EHBP1L1 (2.6)	PPP1R3B (2.5)	ENSG00000237380 (2.3)	PFKM (2.3)	SLC2A4RG (2.1)	ADSL (2.1)	NDUFS3 (2.1)	SUCLA2 (2.1)	C1orf51 (2.0)	WDR87 (2.0)	NFATC1 (2.0)	PPARGC1A (2.0)	CA14 (2.0)	SOS2 (1.9)	GGT7 (1.9)	PGM5 (1.9)	C17orf82 (1.8)	EXOC6 (1.8)	ENSG00000203392 (1.8)	NRG4 (1.8)	NUDT19 (1.7)
A04.411	Lung	Respiratory System	Lung	0.06	>=0.20	HORMAD1 (4.3)	CYP24A1 (2.0)	TBX2 (1.3)	ZFP30 (1.2)	EFNA1 (1.2)	PTPN12 (1.1)	CEP89 (1.1)	HMGB3P1 (1.1)	MUC1 (1.1)	ETV5 (1.1)	ZNF713 (1.0)	CERS2 (1.0)	HOXD1 (0.9)	STC1 (0.9)	RAI14 (0.9)	NUDT19 (0.9)	ODF3L1 (0.9)	ZNF607 (0.9)	MECOM (0.9)	ENSG00000224189 (0.8)	MFHAS1 (0.8)	TPRKB (0.8)	VEGFA (0.8)	MED1 (0.8)	ZNHIT3 (0.8)	ZNF569 (0.7)	ZFHX3 (0.7)	NUSAP1 (0.7)	NR1H3 (0.7)	IRX1 (0.7)	SDCCAG8 (0.7)	ORC4 (0.7)	NQO1 (0.7)	PROCR (0.7)	PIGU (0.7)	PTPMT1 (0.7)	DCDC5 (0.7)	NUP160 (0.7)	PSMC3 (0.7)	ERBB2 (0.7)	NUP54 (0.7)	EDEM2 (0.6)	MRPL33 (0.6)	MRPS21 (0.6)
A03.556	Gastrointestinal Tract	Digestive System	Gastrointestinal Tract	0.07	>=0.20	SLC28A2 (1.9)	KRTCAP3 (1.9)	A1CF (1.8)	FUT2 (1.7)	OVOL1 (1.7)	GSDMB (1.6)	SHROOM3 (1.6)	ESRP2 (1.5)	DHRS11 (1.5)	PPP1R1B (1.5)	MECOM (1.4)	KCNQ1 (1.4)	CA12 (1.4)	GSS (1.4)	SHH (1.3)	EFNA1 (1.3)	BAIAP2L2 (1.3)	ENSG00000188242 (1.2)	GOLPH3L (1.2)	ACSS2 (1.2)	AGMAT (1.2)	PBLD (1.2)	GRB7 (1.1)	MUC4 (1.1)	ENSG00000182648 (1.1)	NUDT15 (1.1)	MUC20 (1.1)	SQRDL (1.1)	DACH1 (1.0)	F12 (1.0)	MUC1 (1.0)	MIEN1 (1.0)	ERBB2 (1.0)	PGAP3 (1.0)	PIP5K1B (1.0)	ILDR1 (1.0)	MYO19 (0.9)	CTSK (0.9)	ECM1 (0.9)	MTCH2 (0.8)	UBAP2 (0.8)	TMEM51 (0.8)	TCEA3 (0.8)	NQO1 (0.8)
A10.615.550.599	Mouth Mucosa	Tissues	Membranes	0.08	>=0.20	ECM1 (4.2)	OVOL1 (4.0)	ANXA9 (3.6)	ENSA (3.3)	NFE2L2 (3.1)	ENSG00000187446 (3.1)	KCNK7 (3.0)	MAF (3.0)	C1orf51 (2.7)	FUT2 (2.6)	MFSD6 (2.6)	ERBB2 (2.6)	CGNL1 (2.4)	ENSG00000222043 (2.3)	ESRP2 (2.3)	FAM63A (2.2)	PARD3 (2.1)	ARG1 (2.1)	PGAP3 (2.1)	GRB7 (2.0)	EPB41L3 (2.0)	TP53INP2 (1.9)	DDI2 (1.9)	ITCH (1.9)	TCAP (1.9)	ADAMTSL4 (1.8)	ENSG00000225138 (1.8)	IMP3 (1.8)	NRBP1 (1.7)	DUSP11 (1.7)	L2HGDH (1.7)	NT5C2 (1.7)	MTCH2 (1.6)	DHRS11 (1.6)	HORMAD1 (1.6)	SHROOM3 (1.5)	SPATA5L1 (1.5)	SNX33 (1.4)	SORT1 (1.4)	ARNT (1.4)	RGS12 (1.4)	NDRG1 (1.4)	IRX1 (1.4)	DCAF12 (1.4)
A05.360.319.679.490	Endometrium	Urogenital System	Genitalia	0.09	>=0.20	HOXD10 (3.6)	PAX8 (2.9)	DCDC2 (2.9)	SALL1 (2.7)	HOXD9 (2.4)	PIK3R1 (1.6)	ECM1 (1.6)	MUC1 (1.6)	IGF2 (1.6)	NRIP1 (1.6)	MECOM (1.6)	SHROOM3 (1.5)	HOXD4 (1.5)	THUMPD1 (1.5)	ZNF436 (1.5)	ILDR1 (1.5)	DACH1 (1.5)	RCN2 (1.4)	TBX2 (1.3)	ENSG00000175892 (1.3)	C9orf71 (1.3)	ENSG00000228599 (1.3)	KIAA1683 (1.3)	HNRNPR (1.3)	CTSK (1.3)	DPM3 (1.3)	AGBL2 (1.3)	GOLGB1 (1.2)	SLC47A1 (1.2)	ZFHX3 (1.2)	STC1 (1.2)	ALMS1 (1.2)	CCDC121 (1.1)	KRTCAP3 (1.1)	ZNF512 (1.0)	SLC15A2 (1.0)	MRPL33 (0.9)	MFHAS1 (0.9)	IFT172 (0.9)	GRB7 (0.9)	CDK10 (0.9)	ZNF713 (0.9)	TSPAN9 (0.9)	TSNAXIP1 (0.9)
A03.734	Pancreas	Digestive System	Pancreas	0.09	>=0.20	CELA2B (9.0)	CTRL (6.4)	NRG4 (3.0)	C8orf12 (2.5)	PBLD (2.3)	TDH (2.0)	ENSG00000235142 (1.9)	MUC1 (1.5)	ENSG00000230288 (1.4)	GATM (1.4)	WDR72 (1.4)	DCDC2 (1.3)	A1CF (1.3)	VEGFA (1.3)	STC1 (1.3)	TMEM51 (1.2)	ENSG00000255020 (1.2)	NRIP1 (1.2)	EFNA1 (1.1)	MECOM (1.0)	KRTCAP3 (1.0)	MCL1 (1.0)	GOLGB1 (1.0)	GATA4 (1.0)	ENSG00000228599 (1.0)	GRB10 (0.9)	SHROOM3 (0.9)	ACP2 (0.8)	CLDN14 (0.8)	ANXA9 (0.8)	GRB7 (0.8)	FAM47E (0.8)	CTSK (0.7)	RERG (0.7)	KCNQ1 (0.7)	SIPA1L3 (0.7)	ESRP2 (0.7)	CPS1 (0.7)	DPM3 (0.7)	PTPN12 (0.7)	CDC42EP2 (0.7)	KRTCAP2 (0.7)	TPRKB (0.7)	DGKH (0.6)
A17.815	Skin	Integumentary System	Skin	0.09	>=0.20	KCNK7 (4.2)	ARG1 (4.0)	IRX1 (3.1)	MAF (2.8)	ANXA9 (2.7)	HORMAD1 (2.6)	OVOL1 (2.4)	ACVR2A (2.2)	PTPN3 (2.1)	ENSG00000226386 (2.0)	FAM167A (1.9)	CTSK (1.8)	CA12 (1.8)	ATP1B3 (1.6)	CASZ1 (1.6)	ECM1 (1.5)	ESRP2 (1.5)	ENSG00000236741 (1.5)	PARD3 (1.4)	KDM5A (1.4)	CELSR2 (1.4)	GATM (1.3)	DDB2 (1.3)	ZNF436 (1.3)	ENSA (1.3)	MFSD6 (1.3)	SMPD3 (1.2)	HOXD9 (1.2)	IMP3 (1.1)	C1orf51 (1.1)	NFAT5 (1.1)	CENPT (1.0)	AHRR (1.0)	HOXD8 (1.0)	NDRG1 (1.0)	EFNA1 (1.0)	ARNT (1.0)	C10orf26 (1.0)	DUSP11 (0.9)	F12 (0.9)	METTL10 (0.9)	ALDH2 (0.9)	PIGW (0.9)	CYB561D1 (0.9)
A03.556.124	Intestines	Digestive System	Gastrointestinal Tract	0.11	>=0.20	SLC28A2 (2.7)	A1CF (2.5)	KRTCAP3 (2.2)	GSDMB (2.1)	KCNQ1 (1.9)	PPP1R1B (1.9)	DHRS11 (1.8)	SHH (1.8)	AGMAT (1.7)	MECOM (1.7)	SHROOM3 (1.7)	FUT2 (1.7)	PBLD (1.6)	ENSG00000182648 (1.6)	GSS (1.6)	DACH1 (1.5)	PIP5K1B (1.5)	GOLPH3L (1.5)	ENSG00000188242 (1.5)	ACSS2 (1.5)	MUC4 (1.5)	EFNA1 (1.4)	CA12 (1.4)	OVOL1 (1.4)	ESRP2 (1.4)	BAIAP2L2 (1.3)	ILDR1 (1.2)	MUC1 (1.2)	GRB7 (1.2)	MUC20 (1.1)	NUDT15 (1.1)	SQRDL (1.1)	MIEN1 (1.1)	MFHAS1 (1.1)	SMPD3 (1.1)	IFT172 (1.0)	PIGU (1.0)	F12 (1.0)	SIPA1L3 (1.0)	C9orf71 (0.9)	CTSK (0.9)	MTCH2 (0.9)	HOXD1 (0.9)	TCEA3 (0.9)
A09.371	Eye	Sense Organs	Eye	0.12	>=0.20	EXOC3 (4.9)	CA14 (3.3)	TPCN2 (2.9)	RGS12 (2.4)	PRMT7 (2.3)	MED24 (2.2)	HKR1 (1.9)	BCAS3 (1.9)	SNX17 (1.9)	FAM122A (1.8)	IDI2-AS1 (1.7)	ENSG00000188242 (1.6)	ENSG00000257839 (1.6)	ENSG00000214293 (1.5)	NCOA6 (1.5)	SLC7A6OS (1.4)	TBX2 (1.4)	ZNF607 (1.4)	DPM3 (1.3)	CYP24A1 (1.3)	NT5C2 (1.3)	ZNF420 (1.3)	WDR37 (1.3)	AHRR (1.3)	ZNF573 (1.2)	MUC4 (1.2)	PARD3 (1.2)	C10orf32 (1.2)	NAA25 (1.2)	UBAP2 (1.2)	WWP2 (1.2)	SETDB1 (1.1)	ZNF571 (1.1)	MUC20 (1.1)	ENSG00000225138 (1.0)	SLC15A2 (1.0)	HNRNPR (1.0)	NFAT5 (1.0)	C12orf51 (1.0)	TMEM60 (1.0)	MIEN1 (1.0)	PSMB10 (1.0)	TSPAN9 (1.0)	PIGU (1.0)
A05.360.319.679	Uterus	Urogenital System	Genitalia	0.13	>=0.20	HOXD10 (3.3)	HOXD9 (2.5)	PAX8 (2.4)	SALL1 (2.2)	DCDC2 (1.9)	HOXD4 (1.8)	ENSG00000175892 (1.7)	MECOM (1.5)	CTSK (1.4)	MUC1 (1.4)	IGF2 (1.3)	PIK3R1 (1.3)	NRIP1 (1.3)	STC1 (1.2)	C9orf71 (1.2)	DACH1 (1.1)	ALMS1 (1.1)	HOXD8 (1.1)	HOXD3 (1.1)	DPM3 (1.1)	ECM1 (1.0)	KIAA1683 (1.0)	THBS3 (1.0)	ZFHX3 (1.0)	SHROOM3 (1.0)	RCN2 (1.0)	SLC47A1 (1.0)	PGM5 (1.0)	RAI14 (1.0)	TBX2 (1.0)	GOLGB1 (1.0)	HNRNPR (1.0)	ENSG00000228599 (1.0)	EFNA1 (0.9)	ZNF436 (0.9)	ILDR1 (0.9)	ZNF512 (0.9)	ENSG00000226363 (0.9)	MFHAS1 (0.8)	GRB7 (0.8)	THUMPD1 (0.8)	MRPL33 (0.8)	IFT172 (0.8)	FNBP4 (0.8)
A03.556.249	Lower Gastrointestinal Tract	Digestive System	Gastrointestinal Tract	0.13	>=0.20	A1CF (2.2)	KRTCAP3 (2.2)	GSDMB (2.0)	SLC28A2 (2.0)	KCNQ1 (2.0)	PPP1R1B (1.9)	DACH1 (1.8)	AGMAT (1.7)	SHH (1.7)	MECOM (1.7)	SHROOM3 (1.6)	FUT2 (1.6)	GSS (1.6)	ENSG00000188242 (1.5)	EFNA1 (1.5)	DHRS11 (1.5)	ENSG00000182648 (1.4)	PBLD (1.4)	PIP5K1B (1.4)	GRB7 (1.4)	GOLPH3L (1.3)	OVOL1 (1.3)	ACSS2 (1.3)	ESRP2 (1.3)	BAIAP2L2 (1.3)	MUC4 (1.3)	CA12 (1.2)	MFHAS1 (1.2)	CTSK (1.2)	MUC1 (1.1)	IFT172 (1.1)	MUC20 (1.1)	PIGU (1.1)	NUDT15 (1.1)	C9orf71 (1.0)	MIEN1 (1.0)	ILDR1 (1.0)	SQRDL (1.0)	F12 (1.0)	WDR72 (1.0)	SIPA1L3 (1.0)	VEGFA (0.9)	NQO1 (0.9)	NRIP1 (0.9)
A03.556.249.249.356	Colon	Digestive System	Gastrointestinal Tract	0.14	>=0.20	KRTCAP3 (2.2)	A1CF (2.2)	GSDMB (2.0)	KCNQ1 (2.0)	PPP1R1B (1.9)	SLC28A2 (1.9)	DACH1 (1.8)	AGMAT (1.7)	MECOM (1.7)	SHH (1.7)	SHROOM3 (1.7)	GSS (1.6)	FUT2 (1.6)	ENSG00000188242 (1.5)	ENSG00000182648 (1.5)	EFNA1 (1.5)	DHRS11 (1.5)	PBLD (1.4)	GRB7 (1.4)	PIP5K1B (1.4)	GOLPH3L (1.4)	ESRP2 (1.4)	OVOL1 (1.3)	ACSS2 (1.3)	MUC4 (1.3)	BAIAP2L2 (1.3)	MFHAS1 (1.2)	MUC1 (1.2)	CA12 (1.2)	NUDT15 (1.2)	PIGU (1.2)	CTSK (1.1)	IFT172 (1.1)	MUC20 (1.1)	WDR72 (1.1)	ILDR1 (1.1)	MIEN1 (1.0)	F12 (1.0)	SQRDL (1.0)	NQO1 (1.0)	SIPA1L3 (1.0)	C9orf71 (1.0)	UBAP2 (0.9)	MYO19 (0.9)
A03.556.249.249	Intestine Large	Digestive System	Gastrointestinal Tract	0.15	>=0.20	KRTCAP3 (2.2)	A1CF (2.2)	KCNQ1 (2.0)	GSDMB (2.0)	PPP1R1B (1.9)	SLC28A2 (1.9)	DACH1 (1.8)	MECOM (1.7)	AGMAT (1.7)	SHH (1.7)	SHROOM3 (1.6)	GSS (1.6)	FUT2 (1.6)	ENSG00000182648 (1.5)	ENSG00000188242 (1.5)	EFNA1 (1.5)	DHRS11 (1.4)	PIP5K1B (1.4)	GRB7 (1.4)	GOLPH3L (1.4)	PBLD (1.4)	OVOL1 (1.4)	ESRP2 (1.3)	ACSS2 (1.3)	MUC4 (1.3)	BAIAP2L2 (1.3)	MFHAS1 (1.2)	CA12 (1.2)	MUC1 (1.2)	CTSK (1.2)	NUDT15 (1.1)	PIGU (1.1)	MUC20 (1.1)	IFT172 (1.1)	ILDR1 (1.0)	WDR72 (1.0)	MIEN1 (1.0)	F12 (1.0)	SQRDL (1.0)	C9orf71 (1.0)	NQO1 (0.9)	SIPA1L3 (0.9)	VEGFA (0.9)	NCOA6 (0.9)
A03.734.414	Islets of Langerhans	Digestive System	Pancreas	0.16	>=0.20	DGKH (4.1)	NRG4 (2.2)	WDR72 (2.2)	ORC4 (2.1)	STC1 (2.0)	SMAD3 (1.7)	FBXO22 (1.7)	PIGW (1.7)	MYO19 (1.6)	DYNLRB1 (1.6)	GSS (1.6)	OIP5 (1.6)	ZNHIT3 (1.5)	ENSG00000226386 (1.5)	IMP3 (1.5)	NQO1 (1.5)	NUP160 (1.5)	PTPN11 (1.5)	NUDT15 (1.4)	VEGFA (1.4)	PSPH (1.4)	L2HGDH (1.4)	RNASEH2C (1.4)	COMMD4 (1.4)	CDK12 (1.4)	MIEN1 (1.4)	ITCH (1.4)	NUSAP1 (1.3)	TPRKB (1.3)	ENSG00000236741 (1.3)	ZNF585A (1.3)	CPS1 (1.3)	STAMBP (1.3)	GPN1 (1.3)	CYP24A1 (1.3)	SENP1 (1.3)	PTPN12 (1.3)	ENSG00000257839 (1.2)	F12 (1.2)	PROCR (1.2)	GTPBP4 (1.2)	CDC42EP2 (1.2)	SNUPN (1.2)	NRG1 (1.2)
A05.360.319.679.690	Myometrium	Urogenital System	Genitalia	0.19	>=0.20	HOXD10 (5.6)	HOXD9 (5.3)	ENSG00000175892 (5.1)	PGM5 (4.6)	RERG (4.2)	HOXD4 (4.1)	HOXD3 (3.4)	HOXD8 (2.8)	THBS3 (2.7)	KCNMA1 (2.6)	CSPG4 (2.2)	CTSK (2.2)	LCAT (1.9)	KIAA1683 (1.8)	RAI14 (1.7)	ZNF512 (1.7)	EHBP1L1 (1.6)	C1orf54 (1.6)	SALL1 (1.6)	BRE (1.5)	TBX2 (1.5)	SLC39A13 (1.5)	FAM122A (1.4)	SNX33 (1.4)	ARL15 (1.4)	IGF2 (1.4)	CDC42EP2 (1.4)	PPP1R3B (1.3)	PROCR (1.3)	ALMS1 (1.3)	SLC47A1 (1.3)	ENSG00000237887 (1.3)	ZNF781 (1.3)	CGNL1 (1.3)	RASIP1 (1.2)	KAT5 (1.2)	RNASEH2C (1.2)	MAN2C1 (1.2)	ARNT (1.1)	GLI2 (1.1)	VEGFA (1.1)	C10orf26 (1.1)	ZFP30 (1.1)	TRIM32 (1.1)
A02.835.583.443.800	Synovial Membrane	Musculoskeletal System	Skeleton	0.19	>=0.20	CTSK (3.3)	EYA4 (2.8)	CLDN14 (2.6)	C10orf26 (2.6)	C10orf32 (2.4)	PLA2G15 (2.3)	SMAD7 (2.3)	SLC9B2 (2.3)	PLEKHM2 (2.3)	ENSG00000236263 (2.1)	CA12 (2.0)	RPS27L (1.9)	BRE (1.9)	ECM1 (1.9)	ARNT (1.9)	PLDN (1.8)	SNX33 (1.8)	THBS3 (1.7)	VAMP4 (1.7)	SMAD3 (1.7)	AHRR (1.6)	MAF (1.6)	KBTBD4 (1.6)	SLC30A4 (1.6)	DAB2 (1.6)	CDC42EP2 (1.6)	SLC39A13 (1.6)	MYOC (1.5)	LACTB (1.5)	APH1B (1.5)	CEP89 (1.5)	ERI1 (1.5)	TFDP2 (1.4)	ADAMTSL4 (1.4)	PROCR (1.4)	EXOG (1.4)	MAFF (1.4)	DDB2 (1.3)	ACAD10 (1.3)	MFHAS1 (1.3)	ATXN7L2 (1.3)	TRIM32 (1.3)	ENSG00000189223 (1.3)	ZNF513 (1.3)
A02.835.583.443	Joint Capsule	Musculoskeletal System	Skeleton	0.19	>=0.20	CTSK (3.3)	EYA4 (2.8)	CLDN14 (2.6)	C10orf26 (2.6)	C10orf32 (2.4)	PLA2G15 (2.3)	SMAD7 (2.3)	SLC9B2 (2.3)	PLEKHM2 (2.3)	ENSG00000236263 (2.1)	CA12 (2.0)	RPS27L (1.9)	BRE (1.9)	ECM1 (1.9)	ARNT (1.9)	PLDN (1.8)	SNX33 (1.8)	THBS3 (1.7)	VAMP4 (1.7)	SMAD3 (1.7)	AHRR (1.6)	MAF (1.6)	KBTBD4 (1.6)	SLC30A4 (1.6)	DAB2 (1.6)	CDC42EP2 (1.6)	SLC39A13 (1.6)	MYOC (1.5)	LACTB (1.5)	APH1B (1.5)	CEP89 (1.5)	ERI1 (1.5)	TFDP2 (1.4)	ADAMTSL4 (1.4)	PROCR (1.4)	EXOG (1.4)	MAFF (1.4)	DDB2 (1.3)	ACAD10 (1.3)	MFHAS1 (1.3)	ATXN7L2 (1.3)	TRIM32 (1.3)	ENSG00000189223 (1.3)	ZNF513 (1.3)
A02.835.583	Joints	Musculoskeletal System	Skeleton	0.19	>=0.20	CTSK (3.3)	EYA4 (2.8)	CLDN14 (2.6)	C10orf26 (2.6)	C10orf32 (2.4)	PLA2G15 (2.3)	SMAD7 (2.3)	SLC9B2 (2.3)	PLEKHM2 (2.3)	ENSG00000236263 (2.1)	CA12 (2.0)	RPS27L (1.9)	BRE (1.9)	ECM1 (1.9)	ARNT (1.9)	PLDN (1.8)	SNX33 (1.8)	THBS3 (1.7)	VAMP4 (1.7)	SMAD3 (1.7)	AHRR (1.6)	MAF (1.6)	KBTBD4 (1.6)	SLC30A4 (1.6)	DAB2 (1.6)	CDC42EP2 (1.6)	SLC39A13 (1.6)	MYOC (1.5)	LACTB (1.5)	APH1B (1.5)	CEP89 (1.5)	ERI1 (1.5)	TFDP2 (1.4)	ADAMTSL4 (1.4)	PROCR (1.4)	EXOG (1.4)	MAFF (1.4)	DDB2 (1.3)	ACAD10 (1.3)	MFHAS1 (1.3)	ATXN7L2 (1.3)	TRIM32 (1.3)	ENSG00000189223 (1.3)	ZNF513 (1.3)
A11.329.830	Stromal Cells	Cells	Connective Tissue Cells	0.19	>=0.20	FGF5 (4.2)	ENSG00000232564 (3.3)	ENSG00000175892 (3.1)	GLI2 (2.8)	ENSG00000259450 (2.7)	NRG1 (2.6)	CEP89 (2.6)	ENSG00000180458 (2.5)	SLC39A13 (2.4)	TRIM32 (2.3)	SLC12A4 (2.2)	CSPG4 (2.2)	RUFY2 (2.1)	PSPH (2.1)	PTPN9 (2.1)	HOXD3 (2.1)	STC1 (2.1)	RPS27L (2.0)	CENPT (2.0)	FBXO36 (1.9)	AHRR (1.9)	ETV5 (1.8)	ECM1 (1.8)	SLC9B2 (1.8)	FAM167A (1.8)	CHAC1 (1.8)	ARNT (1.8)	RAI14 (1.7)	DAB2 (1.7)	CHMP1A (1.7)	HOXD8 (1.7)	NQO1 (1.6)	ENSG00000238018 (1.6)	HOXD9 (1.6)	MTCH2 (1.6)	SLC9B1 (1.6)	TBX2 (1.6)	PHTF2 (1.6)	PLA2G15 (1.6)	SMAD3 (1.5)	XYLB (1.5)	ENSG00000189223 (1.5)	LCAT (1.5)	SLC2A4RG (1.5)
A03.556.124.684	Intestine Small	Digestive System	Gastrointestinal Tract	0.22	>=0.20	SLC7A9 (4.4)	SLC28A2 (3.0)	A1CF (2.8)	PBLD (2.1)	CPS1 (2.0)	DHRS11 (1.8)	GSDMB (1.7)	CSF3 (1.7)	BAIAP2L2 (1.7)	C9orf71 (1.7)	ENSG00000204872 (1.7)	SMPD3 (1.4)	RBKS (1.4)	FUT2 (1.3)	CELA2B (1.3)	KRTCAP3 (1.2)	ENSG00000188242 (1.2)	KAAG1 (1.2)	ACP2 (1.1)	NR1H3 (1.1)	SLC9A3 (1.1)	SIPA1L3 (1.0)	CASZ1 (1.0)	MIEN1 (1.0)	STC1 (0.9)	VEGFA (0.9)	TMEM51 (0.9)	ALMS1P (0.9)	KCNQ1 (0.9)	ABO (0.9)	DACH1 (0.9)	ENSG00000226363 (0.9)	SHROOM3 (0.9)	AGMAT (0.8)	PIP5K1B (0.8)	EFNA1 (0.8)	NRIP1 (0.8)	ENSG00000224189 (0.8)	ACSS2 (0.8)	LINC00208 (0.8)	ENSG00000255120 (0.8)	GBAP1 (0.8)	ECM1 (0.8)	ENSG00000230288 (0.8)
A08.186.211.730.885.287.249	Basal Ganglia	Nervous System	Central Nervous System	0.22	>=0.20	ENSG00000238018 (6.0)	ZNF570 (4.6)	ENSG00000233334 (4.6)	ZNF585B (4.4)	ENSG00000231064 (4.3)	RNF152 (4.0)	PNMT (4.0)	ENSG00000229481 (3.9)	BCAS1 (3.7)	ADARB2 (3.7)	TPPP (3.6)	RUFY2 (3.5)	TP53INP2 (3.2)	R3HDM2 (3.1)	ERBB4 (3.1)	LHPP (3.0)	ENSG00000255020 (2.9)	EXOG (2.9)	ZNF793 (2.8)	ENSG00000224189 (2.7)	PTPN11 (2.7)	KIAA1614 (2.7)	ENSG00000232564 (2.6)	PPP1R1B (2.6)	SDCCAG8 (2.5)	ITPKA (2.5)	FBXL17 (2.5)	ENSG00000257955 (2.5)	ENSG00000236827 (2.4)	NUTF2 (2.4)	FAM53B (2.4)	STMN3 (2.4)	RGS14 (2.3)	HMGCLL1 (2.3)	C12orf68 (2.3)	TTBK1 (2.3)	SPTBN1 (2.3)	ITSN1 (2.3)	PPARGC1A (2.3)	DNER (2.3)	ENSG00000251292 (2.3)	SIPA1L3 (2.2)	C1QTNF4 (2.2)	ENSG00000256746 (2.2)
A11.066	Antigen Presenting Cells	Cells	Antigen-Presenting Cells	0.22	>=0.20	TRAFD1 (3.0)	ZBTB46 (2.8)	PLDN (2.7)	AHRR (2.6)	ADAMTSL4 (2.6)	SPI1 (2.5)	LACTB (2.5)	MKL1 (2.5)	TPCN2 (2.3)	FAM175B (2.3)	RAB8B (2.2)	IZUMO1 (2.2)	SDCCAG8 (2.2)	C1orf54 (2.1)	TMEM51 (2.1)	ERI1 (2.0)	LARP4B (2.0)	ENSG00000236827 (2.0)	MANBA (1.9)	ENSG00000182319 (1.9)	MAFF (1.8)	CTSS (1.8)	ENSG00000230288 (1.7)	ATP1B3 (1.7)	MFHAS1 (1.7)	PRKAG2 (1.7)	ZNF513 (1.6)	WDR37 (1.6)	SH2B3 (1.6)	WWP2 (1.6)	ENSG00000256900 (1.6)	DGKH (1.6)	MAF (1.5)	NAA25 (1.5)	DPEP2 (1.5)	PLA2G15 (1.5)	ENSG00000253887 (1.5)	ENSG00000256746 (1.5)	SLC9A3 (1.4)	EPB41L3 (1.4)	SQRDL (1.4)	PDILT (1.4)	TRIP12 (1.4)	MAP3K11 (1.4)
A15.382.812.260	Dendritic Cells	Hemic and Immune Systems	Immune System	0.22	>=0.20	TRAFD1 (3.0)	ZBTB46 (2.8)	PLDN (2.7)	AHRR (2.6)	ADAMTSL4 (2.6)	SPI1 (2.5)	LACTB (2.5)	MKL1 (2.5)	TPCN2 (2.3)	FAM175B (2.3)	RAB8B (2.2)	IZUMO1 (2.2)	SDCCAG8 (2.2)	C1orf54 (2.1)	TMEM51 (2.1)	ERI1 (2.0)	LARP4B (2.0)	ENSG00000236827 (2.0)	MANBA (1.9)	ENSG00000182319 (1.9)	MAFF (1.8)	CTSS (1.8)	ENSG00000230288 (1.7)	ATP1B3 (1.7)	MFHAS1 (1.7)	PRKAG2 (1.7)	ZNF513 (1.6)	WDR37 (1.6)	SH2B3 (1.6)	WWP2 (1.6)	ENSG00000256900 (1.6)	DGKH (1.6)	MAF (1.5)	NAA25 (1.5)	DPEP2 (1.5)	PLA2G15 (1.5)	ENSG00000253887 (1.5)	ENSG00000256746 (1.5)	SLC9A3 (1.4)	EPB41L3 (1.4)	SQRDL (1.4)	PDILT (1.4)	TRIP12 (1.4)	MAP3K11 (1.4)
A03.556.124.526.767	Rectum	Digestive System	Gastrointestinal Tract	0.22	>=0.20	SLC28A2 (2.5)	KCNQ1 (2.3)	A1CF (2.3)	SHH (2.0)	GSDMB (1.9)	PPP1R1B (1.8)	KRTCAP3 (1.7)	MECOM (1.7)	GSS (1.7)	DACH1 (1.6)	ENSG00000182648 (1.6)	EFNA1 (1.6)	C9orf71 (1.6)	ALMS1P (1.5)	OVOL1 (1.5)	CTSK (1.5)	ACSS2 (1.5)	ENSG00000251292 (1.4)	MUC4 (1.4)	BAIAP2L2 (1.4)	PIP5K1B (1.4)	CA12 (1.4)	FUT2 (1.3)	NT5C1B (1.3)	ENSG00000229589 (1.3)	KAAG1 (1.3)	SHROOM3 (1.3)	MUC20 (1.2)	GOLPH3L (1.2)	AGMAT (1.2)	ENSG00000255120 (1.2)	ESRP2 (1.2)	NCOA6 (1.2)	GRB7 (1.2)	MFHAS1 (1.2)	F12 (1.2)	ENSG00000188242 (1.1)	CHMP1A (1.1)	MUC1 (1.1)	SQRDL (1.1)	DHRS11 (1.1)	ILDR1 (1.0)	PGM5 (1.0)	MCL1 (1.0)
A11.382.625	Enteroendocrine Cells	Cells	Endocrine Cells	0.22	>=0.20	DGKH (5.7)	NRG4 (3.6)	WDR72 (3.4)	MYO19 (2.5)	SMAD3 (2.3)	RNASEH2C (2.2)	ORC4 (2.2)	OIP5 (2.2)	ENSG00000257839 (2.1)	NUP160 (2.1)	DYNLRB1 (2.0)	STC1 (2.0)	L2HGDH (2.0)	STAMBP (2.0)	PIGW (2.0)	F12 (2.0)	ENSG00000226386 (2.0)	GSS (2.0)	ZNHIT3 (2.0)	NUSAP1 (1.9)	NUDT15 (1.9)	ITCH (1.9)	IMP3 (1.9)	TMEM194B (1.9)	HMGB3P1 (1.9)	FBXO22 (1.8)	NSD1 (1.8)	CDK12 (1.8)	COMMD4 (1.8)	NQO1 (1.8)	ETFA (1.7)	MIEN1 (1.7)	VEGFA (1.7)	OVOL1 (1.7)	TPRKB (1.7)	SENP1 (1.7)	GRB7 (1.6)	PSPH (1.6)	PTPN11 (1.6)	ZNF585A (1.6)	CYP24A1 (1.6)	COX6B1P3 (1.6)	DNA2 (1.5)	PIGU (1.5)
A11.436.294.064	Glucagon Secreting Cells	Cells	Epithelial Cells	0.22	>=0.20	DGKH (5.7)	NRG4 (3.6)	WDR72 (3.4)	MYO19 (2.5)	SMAD3 (2.3)	RNASEH2C (2.2)	ORC4 (2.2)	OIP5 (2.2)	ENSG00000257839 (2.1)	NUP160 (2.1)	DYNLRB1 (2.0)	STC1 (2.0)	L2HGDH (2.0)	STAMBP (2.0)	PIGW (2.0)	F12 (2.0)	ENSG00000226386 (2.0)	GSS (2.0)	ZNHIT3 (2.0)	NUSAP1 (1.9)	NUDT15 (1.9)	ITCH (1.9)	IMP3 (1.9)	TMEM194B (1.9)	HMGB3P1 (1.9)	FBXO22 (1.8)	NSD1 (1.8)	CDK12 (1.8)	COMMD4 (1.8)	NQO1 (1.8)	ETFA (1.7)	MIEN1 (1.7)	VEGFA (1.7)	OVOL1 (1.7)	TPRKB (1.7)	SENP1 (1.7)	GRB7 (1.6)	PSPH (1.6)	PTPN11 (1.6)	ZNF585A (1.6)	CYP24A1 (1.6)	COX6B1P3 (1.6)	DNA2 (1.5)	PIGU (1.5)
A14.549.885	Tongue	Stomatognathic System	Mouth	0.25	>=0.20	HORMAD1 (4.9)	ENSG00000250009 (4.5)	ENSG00000230102 (3.9)	ENSG00000256746 (3.6)	DNM1P35 (3.4)	UBAP2 (3.0)	ZNF570 (3.0)	TNP1 (2.7)	OVOL1 (2.6)	ENSG00000203392 (2.6)	CHMP1A (2.6)	NT5C1B (2.6)	C19orf40 (2.5)	FAM47E (2.5)	NDRG1 (2.4)	ENSG00000253887 (2.4)	ZNF383 (2.3)	MRPS21 (2.3)	ESRP2 (2.3)	ENSA (2.3)	F12 (2.3)	DPF2 (2.2)	ABCC10 (2.2)	ENSG00000257955 (2.1)	EXOC3 (2.1)	CA12 (2.0)	KRTCAP3 (2.0)	NUDT15 (2.0)	STAMBP (1.9)	SLC9A3 (1.9)	KCNK7 (1.9)	CISD2 (1.8)	ZNF573 (1.8)	SPATA5L1 (1.7)	ENSG00000245538 (1.7)	NAA25 (1.7)	SNX33 (1.7)	ZNF436 (1.7)	CYP24A1 (1.7)	NRG1 (1.7)	LHX3 (1.7)	PTPMT1 (1.6)	MYO19 (1.6)	PIGW (1.6)
A06.407.312.782	Testis	Endocrine System	Endocrine Glands	0.27	>=0.20	EXD1 (10.6)	SLC9B1 (6.1)	HOXD9 (5.4)	ENSG00000175892 (5.4)	ENSG00000180458 (5.3)	CCDC121 (5.0)	IQCH (4.8)	ZNF781 (4.2)	HOXD3 (3.9)	HORMAD1 (3.8)	DCDC5 (3.8)	TMEM194B (3.7)	CYP17A1 (3.7)	ZBTB46 (3.7)	ZPBP2 (3.4)	AS3MT (3.2)	ASTN2 (3.2)	HOXD8 (2.9)	C10orf26 (2.8)	GATA4 (2.8)	COL2A1 (2.8)	ZNF527 (2.6)	HOXD10 (2.6)	KDM5A (2.6)	CISD2 (2.5)	UBE2Q2 (2.5)	FBXO36 (2.5)	ERBB4 (2.5)	SPATA5L1 (2.5)	METTL10 (2.4)	CCDC158 (2.4)	ZNF569 (2.4)	PSPH (2.4)	RTF1 (2.3)	SENP2 (2.3)	MRS2 (2.2)	MBD5 (2.2)	ZFP30 (2.2)	PTPN9 (2.1)	CDK12 (2.1)	ENSG00000226363 (2.1)	ENSG00000229589 (2.1)	SIN3A (2.1)	SLC9B2 (2.1)
A10.615.789	Serous Membrane	Tissues	Membranes	0.28	>=0.20	IGF2 (1.8)	ENSG00000253887 (1.7)	ENSG00000237887 (1.6)	RERG (1.5)	THBS3 (1.5)	SNUPN (1.5)	HOXD4 (1.3)	KAAG1 (1.3)	C10orf26 (1.3)	CTSK (1.2)	NCOA6 (1.2)	SNX33 (1.1)	TBX2 (1.1)	ENSG00000203392 (1.1)	IGF2-AS (1.1)	ZGPAT (1.1)	KIAA1683 (1.1)	GOLGB1 (1.0)	ZNF607 (1.0)	LRP2 (1.0)	ZFHX3 (1.0)	ENSG00000229589 (1.0)	MRPS21 (1.0)	ENSG00000226363 (1.0)	DNM1P35 (1.0)	ENSG00000228599 (0.9)	NR1H3 (0.9)	C1orf54 (0.9)	EFNA1 (0.9)	PROCR (0.9)	GOLPH3L (0.9)	KRTCAP3 (0.9)	ATXN2 (0.9)	ZNF436 (0.8)	TFDP2 (0.8)	NRIP1 (0.8)	HKR1 (0.8)	MECOM (0.8)	NDRG1 (0.8)	MANBA (0.8)	DAB2 (0.8)	RASIP1 (0.8)	MRPL33 (0.7)	PRPF3 (0.7)
A11.329.629	Osteoblasts	Cells	Connective Tissue Cells	0.29	>=0.20	THBS3 (3.6)	ENSG00000259450 (3.4)	ACVR2A (3.4)	AAGAB (3.2)	CSPG4 (3.1)	ENSG00000189223 (2.8)	CISD2 (2.8)	EYA4 (2.8)	IGF2 (2.6)	SMAD7 (2.5)	FAM122A (2.5)	KCNMA1 (2.4)	NRG1 (2.4)	CHAC1 (2.3)	TRIM32 (2.3)	HOXD8 (2.2)	ENSG00000236263 (2.2)	CCDC77 (2.2)	VAMP4 (2.2)	SLC9B2 (2.2)	AHRR (2.0)	DUSP11 (1.9)	FBXL20 (1.9)	SNX17 (1.9)	BRAP (1.9)	RAI14 (1.9)	RUFY2 (1.8)	SNUPN (1.7)	NQO1 (1.7)	ENSG00000257955 (1.6)	TRAFD1 (1.6)	SLC30A5 (1.6)	FBXO22 (1.6)	DAB2 (1.6)	PSPH (1.6)	C1orf51 (1.6)	MTMR9 (1.6)	ENSG00000175892 (1.5)	NDUFAF1 (1.5)	C10orf32 (1.5)	CPS1 (1.5)	SLC39A13 (1.5)	ABO (1.5)	C1orf54 (1.5)
A09.371.729	Retina	Sense Organs	Eye	0.3	>=0.20	TBX2 (5.6)	ZNF713 (5.1)	DACH1 (4.9)	ENSG00000180458 (4.8)	COL2A1 (4.6)	CA14 (4.5)	DCDC5 (4.0)	ZFP30 (3.9)	LHX3 (3.8)	ACVR2B (3.7)	MBD5 (3.3)	ZNF512 (3.2)	ENSG00000229481 (3.0)	HNRNPR (2.7)	LRP2 (2.7)	ZNF781 (2.6)	CASZ1 (2.6)	KIF21B (2.6)	ZFHX3 (2.5)	ZNF607 (2.5)	HKR1 (2.5)	IRX1 (2.4)	ZNF569 (2.4)	C1QTNF4 (2.3)	RPRD2 (2.3)	NCOA6 (2.3)	ENSG00000229191 (2.2)	ITSN1 (2.2)	ISL2 (2.2)	ALMS1 (2.2)	HNRNPH3 (2.2)	RCN2 (2.2)	C16orf55 (2.1)	DNER (2.1)	ETV5 (2.1)	ZNF585A (2.1)	KIAA1683 (2.0)	TSPAN9 (1.9)	SCAPER (1.9)	KDM5A (1.9)	PIK3R1 (1.9)	IGF1R (1.9)	SETDB1 (1.8)	KBTBD4 (1.8)
A15.378.316.580	Monocytes	Hemic and Immune Systems	Hematopoietic System	0.34	>=0.20	SPI1 (3.1)	TPCN2 (2.9)	LACTB (2.4)	IZUMO1 (2.2)	PRKAG2 (2.1)	SH2B3 (2.1)	RAB8B (2.1)	MAP3K11 (2.1)	CTSS (2.0)	DPEP2 (1.9)	NFE2L2 (1.9)	ATP1B3 (1.9)	NFATC1 (1.9)	LARP4B (1.8)	MANBA (1.8)	TRAFD1 (1.8)	PLDN (1.8)	EHBP1L1 (1.8)	MKL1 (1.7)	ZNF318 (1.7)	ENSG00000222043 (1.7)	TMEM51 (1.7)	INO80 (1.7)	PLEKHM2 (1.7)	FAM175B (1.7)	AHRR (1.6)	EPB41L3 (1.6)	ADAMTSL4 (1.6)	PTPN12 (1.6)	WDR37 (1.6)	TFEB (1.6)	H1FNT (1.6)	SUCLA2-AS1 (1.5)	MCL1 (1.5)	ENSG00000254470 (1.5)	ENSG00000256900 (1.5)	NRBP1 (1.5)	KCNQ1 (1.5)	RELA (1.5)	APH1A (1.5)	ZNF513 (1.5)	APH1B (1.5)	TRIB1 (1.5)	WWP2 (1.4)
A05.360.319.887	Vulva	Urogenital System	Genitalia	0.36	>=0.20	ARG1 (3.6)	HORMAD1 (3.1)	OVOL1 (2.8)	ANXA9 (2.5)	KCNK7 (2.4)	HOXD10 (2.2)	CASZ1 (2.0)	CA12 (1.9)	MAF (1.8)	CELSR2 (1.8)	CTSK (1.8)	ECM1 (1.8)	ATP1B3 (1.8)	ESRP2 (1.7)	NDRG1 (1.5)	MYO19 (1.5)	EFNA1 (1.4)	GRB7 (1.3)	NRIP1 (1.3)	DDI2 (1.2)	HOXD9 (1.2)	ENSG00000225138 (1.2)	SMPD3 (1.2)	SNX33 (1.1)	RASIP1 (1.1)	CENPT (1.1)	DUSP11 (1.0)	NFE2L2 (1.0)	F12 (1.0)	MFSD6 (1.0)	PSMC3 (1.0)	PARD3 (1.0)	TMEM51 (0.9)	PTPN3 (0.9)	HOXD8 (0.9)	ENSA (0.9)	ZNF436 (0.9)	C1orf51 (0.9)	GATM (0.8)	UBAP2 (0.8)	NUSAP1 (0.8)	ALDH2 (0.8)	TPRKB (0.8)	THBS3 (0.8)
A08.713	Neurosecretory Systems	Nervous System	Neurosecretory Systems	0.36	>=0.20	LHX3 (5.3)	GNAS (3.4)	PNMT (3.3)	CDK10 (3.2)	KAT5 (3.0)	QSOX2 (2.9)	IFT172 (2.8)	TTBK1 (2.8)	ZNF540 (2.7)	AAGAB (2.7)	MADD (2.7)	CNNM2 (2.6)	ZNF512 (2.6)	ERP29 (2.5)	ORMDL3 (2.5)	TSNAXIP1 (2.5)	DPM3 (2.4)	PGAP3 (2.4)	MAN2C1 (2.4)	CYB561D1 (2.3)	DACH1 (2.3)	RPRD2 (2.3)	RNASEH2C (2.3)	ACVR2B (2.3)	PSKH1 (2.2)	ENSG00000173295 (2.1)	C17orf82 (2.1)	ETV5 (2.1)	C1orf51 (2.0)	TRPC4AP (2.0)	JUND (2.0)	GGT7 (2.0)	STMN3 (2.0)	SENP2 (1.9)	DNER (1.9)	ZNF793 (1.9)	PPM1G (1.9)	HMGCLL1 (1.9)	EDC4 (1.9)	ASTN2 (1.9)	GOLGB1 (1.9)	ARFRP1 (1.8)	MAP1LC3A (1.8)	LINC00208 (1.8)
A08.186.211.730.317.357.352.435	Hypothalamo Hypophyseal System	Nervous System	Central Nervous System	0.36	>=0.20	LHX3 (5.3)	GNAS (3.4)	PNMT (3.3)	CDK10 (3.2)	KAT5 (3.0)	QSOX2 (2.9)	IFT172 (2.8)	TTBK1 (2.8)	ZNF540 (2.7)	AAGAB (2.7)	MADD (2.7)	CNNM2 (2.6)	ZNF512 (2.6)	ERP29 (2.5)	ORMDL3 (2.5)	TSNAXIP1 (2.5)	DPM3 (2.4)	PGAP3 (2.4)	MAN2C1 (2.4)	CYB561D1 (2.3)	DACH1 (2.3)	RPRD2 (2.3)	RNASEH2C (2.3)	ACVR2B (2.3)	PSKH1 (2.2)	ENSG00000173295 (2.1)	C17orf82 (2.1)	ETV5 (2.1)	C1orf51 (2.0)	TRPC4AP (2.0)	JUND (2.0)	GGT7 (2.0)	STMN3 (2.0)	SENP2 (1.9)	DNER (1.9)	ZNF793 (1.9)	PPM1G (1.9)	HMGCLL1 (1.9)	EDC4 (1.9)	ASTN2 (1.9)	GOLGB1 (1.9)	ARFRP1 (1.8)	MAP1LC3A (1.8)	LINC00208 (1.8)
A08.186.211.730.317.357.352	Hypothalamus Middle	Nervous System	Central Nervous System	0.36	>=0.20	LHX3 (5.3)	GNAS (3.4)	PNMT (3.3)	CDK10 (3.2)	KAT5 (3.0)	QSOX2 (2.9)	IFT172 (2.8)	TTBK1 (2.8)	ZNF540 (2.7)	AAGAB (2.7)	MADD (2.7)	CNNM2 (2.6)	ZNF512 (2.6)	ERP29 (2.5)	ORMDL3 (2.5)	TSNAXIP1 (2.5)	DPM3 (2.4)	PGAP3 (2.4)	MAN2C1 (2.4)	CYB561D1 (2.3)	DACH1 (2.3)	RPRD2 (2.3)	RNASEH2C (2.3)	ACVR2B (2.3)	PSKH1 (2.2)	ENSG00000173295 (2.1)	C17orf82 (2.1)	ETV5 (2.1)	C1orf51 (2.0)	TRPC4AP (2.0)	JUND (2.0)	GGT7 (2.0)	STMN3 (2.0)	SENP2 (1.9)	DNER (1.9)	ZNF793 (1.9)	PPM1G (1.9)	HMGCLL1 (1.9)	EDC4 (1.9)	ASTN2 (1.9)	GOLGB1 (1.9)	ARFRP1 (1.8)	MAP1LC3A (1.8)	LINC00208 (1.8)
A15.382.812	Mononuclear Phagocyte System	Hemic and Immune Systems	Immune System	0.37	>=0.20	TPCN2 (2.8)	SPI1 (2.7)	LACTB (2.4)	MANBA (2.2)	IZUMO1 (2.1)	CTSS (2.0)	TRAFD1 (2.0)	RAB8B (1.9)	SH2B3 (1.9)	TMEM51 (1.9)	DPEP2 (1.9)	LARP4B (1.9)	ADAMTSL4 (1.9)	PLDN (1.8)	AHRR (1.8)	SDCCAG8 (1.8)	PLA2G15 (1.8)	ENSG00000256900 (1.7)	ATP1B3 (1.7)	FAM175B (1.7)	NFE2L2 (1.7)	PRKAG2 (1.7)	MKL1 (1.7)	EPB41L3 (1.6)	ENSG00000236827 (1.6)	NFATC1 (1.6)	ENSG00000245538 (1.6)	WDR37 (1.5)	MAP3K11 (1.5)	RGS12 (1.5)	PLEKHM2 (1.5)	EHBP1L1 (1.5)	MAFF (1.5)	APH1B (1.5)	NR1H3 (1.5)	WWP2 (1.5)	ACP2 (1.4)	SQRDL (1.4)	ZNF318 (1.4)	PTPN12 (1.4)	MFHAS1 (1.4)	PSEN2 (1.4)	INO80 (1.4)	ENSG00000254470 (1.3)
A10.165.114.830.500.750	Subcutaneous Fat Abdominal	Tissues	Connective Tissue	0.38	>=0.20	IRX1 (3.9)	MYOC (3.6)	NR1H3 (3.4)	C1orf213 (3.3)	ORMDL3 (2.9)	ENSG00000237887 (2.9)	HOXD4 (2.9)	SPTBN1 (2.9)	ACSS2 (2.8)	RASIP1 (2.7)	MAN2C1 (2.6)	SLC7A6 (2.5)	LCAT (2.4)	PLA2G6 (2.4)	HOXD8 (2.3)	ALDH2 (2.2)	DHRS11 (2.2)	IGF2 (2.2)	SLC2A4RG (2.0)	ADCK3 (1.9)	ZNF436 (1.9)	RERG (1.9)	PPP1R1B (1.9)	SORT1 (1.8)	ITSN1 (1.8)	ADAMTSL4 (1.8)	HOXD3 (1.8)	CENPT (1.7)	PTPN11 (1.7)	NQO1 (1.7)	DIP2C (1.6)	ENSG00000237380 (1.5)	SUCLA2 (1.5)	CDC42EP2 (1.5)	ATXN2 (1.5)	GOLGB1 (1.5)	ENSG00000182648 (1.5)	C10orf26 (1.5)	SNX33 (1.4)	DAB2 (1.4)	MAF (1.4)	CTSK (1.4)	NRIP1 (1.3)	ARNT (1.3)
A10.165.114.830.500	Abdominal Fat	Tissues	Connective Tissue	0.38	>=0.20	IRX1 (3.9)	MYOC (3.6)	NR1H3 (3.4)	C1orf213 (3.3)	ORMDL3 (2.9)	ENSG00000237887 (2.9)	HOXD4 (2.9)	SPTBN1 (2.9)	ACSS2 (2.8)	RASIP1 (2.7)	MAN2C1 (2.6)	SLC7A6 (2.5)	LCAT (2.4)	PLA2G6 (2.4)	HOXD8 (2.3)	ALDH2 (2.2)	DHRS11 (2.2)	IGF2 (2.2)	SLC2A4RG (2.0)	ADCK3 (1.9)	ZNF436 (1.9)	RERG (1.9)	PPP1R1B (1.9)	SORT1 (1.8)	ITSN1 (1.8)	ADAMTSL4 (1.8)	HOXD3 (1.8)	CENPT (1.7)	PTPN11 (1.7)	NQO1 (1.7)	DIP2C (1.6)	ENSG00000237380 (1.5)	SUCLA2 (1.5)	CDC42EP2 (1.5)	ATXN2 (1.5)	GOLGB1 (1.5)	ENSG00000182648 (1.5)	C10orf26 (1.5)	SNX33 (1.4)	DAB2 (1.4)	MAF (1.4)	CTSK (1.4)	NRIP1 (1.3)	ARNT (1.3)
A07.541.358.100	Atrial Appendage	Cardiovascular System	Heart	0.38	>=0.20	MYBPC3 (6.5)	ENSG00000253426 (5.5)	IDI2-AS1 (5.4)	MYPN (4.7)	GBAS (4.1)	PPARGC1A (4.1)	PRKAG2 (3.4)	TRIM54 (3.3)	PGM5 (3.2)	WDR37 (3.0)	TCAP (3.0)	ENSG00000238018 (3.0)	BRE (2.8)	NDUFAF1 (2.7)	MYH7B (2.7)	ENSG00000229481 (2.7)	PIP5K1B (2.7)	SCAPER (2.5)	EXOG (2.5)	ERBB4 (2.5)	ENSG00000255120 (2.5)	AS3MT (2.4)	ZNF420 (2.4)	EYA4 (2.3)	WDR87 (2.3)	SYPL2 (2.3)	PIK3R1 (2.2)	DDX1 (2.2)	MRS2 (2.2)	SUCLA2 (2.2)	MTMR9 (2.1)	CRIP3 (2.1)	FAM63A (2.1)	ENSG00000255020 (2.1)	RPRD2 (2.1)	ENSG00000233334 (2.0)	CCDC121 (2.0)	FAM122A (2.0)	ALDH2 (2.0)	PSKH1 (2.0)	ARL15 (1.9)	MBD5 (1.9)	GATA4 (1.9)	SLC9A3 (1.9)
A07.541.358	Heart Atria	Cardiovascular System	Heart	0.39	>=0.20	MYBPC3 (6.6)	IDI2-AS1 (5.1)	ENSG00000253426 (5.1)	MYPN (4.5)	PPARGC1A (3.9)	GBAS (3.9)	PRKAG2 (3.4)	PGM5 (3.3)	TRIM54 (3.2)	MYH7B (3.2)	TCAP (3.1)	WDR37 (2.8)	ENSG00000229481 (2.8)	ENSG00000238018 (2.7)	BRE (2.6)	SCAPER (2.5)	NDUFAF1 (2.4)	PIP5K1B (2.4)	EXOG (2.4)	WDR87 (2.4)	ERBB4 (2.3)	AS3MT (2.3)	SYPL2 (2.3)	ENSG00000255120 (2.3)	PIK3R1 (2.2)	CRIP3 (2.2)	EYA4 (2.2)	PSKH1 (2.1)	ENSG00000255020 (2.1)	FAM63A (2.1)	SMAD7 (2.1)	ZNF420 (2.1)	TSPAN9 (2.0)	SUCLA2 (2.0)	GATA4 (2.0)	DDX1 (2.0)	MTMR9 (2.0)	ENSG00000233334 (1.9)	ALDH2 (1.9)	MRS2 (1.9)	PFKM (1.8)	RPRD2 (1.8)	SLC9A3 (1.8)	CCDC121 (1.8)
A15.382.680	Phagocytes	Hemic and Immune Systems	Immune System	0.39	>=0.20	SPI1 (3.3)	TPCN2 (2.8)	DPEP2 (2.5)	ENSG00000254470 (2.5)	MANBA (2.3)	LACTB (2.2)	ENSG00000237781 (2.2)	CTSS (2.2)	TRAFD1 (2.1)	SOS2 (2.1)	IZUMO1 (2.1)	RAB8B (2.1)	NFE2L2 (2.0)	LARP4B (2.0)	WWP2 (2.0)	MKL1 (2.0)	SH2B3 (1.9)	EHBP1L1 (1.9)	MAP3K11 (1.9)	DPEP3 (1.9)	MCL1 (1.8)	ZNF641 (1.8)	TRIB1 (1.8)	PTPN12 (1.8)	ENSG00000245538 (1.7)	PRKAG2 (1.7)	ADAMTSL4 (1.7)	GRK6 (1.7)	PDILT (1.7)	APH1B (1.6)	UBE2R2 (1.6)	TFEB (1.6)	TIGD3 (1.6)	CTRL (1.6)	WDR37 (1.6)	UBE2D3 (1.5)	SIPA1 (1.5)	RGS14 (1.5)	PLEKHM2 (1.5)	NFATC1 (1.4)	ENSG00000256900 (1.4)	ITCH (1.4)	PLDN (1.4)	CASP9 (1.4)
A11.329.228	Fibroblasts	Cells	Connective Tissue Cells	0.4	>=0.20	FGF5 (3.4)	ENSG00000259450 (2.9)	AHRR (2.5)	CEP89 (2.3)	TRIM32 (2.2)	NRG1 (2.1)	SLC12A4 (2.1)	GLI2 (2.0)	STC1 (2.0)	CHAC1 (2.0)	SLC39A13 (1.9)	PSPH (1.7)	ECM1 (1.7)	RPS27L (1.7)	CTSK (1.6)	SLC9B2 (1.6)	VAMP4 (1.6)	ENSG00000236741 (1.6)	ZNF569 (1.6)	RAI14 (1.6)	DAB2 (1.5)	NQO1 (1.5)	FBXO22 (1.5)	IRX1 (1.5)	CSPG4 (1.4)	SALL1 (1.4)	RUFY2 (1.4)	EXOG (1.4)	SLC30A5 (1.4)	ZFP30 (1.4)	PLA2G15 (1.3)	SDCCAG8 (1.3)	TBX2 (1.3)	METTL10 (1.3)	PHTF2 (1.3)	SHROOM3 (1.3)	RCN2 (1.2)	PTPN11 (1.2)	UBE2Q2 (1.2)	KCNMA1 (1.2)	SLC30A4 (1.2)	SNUPN (1.2)	FAM167A (1.2)	CDC42EP2 (1.2)
A10.165.114.830.750	Subcutaneous Fat	Tissues	Connective Tissue	0.41	>=0.20	IRX1 (3.7)	MYOC (3.7)	NR1H3 (3.0)	ENSG00000237887 (2.9)	HOXD4 (2.8)	C1orf213 (2.7)	SPTBN1 (2.7)	ORMDL3 (2.6)	ACSS2 (2.6)	RASIP1 (2.5)	LCAT (2.4)	MAN2C1 (2.3)	SLC7A6 (2.3)	HOXD8 (2.2)	IGF2 (2.1)	ALDH2 (2.1)	RERG (2.0)	ADAMTSL4 (2.0)	ZNF436 (2.0)	PPP1R1B (1.8)	HOXD3 (1.7)	DHRS11 (1.7)	PLA2G6 (1.7)	ITSN1 (1.7)	SLC2A4RG (1.7)	CENPT (1.6)	ETFA (1.6)	DIP2C (1.6)	CTSK (1.6)	ADCK3 (1.5)	CDC42EP2 (1.5)	GOLGB1 (1.5)	NRIP1 (1.5)	SNX33 (1.4)	DAB2 (1.4)	PTPN11 (1.4)	MAF (1.4)	NQO1 (1.4)	ENSG00000182648 (1.4)	SORT1 (1.4)	ATXN2 (1.3)	PIK3R1 (1.3)	SUCLA2 (1.3)	ENSG00000237380 (1.3)
A10.165.114.830	Adipose Tissue White	Tissues	Connective Tissue	0.41	>=0.20	IRX1 (3.7)	MYOC (3.7)	NR1H3 (3.0)	ENSG00000237887 (2.9)	HOXD4 (2.8)	C1orf213 (2.7)	SPTBN1 (2.7)	ORMDL3 (2.6)	ACSS2 (2.6)	RASIP1 (2.5)	LCAT (2.4)	MAN2C1 (2.3)	SLC7A6 (2.3)	HOXD8 (2.2)	IGF2 (2.1)	ALDH2 (2.1)	RERG (2.0)	ADAMTSL4 (2.0)	ZNF436 (2.0)	PPP1R1B (1.8)	HOXD3 (1.7)	DHRS11 (1.7)	PLA2G6 (1.7)	ITSN1 (1.7)	SLC2A4RG (1.7)	CENPT (1.6)	ETFA (1.6)	DIP2C (1.6)	CTSK (1.6)	ADCK3 (1.5)	CDC42EP2 (1.5)	GOLGB1 (1.5)	NRIP1 (1.5)	SNX33 (1.4)	DAB2 (1.4)	PTPN11 (1.4)	MAF (1.4)	NQO1 (1.4)	ENSG00000182648 (1.4)	SORT1 (1.4)	ATXN2 (1.3)	PIK3R1 (1.3)	SUCLA2 (1.3)	ENSG00000237380 (1.3)
A11.627	Myeloid Cells	Cells	Myeloid Cells	0.42	>=0.20	SPI1 (3.1)	TPCN2 (2.7)	DPEP2 (2.4)	ENSG00000254470 (2.4)	MANBA (2.2)	LACTB (2.1)	IZUMO1 (2.1)	ENSG00000237781 (2.1)	TRAFD1 (2.0)	CTSS (2.0)	SOS2 (2.0)	LARP4B (2.0)	RAB8B (2.0)	WWP2 (1.9)	MKL1 (1.9)	NFE2L2 (1.9)	SH2B3 (1.8)	DPEP3 (1.8)	EHBP1L1 (1.8)	ENSG00000245538 (1.7)	MAP3K11 (1.7)	ZNF641 (1.7)	MCL1 (1.7)	PTPN12 (1.7)	GRK6 (1.7)	TRIB1 (1.7)	ADAMTSL4 (1.6)	PDILT (1.6)	APH1B (1.5)	PRKAG2 (1.5)	CTRL (1.5)	WDR37 (1.5)	TIGD3 (1.5)	RGS14 (1.5)	UBE2D3 (1.5)	SIPA1 (1.5)	TFEB (1.4)	UBE2R2 (1.4)	CASP9 (1.4)	NFATC1 (1.4)	RSBN1L (1.4)	ITCH (1.4)	PLDN (1.3)	PLEKHM2 (1.3)
A11.436.275	Endothelial Cells	Cells	Epithelial Cells	0.43	>=0.20	RASIP1 (4.1)	ENSG00000226363 (3.6)	HOXD1 (3.6)	ENSG00000224189 (3.5)	PROCR (2.8)	EXOC6 (2.5)	CLDN14 (2.5)	TSPAN9 (2.2)	GRB10 (2.1)	SLC12A4 (2.1)	SLC39A13 (1.9)	NRG1 (1.9)	SMAD3 (1.9)	MAP3K11 (1.9)	ENSG00000236741 (1.9)	CEP89 (1.9)	SH2B3 (1.8)	ENSG00000237380 (1.8)	ENSG00000175892 (1.8)	ATP1B3 (1.8)	RAI14 (1.6)	CDC42EP2 (1.6)	HOXD9 (1.6)	RGS12 (1.6)	FBXO22 (1.5)	APH1A (1.5)	RELA (1.5)	EXOG (1.5)	NQO1 (1.5)	DAB2 (1.4)	RPS27L (1.4)	PSMC3 (1.4)	NRBP1 (1.4)	HMGB3P1 (1.4)	MAFF (1.4)	DDB2 (1.4)	HOXD3 (1.3)	PRKAG2 (1.3)	IZUMO1 (1.3)	PPM1G (1.3)	PCNXL3 (1.3)	STC1 (1.3)	ENSG00000230102 (1.3)	HOXD8 (1.3)
A10.272.497	Epidermis	Tissues	Epithelium	0.44	>=0.20	KCNK7 (9.0)	ENSG00000226386 (7.7)	ANXA9 (6.4)	ARG1 (6.1)	CENPT (5.3)	CYB561D1 (4.2)	PTPN3 (3.9)	MAP1LC3A (3.8)	CASZ1 (3.6)	ECM1 (3.5)	ENSG00000225138 (3.5)	GRB7 (3.4)	ENSA (3.3)	HORMAD1 (3.2)	SMPD3 (3.1)	DYNLRB1 (3.0)	EXOC3 (3.0)	OVOL1 (3.0)	ACVR2A (2.9)	UBE2R2 (2.9)	CELSR2 (2.8)	PLA2G6 (2.8)	MAF (2.8)	ENSG00000236263 (2.7)	ENSG00000203392 (2.6)	ESRP2 (2.6)	PARD3 (2.6)	PPM1J (2.6)	RGS12 (2.5)	CA12 (2.4)	MAN2C1 (2.4)	DDI2 (2.4)	ENSG00000248003 (2.4)	FAM167A (2.3)	C2orf16 (2.3)	PSMD3 (2.3)	PGAP3 (2.3)	F12 (2.2)	ODF3L1 (2.1)	MYO19 (2.1)	TSPAN9 (2.1)	GATM (2.1)	CHMP1A (2.0)	ENSG00000246560 (2.0)
A10.165.114	Adipose Tissue	Tissues	Connective Tissue	0.44	>=0.20	MYOC (3.3)	IRX1 (3.2)	NR1H3 (2.9)	ENSG00000237887 (2.7)	HOXD4 (2.5)	SPTBN1 (2.4)	C1orf213 (2.4)	ORMDL3 (2.4)	ACSS2 (2.3)	RASIP1 (2.3)	SLC7A6 (2.1)	MAN2C1 (2.1)	HOXD8 (2.1)	LCAT (2.1)	IGF2 (2.0)	ADAMTSL4 (1.9)	ALDH2 (1.9)	ZNF436 (1.8)	RERG (1.7)	PPP1R1B (1.6)	ITSN1 (1.5)	CDC42EP2 (1.5)	DAB2 (1.5)	SLC2A4RG (1.5)	HOXD3 (1.5)	CTSK (1.5)	ETFA (1.4)	NRIP1 (1.4)	PLA2G6 (1.4)	DIP2C (1.4)	SNX33 (1.4)	CENPT (1.4)	DHRS11 (1.4)	MAF (1.4)	ADCK3 (1.4)	PIK3R1 (1.3)	C10orf26 (1.3)	NQO1 (1.3)	ARNT (1.2)	GOLGB1 (1.2)	ENSG00000237380 (1.2)	SORT1 (1.2)	ATXN2 (1.1)	PTPN11 (1.1)
A07.541.510.110	Aortic Valve	Cardiovascular System	Heart	0.45	>=0.20	HMGCLL1 (3.3)	THBS3 (3.3)	C1orf54 (2.8)	FAM122A (2.8)	CSPG4 (2.7)	SLC9B2 (2.6)	SDCCAG8 (2.6)	CTSK (2.6)	RERG (2.5)	CCDC158 (2.3)	MBD5 (2.3)	MECOM (2.3)	ENSG00000237887 (2.3)	ZNF571 (2.3)	ZNF573 (2.2)	ALMS1 (2.2)	CCDC77 (2.2)	ZNF420 (2.2)	MYOC (2.2)	ADAM1 (2.0)	C12orf51 (2.0)	C10orf32 (2.0)	CGNL1 (1.9)	METTL10 (1.9)	SMAD7 (1.9)	DAB2 (1.8)	UBE2Q2 (1.8)	ZNF607 (1.8)	CCDC121 (1.8)	ZNF383 (1.7)	C10orf26 (1.7)	SNX17 (1.7)	MAF (1.6)	PIK3R1 (1.6)	ZNF641 (1.6)	ZNF569 (1.5)	ENSG00000189223 (1.5)	NFAT5 (1.4)	PLA2G15 (1.4)	PROCR (1.4)	ARL15 (1.4)	DDX1 (1.4)	MANBA (1.3)	KCNMA1 (1.3)
A07.541.510	Heart Valves	Cardiovascular System	Heart	0.45	>=0.20	HMGCLL1 (3.3)	THBS3 (3.3)	C1orf54 (2.8)	FAM122A (2.8)	CSPG4 (2.7)	SLC9B2 (2.6)	SDCCAG8 (2.6)	CTSK (2.6)	RERG (2.5)	CCDC158 (2.3)	MBD5 (2.3)	MECOM (2.3)	ENSG00000237887 (2.3)	ZNF571 (2.3)	ZNF573 (2.2)	ALMS1 (2.2)	CCDC77 (2.2)	ZNF420 (2.2)	MYOC (2.2)	ADAM1 (2.0)	C12orf51 (2.0)	C10orf32 (2.0)	CGNL1 (1.9)	METTL10 (1.9)	SMAD7 (1.9)	DAB2 (1.8)	UBE2Q2 (1.8)	ZNF607 (1.8)	CCDC121 (1.8)	ZNF383 (1.7)	C10orf26 (1.7)	SNX17 (1.7)	MAF (1.6)	PIK3R1 (1.6)	ZNF641 (1.6)	ZNF569 (1.5)	ENSG00000189223 (1.5)	NFAT5 (1.4)	PLA2G15 (1.4)	PROCR (1.4)	ARL15 (1.4)	DDX1 (1.4)	MANBA (1.3)	KCNMA1 (1.3)
A11.872.653	Neural Stem Cells	Cells	Stem Cells	0.46	>=0.20	PTPN9 (4.0)	ETV5 (3.9)	RGS12 (3.6)	ATXN7L2 (3.4)	ZNF436 (3.3)	SALL1 (3.2)	PCNXL3 (3.0)	ENSG00000229481 (2.7)	EYA4 (2.7)	ZFP30 (2.6)	AHRR (2.6)	STMN3 (2.4)	CA14 (2.4)	CHMP1A (2.4)	PSMD3 (2.4)	PSKH1 (2.3)	EDC4 (2.2)	ZNF713 (2.2)	UBE2R2 (2.2)	PIGU (2.2)	COMMD4 (2.2)	PPM1G (2.1)	ZNHIT3 (2.1)	DDX28 (2.1)	DPF2 (2.1)	NUTF2 (2.0)	RPRD2 (2.0)	MED1 (2.0)	FNDC4 (1.9)	SLC2A4RG (1.9)	MTCH2 (1.9)	CELF1 (1.9)	CENPT (1.9)	NRBP1 (1.9)	ZNF513 (1.8)	CERS2 (1.8)	GBAP1 (1.8)	GPN1 (1.8)	DIP2C (1.8)	LARP4B (1.8)	MAPKAPK5 (1.8)	FAM175B (1.8)	ZNF569 (1.7)	TBX2 (1.7)
A15.378.316	Bone Marrow Cells	Hemic and Immune Systems	Hematopoietic System	0.46	>=0.20	SPI1 (3.3)	ENSG00000254470 (2.7)	ENSG00000237781 (2.6)	DPEP2 (2.5)	TPCN2 (2.5)	SOS2 (2.5)	IZUMO1 (2.2)	DPEP3 (2.2)	RAB8B (2.1)	MKL1 (2.0)	MCL1 (2.0)	MAP3K11 (2.0)	CTRL (2.0)	MANBA (2.0)	TRAFD1 (2.0)	TRIB1 (2.0)	RGS14 (1.9)	CTSS (1.9)	EHBP1L1 (1.9)	TIGD3 (1.9)	ZNF641 (1.9)	LACTB (1.9)	SIPA1 (1.9)	GRK6 (1.9)	WWP2 (1.9)	LARP4B (1.8)	SH2B3 (1.8)	UBE2R2 (1.8)	UBE2D3 (1.8)	NFE2L2 (1.8)	ENSG00000222043 (1.8)	TFEB (1.8)	PTPN12 (1.7)	PDILT (1.7)	RSBN1L (1.7)	NT5C2 (1.6)	PRKAG2 (1.6)	ITCH (1.6)	ISL2 (1.5)	BRAP (1.5)	ENSG00000236263 (1.5)	KCNQ1 (1.4)	CASP9 (1.4)	NFATC1 (1.4)
A15.378	Hematopoietic System	Hemic and Immune Systems	Hematopoietic System	0.46	>=0.20	SPI1 (3.3)	ENSG00000254470 (2.7)	ENSG00000237781 (2.6)	DPEP2 (2.5)	TPCN2 (2.5)	SOS2 (2.5)	IZUMO1 (2.2)	DPEP3 (2.2)	RAB8B (2.1)	MKL1 (2.0)	MCL1 (2.0)	MAP3K11 (2.0)	CTRL (2.0)	MANBA (2.0)	TRAFD1 (2.0)	TRIB1 (2.0)	RGS14 (1.9)	CTSS (1.9)	EHBP1L1 (1.9)	TIGD3 (1.9)	ZNF641 (1.9)	LACTB (1.9)	SIPA1 (1.9)	GRK6 (1.9)	WWP2 (1.9)	LARP4B (1.8)	SH2B3 (1.8)	UBE2R2 (1.8)	UBE2D3 (1.8)	NFE2L2 (1.8)	ENSG00000222043 (1.8)	TFEB (1.8)	PTPN12 (1.7)	PDILT (1.7)	RSBN1L (1.7)	NT5C2 (1.6)	PRKAG2 (1.6)	ITCH (1.6)	ISL2 (1.5)	BRAP (1.5)	ENSG00000236263 (1.5)	KCNQ1 (1.4)	CASP9 (1.4)	NFATC1 (1.4)
A11.329	Connective Tissue Cells	Cells	Connective Tissue Cells	0.5	>=0.20	PLA2G15 (2.0)	SDCCAG8 (1.7)	AHRR (1.7)	LACTB (1.6)	NR1H3 (1.5)	DAB2 (1.5)	PSEN2 (1.5)	PTPMT1 (1.4)	MANBA (1.3)	ENSG00000245538 (1.3)	ENSG00000189223 (1.3)	APH1B (1.3)	TPCN2 (1.3)	VAMP4 (1.3)	FGF5 (1.2)	ENSG00000236741 (1.2)	ENSG00000259450 (1.2)	SLC39A13 (1.2)	SMAD7 (1.2)	SNUPN (1.2)	ODF3L1 (1.1)	PLDN (1.1)	MAFF (1.1)	RPS27L (1.1)	CEP89 (1.1)	ACP2 (1.1)	PTPN12 (1.1)	ARNT (1.0)	SH2B3 (1.0)	ENSG00000236263 (1.0)	ADAMTSL4 (1.0)	RAB8B (1.0)	NFE2L2 (1.0)	FAM175B (1.0)	SLC30A5 (1.0)	PTPN9 (1.0)	EDEM2 (1.0)	CTSK (1.0)	TMEM60 (0.9)	SCARB2 (0.9)	ATP1B3 (0.9)	ERI1 (0.9)	ENSG00000257839 (0.9)	SUCLA2-AS1 (0.9)
A03.556.875.500	Esophagus	Digestive System	Gastrointestinal Tract	0.51	>=0.20	GRB7 (2.4)	MYOC (2.2)	PGM5 (2.1)	ECM1 (2.1)	MUC1 (1.8)	WDR72 (1.8)	FUT2 (1.8)	MECOM (1.7)	OVOL1 (1.7)	ESRP2 (1.5)	UBAP2 (1.5)	SHROOM3 (1.5)	ENSG00000225138 (1.4)	EFNA1 (1.4)	KRTCAP3 (1.4)	NFE2L2 (1.4)	ANXA9 (1.4)	CTSK (1.4)	HORMAD1 (1.4)	PGAP3 (1.4)	FNBP4 (1.3)	FAM47E (1.2)	MIEN1 (1.2)	VEGFA (1.2)	NDRG1 (1.1)	GSDMB (1.1)	ETFA (1.1)	PARD3 (1.0)	NQO1 (1.0)	ERBB2 (1.0)	CGNL1 (1.0)	ADAMTSL4 (1.0)	SLC28A2 (1.0)	ENSG00000251292 (0.9)	GATM (0.9)	TMEM51 (0.9)	ENSG00000259450 (0.9)	NCOA6 (0.9)	ENSG00000250009 (0.9)	ZNF527 (0.9)	TCEA3 (0.9)	SNX33 (0.8)	SQRDL (0.8)	THBS3 (0.8)
A15.382.812.522	Macrophages	Hemic and Immune Systems	Immune System	0.51	>=0.20	NR1H3 (3.0)	TPCN2 (3.0)	PLA2G15 (2.9)	SDCCAG8 (2.6)	LACTB (2.5)	SPI1 (2.4)	PTPMT1 (2.4)	MANBA (2.4)	PSEN2 (2.4)	RGS12 (2.3)	ACP2 (2.2)	ENSG00000256900 (2.0)	CTSS (2.0)	LARP4B (1.9)	APH1B (1.8)	ZNF318 (1.8)	SH2B3 (1.8)	TMEM51 (1.8)	MFHAS1 (1.8)	DPEP2 (1.8)	ENSG00000245538 (1.7)	EDEM2 (1.7)	DAB2 (1.6)	RAB8B (1.6)	ADAMTSL4 (1.6)	SQRDL (1.6)	WDR37 (1.6)	FAM175B (1.5)	MAFF (1.5)	PTPN12 (1.5)	PLEKHM2 (1.5)	DDI2 (1.5)	NFE2L2 (1.5)	PTPN9 (1.5)	ATP1B3 (1.5)	AHRR (1.5)	ENSG00000189223 (1.5)	EPB41L3 (1.5)	WWP2 (1.5)	SORT1 (1.4)	INO80 (1.4)	DGKH (1.4)	ENSG00000254470 (1.4)	TRAFD1 (1.4)
A15.382.490.315.583	Neutrophils	Hemic and Immune Systems	Immune System	0.52	>=0.20	ENSG00000237781 (7.2)	DPEP3 (6.5)	ENSG00000254470 (6.2)	TIGD3 (5.9)	SOS2 (5.9)	ZNF641 (4.8)	CTRL (4.7)	SPI1 (4.6)	C9orf71 (4.5)	UBE2R2 (4.5)	DPEP2 (4.5)	RGS14 (4.4)	UBE2D3 (4.2)	RSBN1L (4.2)	MCL1 (3.9)	TRIB1 (3.8)	RTF1 (3.7)	WWP2 (3.7)	SIPA1 (3.7)	NT5C2 (3.7)	PDILT (3.6)	FAM63A (3.6)	ISL2 (3.5)	CDC42EP2 (3.5)	ARG1 (3.5)	FBXL20 (3.5)	HORMAD1 (3.4)	IGF1R (3.3)	TRAFD1 (3.3)	ITCH (3.2)	MKL1 (3.2)	PPP1R3B (3.1)	SLC22A1 (3.1)	TFEB (3.1)	RAB8B (3.0)	EHBP1L1 (2.9)	GRK6 (2.9)	NFE2L2 (2.9)	MANBA (2.8)	TPCN2 (2.8)	TNRC6B (2.7)	MAP3K11 (2.7)	KDM5A (2.7)	NSD1 (2.6)
A02.835.583.443.800.800	Synovial Fluid	Musculoskeletal System	Skeleton	0.53	>=0.20	ENSG00000222043 (5.2)	C1orf54 (3.3)	IKZF3 (2.9)	ZNF513 (2.8)	PPM1J (2.8)	ODF3L1 (2.7)	CTRL (2.5)	ZFAND2A (2.5)	ENSG00000257839 (2.5)	PSMB10 (2.4)	SMAD7 (2.3)	SLC25A45 (2.3)	RGS14 (2.2)	ZGPAT (2.2)	MAN2C1 (2.2)	SPI1 (2.2)	EHBP1L1 (2.2)	CDC14A (2.1)	MAF (2.1)	C12orf47 (2.1)	CYB561D1 (2.1)	SLC9B1 (2.1)	ZNF383 (2.0)	NFATC3 (2.0)	ZNF570 (2.0)	ABCC10 (2.0)	KBTBD4 (2.0)	DPEP2 (1.9)	ATXN7L2 (1.9)	SIPA1 (1.8)	NUP160 (1.8)	ZNF569 (1.8)	FAM53B (1.8)	SLC7A6OS (1.8)	JUND (1.8)	SIN3A (1.7)	THAP11 (1.6)	KIAA1683 (1.6)	ORMDL3 (1.6)	RAB8B (1.6)	IMP3 (1.6)	EDC4 (1.6)	NFATC1 (1.6)	ZNHIT3 (1.6)
A11.872.700.500	Induced Pluripotent Stem Cells	Cells	Stem Cells	0.53	>=0.20	ENSG00000251292 (4.2)	L2HGDH (3.9)	ZNF569 (3.8)	DNA2 (3.7)	HMGB3P1 (3.7)	MRS2 (3.7)	ACVR2B (3.6)	NUDT15 (3.5)	TNPO3 (3.4)	GLI2 (3.4)	ZNF607 (3.2)	OIP5 (3.1)	CGNL1 (3.1)	CHAC1 (3.1)	ORC4 (3.0)	ENSG00000229191 (2.9)	PSPH (2.9)	ALMS1-IT1 (2.8)	SALL1 (2.8)	ERBB2 (2.7)	CA14 (2.7)	NUP160 (2.6)	SENP2 (2.6)	PPM1B (2.4)	NUP54 (2.4)	GRB7 (2.3)	UBAP2 (2.3)	CCDC77 (2.3)	PSEN2 (2.3)	ZNHIT3 (2.3)	ZNF585A (2.2)	TFDP2 (2.2)	IMP3 (2.1)	ENSG00000182319 (2.1)	MAPKAPK5 (2.1)	RCN2 (2.1)	ATXN7L2 (2.0)	PRMT7 (2.0)	STC1 (2.0)	GTPBP4 (2.0)	PPM1J (2.0)	NUSAP1 (2.0)	IGF1R (2.0)	PSMC3 (2.0)
A11.872.700	Pluripotent Stem Cells	Cells	Stem Cells	0.53	>=0.20	ENSG00000251292 (4.2)	L2HGDH (3.9)	ZNF569 (3.8)	DNA2 (3.7)	HMGB3P1 (3.7)	MRS2 (3.7)	ACVR2B (3.6)	NUDT15 (3.5)	TNPO3 (3.4)	GLI2 (3.4)	ZNF607 (3.2)	OIP5 (3.1)	CGNL1 (3.1)	CHAC1 (3.1)	ORC4 (3.0)	ENSG00000229191 (2.9)	PSPH (2.9)	ALMS1-IT1 (2.8)	SALL1 (2.8)	ERBB2 (2.7)	CA14 (2.7)	NUP160 (2.6)	SENP2 (2.6)	PPM1B (2.4)	NUP54 (2.4)	GRB7 (2.3)	UBAP2 (2.3)	CCDC77 (2.3)	PSEN2 (2.3)	ZNHIT3 (2.3)	ZNF585A (2.2)	TFDP2 (2.2)	IMP3 (2.1)	ENSG00000182319 (2.1)	MAPKAPK5 (2.1)	RCN2 (2.1)	ATXN7L2 (2.0)	PRMT7 (2.0)	STC1 (2.0)	GTPBP4 (2.0)	PPM1J (2.0)	NUSAP1 (2.0)	IGF1R (2.0)	PSMC3 (2.0)
A08.186.211.132.810.428.200	Cerebellum	Nervous System	Central Nervous System	0.54	>=0.20	SHF (6.7)	C15orf27 (6.2)	ZNF781 (4.3)	NEUROD2 (4.2)	CELF1 (4.2)	LCAT (3.9)	ENSG00000247556 (3.9)	ZNF540 (3.8)	HMGCLL1 (3.8)	DGKG (3.8)	C1QTNF4 (3.7)	C12orf51 (3.7)	RUFY2 (3.6)	NRG4 (3.6)	ENSG00000182319 (3.5)	GGT7 (3.3)	ADAM1 (3.2)	MBD5 (3.0)	TRIM46 (2.9)	ZBTB46 (2.9)	STMN3 (2.9)	IDI2-AS1 (2.8)	C12orf68 (2.7)	MADD (2.7)	DNER (2.6)	HNRNPR (2.5)	CENPT (2.5)	R3HDM2 (2.5)	AMIGO1 (2.5)	ASTN2 (2.4)	TNRC6B (2.3)	ZFP30 (2.3)	ENSG00000237887 (2.2)	VPS45 (2.2)	ALMS1P (2.2)	EPB41L3 (2.1)	MTMR9 (2.1)	DGKH (2.1)	MAP1LC3A (2.1)	PIP5K1B (2.1)	SCAPER (2.1)	ZNF573 (2.1)	SUPT7L (2.1)	FBXL17 (2.1)
A05.360.490	Germ Cells	Urogenital System	Genitalia	0.54	>=0.20	NT5C1B (3.5)	C8orf12 (3.4)	CCDC121 (2.9)	DCDC2 (2.5)	SLC47A1 (2.3)	HOXD10 (2.3)	ILDR1 (2.1)	THUMPD1 (2.1)	ZNF436 (2.1)	PPM1B (2.0)	STAMBP (2.0)	SLC15A2 (1.9)	CCDC158 (1.8)	PNMT (1.7)	ZPBP2 (1.7)	CASP9 (1.6)	ENSG00000253426 (1.6)	ZNF571 (1.5)	FBXL20 (1.5)	CCDC77 (1.5)	C2orf73 (1.5)	UBE2Q2 (1.5)	FBXO36 (1.4)	IQCH (1.4)	PSKH1 (1.4)	PTPMT1 (1.4)	ENSG00000230288 (1.4)	ZFP30 (1.4)	CEP89 (1.3)	TRIM32 (1.3)	SALL1 (1.3)	TNPO3 (1.3)	MIEN1 (1.3)	DPM3 (1.2)	MFSD6 (1.2)	PIP5K1B (1.2)	SLC9B1 (1.2)	IGF1R (1.2)	PAX8 (1.2)	HMGB3P1 (1.1)	SCARB2 (1.1)	ABO (1.1)	IDI1 (1.1)	ZNF607 (1.1)
A03.556.249.249.209	Cecum	Digestive System	Gastrointestinal Tract	0.54	>=0.20	ENSG00000229589 (2.6)	PPP1R1B (2.2)	DACH1 (2.2)	GSDMB (2.1)	KRTCAP3 (2.1)	KCNQ1 (2.0)	MECOM (1.8)	FUT2 (1.8)	GRB7 (1.8)	A1CF (1.8)	SHROOM3 (1.8)	WDR72 (1.8)	AGMAT (1.6)	ENSG00000188242 (1.6)	CTSK (1.6)	GSS (1.6)	ENSG00000225138 (1.5)	PIP5K1B (1.5)	VEGFA (1.5)	GOLPH3L (1.4)	EFNA1 (1.3)	PIGU (1.3)	MUC4 (1.3)	OVOL1 (1.3)	NCOA6 (1.3)	KRTCAP2 (1.3)	MYO19 (1.3)	MFHAS1 (1.3)	CDK10 (1.2)	ESRP2 (1.2)	TCEA3 (1.2)	IFT172 (1.1)	ACSS2 (1.1)	NRIP1 (1.0)	DYNLRB1 (1.0)	ENSG00000251292 (1.0)	C9orf71 (1.0)	NR1H3 (1.0)	ENSG00000182648 (1.0)	MUC1 (1.0)	DHRS11 (1.0)	NQO1 (1.0)	SQRDL (1.0)	TPRKB (0.9)
A03.556.875.875	Stomach	Digestive System	Gastrointestinal Tract	0.54	>=0.20	PDILT (4.3)	SLC28A2 (2.4)	MUC1 (2.3)	MECOM (2.3)	MYOC (2.1)	GSDMB (2.0)	PGM5 (2.0)	FUT2 (1.8)	TMEM51 (1.7)	CPS1 (1.7)	SGSM3 (1.7)	PBLD (1.6)	NFE2L2 (1.5)	KCNQ1 (1.5)	LINC00208 (1.4)	CTSK (1.4)	KRTCAP2 (1.4)	ALMS1P (1.4)	KRTCAP3 (1.3)	CASZ1 (1.3)	FNBP4 (1.3)	TBX2 (1.2)	CDK10 (1.2)	ENSG00000251292 (1.2)	ZNF527 (1.2)	MFHAS1 (1.2)	CHMP1A (1.1)	SHH (1.1)	GATM (1.1)	SHROOM3 (1.0)	ENSG00000188242 (1.0)	ETFA (1.0)	BAIAP2L2 (1.0)	SNX33 (1.0)	GATA4 (1.0)	INHBC (1.0)	ESRP2 (1.0)	PLA2G6 (0.9)	ABCC10 (0.9)	SMPD3 (0.9)	GCKR (0.9)	ENSG00000228599 (0.9)	BCAS1 (0.9)	ACSS2 (0.9)
A11.118.637.415	Granulocytes	Cells	Blood Cells	0.55	>=0.20	ENSG00000237781 (6.6)	DPEP3 (6.0)	ENSG00000254470 (5.9)	SOS2 (5.5)	TIGD3 (5.4)	ZNF641 (4.4)	CTRL (4.4)	SPI1 (4.3)	DPEP2 (4.1)	RGS14 (4.1)	C9orf71 (4.0)	RSBN1L (4.0)	UBE2R2 (3.9)	UBE2D3 (3.9)	NT5C2 (3.6)	SIPA1 (3.5)	MCL1 (3.5)	TRIB1 (3.5)	RTF1 (3.5)	ARG1 (3.5)	WWP2 (3.4)	ISL2 (3.3)	PDILT (3.2)	HORMAD1 (3.2)	FAM63A (3.2)	MKL1 (3.1)	FBXL20 (3.1)	IGF1R (3.1)	CDC42EP2 (3.0)	TRAFD1 (3.0)	ITCH (2.9)	GRK6 (2.9)	PPP1R3B (2.8)	SLC22A1 (2.8)	TFEB (2.8)	RAB8B (2.7)	EHBP1L1 (2.7)	TPCN2 (2.7)	MANBA (2.7)	KDM5A (2.6)	NSD1 (2.6)	IZUMO1 (2.6)	MAP3K11 (2.6)	TNRC6B (2.5)
A05.360.319.679.256	Cervix Uteri	Urogenital System	Genitalia	0.55	>=0.20	ENSG00000226363 (2.2)	HORMAD1 (2.0)	HOXD10 (1.8)	MUC4 (1.7)	MUC1 (1.6)	CYP24A1 (1.6)	EFNA1 (1.6)	MYO19 (1.5)	CTSK (1.5)	GRB7 (1.5)	NRIP1 (1.4)	ENSG00000225138 (1.3)	HOXD9 (1.2)	NDRG1 (1.1)	KRTCAP3 (1.1)	NUSAP1 (1.1)	MCL1 (1.1)	MECOM (1.0)	ENSG00000235142 (1.0)	ENSG00000251292 (1.0)	ALMS1P (1.0)	FUT2 (1.0)	CA12 (1.0)	COMMD4 (1.0)	RASIP1 (1.0)	VEGFA (0.9)	HNRNPR (0.9)	DNA2 (0.9)	ENSG00000229589 (0.9)	GOLGB1 (0.9)	HOXD8 (0.9)	TMEM51 (0.9)	C9orf71 (0.8)	MFHAS1 (0.8)	ESRP2 (0.8)	HOXD4 (0.8)	RAI14 (0.8)	ENSG00000203392 (0.8)	KRTCAP2 (0.8)	OVOL1 (0.7)	LINC00208 (0.7)	DUSP11 (0.7)	NCOA6 (0.7)	ZNF527 (0.7)
A10.615.284.473	Chorion	Tissues	Membranes	0.55	>=0.20	GATA4 (3.5)	ENSG00000236741 (3.1)	SLC12A4 (2.8)	ENSG00000236827 (2.5)	TBX2 (2.4)	GLI2 (2.3)	STC1 (2.2)	IZUMO1 (2.2)	SLC39A13 (2.2)	ENSG00000230102 (2.2)	SDCCAG8 (2.1)	CDC42EP2 (2.1)	PHTF2 (2.1)	ODF3L1 (2.0)	FBXO22 (2.0)	MANBA (2.0)	PROCR (2.0)	ENSG00000232564 (1.9)	SLC30A5 (1.8)	ABCC10 (1.8)	FGF5 (1.8)	RAI14 (1.7)	RPS27L (1.7)	NRG1 (1.7)	ETV5 (1.6)	PTPN11 (1.6)	PLA2G15 (1.6)	DAB2 (1.5)	RCN2 (1.5)	ATP1B3 (1.5)	HMGB3P1 (1.5)	CEP89 (1.5)	PSMC3 (1.5)	PSPH (1.5)	TMEM51 (1.4)	PTPN12 (1.4)	NQO1 (1.4)	LACTB (1.4)	ARNT (1.4)	SLC9B1 (1.3)	VEGFA (1.3)	GTPBP4 (1.3)	ENSG00000254235 (1.3)	PSMA5 (1.3)
A10.615.284	Extraembryonic Membranes	Tissues	Membranes	0.55	>=0.20	GATA4 (3.5)	ENSG00000236741 (3.1)	SLC12A4 (2.8)	ENSG00000236827 (2.5)	TBX2 (2.4)	GLI2 (2.3)	STC1 (2.2)	IZUMO1 (2.2)	SLC39A13 (2.2)	ENSG00000230102 (2.2)	SDCCAG8 (2.1)	CDC42EP2 (2.1)	PHTF2 (2.1)	ODF3L1 (2.0)	FBXO22 (2.0)	MANBA (2.0)	PROCR (2.0)	ENSG00000232564 (1.9)	SLC30A5 (1.8)	ABCC10 (1.8)	FGF5 (1.8)	RAI14 (1.7)	RPS27L (1.7)	NRG1 (1.7)	ETV5 (1.6)	PTPN11 (1.6)	PLA2G15 (1.6)	DAB2 (1.5)	RCN2 (1.5)	ATP1B3 (1.5)	HMGB3P1 (1.5)	CEP89 (1.5)	PSMC3 (1.5)	PSPH (1.5)	TMEM51 (1.4)	PTPN12 (1.4)	NQO1 (1.4)	LACTB (1.4)	ARNT (1.4)	SLC9B1 (1.3)	VEGFA (1.3)	GTPBP4 (1.3)	ENSG00000254235 (1.3)	PSMA5 (1.3)
A03.556.875	Upper Gastrointestinal Tract	Digestive System	Gastrointestinal Tract	0.56	>=0.20	PDILT (2.7)	MYOC (2.2)	MUC1 (2.1)	MECOM (2.0)	SLC28A2 (2.0)	PGM5 (1.9)	FUT2 (1.7)	GSDMB (1.6)	NFE2L2 (1.5)	TMEM51 (1.4)	SGSM3 (1.4)	CTSK (1.3)	GRB7 (1.3)	KRTCAP3 (1.3)	FNBP4 (1.3)	ALMS1P (1.2)	KRTCAP2 (1.2)	ECM1 (1.2)	ENSG00000251292 (1.2)	CPS1 (1.2)	LINC00208 (1.2)	ESRP2 (1.1)	CASZ1 (1.1)	PBLD (1.1)	SHROOM3 (1.1)	KCNQ1 (1.1)	ZNF527 (1.1)	GATM (1.0)	PGAP3 (1.0)	CHMP1A (1.0)	ENSG00000225138 (1.0)	ETFA (1.0)	SNX33 (1.0)	EFNA1 (1.0)	MFHAS1 (0.9)	TBX2 (0.9)	NDRG1 (0.9)	SHH (0.9)	PLA2G6 (0.9)	INHBC (0.8)	BAIAP2L2 (0.8)	BCAS1 (0.8)	TCEA3 (0.8)	VEGFA (0.8)
A07.231	Blood Vessels	Cardiovascular System	Blood Vessels	0.56	>=0.20	RASIP1 (3.3)	PROCR (2.8)	ENSG00000226363 (2.7)	SLC12A4 (2.7)	NRG1 (2.5)	ENSG00000224189 (2.4)	SMAD3 (2.2)	SLC39A13 (2.2)	HOXD1 (2.1)	CLDN14 (2.1)	CEP89 (2.0)	GRB10 (1.9)	EXOC6 (1.9)	RELA (1.9)	ATP1B3 (1.9)	TSPAN9 (1.9)	MAP3K11 (1.8)	ENSG00000230102 (1.8)	CDC42EP2 (1.8)	RGS12 (1.8)	STC1 (1.7)	RPS27L (1.6)	ENSG00000236741 (1.6)	RAI14 (1.6)	PLA2G15 (1.6)	C1orf54 (1.6)	MAFF (1.5)	DAB2 (1.5)	NQO1 (1.5)	PCNXL3 (1.5)	NRBP1 (1.5)	TRPC4AP (1.5)	ENSG00000237380 (1.4)	FGF5 (1.4)	ARFRP1 (1.4)	PRKAG2 (1.4)	SH2B3 (1.4)	DDB2 (1.4)	IZUMO1 (1.4)	PSMC3 (1.4)	PPP1R3B (1.3)	PPM1G (1.3)	ENSG00000236263 (1.3)	GCKR (1.3)
A07.231.908.670.874	Umbilical Veins	Cardiovascular System	Blood Vessels	0.57	>=0.20	RASIP1 (4.8)	ENSG00000224189 (4.3)	NRG1 (4.3)	ENSG00000226363 (4.1)	EXOC6 (3.9)	HOXD1 (3.6)	PROCR (3.5)	MAP3K11 (2.7)	RGS12 (2.6)	ENSG00000237380 (2.6)	SMAD3 (2.5)	CEP89 (2.5)	SLC12A4 (2.3)	RELA (2.2)	GRB10 (2.1)	TSPAN9 (2.1)	SLC39A13 (2.0)	CLDN14 (2.0)	PPP1R3B (2.0)	DDB2 (2.0)	SH2B3 (1.9)	RPS27L (1.8)	RAI14 (1.8)	FBXO22 (1.8)	DAB2 (1.8)	ATP1B3 (1.8)	C1orf54 (1.8)	EXOG (1.7)	DACH1 (1.7)	APH1A (1.7)	PPM1G (1.7)	CGNL1 (1.7)	ENSG00000236741 (1.7)	CDC42EP2 (1.7)	ENSG00000230102 (1.7)	NQO1 (1.7)	TRPC4AP (1.7)	MAFF (1.6)	NFATC1 (1.6)	PSMC3 (1.6)	NRBP1 (1.6)	PRKAG2 (1.5)	PCNXL3 (1.5)	EPB41L3 (1.5)
A07.231.908.670	Portal System	Cardiovascular System	Blood Vessels	0.57	>=0.20	RASIP1 (4.8)	ENSG00000224189 (4.3)	NRG1 (4.3)	ENSG00000226363 (4.1)	EXOC6 (3.9)	HOXD1 (3.6)	PROCR (3.5)	MAP3K11 (2.7)	RGS12 (2.6)	ENSG00000237380 (2.6)	SMAD3 (2.5)	CEP89 (2.5)	SLC12A4 (2.3)	RELA (2.2)	GRB10 (2.1)	TSPAN9 (2.1)	SLC39A13 (2.0)	CLDN14 (2.0)	PPP1R3B (2.0)	DDB2 (2.0)	SH2B3 (1.9)	RPS27L (1.8)	RAI14 (1.8)	FBXO22 (1.8)	DAB2 (1.8)	ATP1B3 (1.8)	C1orf54 (1.8)	EXOG (1.7)	DACH1 (1.7)	APH1A (1.7)	PPM1G (1.7)	CGNL1 (1.7)	ENSG00000236741 (1.7)	CDC42EP2 (1.7)	ENSG00000230102 (1.7)	NQO1 (1.7)	TRPC4AP (1.7)	MAFF (1.6)	NFATC1 (1.6)	PSMC3 (1.6)	NRBP1 (1.6)	PRKAG2 (1.5)	PCNXL3 (1.5)	EPB41L3 (1.5)
A05.360.444.492	Penis	Urogenital System	Genitalia	0.6	>=0.20	ANXA9 (2.6)	CENPT (2.3)	SMPD3 (1.9)	ARG1 (1.8)	ACVR2A (1.7)	ECM1 (1.7)	ENSG00000259450 (1.7)	ENSG00000222043 (1.6)	ENSG00000246560 (1.6)	PSPH (1.5)	L2HGDH (1.5)	FBXO36 (1.5)	ENSG00000257955 (1.4)	RUFY2 (1.4)	CHAC1 (1.4)	TRIM32 (1.4)	ISL2 (1.4)	FGF5 (1.3)	ARL15 (1.3)	SLC9B1 (1.3)	VAMP4 (1.2)	SIPA1L3 (1.2)	PTPN11 (1.2)	ENSG00000225138 (1.2)	ARNT (1.2)	SLC30A5 (1.2)	ENSG00000236263 (1.2)	CDK12 (1.1)	IGF2 (1.1)	SHROOM3 (1.1)	HOXD10 (1.1)	OVOL1 (1.1)	CPS1 (1.1)	KCNK7 (1.1)	SYPL2 (1.1)	SALL1 (1.1)	C10orf26 (1.1)	RAI14 (1.0)	FAM167A (1.0)	CYB561D1 (1.0)	AHRR (1.0)	EXD1 (1.0)	PARD3 (1.0)	FBXL20 (1.0)
A11.497.497.600	Oocytes	Cells	Germ Cells	0.61	>=0.20	C8orf12 (4.0)	CCDC121 (3.2)	DCDC2 (2.8)	THUMPD1 (2.6)	SLC47A1 (2.6)	HOXD10 (2.5)	ZNF436 (2.4)	ILDR1 (2.4)	PPM1B (2.3)	SLC15A2 (2.1)	STAMBP (2.1)	PNMT (1.9)	ZNF571 (1.8)	CASP9 (1.7)	CCDC77 (1.7)	ZFP30 (1.7)	FBXL20 (1.7)	ENSG00000253426 (1.6)	UBE2Q2 (1.6)	CEP89 (1.5)	PTPMT1 (1.5)	SALL1 (1.5)	TRIM32 (1.5)	PSKH1 (1.4)	TNPO3 (1.4)	MFSD6 (1.4)	PIP5K1B (1.4)	IQCH (1.4)	HNRNPR (1.4)	DPM3 (1.4)	MIEN1 (1.3)	ZNF607 (1.3)	ZNF420 (1.3)	PAX8 (1.3)	ABO (1.3)	SCARB2 (1.2)	KBTBD4 (1.2)	NUDT15 (1.2)	IGF1R (1.2)	SPATA5L1 (1.2)	C2orf73 (1.2)	HMGB3P1 (1.2)	IDI1 (1.2)	ZNF513 (1.1)
A05.360.490.690	Ovum	Urogenital System	Genitalia	0.61	>=0.20	C8orf12 (4.0)	CCDC121 (3.2)	DCDC2 (2.8)	THUMPD1 (2.6)	SLC47A1 (2.6)	HOXD10 (2.5)	ZNF436 (2.4)	ILDR1 (2.4)	PPM1B (2.3)	SLC15A2 (2.1)	STAMBP (2.1)	PNMT (1.9)	ZNF571 (1.8)	CASP9 (1.7)	CCDC77 (1.7)	ZFP30 (1.7)	FBXL20 (1.7)	ENSG00000253426 (1.6)	UBE2Q2 (1.6)	CEP89 (1.5)	PTPMT1 (1.5)	SALL1 (1.5)	TRIM32 (1.5)	PSKH1 (1.4)	TNPO3 (1.4)	MFSD6 (1.4)	PIP5K1B (1.4)	IQCH (1.4)	HNRNPR (1.4)	DPM3 (1.4)	MIEN1 (1.3)	ZNF607 (1.3)	ZNF420 (1.3)	PAX8 (1.3)	ABO (1.3)	SCARB2 (1.2)	KBTBD4 (1.2)	NUDT15 (1.2)	IGF1R (1.2)	SPATA5L1 (1.2)	C2orf73 (1.2)	HMGB3P1 (1.2)	IDI1 (1.2)	ZNF513 (1.1)
A08.186.211.865.428	Metencephalon	Nervous System	Central Nervous System	0.61	>=0.20	SHF (5.9)	C15orf27 (5.6)	ZNF781 (4.0)	NEUROD2 (3.9)	HMGCLL1 (3.7)	CELF1 (3.7)	ENSG00000247556 (3.6)	ZNF540 (3.6)	C1QTNF4 (3.5)	LCAT (3.5)	C12orf51 (3.5)	DGKG (3.4)	RUFY2 (3.4)	NRG4 (3.3)	GGT7 (3.1)	ENSG00000182319 (3.0)	STMN3 (2.8)	TRIM46 (2.7)	C12orf68 (2.7)	MBD5 (2.7)	ADAM1 (2.7)	IDI2-AS1 (2.6)	R3HDM2 (2.6)	MADD (2.6)	DNER (2.6)	ZBTB46 (2.5)	AMIGO1 (2.4)	ASTN2 (2.4)	HNRNPR (2.2)	CENPT (2.2)	EPB41L3 (2.2)	TNRC6B (2.2)	ALMS1P (2.2)	MAP1LC3A (2.1)	MTMR9 (2.1)	GNAS (2.1)	GATM (2.1)	ENSG00000237887 (2.0)	SCAPER (2.0)	TPPP (2.0)	VPS45 (2.0)	PIP5K1B (2.0)	ZFP30 (2.0)	ATXN2 (2.0)
A08.186.211.865	Rhombencephalon	Nervous System	Central Nervous System	0.61	>=0.20	SHF (5.9)	C15orf27 (5.6)	ZNF781 (4.0)	NEUROD2 (3.9)	HMGCLL1 (3.7)	CELF1 (3.7)	ENSG00000247556 (3.6)	ZNF540 (3.6)	C1QTNF4 (3.5)	LCAT (3.5)	C12orf51 (3.5)	DGKG (3.4)	RUFY2 (3.4)	NRG4 (3.3)	GGT7 (3.1)	ENSG00000182319 (3.0)	STMN3 (2.8)	TRIM46 (2.7)	C12orf68 (2.7)	MBD5 (2.7)	ADAM1 (2.7)	IDI2-AS1 (2.6)	R3HDM2 (2.6)	MADD (2.6)	DNER (2.6)	ZBTB46 (2.5)	AMIGO1 (2.4)	ASTN2 (2.4)	HNRNPR (2.2)	CENPT (2.2)	EPB41L3 (2.2)	TNRC6B (2.2)	ALMS1P (2.2)	MAP1LC3A (2.1)	MTMR9 (2.1)	GNAS (2.1)	GATM (2.1)	ENSG00000237887 (2.0)	SCAPER (2.0)	TPPP (2.0)	VPS45 (2.0)	PIP5K1B (2.0)	ZFP30 (2.0)	ATXN2 (2.0)
A15.378.316.378.590.837.250	Erythroid Precursor Cells	Hemic and Immune Systems	Hematopoietic System	0.62	>=0.20	TDH (7.0)	ALMS1-IT1 (4.4)	DNA2 (4.2)	CDC14A (3.9)	XYLB (3.6)	ENSG00000245538 (3.6)	TNPO3 (3.5)	SENP1 (3.5)	ENSG00000214293 (3.2)	L2HGDH (3.2)	ERI1 (3.1)	SLC9B1 (3.0)	ORC4 (3.0)	ARL15 (3.0)	NUP160 (2.9)	TMEM116 (2.9)	NAA25 (2.9)	VAMP4 (2.9)	PHTF2 (2.9)	ISL2 (2.9)	ZNF512 (2.8)	PRMT7 (2.8)	THADA (2.8)	ENSG00000246560 (2.8)	ZNF383 (2.8)	OIP5 (2.7)	ZNHIT3 (2.7)	MRS2 (2.6)	DHRS11 (2.6)	SENP2 (2.6)	MRM1 (2.5)	TARS2 (2.4)	CCDC77 (2.4)	IDI1 (2.4)	METTL10 (2.3)	POLA2 (2.3)	PSMA5 (2.3)	BRAP (2.3)	CASP9 (2.3)	MYO19 (2.3)	ADAM1 (2.3)	GRB10 (2.2)	ADAMTSL4 (2.2)	GTPBP4 (2.2)
A11.872.378.590.817	Megakaryocyte Erythroid Progenitor Cells	Cells	Stem Cells	0.62	>=0.20	TDH (7.0)	ALMS1-IT1 (4.4)	DNA2 (4.2)	CDC14A (3.9)	XYLB (3.6)	ENSG00000245538 (3.6)	TNPO3 (3.5)	SENP1 (3.5)	ENSG00000214293 (3.2)	L2HGDH (3.2)	ERI1 (3.1)	SLC9B1 (3.0)	ORC4 (3.0)	ARL15 (3.0)	NUP160 (2.9)	TMEM116 (2.9)	NAA25 (2.9)	VAMP4 (2.9)	PHTF2 (2.9)	ISL2 (2.9)	ZNF512 (2.8)	PRMT7 (2.8)	THADA (2.8)	ENSG00000246560 (2.8)	ZNF383 (2.8)	OIP5 (2.7)	ZNHIT3 (2.7)	MRS2 (2.6)	DHRS11 (2.6)	SENP2 (2.6)	MRM1 (2.5)	TARS2 (2.4)	CCDC77 (2.4)	IDI1 (2.4)	METTL10 (2.3)	POLA2 (2.3)	PSMA5 (2.3)	BRAP (2.3)	CASP9 (2.3)	MYO19 (2.3)	ADAM1 (2.3)	GRB10 (2.2)	ADAMTSL4 (2.2)	GTPBP4 (2.2)
A07.231.908	Veins	Cardiovascular System	Blood Vessels	0.62	>=0.20	RASIP1 (4.6)	ENSG00000224189 (4.0)	NRG1 (4.0)	ENSG00000226363 (3.8)	EXOC6 (3.5)	HOXD1 (3.4)	PROCR (3.3)	MAP3K11 (2.7)	RGS12 (2.5)	ENSG00000237380 (2.4)	SMAD3 (2.4)	CEP89 (2.3)	SLC12A4 (2.2)	RELA (2.1)	GRB10 (2.1)	TSPAN9 (2.0)	SLC39A13 (2.0)	PPP1R3B (1.9)	DDB2 (1.9)	CLDN14 (1.9)	CGNL1 (1.8)	C1orf54 (1.8)	CDC42EP2 (1.7)	ENSG00000230102 (1.7)	SH2B3 (1.7)	DAB2 (1.7)	RAI14 (1.7)	PPM1G (1.7)	RPS27L (1.7)	EXOG (1.6)	ATP1B3 (1.6)	TRPC4AP (1.6)	APH1A (1.6)	NFATC1 (1.6)	DACH1 (1.6)	PCNXL3 (1.6)	NRBP1 (1.5)	NQO1 (1.5)	MAFF (1.5)	FBXO22 (1.5)	ENSG00000236741 (1.5)	PRKAG2 (1.5)	PSMC3 (1.4)	HOXD8 (1.4)
A11.118.637.555.567.569.200.700	T Lymphocytes Regulatory	Cells	Blood Cells	0.62	>=0.20	FNBP4 (4.4)	CDC14A (4.3)	SLC7A6OS (3.9)	NT5C1B (3.5)	HNRNPH3 (3.3)	ALMS1-IT1 (3.2)	TMEM194B (3.2)	RPRD2 (3.0)	ZNF383 (2.9)	GGNBP2 (2.8)	ENSG00000242086 (2.8)	SLC25A45 (2.8)	ZNF571 (2.8)	SIN3A (2.7)	ALMS1 (2.7)	EXOC3 (2.7)	FAM47E (2.6)	THAP11 (2.5)	ABCC10 (2.5)	IKZF3 (2.5)	SLC7A6 (2.4)	DPEP2 (2.4)	KIF21B (2.4)	THUMPD1 (2.3)	AGBL2 (2.3)	ENSG00000257955 (2.2)	BRAP (2.1)	ADAM1 (2.1)	THADA (2.1)	ENSG00000232564 (2.0)	ENSG00000228599 (2.0)	KRTCAP2 (2.0)	PRRC2C (2.0)	PPM1B (1.9)	CTRL (1.9)	C12orf51 (1.9)	DPF2 (1.9)	TNRC6B (1.9)	GSDMB (1.9)	DDB2 (1.8)	ENSG00000250009 (1.8)	MAF (1.8)	ZNF570 (1.8)	ENSG00000253887 (1.7)
A15.145.229.188	Blood Platelets	Hemic and Immune Systems	Blood	0.63	>=0.20	ENSG00000204872 (9.6)	FAM63A (5.6)	ARL15 (5.6)	ENSG00000182648 (5.3)	ENSG00000256746 (5.1)	ENSG00000222043 (5.0)	C19orf40 (4.6)	UBE2R2 (4.2)	ENSG00000250009 (4.1)	ENSG00000203392 (4.1)	SLC9A3 (3.9)	ASB8 (3.8)	THAP11 (3.8)	BAIAP2L2 (3.7)	C2orf16 (3.6)	H1FNT (3.5)	PTPN12 (3.5)	PLDN (3.5)	ZFAND2A (3.4)	TMEM60 (3.3)	TNP1 (3.2)	VAMP4 (3.2)	KIAA1614 (3.1)	CSF3 (3.1)	TSPAN9 (3.0)	NUTF2 (3.0)	APH1B (3.0)	ENSG00000173295 (2.9)	ZNF585B (2.9)	STAC2 (2.9)	IGF2-AS (2.9)	ORMDL3 (2.8)	NSD1 (2.7)	ENSG00000257839 (2.7)	NT5C2 (2.7)	ZNF793 (2.7)	NFAT5 (2.7)	THUMPD1 (2.7)	DCAF12 (2.6)	GNAS (2.6)	CRIP3 (2.6)	DNM1P35 (2.6)	ABO (2.5)	PARD3 (2.5)
A05.360.444.492.362	Foreskin	Urogenital System	Genitalia	0.63	>=0.20	ANXA9 (2.7)	CENPT (2.4)	SMPD3 (1.9)	ARG1 (1.9)	ACVR2A (1.8)	ENSG00000222043 (1.7)	ENSG00000246560 (1.7)	PSPH (1.7)	ENSG00000259450 (1.7)	ECM1 (1.7)	L2HGDH (1.6)	ENSG00000257955 (1.6)	FBXO36 (1.6)	TRIM32 (1.5)	RUFY2 (1.5)	CHAC1 (1.5)	FGF5 (1.4)	SLC9B1 (1.4)	ARL15 (1.4)	ISL2 (1.3)	VAMP4 (1.3)	PTPN11 (1.3)	SLC30A5 (1.3)	SIPA1L3 (1.3)	ARNT (1.2)	CDK12 (1.2)	ENSG00000236263 (1.2)	CPS1 (1.2)	SHROOM3 (1.2)	ENSG00000225138 (1.2)	SYPL2 (1.1)	IGF2 (1.1)	C10orf26 (1.1)	KCNK7 (1.1)	ENSG00000257839 (1.1)	SALL1 (1.1)	FAM175B (1.1)	FAM167A (1.1)	RAI14 (1.1)	SENP1 (1.1)	OVOL1 (1.1)	CYB561D1 (1.1)	FBXL20 (1.0)	MAP1LC3A (1.0)
A08.186.211.730.317.357	Hypothalamus	Nervous System	Central Nervous System	0.64	>=0.20	LHX3 (4.4)	GNAS (3.4)	PNMT (3.0)	TTBK1 (2.9)	KAT5 (2.8)	CDK10 (2.8)	CNNM2 (2.8)	IFT172 (2.6)	MADD (2.6)	ZNF540 (2.6)	QSOX2 (2.5)	TSNAXIP1 (2.4)	C17orf82 (2.3)	ZNF512 (2.2)	AAGAB (2.2)	CYB561D1 (2.2)	GGT7 (2.1)	ORMDL3 (2.1)	DNER (2.1)	PGAP3 (2.1)	ACVR2B (2.1)	ERP29 (2.1)	MAN2C1 (2.0)	STMN3 (2.0)	MAP1LC3A (2.0)	RNASEH2C (1.9)	LINC00208 (1.9)	TRPC4AP (1.9)	MAMSTR (1.9)	C12orf68 (1.9)	ASTN2 (1.9)	JUND (1.8)	ETV5 (1.8)	ENSG00000173295 (1.8)	ZNF713 (1.8)	HMGCLL1 (1.8)	DACH1 (1.8)	RPRD2 (1.8)	ZNF793 (1.8)	NUTF2 (1.8)	PSKH1 (1.8)	C1orf51 (1.7)	DPM3 (1.7)	PLA2G6 (1.7)
A11.872.040	Adult Stem Cells	Cells	Stem Cells	0.65	>=0.20	ENSG00000251292 (3.2)	HMGB3P1 (3.1)	L2HGDH (3.0)	ZNF569 (3.0)	CHAC1 (2.9)	MRS2 (2.8)	PSPH (2.8)	NUDT15 (2.8)	TNPO3 (2.7)	CGNL1 (2.7)	DNA2 (2.6)	OIP5 (2.5)	GLI2 (2.5)	ALMS1-IT1 (2.5)	ACVR2B (2.5)	SALL1 (2.4)	IMP3 (2.4)	ZNF585A (2.3)	ORC4 (2.3)	ZNF607 (2.3)	ZNHIT3 (2.2)	SENP2 (2.1)	UBAP2 (2.1)	GRB10 (2.1)	STC1 (2.0)	FBXO22 (2.0)	ENSG00000229191 (2.0)	CA14 (1.9)	COMMD4 (1.9)	PSEN2 (1.9)	PSMC3 (1.9)	NUP160 (1.8)	ERBB2 (1.8)	MAPKAPK5 (1.8)	NUSAP1 (1.7)	FBXO36 (1.7)	CCDC77 (1.7)	PPM1G (1.7)	TFDP2 (1.7)	PPM1J (1.6)	GTPBP4 (1.6)	RCN2 (1.6)	MRM1 (1.6)	GRB7 (1.6)
A15.145.846	Serum	Hemic and Immune Systems	Blood	0.65	>=0.20	NRG1 (2.9)	ENSG00000224189 (2.9)	FGF5 (2.7)	SLC39A13 (2.5)	HOXD1 (2.3)	PCNXL3 (2.3)	RASIP1 (2.2)	MAP3K11 (2.1)	ENSG00000226363 (2.1)	SMAD3 (2.1)	PROCR (2.0)	CDC42EP2 (1.9)	GRB10 (1.8)	TRIM32 (1.8)	ENSG00000237380 (1.8)	SUCLA2-AS1 (1.8)	ENSG00000175892 (1.8)	C8orf12 (1.8)	AHRR (1.8)	RAI14 (1.7)	CEP89 (1.7)	SLC7A6 (1.7)	NQO1 (1.6)	GLI2 (1.6)	SH2B3 (1.6)	ZNF713 (1.6)	RELA (1.6)	RGS12 (1.6)	SLC12A4 (1.6)	TSPAN9 (1.6)	PTPN9 (1.5)	PPM1G (1.5)	CENPT (1.5)	EXOG (1.5)	DAB2 (1.4)	PSKH1 (1.4)	ENSG00000236263 (1.4)	STC1 (1.4)	ATXN7L2 (1.4)	PSMC3 (1.4)	SLC2A4RG (1.4)	RPS27L (1.4)	CHAC1 (1.3)	PSMD3 (1.3)
A15.145.229.637.555.567.569.200	CD4 Positive T Lymphocytes	Hemic and Immune Systems	Blood	0.67	>=0.20	SLC7A6OS (4.3)	FNBP4 (4.1)	NT5C1B (4.1)	CDC14A (3.5)	SLC25A45 (3.3)	ABCC10 (3.2)	TMEM194B (3.1)	ENSG00000242086 (3.1)	EXOC3 (3.1)	HNRNPH3 (3.0)	FAM47E (2.9)	ZNF383 (2.8)	ALMS1 (2.8)	ALMS1-IT1 (2.7)	THAP11 (2.7)	ZNF571 (2.5)	SIN3A (2.5)	IKZF3 (2.5)	RPRD2 (2.5)	GGNBP2 (2.5)	DPEP2 (2.4)	SLC7A6 (2.4)	ENSG00000250009 (2.4)	KIF21B (2.4)	ADAM1 (2.3)	KRTCAP2 (2.2)	DPF2 (2.2)	ENSG00000257955 (2.1)	C19orf40 (2.1)	THADA (2.1)	AGBL2 (2.1)	ENSG00000228599 (2.0)	ZNF570 (2.0)	THUMPD1 (2.0)	ENSG00000253887 (2.0)	ENSG00000229191 (2.0)	GSDMB (2.0)	ENSG00000232564 (1.9)	CTRL (1.9)	CYB561D1 (1.9)	MAF (1.9)	C12orf51 (1.9)	C16orf55 (1.9)	ENSG00000203392 (1.8)
A11.329.114	Adipocytes	Cells	Connective Tissue Cells	0.67	>=0.20	ETFA (3.2)	NR1H3 (3.0)	SLC7A6 (2.9)	IRX1 (2.8)	ENSG00000238018 (2.7)	ACSS2 (2.7)	ODF3L1 (2.5)	ENSG00000187446 (2.5)	ENSG00000237380 (2.4)	HOXD8 (2.1)	ORMDL3 (2.1)	ENSG00000245538 (2.0)	ENSG00000257839 (1.9)	PBLD (1.9)	SPTBN1 (1.9)	MYOC (1.8)	C1orf213 (1.8)	ZNF436 (1.8)	FAM122A (1.8)	DHRS11 (1.7)	PSKH1 (1.7)	ADAMTSL4 (1.5)	SORT1 (1.5)	SUCLA2-AS1 (1.5)	ENSG00000226386 (1.5)	CDC42EP2 (1.5)	NQO1 (1.4)	CCDC121 (1.4)	PRMT7 (1.4)	ALDH2 (1.4)	PTPMT1 (1.4)	CTSK (1.4)	ENSG00000175892 (1.4)	SNX33 (1.3)	ENSG00000236741 (1.3)	ITSN1 (1.3)	CSPG4 (1.2)	ENSG00000182648 (1.2)	C10orf32 (1.2)	IGF2 (1.2)	TFDP2 (1.2)	EYA4 (1.2)	ARNT (1.2)	DIP2C (1.2)
A15.145.229.334	Erythrocytes	Hemic and Immune Systems	Blood	0.67	>=0.20	ARL15 (4.1)	TDH (4.0)	ENSG00000204872 (3.7)	VAMP4 (3.3)	SENP1 (3.0)	C19orf40 (2.8)	ALMS1-IT1 (2.5)	TMEM60 (2.5)	TMEM116 (2.4)	CDC14A (2.4)	MRM1 (2.3)	DNA2 (2.3)	ENSG00000222043 (2.3)	ENSG00000189223 (2.2)	ENSG00000256746 (2.2)	ENSG00000182648 (2.1)	PHTF2 (2.1)	ENSG00000246560 (2.1)	CASP9 (2.1)	ENSG00000245538 (2.1)	ZNF383 (2.1)	MRS2 (2.1)	THUMPD1 (2.0)	ENSG00000257839 (2.0)	PLDN (2.0)	SLC9A3 (1.9)	XYLB (1.8)	PTPN12 (1.8)	GRB10 (1.8)	L2HGDH (1.8)	ZNF318 (1.8)	SLC9B1 (1.8)	TARS2 (1.8)	ENSG00000203392 (1.7)	ORC4 (1.7)	ENSG00000229191 (1.7)	SLC50A1 (1.7)	CDK12 (1.6)	PPM1J (1.6)	ARNT (1.6)	CISD2 (1.6)	IQCH (1.6)	THAP11 (1.6)	ENSG00000173295 (1.6)
A11.872.190	Embryonic Stem Cells	Cells	Stem Cells	0.68	>=0.20	ACVR2B (3.4)	CA14 (3.3)	ZNF607 (3.2)	DNA2 (3.1)	COL2A1 (3.0)	HMGB3P1 (2.9)	GLI2 (2.8)	SALL1 (2.7)	ZNF569 (2.6)	IRX1 (2.5)	OIP5 (2.4)	ORC4 (2.3)	RCN2 (2.3)	ALMS1-IT1 (2.3)	ZNHIT3 (2.2)	L2HGDH (2.2)	CCDC77 (2.2)	TNPO3 (2.2)	NUDT15 (2.1)	LRP2 (2.1)	CPS1 (2.1)	ENSG00000251292 (2.0)	ZFP30 (2.0)	NUP54 (2.0)	MRS2 (1.9)	ENSG00000229191 (1.9)	PSPH (1.9)	POLA2 (1.8)	HNRNPR (1.7)	CGNL1 (1.7)	AS3MT (1.7)	SENP2 (1.6)	NUSAP1 (1.6)	IGF1R (1.6)	MAPKAPK5 (1.6)	TFDP2 (1.6)	ANP32E (1.6)	GTPBP4 (1.5)	NUP160 (1.5)	ADSL (1.5)	FBXO22 (1.5)	FBXO36 (1.5)	ALMS1 (1.4)	HNRNPH3 (1.4)
A11.443	Erythroid Cells	Cells	Erythroid Cells	0.69	>=0.20	ARL15 (4.0)	TDH (4.0)	ENSG00000204872 (3.7)	VAMP4 (3.3)	SENP1 (2.9)	C19orf40 (2.8)	ALMS1-IT1 (2.5)	TMEM60 (2.5)	MRM1 (2.4)	TMEM116 (2.4)	CDC14A (2.3)	DNA2 (2.3)	ENSG00000222043 (2.2)	ENSG00000256746 (2.2)	ENSG00000189223 (2.1)	CASP9 (2.1)	ENSG00000182648 (2.1)	ENSG00000246560 (2.1)	PHTF2 (2.1)	MRS2 (2.1)	ENSG00000245538 (2.1)	ZNF383 (2.0)	SLC9A3 (1.9)	ENSG00000257839 (1.9)	THUMPD1 (1.9)	PLDN (1.9)	XYLB (1.8)	L2HGDH (1.8)	GRB10 (1.8)	TARS2 (1.8)	ORC4 (1.8)	SLC9B1 (1.8)	PTPN12 (1.8)	ENSG00000203392 (1.8)	ZNF318 (1.7)	CISD2 (1.7)	ENSG00000229191 (1.7)	SLC50A1 (1.7)	ARNT (1.6)	POLA2 (1.6)	CDK12 (1.6)	PPM1J (1.6)	THAP11 (1.6)	BRAP (1.6)
A07.231.114	Arteries	Cardiovascular System	Blood Vessels	0.7	>=0.20	CSPG4 (2.1)	ZFHX3 (1.9)	PROCR (1.8)	C10orf26 (1.8)	SLC39A13 (1.7)	ARNT (1.7)	RELA (1.7)	C1orf54 (1.6)	MAFF (1.5)	SLC12A4 (1.5)	CLDN14 (1.4)	PPP1R3B (1.4)	DAB2 (1.4)	SMAD3 (1.4)	FNDC4 (1.3)	GRB10 (1.3)	SNX33 (1.3)	TBX2 (1.2)	TSPAN9 (1.2)	ATP1B3 (1.2)	CGNL1 (1.2)	MYOC (1.2)	RASIP1 (1.2)	DNAJC16 (1.2)	CDC42EP2 (1.2)	RPS27L (1.1)	ARFRP1 (1.1)	NUTF2 (1.1)	ENSG00000230102 (1.1)	TNP1 (1.1)	INO80 (1.1)	WDR87 (1.0)	RERG (1.0)	RAI14 (1.0)	SLC9B2 (1.0)	LCAT (1.0)	CEP89 (1.0)	MAP3K11 (1.0)	WWP2 (1.0)	CTSK (1.0)	ENSG00000251292 (1.0)	MAN2C1 (0.9)	NFATC1 (0.9)	STC1 (0.9)
A14.549.167.646	Periodontium	Stomatognathic System	Mouth	0.7	>=0.20	KCNK7 (3.8)	F12 (3.7)	OVOL1 (3.6)	ENSA (3.1)	MAF (2.9)	ESRP2 (2.7)	CHMP1A (2.6)	KAAG1 (2.5)	HORMAD1 (2.2)	SNX33 (2.2)	CASZ1 (2.2)	CA12 (2.1)	PARD3 (2.1)	ECM1 (2.1)	FUT2 (2.1)	NDRG1 (2.1)	MYO19 (2.0)	RGS12 (2.0)	INO80 (1.9)	IGF2-AS (1.9)	ENSG00000225138 (1.9)	EXOC3 (1.9)	ENSG00000188242 (1.9)	ZGPAT (1.9)	RGS14 (1.9)	PGAP3 (1.8)	STAC2 (1.8)	DNM1P35 (1.8)	ENSG00000251292 (1.7)	ENSG00000257955 (1.7)	DCAF12 (1.7)	ARG1 (1.7)	CYP24A1 (1.7)	ANXA9 (1.7)	WDR87 (1.7)	NFE2L2 (1.7)	CELSR2 (1.7)	IRX1 (1.6)	CSF3 (1.6)	PSKH1 (1.6)	DDB2 (1.5)	FAM53B (1.5)	ENSG00000189223 (1.5)	PIGW (1.5)
A07.541	Heart	Cardiovascular System	Heart	0.71	>=0.20	MYBPC3 (5.9)	GATA4 (5.8)	TCAP (4.5)	MYH7B (4.1)	MYPN (4.0)	PGM5 (3.7)	TRIM54 (3.4)	IDI2-AS1 (3.4)	PPARGC1A (3.1)	PRKAG2 (3.1)	TSPAN9 (3.0)	GBAS (3.0)	ENSG00000253426 (3.0)	GBAP1 (3.0)	CRIP3 (2.9)	ENSG00000248003 (2.9)	SYPL2 (2.8)	SPTBN1 (2.6)	PFKM (2.6)	MRPL33 (2.6)	MYOC (2.6)	COX6B1P3 (2.6)	ENSG00000246560 (2.5)	ZNF585B (2.5)	SCAPER (2.5)	C2orf16 (2.5)	WDR87 (2.4)	PPP1R3B (2.4)	ENSG00000255120 (2.3)	NDUFS3 (2.3)	TMEM116 (2.2)	ENSG00000238018 (2.2)	ENSG00000233334 (2.2)	C8orf12 (2.1)	AS3MT (2.1)	SUCLA2 (2.1)	EXOG (2.1)	CA14 (2.0)	ASB8 (2.0)	PTPN11 (2.0)	SORT1 (1.9)	ENSG00000180458 (1.9)	PIK3R1 (1.9)	VPS45 (1.9)
A11.436.397	Keratinocytes	Cells	Epithelial Cells	0.72	>=0.20	NT5C1B (7.2)	ANXA9 (4.2)	ENSG00000222043 (3.5)	OVOL1 (3.4)	CHAC1 (3.3)	SMPD3 (3.1)	ARG1 (3.1)	CENPT (2.7)	GRB7 (2.3)	L2HGDH (2.1)	ITCH (2.1)	ENSG00000236263 (2.0)	CASZ1 (2.0)	SLC2A4RG (2.0)	ENSG00000246560 (1.9)	KCNK7 (1.9)	ENSG00000257839 (1.9)	PTPN3 (1.9)	ESRP2 (1.8)	DUSP11 (1.8)	ZNF513 (1.7)	ARFRP1 (1.7)	TRIM32 (1.7)	ENSG00000230102 (1.6)	ENSG00000259450 (1.6)	CYB561D1 (1.6)	CA12 (1.5)	PSPH (1.5)	F12 (1.5)	NRBP1 (1.5)	MYO19 (1.4)	SLC50A1 (1.4)	FBXL20 (1.4)	DYNLRB1 (1.4)	IDI1 (1.4)	GSS (1.4)	RGS12 (1.4)	PSMD3 (1.3)	CSF3 (1.3)	ACSS2 (1.3)	TRPC4AP (1.3)	NDRG1 (1.3)	RELA (1.3)	ZNF585B (1.3)
A07.541.560	Heart Ventricles	Cardiovascular System	Heart	0.73	>=0.20	GATA4 (6.5)	MYBPC3 (6.3)	TCAP (5.0)	MYH7B (4.5)	MYPN (4.3)	PGM5 (3.9)	TRIM54 (3.8)	IDI2-AS1 (3.6)	ENSG00000248003 (3.5)	GBAP1 (3.5)	TSPAN9 (3.5)	CRIP3 (3.4)	PRKAG2 (3.4)	PPARGC1A (3.3)	SYPL2 (3.1)	GBAS (3.1)	ENSG00000253426 (3.1)	ZNF585B (3.1)	C2orf16 (3.0)	COX6B1P3 (3.0)	MRPL33 (3.0)	ENSG00000246560 (2.9)	SPTBN1 (2.9)	PFKM (2.9)	ENSG00000255120 (2.7)	WDR87 (2.7)	PPP1R3B (2.7)	NDUFS3 (2.7)	MYOC (2.7)	SCAPER (2.6)	ENSG00000233334 (2.5)	TMEM116 (2.5)	C8orf12 (2.4)	ENSG00000238018 (2.4)	CA14 (2.4)	AS3MT (2.3)	EXOG (2.3)	PTPN11 (2.3)	ASB8 (2.3)	SUCLA2 (2.3)	ENSG00000180458 (2.2)	ZNF527 (2.2)	SORT1 (2.2)	ENSG00000231064 (2.1)
A11.118.637.555.567.562.440	Precursor Cells B Lymphoid	Cells	Blood Cells	0.73	>=0.20	NEIL1 (5.3)	BLK (4.9)	GGNBP2 (4.4)	SIN3A (4.0)	FNBP4 (4.0)	ZNF318 (3.9)	KIAA1683 (3.9)	ZNF571 (3.6)	QSOX2 (3.4)	ZNF383 (3.4)	HNRNPR (3.1)	INO80 (3.1)	BRAP (3.1)	ALMS1-IT1 (3.0)	HNRNPH3 (2.9)	NFATC3 (2.6)	CTRL (2.6)	NAA25 (2.6)	PRRC2C (2.5)	IKZF3 (2.5)	RPRD2 (2.5)	CDC14A (2.5)	GTPBP4 (2.4)	C12orf51 (2.4)	CASZ1 (2.3)	IDI1 (2.3)	FAM47E (2.3)	FAM175B (2.3)	EDC4 (2.2)	MED4 (2.2)	MAPKAPK5 (2.1)	NT5C2 (2.1)	ENSG00000232564 (2.1)	CASP9 (2.1)	IQCB1 (2.1)	TFDP2 (2.1)	DUS2L (2.1)	SLC25A45 (2.1)	PRPF3 (2.1)	JUND (2.0)	NUP54 (2.0)	THUMPD1 (2.0)	NSD1 (2.0)	MANBA (1.9)
A11.872.378.294	Lymphoid Progenitor Cells	Cells	Stem Cells	0.73	>=0.20	NEIL1 (5.3)	BLK (4.9)	GGNBP2 (4.4)	SIN3A (4.0)	FNBP4 (4.0)	ZNF318 (3.9)	KIAA1683 (3.9)	ZNF571 (3.6)	QSOX2 (3.4)	ZNF383 (3.4)	HNRNPR (3.1)	INO80 (3.1)	BRAP (3.1)	ALMS1-IT1 (3.0)	HNRNPH3 (2.9)	NFATC3 (2.6)	CTRL (2.6)	NAA25 (2.6)	PRRC2C (2.5)	IKZF3 (2.5)	RPRD2 (2.5)	CDC14A (2.5)	GTPBP4 (2.4)	C12orf51 (2.4)	CASZ1 (2.3)	IDI1 (2.3)	FAM47E (2.3)	FAM175B (2.3)	EDC4 (2.2)	MED4 (2.2)	MAPKAPK5 (2.1)	NT5C2 (2.1)	ENSG00000232564 (2.1)	CASP9 (2.1)	IQCB1 (2.1)	TFDP2 (2.1)	DUS2L (2.1)	SLC25A45 (2.1)	PRPF3 (2.1)	JUND (2.0)	NUP54 (2.0)	THUMPD1 (2.0)	NSD1 (2.0)	MANBA (1.9)
A11.627.624.249	Monocyte Macrophage Precursor Cells	Cells	Myeloid Cells	0.76	>=0.20	ZNF318 (4.3)	SNUPN (3.1)	XYLB (2.8)	LACTB (2.7)	TNPO3 (2.6)	PSEN2 (2.6)	NDUFAF1 (2.6)	COMMD4 (2.5)	DDI2 (2.5)	SPATA5L1 (2.5)	AHRR (2.4)	NRG4 (2.3)	PRPF3 (2.3)	ACVR2B (2.3)	INO80 (2.2)	RAB8B (2.2)	EDEM2 (2.2)	ZFAND2A (2.1)	APH1B (2.1)	PROCR (2.1)	TPCN2 (2.1)	ETFA (2.0)	ODF3L1 (2.0)	PTPN9 (2.0)	DGKH (2.0)	ANP32E (2.0)	ISL2 (2.0)	SETDB1 (1.9)	MED1 (1.9)	SQRDL (1.9)	ENSG00000236263 (1.9)	FAM175B (1.9)	PLA2G15 (1.8)	IMP3 (1.8)	AAGAB (1.7)	GRB10 (1.7)	TARS2 (1.7)	C16orf55 (1.6)	ORC4 (1.6)	GPN1 (1.6)	TMEM60 (1.6)	MFHAS1 (1.5)	KIF21B (1.5)	PLEKHM2 (1.5)
A11.329.372.600	Macrophages Alveolar	Cells	Connective Tissue Cells	0.77	>=0.20	PTPMT1 (4.3)	PLA2G15 (4.1)	NR1H3 (3.6)	ENSG00000245538 (3.6)	MANBA (3.5)	ODF3L1 (3.2)	DPEP2 (2.9)	APH1B (2.8)	SLC47A1 (2.8)	SDCCAG8 (2.7)	ENSG00000189223 (2.6)	RGS12 (2.6)	INHBC (2.6)	SORT1 (2.5)	ADAMTSL4 (2.5)	ACP2 (2.5)	DAB2 (2.4)	LACTB (2.4)	TMEM60 (2.4)	TMEM51 (2.3)	SH2B3 (2.3)	DDI2 (2.2)	NDUFAF1 (2.2)	CTSS (2.1)	CASP9 (2.1)	ALDH2 (2.1)	ENSG00000236827 (2.1)	ZNF570 (2.0)	MFHAS1 (2.0)	FAM122A (2.0)	FAM175B (2.0)	SNX17 (2.0)	EDEM2 (1.9)	VAMP4 (1.9)	R3HDM2 (1.9)	ENSG00000256900 (1.9)	LARP4B (1.9)	CELA2B (1.9)	EPB41L3 (1.9)	SNUPN (1.8)	TPCN2 (1.8)	SLC25A45 (1.8)	MAFF (1.7)	ARL15 (1.7)
A11.872.580	Mesenchymal Stem Cells	Cells	Stem Cells	0.78	>=0.20	TRIM32 (2.9)	ENSG00000237380 (2.9)	CEP89 (2.7)	NRG1 (2.6)	FGF5 (2.5)	AHRR (2.5)	THBS3 (2.2)	CHAC1 (2.2)	HOXD8 (2.1)	ENSG00000175892 (2.1)	CSPG4 (2.1)	EXOG (2.0)	NQO1 (2.0)	SLC39A13 (2.0)	KCNMA1 (2.0)	METTL10 (1.8)	SMAD7 (1.8)	ENSG00000236263 (1.8)	PLA2G15 (1.7)	GLI2 (1.7)	PSPH (1.7)	RPS27L (1.7)	CA12 (1.7)	SLC30A4 (1.7)	SNX17 (1.7)	SLC9B2 (1.6)	C1orf54 (1.6)	ZNF569 (1.5)	UBE2Q2 (1.5)	ZFP30 (1.5)	POLA2 (1.5)	RAI14 (1.5)	CPS1 (1.5)	ENSG00000259450 (1.4)	CDC42EP2 (1.4)	SNUPN (1.4)	ENSG00000236741 (1.4)	FBXO22 (1.4)	DAB2 (1.4)	MTCH2 (1.4)	LACTB (1.4)	SLC12A4 (1.4)	NDUFAF1 (1.3)	CTSK (1.3)
A15.145.300	Fetal Blood	Hemic and Immune Systems	Blood	0.8	>=0.20	DCAF12 (3.7)	MRM1 (3.3)	CISD2 (2.9)	ENSG00000237781 (2.5)	TFDP2 (2.3)	GRK6 (2.3)	IZUMO1 (2.3)	DPEP2 (2.2)	ARG1 (2.2)	SIPA1 (2.1)	ENSG00000257955 (2.0)	QSOX2 (1.9)	SPI1 (1.9)	TNP1 (1.9)	DPEP3 (1.8)	TRIP12 (1.8)	RNF152 (1.7)	IGF2-AS (1.7)	RGS14 (1.7)	ACAD10 (1.7)	CTRL (1.7)	SETDB1 (1.6)	SLC9A3 (1.6)	BRAP (1.6)	MKL1 (1.6)	DDX28 (1.6)	ENSG00000203392 (1.6)	ABO (1.5)	NFATC1 (1.5)	KIF21B (1.5)	H1FNT (1.5)	CELA2B (1.4)	EXOC3 (1.4)	POLA2 (1.4)	JUND (1.4)	NT5C2 (1.4)	ARFRP1 (1.4)	CDK12 (1.4)	DUS2L (1.3)	ENSG00000173295 (1.3)	ENSG00000229191 (1.3)	DPF2 (1.3)	RNASEH2C (1.3)	ENSG00000232564 (1.3)
A08.186.211.730.317	Diencephalon	Nervous System	Central Nervous System	0.81	>=0.20	TTBK1 (3.2)	LHX3 (3.1)	CNNM2 (2.8)	LHPP (2.6)	ZNF713 (2.6)	PLA2G6 (2.6)	GNAS (2.5)	PNMT (2.5)	KAT5 (2.4)	MADD (2.4)	TP53INP2 (2.3)	DNER (2.3)	LINC00208 (2.3)	C17orf82 (2.2)	ADARB2 (2.2)	IFT172 (2.2)	GGT7 (2.2)	TPPP (2.2)	ENSG00000255020 (2.1)	R3HDM2 (2.1)	MAP1LC3A (2.1)	MAMSTR (2.1)	ACVR2B (2.0)	ENSG00000229481 (2.0)	TARS2 (2.0)	ZNF540 (2.0)	NUTF2 (1.9)	CRIP3 (1.9)	CDK10 (1.9)	C12orf68 (1.9)	INHBC (1.9)	ASTN2 (1.9)	BCAS1 (1.9)	HMGCLL1 (1.9)	TSNAXIP1 (1.8)	CYB561D1 (1.8)	FAM63A (1.8)	ZNF793 (1.8)	ALMS1P (1.8)	STMN3 (1.7)	RNASEH2C (1.6)	ENSG00000251292 (1.6)	CA14 (1.6)	TFEB (1.6)
A08.186.211.132	Brain Stem	Nervous System	Central Nervous System	0.83	>=0.20	SHF (4.1)	C15orf27 (3.9)	ZNF781 (3.0)	HMGCLL1 (3.0)	NEUROD2 (3.0)	C1QTNF4 (3.0)	C12orf68 (2.8)	GGT7 (2.7)	ZNF540 (2.7)	DGKG (2.7)	C12orf51 (2.7)	ENSG00000247556 (2.7)	DNER (2.6)	RUFY2 (2.5)	STMN3 (2.5)	LCAT (2.4)	R3HDM2 (2.4)	TRIM46 (2.3)	MADD (2.3)	ALMS1P (2.3)	CELF1 (2.2)	ASTN2 (2.2)	TPPP (2.2)	NRG4 (2.2)	BCAS1 (2.2)	MAP1LC3A (2.2)	AMIGO1 (2.1)	IDI2-AS1 (2.1)	ATXN2 (2.0)	EPB41L3 (2.0)	GNAS (2.0)	GATM (2.0)	MTMR9 (1.9)	ENSG00000182319 (1.9)	LHPP (1.8)	ENSG00000229481 (1.8)	MBD5 (1.8)	SCAPER (1.8)	ITSN1 (1.8)	TNRC6B (1.7)	TTBK1 (1.7)	TP53INP2 (1.7)	CRIP3 (1.7)	ENSG00000237887 (1.6)
A08.186.211.464.405	Hippocampus	Nervous System	Central Nervous System	0.83	>=0.20	DCDC5 (5.5)	NEUROD2 (3.7)	CHST9-AS1 (3.3)	DGKG (3.2)	LHPP (3.0)	TPPP (3.0)	CELSR2 (2.8)	ADARB2 (2.8)	STMN3 (2.7)	SORT1 (2.7)	MTMR9 (2.5)	AMIGO1 (2.4)	C1QTNF4 (2.4)	ITPKA (2.3)	MADD (2.3)	DNER (2.3)	ITSN1 (2.3)	HMGCLL1 (2.2)	GGT7 (2.2)	C12orf51 (2.1)	TRIM46 (2.1)	C12orf68 (2.1)	KIF21B (2.0)	ERBB4 (2.0)	KCNMA1 (2.0)	TNRC6B (2.0)	MAP1LC3A (2.0)	BCAS1 (1.9)	SCAPER (1.9)	SMPD3 (1.9)	ZNF540 (1.9)	TP53INP2 (1.9)	ENSG00000229481 (1.9)	LRP2 (1.9)	GNAS (1.8)	SUPT7L (1.8)	PPP1R1B (1.8)	FAM167A (1.8)	BCAS3 (1.7)	NUTF2 (1.7)	SALL1 (1.7)	ENSG00000225138 (1.7)	MBD5 (1.7)	NFAT5 (1.7)
A11.627.635	Myeloid Progenitor Cells	Cells	Myeloid Cells	0.84	>=0.20	ZNF318 (2.9)	TNPO3 (2.7)	XYLB (2.6)	DNA2 (2.3)	TDH (2.3)	ANP32E (2.2)	SETDB1 (2.1)	OIP5 (2.0)	ISL2 (2.0)	ORC4 (2.0)	POLA2 (1.9)	TARS2 (1.9)	PRPF3 (1.8)	SPATA5L1 (1.8)	SNUPN (1.8)	ERI1 (1.8)	THADA (1.8)	SENP1 (1.8)	NUP160 (1.7)	PRMT7 (1.7)	NDUFAF1 (1.7)	FBXO22 (1.7)	ZNHIT3 (1.7)	NUSAP1 (1.6)	ETFA (1.6)	GRB10 (1.6)	PSMA5 (1.6)	GPN1 (1.6)	TMEM60 (1.6)	AAGAB (1.6)	NFATC3 (1.5)	MED1 (1.5)	BRAP (1.5)	DDI2 (1.5)	MRM1 (1.5)	LACTB (1.5)	ACVR2B (1.5)	MYO19 (1.5)	C19orf40 (1.5)	DDX28 (1.5)	EDEM2 (1.4)	ZNF383 (1.4)	METTL10 (1.4)	EAF2 (1.4)
A11.872.378.590.635	Granulocyte Macrophage Progenitor Cells	Cells	Stem Cells	0.85	>=0.20	ZNF318 (3.3)	SNUPN (2.5)	TNPO3 (2.4)	XYLB (2.3)	ANP32E (2.2)	SPATA5L1 (2.1)	SETDB1 (2.1)	EAF2 (2.0)	NDUFAF1 (2.0)	AHRR (2.0)	TPCN2 (2.0)	COMMD4 (2.0)	PRPF3 (2.0)	LACTB (1.9)	EDEM2 (1.9)	MKL1 (1.8)	ISL2 (1.8)	DDI2 (1.8)	NRG4 (1.7)	FAM175B (1.7)	ODF3L1 (1.7)	ETFA (1.7)	APH1B (1.7)	RAB8B (1.6)	OIP5 (1.6)	GPN1 (1.6)	POLA2 (1.6)	ENSG00000254470 (1.6)	ENSG00000236263 (1.6)	TARS2 (1.6)	KIF21B (1.6)	DDX28 (1.6)	ZFAND2A (1.6)	AAGAB (1.6)	SQRDL (1.6)	NT5C2 (1.6)	PSEN2 (1.6)	DNA2 (1.6)	SPI1 (1.5)	MED1 (1.5)	IZUMO1 (1.5)	FBXO22 (1.5)	TMEM60 (1.5)	ORC4 (1.4)
A11.382	Endocrine Cells	Cells	Endocrine Cells	0.86	>=0.20	STAMBP (2.9)	SLC47A1 (2.4)	ENSG00000173295 (2.4)	RNASEH2C (2.2)	BRE (2.1)	DGKH (2.0)	IDI1 (1.9)	NRG4 (1.8)	NAA25 (1.8)	EYA4 (1.7)	GTPBP4 (1.7)	GATA4 (1.6)	GCKR (1.5)	FBXL20 (1.4)	NUDT19 (1.4)	IGF1R (1.3)	ALMS1 (1.3)	ZNF420 (1.3)	MIEN1 (1.2)	GPN1 (1.2)	PIGW (1.2)	FNDC4 (1.2)	DCAF12 (1.2)	ZNF585A (1.2)	GSS (1.1)	FBXO22 (1.1)	STC1 (1.1)	PTPMT1 (1.1)	CCDC77 (1.1)	SMAD3 (1.1)	PIGU (1.1)	ORC4 (1.1)	WDR72 (1.1)	ADSL (1.1)	SNX17 (1.1)	PSMA5 (1.0)	ENSG00000257839 (1.0)	SNUPN (1.0)	NRIP1 (1.0)	UBAP2 (0.9)	ZNF607 (0.9)	MYO19 (0.9)	FAM175B (0.9)	CASP9 (0.9)
A11.872.378	Hematopoietic Stem Cells	Cells	Stem Cells	0.87	>=0.20	ZNF318 (2.9)	TNPO3 (2.1)	DNA2 (2.1)	XYLB (2.1)	ANP32E (2.0)	SETDB1 (2.0)	TDH (2.0)	PRPF3 (1.8)	OIP5 (1.7)	ORC4 (1.7)	BRAP (1.7)	ZNF383 (1.7)	NUP160 (1.7)	SPATA5L1 (1.7)	THADA (1.6)	SENP1 (1.6)	NFATC3 (1.6)	POLA2 (1.6)	ISL2 (1.6)	ALMS1-IT1 (1.6)	ERI1 (1.5)	TARS2 (1.5)	MED1 (1.5)	PRMT7 (1.5)	GPN1 (1.5)	HNRNPR (1.5)	DDI2 (1.5)	ZNHIT3 (1.5)	CDC14A (1.5)	DDX28 (1.4)	GTPBP4 (1.4)	SNUPN (1.4)	NAA25 (1.4)	AAGAB (1.4)	NUSAP1 (1.4)	ETFA (1.4)	IQCB1 (1.4)	DPF2 (1.4)	FAM175B (1.4)	CCDC77 (1.3)	EDC4 (1.3)	EDEM2 (1.3)	METTL10 (1.3)	MRM1 (1.3)
A08.186.211.730.885.287.500.670	Parietal Lobe	Nervous System	Central Nervous System	0.87	>=0.20	ZNF713 (6.3)	ENSG00000231064 (4.9)	LHPP (3.9)	CHST9-AS1 (3.9)	PLEKHM2 (3.6)	ADARB2 (3.3)	BCAS1 (3.1)	TP53INP2 (3.0)	PPP1R1B (2.8)	ITPKA (2.8)	STAC2 (2.8)	ENSG00000255020 (2.6)	FAM167A (2.6)	TPPP (2.6)	C1QTNF4 (2.5)	SLC6A13 (2.5)	AMIGO1 (2.4)	MAP1LC3A (2.4)	FNDC4 (2.4)	DNER (2.3)	C12orf68 (2.3)	NEUROD2 (2.3)	CELSR2 (2.2)	GATM (2.2)	ENSG00000182648 (2.2)	SALL1 (2.1)	NUTF2 (2.1)	SPTBN1 (2.1)	MTMR9 (2.0)	SCAPER (1.9)	BCAS3 (1.9)	C1orf213 (1.9)	IDI2-AS1 (1.8)	PIK3R1 (1.8)	TTBK1 (1.8)	ENSG00000229481 (1.8)	C8orf12 (1.8)	ITSN1 (1.8)	ENSG00000247556 (1.7)	C2orf16 (1.7)	ENSA (1.7)	ASTN2 (1.7)	STMN3 (1.7)	ERBB4 (1.7)
A10.690.467	Muscle Smooth	Tissues	Muscles	0.88	>=0.20	FGF5 (3.7)	TBX2 (3.6)	SLC39A13 (2.8)	SLC12A4 (2.6)	CSPG4 (2.5)	GLI2 (2.2)	NRG1 (2.0)	THBS3 (1.9)	C1orf54 (1.9)	ENSG00000175892 (1.8)	CDC42EP2 (1.8)	SMAD3 (1.8)	PCNXL3 (1.8)	PROCR (1.7)	AHRR (1.7)	NRBP1 (1.6)	CA12 (1.6)	HOXD10 (1.6)	GATA4 (1.6)	KCNMA1 (1.6)	STC1 (1.6)	ECM1 (1.6)	CEP89 (1.5)	RAI14 (1.5)	SUCLA2-AS1 (1.5)	RPS27L (1.4)	TRIM32 (1.4)	PTPN11 (1.4)	ARFRP1 (1.4)	HOXD9 (1.4)	C17orf82 (1.4)	TRIM46 (1.3)	ENSG00000259450 (1.3)	PSKH1 (1.3)	TSPAN9 (1.3)	PGM5 (1.3)	CENPT (1.2)	C12orf47 (1.2)	PLA2G15 (1.2)	SH2B3 (1.2)	RELA (1.2)	GRB10 (1.2)	PSMC3 (1.1)	NQO1 (1.1)
A11.627.340.360	Granulocyte Precursor Cells	Cells	Myeloid Cells	0.89	>=0.20	EAF2 (4.5)	ARG1 (3.5)	RNASEH2C (3.5)	IZUMO1 (2.9)	DNA2 (2.9)	ANP32E (2.9)	OIP5 (2.8)	POLA2 (2.8)	MKL1 (2.7)	ZFP30 (2.7)	DACH1 (2.7)	GRK6 (2.6)	EXOC3 (2.5)	ENSG00000254470 (2.5)	NT5C2 (2.5)	DDX28 (2.4)	MRM1 (2.3)	SETDB1 (2.2)	NSD1 (2.2)	EXOC6 (2.2)	TNPO3 (2.2)	EDC4 (2.2)	DPF2 (2.1)	PRMT7 (2.1)	SPI1 (2.0)	KIF21B (2.0)	HMGB3P1 (2.0)	METTL10 (1.9)	SIPA1 (1.9)	ENSG00000247556 (1.9)	NUSAP1 (1.9)	ADSL (1.9)	TPCN2 (1.9)	TFDP2 (1.9)	DGKG (1.9)	ERP29 (1.8)	HORMAD1 (1.8)	ADAM1 (1.8)	RSBN1L (1.8)	ZNF569 (1.8)	ISL2 (1.7)	TMEM194B (1.7)	ZNF383 (1.7)	MED4 (1.7)
A15.145	Blood	Hemic and Immune Systems	Blood	0.92	>=0.20	DPEP2 (2.3)	SPI1 (2.1)	SIPA1 (2.1)	GRK6 (2.0)	ENSG00000254470 (2.0)	RGS14 (1.9)	CDC14A (1.8)	BLK (1.8)	NFATC3 (1.8)	UBE2D3 (1.7)	KIAA1683 (1.7)	CTRL (1.7)	MCL1 (1.6)	ENSG00000237781 (1.6)	DPEP3 (1.6)	RSBN1L (1.5)	NT5C2 (1.5)	TIGD3 (1.5)	CTSS (1.5)	SLC25A45 (1.5)	FAM53B (1.4)	PSMB10 (1.4)	NSD1 (1.4)	IKZF3 (1.4)	TFEB (1.4)	JUND (1.4)	IZUMO1 (1.4)	EHBP1L1 (1.3)	GGNBP2 (1.3)	SOS2 (1.3)	DPF2 (1.3)	KIF21B (1.3)	CYB561D1 (1.3)	MKL1 (1.3)	ENSG00000232564 (1.3)	TPCN2 (1.3)	TNRC6B (1.3)	ZGPAT (1.2)	NFATC1 (1.2)	DUS2L (1.2)	CELF1 (1.2)	MAP3K11 (1.2)	SLC7A6OS (1.2)	UBE2R2 (1.1)
A08.186.211.730	Prosencephalon	Nervous System	Central Nervous System	0.93	>=0.20	CHST9-AS1 (3.0)	TPPP (2.7)	ADARB2 (2.7)	LHPP (2.6)	NEUROD2 (2.5)	ITPKA (2.4)	CELSR2 (2.3)	C1QTNF4 (2.3)	C12orf68 (2.3)	AMIGO1 (2.3)	STMN3 (2.3)	DGKG (2.3)	ERBB4 (2.2)	DNER (2.2)	ITSN1 (2.1)	MTMR9 (2.1)	BCAS1 (2.1)	TTBK1 (2.1)	MADD (2.1)	NUTF2 (2.0)	C1orf213 (1.9)	HMGCLL1 (1.9)	PPP1R1B (1.9)	C12orf51 (1.9)	FAM167A (1.9)	KCNMA1 (1.9)	ZNF540 (1.8)	GGT7 (1.8)	TP53INP2 (1.8)	ZNF713 (1.8)	FBXL17 (1.7)	STAC2 (1.7)	BCAS3 (1.7)	ZNF793 (1.7)	GNAS (1.7)	TRIM46 (1.7)	KIF21B (1.7)	R3HDM2 (1.7)	NFAT5 (1.7)	SCAPER (1.7)	FNDC4 (1.7)	PIK3R1 (1.7)	SLC6A13 (1.7)	TNRC6B (1.7)
A08.186.211.730.885.287	Cerebrum	Nervous System	Central Nervous System	0.93	>=0.20	CHST9-AS1 (3.2)	NEUROD2 (2.9)	ITPKA (2.8)	TPPP (2.8)	ADARB2 (2.6)	LHPP (2.5)	DGKG (2.5)	C1QTNF4 (2.5)	CELSR2 (2.5)	AMIGO1 (2.4)	ERBB4 (2.4)	STMN3 (2.4)	C12orf68 (2.4)	ITSN1 (2.4)	MTMR9 (2.3)	DNER (2.1)	BCAS1 (2.1)	MADD (2.1)	C12orf51 (2.1)	KCNMA1 (2.0)	NUTF2 (2.0)	PPP1R1B (2.0)	FBXL17 (2.0)	C1orf213 (2.0)	FAM167A (2.0)	HMGCLL1 (1.9)	TTBK1 (1.9)	NFAT5 (1.9)	PIK3R1 (1.9)	KIF21B (1.9)	ZNF540 (1.8)	TRIM46 (1.8)	TNRC6B (1.8)	STAC2 (1.8)	BCAS3 (1.8)	SLC6A13 (1.8)	GGT7 (1.8)	SCAPER (1.7)	FNDC4 (1.7)	ZNF793 (1.7)	SORT1 (1.7)	TP53INP2 (1.7)	DCDC5 (1.7)	GNAS (1.7)
A02.835.232.834.151	Cervical Vertebrae	Musculoskeletal System	Skeleton	0.93	>=0.20	ZNF569 (2.0)	GLI2 (1.9)	ZNF607 (1.7)	PSPH (1.7)	TRIM32 (1.7)	CCDC77 (1.6)	CHAC1 (1.6)	METTL10 (1.5)	CEP89 (1.5)	ZFP30 (1.4)	POLA2 (1.4)	PRMT7 (1.4)	CPS1 (1.3)	OIP5 (1.3)	GTPBP4 (1.3)	FBXO22 (1.3)	ZNHIT3 (1.3)	HMGB3P1 (1.2)	RCN2 (1.2)	MRS2 (1.2)	ENSG00000237380 (1.2)	ADSL (1.2)	NRG1 (1.2)	ERI1 (1.1)	NUDT15 (1.1)	ORC4 (1.1)	PIGW (1.1)	GRB10 (1.1)	DNA2 (1.1)	ZNF585A (1.1)	EXOG (1.1)	NUP54 (1.1)	ANP32E (1.1)	MED1 (1.1)	ENSG00000236741 (1.0)	AHRR (1.0)	MAPKAPK5 (1.0)	ACVR2B (1.0)	NQO1 (1.0)	RAI14 (1.0)	ATXN7L2 (1.0)	THBS3 (1.0)	NUSAP1 (1.0)	COMMD4 (1.0)
A08.186.211.730.885	Telencephalon	Nervous System	Central Nervous System	0.93	>=0.20	CHST9-AS1 (3.3)	NEUROD2 (2.8)	TPPP (2.8)	ITPKA (2.7)	ADARB2 (2.7)	LHPP (2.6)	DGKG (2.5)	CELSR2 (2.4)	C1QTNF4 (2.4)	AMIGO1 (2.4)	ERBB4 (2.4)	STMN3 (2.4)	C12orf68 (2.4)	ITSN1 (2.3)	MTMR9 (2.3)	DNER (2.2)	BCAS1 (2.1)	MADD (2.0)	C12orf51 (2.0)	NUTF2 (2.0)	PPP1R1B (2.0)	C1orf213 (2.0)	KCNMA1 (2.0)	FBXL17 (2.0)	FAM167A (1.9)	TTBK1 (1.9)	HMGCLL1 (1.9)	NFAT5 (1.9)	PIK3R1 (1.8)	KIF21B (1.8)	ZNF540 (1.8)	BCAS3 (1.8)	TNRC6B (1.8)	TRIM46 (1.8)	STAC2 (1.8)	GGT7 (1.8)	SLC6A13 (1.8)	SCAPER (1.7)	FNDC4 (1.7)	ZNF793 (1.7)	TP53INP2 (1.7)	SORT1 (1.7)	R3HDM2 (1.6)	ZNF713 (1.6)
A02.835.232.834	Spine	Musculoskeletal System	Skeleton	0.93	>=0.20	ZNF569 (1.9)	GLI2 (1.9)	ZNF607 (1.7)	PSPH (1.7)	TRIM32 (1.6)	CCDC77 (1.6)	CHAC1 (1.6)	CEP89 (1.4)	METTL10 (1.4)	POLA2 (1.4)	ZFP30 (1.4)	PRMT7 (1.4)	CPS1 (1.3)	OIP5 (1.3)	GTPBP4 (1.3)	FBXO22 (1.3)	ZNHIT3 (1.3)	HMGB3P1 (1.2)	RCN2 (1.2)	ENSG00000237380 (1.2)	NRG1 (1.2)	MRS2 (1.2)	ADSL (1.2)	ERI1 (1.1)	NUDT15 (1.1)	DNA2 (1.1)	PIGW (1.1)	GRB10 (1.1)	ORC4 (1.1)	ZNF585A (1.1)	EXOG (1.1)	MED1 (1.1)	NUP54 (1.1)	ANP32E (1.1)	ENSG00000236741 (1.0)	AHRR (1.0)	NQO1 (1.0)	MAPKAPK5 (1.0)	ACVR2B (1.0)	RAI14 (1.0)	COMMD4 (1.0)	THBS3 (1.0)	NUSAP1 (1.0)	CA14 (1.0)
A08.186.211.730.885.287.500.571.735	Visual Cortex	Nervous System	Central Nervous System	0.93	>=0.20	ENSG00000237887 (4.1)	DGKG (3.8)	FBXL17 (3.8)	ALMS1P (3.4)	C1orf213 (3.3)	ERBB4 (3.3)	ADAM1 (3.2)	ZNF573 (3.2)	ITSN1 (2.9)	ITPKA (2.9)	NFAT5 (2.8)	C12orf51 (2.8)	MTMR9 (2.8)	C12orf68 (2.8)	PRRC2C (2.7)	STAC2 (2.7)	ZNF793 (2.6)	PIK3R1 (2.6)	NEUROD2 (2.5)	CHST9-AS1 (2.5)	KCNMA1 (2.4)	MBD5 (2.4)	TRIM46 (2.4)	ZNF420 (2.3)	ENSG00000247556 (2.3)	CELSR2 (2.3)	MADD (2.2)	ABCC10 (2.2)	AMIGO1 (2.2)	IDI2-AS1 (2.2)	TNRC6B (2.1)	TIGD3 (2.1)	SUPT7L (2.0)	FAM167A (2.0)	ENSG00000182319 (1.9)	NUTF2 (1.9)	TSNAXIP1 (1.9)	SLC6A13 (1.9)	C15orf27 (1.9)	TPPP (1.9)	C16orf55 (1.9)	EXOC3 (1.9)	PPARGC1A (1.8)	R3HDM2 (1.8)
A08.186.211.464	Limbic System	Nervous System	Central Nervous System	0.94	>=0.20	CHST9-AS1 (3.5)	NEUROD2 (3.2)	TPPP (2.8)	DGKG (2.8)	ADARB2 (2.7)	STMN3 (2.7)	LHPP (2.7)	ITPKA (2.7)	CELSR2 (2.6)	C1QTNF4 (2.5)	AMIGO1 (2.5)	MTMR9 (2.4)	ITSN1 (2.4)	DCDC5 (2.3)	C12orf68 (2.3)	ERBB4 (2.3)	C12orf51 (2.2)	DNER (2.2)	KCNMA1 (2.2)	KIF21B (2.2)	HMGCLL1 (2.1)	MADD (2.1)	NFAT5 (2.1)	TNRC6B (2.1)	TTBK1 (2.0)	NUTF2 (2.0)	GGT7 (2.0)	SORT1 (2.0)	TRIM46 (2.0)	PPP1R1B (2.0)	SCAPER (2.0)	ENSG00000229481 (1.9)	BCAS3 (1.9)	FAM167A (1.9)	GNAS (1.9)	ZNF540 (1.9)	MAP1LC3A (1.9)	C1orf213 (1.9)	FBXL17 (1.8)	FNDC4 (1.8)	BCAS1 (1.8)	C16orf55 (1.8)	PIK3R1 (1.8)	SLC6A13 (1.7)
A11.118.637	Leukocytes	Cells	Blood Cells	0.95	>=0.20	GRK6 (2.0)	DPEP2 (1.7)	DPEP3 (1.7)	SIPA1 (1.7)	RGS14 (1.7)	SPI1 (1.6)	ENSG00000254470 (1.6)	TIGD3 (1.6)	ENSG00000237781 (1.6)	RSBN1L (1.6)	MKL1 (1.6)	IZUMO1 (1.5)	ISL2 (1.5)	CTRL (1.5)	ENSG00000222043 (1.5)	DUS2L (1.5)	MCL1 (1.5)	SLC25A45 (1.5)	ZPBP2 (1.4)	CTSS (1.4)	UBE2D3 (1.4)	EAF2 (1.4)	TFEB (1.4)	TPCN2 (1.4)	NSD1 (1.4)	NFATC3 (1.4)	RAB8B (1.4)	MAP3K11 (1.4)	DDX28 (1.4)	NFATC1 (1.3)	ZGPAT (1.3)	PSMB10 (1.3)	TRIB1 (1.2)	ENSG00000250009 (1.2)	IKZF3 (1.2)	DNM1P35 (1.2)	DPF2 (1.2)	ENSG00000229191 (1.2)	BLK (1.2)	EHBP1L1 (1.2)	PDILT (1.2)	KIF21B (1.2)	ITCH (1.1)	SOS2 (1.1)
A08.186.211.730.885.287.500.571	Occipital Lobe	Nervous System	Central Nervous System	0.95	>=0.20	ENSG00000237887 (3.7)	DGKG (3.6)	FBXL17 (3.6)	ALMS1P (3.2)	ERBB4 (3.2)	C1orf213 (3.2)	ZNF573 (3.0)	ITPKA (2.9)	ITSN1 (2.8)	C12orf68 (2.8)	ADAM1 (2.8)	STAC2 (2.8)	C12orf51 (2.7)	MTMR9 (2.7)	NFAT5 (2.7)	PIK3R1 (2.6)	NEUROD2 (2.5)	PRRC2C (2.5)	CHST9-AS1 (2.4)	KCNMA1 (2.4)	ZNF793 (2.4)	TRIM46 (2.3)	CELSR2 (2.3)	ENSG00000247556 (2.3)	MADD (2.3)	AMIGO1 (2.2)	MBD5 (2.2)	TNRC6B (2.2)	IDI2-AS1 (2.1)	R3HDM2 (2.1)	ZNF420 (2.1)	TPPP (2.0)	BCAS1 (2.0)	NUTF2 (2.0)	ABCC10 (2.0)	FAM167A (2.0)	TIGD3 (1.9)	C15orf27 (1.9)	PPARGC1A (1.9)	SUPT7L (1.8)	ENSG00000182319 (1.8)	DNER (1.8)	C1QTNF4 (1.8)	SLC6A13 (1.8)
A08.186.211.730.885.287.500	Cerebral Cortex	Nervous System	Central Nervous System	0.95	>=0.20	CHST9-AS1 (3.3)	NEUROD2 (3.1)	ITPKA (2.8)	DGKG (2.7)	TPPP (2.7)	ADARB2 (2.5)	CELSR2 (2.5)	C1QTNF4 (2.5)	LHPP (2.5)	AMIGO1 (2.5)	MTMR9 (2.4)	STMN3 (2.4)	C12orf68 (2.4)	ITSN1 (2.4)	ERBB4 (2.4)	C12orf51 (2.2)	DNER (2.1)	MADD (2.1)	KCNMA1 (2.1)	C1orf213 (2.1)	NUTF2 (2.0)	NFAT5 (2.0)	FAM167A (2.0)	FBXL17 (2.0)	PPP1R1B (2.0)	BCAS1 (2.0)	TRIM46 (2.0)	KIF21B (1.9)	BCAS3 (1.9)	HMGCLL1 (1.9)	PIK3R1 (1.9)	STAC2 (1.9)	TTBK1 (1.9)	TNRC6B (1.9)	SCAPER (1.9)	ZNF540 (1.9)	FNDC4 (1.8)	GGT7 (1.8)	DCDC5 (1.8)	SLC6A13 (1.8)	GNAS (1.7)	SORT1 (1.7)	ZNF573 (1.7)	MAP1LC3A (1.6)
A15.145.229	Blood Cells	Hemic and Immune Systems	Blood	0.96	>=0.20	DPEP2 (2.0)	GRK6 (2.0)	RGS14 (1.8)	SPI1 (1.8)	SIPA1 (1.8)	CDC14A (1.7)	ENSG00000254470 (1.7)	NFATC3 (1.6)	CTSS (1.5)	CTRL (1.5)	SLC25A45 (1.5)	IKZF3 (1.5)	RSBN1L (1.5)	MCL1 (1.5)	UBE2D3 (1.4)	DDX28 (1.4)	NSD1 (1.4)	NFATC1 (1.4)	DUS2L (1.4)	PSMB10 (1.3)	IZUMO1 (1.3)	TPCN2 (1.3)	ZGPAT (1.3)	MKL1 (1.3)	EHBP1L1 (1.3)	DPEP3 (1.3)	RAB8B (1.3)	EAF2 (1.3)	KIF21B (1.2)	ENSG00000222043 (1.2)	TFEB (1.2)	BLK (1.2)	ENSG00000237781 (1.2)	SOS2 (1.2)	MAP3K11 (1.2)	TIGD3 (1.2)	DPF2 (1.1)	WDR37 (1.1)	ISL2 (1.1)	SLC7A6OS (1.1)	ZNF318 (1.0)	MANBA (1.0)	ZPBP2 (1.0)	PLDN (1.0)
A11.329.171	Chondrocytes	Cells	Connective Tissue Cells	0.96	>=0.20	COL2A1 (3.8)	THBS3 (3.2)	CSPG4 (3.1)	ENSG00000236741 (3.0)	WWP2 (2.8)	ENSG00000237380 (2.7)	SLC39A13 (2.6)	IZUMO1 (2.3)	ENSG00000226386 (2.2)	CEP89 (2.2)	HOXD3 (2.0)	HOXD8 (2.0)	ODF3L1 (1.8)	SLC12A4 (1.8)	SNUPN (1.8)	ENSG00000230102 (1.8)	PROCR (1.7)	CPS1 (1.7)	UBE2Q2 (1.7)	ARNT (1.7)	KCNMA1 (1.6)	SLC2A4RG (1.6)	CHAC1 (1.6)	DAB2 (1.6)	VAMP4 (1.5)	GLI2 (1.5)	AHRR (1.5)	ENSG00000224189 (1.5)	CCDC158 (1.4)	C12orf47 (1.4)	RCN2 (1.4)	COMMD4 (1.4)	PLDN (1.4)	TCEA3 (1.3)	MAP1LC3A (1.3)	PSKH1 (1.3)	SUCLA2-AS1 (1.3)	IGF2 (1.3)	PTPN9 (1.3)	PLA2G15 (1.3)	TBX2 (1.3)	HOXD9 (1.3)	SMAD3 (1.3)	ATXN7L2 (1.2)
A11.620.520	Myocytes Smooth Muscle	Cells	Muscle Cells	0.96	>=0.20	FGF5 (5.3)	TBX2 (4.4)	SLC12A4 (3.5)	SLC39A13 (3.4)	NRG1 (3.2)	PCNXL3 (2.7)	CSPG4 (2.6)	GLI2 (2.6)	SMAD3 (2.6)	AHRR (2.5)	GATA4 (2.5)	SUCLA2-AS1 (2.4)	NRBP1 (2.2)	CEP89 (2.2)	C17orf82 (2.1)	RPS27L (2.1)	ENSG00000259450 (2.1)	CA12 (2.0)	CDC42EP2 (2.0)	ARFRP1 (2.0)	C1orf54 (2.0)	TRIM46 (2.0)	STC1 (1.9)	ECM1 (1.9)	PSKH1 (1.9)	PROCR (1.9)	PTPN11 (1.9)	LACTB (1.8)	PLA2G15 (1.8)	NQO1 (1.8)	PDILT (1.7)	PHTF2 (1.7)	TRPC4AP (1.7)	LINC00208 (1.7)	ENSG00000236263 (1.7)	CYP24A1 (1.7)	SH2B3 (1.6)	THBS3 (1.6)	SMAD7 (1.6)	PSMC3 (1.6)	TRIM32 (1.6)	CENPT (1.6)	RELA (1.6)	ORMDL3 (1.5)
A11.620	Muscle Cells	Cells	Muscle Cells	0.96	>=0.20	FGF5 (5.3)	TBX2 (4.4)	SLC12A4 (3.5)	SLC39A13 (3.4)	NRG1 (3.2)	PCNXL3 (2.7)	CSPG4 (2.6)	GLI2 (2.6)	SMAD3 (2.6)	AHRR (2.5)	GATA4 (2.5)	SUCLA2-AS1 (2.4)	NRBP1 (2.2)	CEP89 (2.2)	C17orf82 (2.1)	RPS27L (2.1)	ENSG00000259450 (2.1)	CA12 (2.0)	CDC42EP2 (2.0)	ARFRP1 (2.0)	C1orf54 (2.0)	TRIM46 (2.0)	STC1 (1.9)	ECM1 (1.9)	PSKH1 (1.9)	PROCR (1.9)	PTPN11 (1.9)	LACTB (1.8)	PLA2G15 (1.8)	NQO1 (1.8)	PDILT (1.7)	PHTF2 (1.7)	TRPC4AP (1.7)	LINC00208 (1.7)	ENSG00000236263 (1.7)	CYP24A1 (1.7)	SH2B3 (1.6)	THBS3 (1.6)	SMAD7 (1.6)	PSMC3 (1.6)	TRIM32 (1.6)	CENPT (1.6)	RELA (1.6)	ORMDL3 (1.5)
A08.186.211.464.710	Parahippocampal Gyrus	Nervous System	Central Nervous System	0.96	>=0.20	CHST9-AS1 (4.0)	ITPKA (3.2)	STMN3 (2.9)	NEUROD2 (2.9)	ADARB2 (2.9)	C1QTNF4 (2.8)	TPPP (2.7)	AMIGO1 (2.7)	LHPP (2.7)	ITSN1 (2.6)	ERBB4 (2.6)	DGKG (2.6)	NFAT5 (2.5)	C12orf68 (2.5)	CELSR2 (2.5)	KCNMA1 (2.5)	KIF21B (2.4)	C12orf51 (2.3)	MTMR9 (2.3)	TNRC6B (2.2)	HMGCLL1 (2.2)	TTBK1 (2.2)	EXD1 (2.2)	PPP1R1B (2.2)	FAM167A (2.2)	SCAPER (2.2)	DNER (2.1)	GNAS (2.1)	BCAS3 (2.1)	ENSG00000255020 (2.1)	C16orf55 (2.1)	NUTF2 (2.1)	PIK3R1 (2.0)	SLC6A13 (2.0)	MADD (2.0)	FBXL17 (2.0)	C1orf213 (2.0)	ZNF540 (1.9)	FNDC4 (1.9)	ENSG00000229481 (1.9)	MAP1LC3A (1.9)	GGT7 (1.9)	TRIM46 (1.8)	SORT1 (1.7)
A08.186.211.464.710.225	Entorhinal Cortex	Nervous System	Central Nervous System	0.96	>=0.20	CHST9-AS1 (4.0)	ITPKA (3.2)	STMN3 (2.9)	NEUROD2 (2.9)	ADARB2 (2.9)	C1QTNF4 (2.8)	TPPP (2.7)	AMIGO1 (2.7)	LHPP (2.7)	ITSN1 (2.6)	ERBB4 (2.6)	DGKG (2.6)	NFAT5 (2.5)	C12orf68 (2.5)	CELSR2 (2.5)	KCNMA1 (2.5)	KIF21B (2.4)	C12orf51 (2.3)	MTMR9 (2.3)	TNRC6B (2.2)	HMGCLL1 (2.2)	TTBK1 (2.2)	EXD1 (2.2)	PPP1R1B (2.2)	FAM167A (2.2)	SCAPER (2.2)	DNER (2.1)	GNAS (2.1)	BCAS3 (2.1)	ENSG00000255020 (2.1)	C16orf55 (2.1)	NUTF2 (2.1)	PIK3R1 (2.0)	SLC6A13 (2.0)	MADD (2.0)	FBXL17 (2.0)	C1orf213 (2.0)	ZNF540 (1.9)	FNDC4 (1.9)	ENSG00000229481 (1.9)	MAP1LC3A (1.9)	GGT7 (1.9)	TRIM46 (1.8)	SORT1 (1.7)
A15.382.490.555.567.537	Killer Cells Natural	Hemic and Immune Systems	Immune System	0.97	>=0.20	GGNBP2 (3.1)	FAM47E (2.7)	NFATC3 (2.7)	SLC7A6OS (2.6)	ENSG00000229191 (2.6)	IKZF3 (2.6)	ALMS1-IT1 (2.3)	PRRC2C (2.3)	EDC4 (2.2)	ZNF570 (2.2)	KIF21B (2.1)	ZNF383 (2.1)	ENSG00000257839 (2.1)	MED1 (2.1)	FNBP4 (2.0)	ZNF571 (2.0)	RSBN1L (2.0)	C19orf40 (2.0)	ERI1 (1.9)	NSD1 (1.9)	THUMPD1 (1.9)	ANP32E (1.9)	SMAD7 (1.9)	SLC7A6 (1.8)	SLC25A45 (1.8)	PIK3R1 (1.8)	CDC14A (1.8)	DPF2 (1.8)	ALMS1 (1.8)	ZNF585A (1.8)	SENP1 (1.8)	MED4 (1.8)	RAB8B (1.7)	L2HGDH (1.7)	PSMB10 (1.7)	TFDP2 (1.6)	KDM5A (1.6)	THAP11 (1.5)	ITCH (1.5)	NUP160 (1.5)	KRTCAP2 (1.5)	SIPA1 (1.5)	C16orf55 (1.4)	SOS2 (1.4)
A05.360.319.114.630.535	Ovarian Follicle	Urogenital System	Genitalia	0.97	>=0.20	ENSG00000173295 (4.8)	SLC47A1 (4.0)	STAMBP (3.5)	BRE (3.1)	GCKR (2.8)	FBXL20 (2.8)	FNDC4 (2.8)	NAA25 (2.7)	IDI1 (2.7)	ZNF420 (2.6)	EYA4 (2.3)	GTPBP4 (2.2)	DCAF12 (2.1)	RNASEH2C (2.1)	ALMS1 (2.0)	GATA4 (2.0)	NDUFAF1 (1.9)	DNAJC16 (1.9)	CASP9 (1.9)	IGF1R (1.8)	ENSG00000182648 (1.8)	ZNF641 (1.8)	CCDC77 (1.8)	PSKH1 (1.7)	C12orf68 (1.7)	UBE2R2 (1.6)	SUPT7L (1.6)	SNX17 (1.6)	ZNF793 (1.5)	MBD5 (1.5)	C10orf32 (1.5)	ENSG00000253887 (1.5)	ZNF571 (1.5)	CISD2 (1.5)	NUDT19 (1.4)	ITPKA (1.3)	CELA2B (1.3)	PNMT (1.2)	ZNF607 (1.2)	IGF2-AS (1.2)	NRIP1 (1.2)	SLC9B2 (1.2)	CERS2 (1.2)	GPN1 (1.2)
A11.436.329	Granulosa Cells	Cells	Epithelial Cells	0.97	>=0.20	ENSG00000173295 (4.8)	SLC47A1 (4.0)	STAMBP (3.5)	BRE (3.1)	GCKR (2.8)	FBXL20 (2.8)	FNDC4 (2.8)	NAA25 (2.7)	IDI1 (2.7)	ZNF420 (2.6)	EYA4 (2.3)	GTPBP4 (2.2)	DCAF12 (2.1)	RNASEH2C (2.1)	ALMS1 (2.0)	GATA4 (2.0)	NDUFAF1 (1.9)	DNAJC16 (1.9)	CASP9 (1.9)	IGF1R (1.8)	ENSG00000182648 (1.8)	ZNF641 (1.8)	CCDC77 (1.8)	PSKH1 (1.7)	C12orf68 (1.7)	UBE2R2 (1.6)	SUPT7L (1.6)	SNX17 (1.6)	ZNF793 (1.5)	MBD5 (1.5)	C10orf32 (1.5)	ENSG00000253887 (1.5)	ZNF571 (1.5)	CISD2 (1.5)	NUDT19 (1.4)	ITPKA (1.3)	CELA2B (1.3)	PNMT (1.2)	ZNF607 (1.2)	IGF2-AS (1.2)	NRIP1 (1.2)	SLC9B2 (1.2)	CERS2 (1.2)	GPN1 (1.2)
A06.407.312.497.535.300.500	Cumulus Cells	Endocrine System	Endocrine Glands	0.97	>=0.20	ENSG00000173295 (4.8)	SLC47A1 (4.0)	STAMBP (3.5)	BRE (3.1)	GCKR (2.8)	FBXL20 (2.8)	FNDC4 (2.8)	NAA25 (2.7)	IDI1 (2.7)	ZNF420 (2.6)	EYA4 (2.3)	GTPBP4 (2.2)	DCAF12 (2.1)	RNASEH2C (2.1)	ALMS1 (2.0)	GATA4 (2.0)	NDUFAF1 (1.9)	DNAJC16 (1.9)	CASP9 (1.9)	IGF1R (1.8)	ENSG00000182648 (1.8)	ZNF641 (1.8)	CCDC77 (1.8)	PSKH1 (1.7)	C12orf68 (1.7)	UBE2R2 (1.6)	SUPT7L (1.6)	SNX17 (1.6)	ZNF793 (1.5)	MBD5 (1.5)	C10orf32 (1.5)	ENSG00000253887 (1.5)	ZNF571 (1.5)	CISD2 (1.5)	NUDT19 (1.4)	ITPKA (1.3)	CELA2B (1.3)	PNMT (1.2)	ZNF607 (1.2)	IGF2-AS (1.2)	NRIP1 (1.2)	SLC9B2 (1.2)	CERS2 (1.2)	GPN1 (1.2)
A15.145.229.637.555	Leukocytes Mononuclear	Hemic and Immune Systems	Blood	0.97	>=0.20	GRK6 (1.8)	SLC25A45 (1.7)	EAF2 (1.6)	ZPBP2 (1.6)	DDX28 (1.6)	IKZF3 (1.5)	ZGPAT (1.5)	NFATC1 (1.4)	DUS2L (1.4)	IQCB1 (1.3)	BLK (1.3)	NFATC3 (1.3)	PSMB10 (1.3)	SIPA1 (1.3)	ENSG00000250009 (1.2)	CTSS (1.2)	NSD1 (1.2)	DPEP2 (1.2)	RGS14 (1.2)	MRM1 (1.2)	THAP11 (1.2)	ZNF318 (1.2)	DPF2 (1.2)	MKL1 (1.2)	TPCN2 (1.2)	EDEM2 (1.2)	ENSG00000236827 (1.2)	IZUMO1 (1.2)	ISL2 (1.1)	ENSG00000257955 (1.1)	ENSG00000229191 (1.1)	RSBN1L (1.1)	H1FNT (1.1)	ENSG00000256746 (1.1)	KIAA1614 (1.1)	RAB8B (1.1)	DNM1P35 (1.1)	ACAD10 (1.1)	TFEB (1.0)	MCL1 (1.0)	TNP1 (1.0)	SPI1 (1.0)	KAAG1 (1.0)	FAM53B (1.0)
A08.186.211.730.885.287.500.863	Temporal Lobe	Nervous System	Central Nervous System	0.97	>=0.20	CHST9-AS1 (3.8)	ITPKA (3.2)	NEUROD2 (2.9)	ADARB2 (2.8)	STMN3 (2.8)	TPPP (2.8)	C1QTNF4 (2.8)	LHPP (2.7)	AMIGO1 (2.6)	ITSN1 (2.5)	ERBB4 (2.5)	C12orf68 (2.5)	DGKG (2.4)	CELSR2 (2.4)	TTBK1 (2.4)	NFAT5 (2.4)	KCNMA1 (2.4)	KIF21B (2.3)	MTMR9 (2.3)	C12orf51 (2.3)	HMGCLL1 (2.2)	EXD1 (2.2)	PPP1R1B (2.2)	DNER (2.2)	TNRC6B (2.1)	FAM167A (2.1)	SCAPER (2.1)	NUTF2 (2.1)	PIK3R1 (2.1)	MADD (2.1)	BCAS3 (2.0)	GNAS (2.0)	ENSG00000255020 (2.0)	C1orf213 (2.0)	SLC6A13 (2.0)	FNDC4 (2.0)	MAP1LC3A (1.9)	ENSG00000229481 (1.9)	ZNF540 (1.9)	FBXL17 (1.9)	GGT7 (1.9)	TRIM46 (1.8)	C16orf55 (1.8)	BCAS1 (1.7)
A14.549.167	Dentition	Stomatognathic System	Mouth	0.98	>=0.20	F12 (2.2)	ECM1 (2.2)	ENSA (2.1)	OVOL1 (2.1)	KCNK7 (2.0)	HORMAD1 (1.9)	ENSG00000189223 (1.9)	INO80 (1.8)	C8orf12 (1.8)	ESRP2 (1.6)	MAF (1.5)	MYO19 (1.5)	NFE2L2 (1.5)	CCDC158 (1.5)	KAAG1 (1.5)	ENSG00000251292 (1.4)	PARD3 (1.4)	ENSG00000187446 (1.4)	ENSG00000248003 (1.4)	CSPG4 (1.4)	DDB2 (1.4)	SNX33 (1.4)	CHMP1A (1.3)	BCAS3 (1.3)	CHAC1 (1.3)	ENSG00000214293 (1.3)	CA12 (1.3)	WDR87 (1.3)	ENSG00000188242 (1.2)	NDRG1 (1.2)	NQO1 (1.2)	PPM1G (1.2)	GSS (1.2)	MTCH2 (1.1)	PSPH (1.1)	SNX17 (1.1)	PIGW (1.1)	PGAP3 (1.1)	NRBP1 (1.1)	FGF5 (1.1)	ENSG00000255020 (1.1)	STAC2 (1.1)	ARG1 (1.1)	PLEKHM2 (1.1)
A11.872	Stem Cells	Cells	Stem Cells	0.98	>=0.20	DNA2 (1.6)	OIP5 (1.5)	POLA2 (1.5)	CCDC77 (1.5)	ANP32E (1.4)	ORC4 (1.4)	ZNF569 (1.4)	PSPH (1.4)	ERI1 (1.4)	METTL10 (1.4)	ZNHIT3 (1.4)	FBXO22 (1.3)	HMGB3P1 (1.3)	GTPBP4 (1.3)	SENP1 (1.3)	TNPO3 (1.3)	NUSAP1 (1.2)	PRMT7 (1.2)	MED1 (1.2)	CEP89 (1.2)	EXOG (1.1)	MAPKAPK5 (1.1)	ALMS1-IT1 (1.1)	ZFP30 (1.1)	SETDB1 (1.1)	GRB10 (1.1)	NUP160 (1.1)	MED4 (1.1)	NUP54 (1.1)	ADSL (1.1)	GPN1 (1.1)	HNRNPR (1.1)	PIGW (1.1)	FAM175B (1.0)	CPS1 (1.0)	ZNF318 (1.0)	GLI2 (1.0)	MRS2 (1.0)	BRAP (1.0)	COMMD4 (1.0)	ACVR2B (1.0)	SPATA5L1 (1.0)	CHAC1 (1.0)	ENSG00000236741 (0.9)
A08.186.211	Brain	Nervous System	Central Nervous System	0.98	>=0.20	CHST9-AS1 (2.4)	DNER (2.0)	HMGCLL1 (1.9)	ITSN1 (1.8)	TTBK1 (1.8)	STMN3 (1.8)	DGKG (1.8)	CELSR2 (1.8)	NEUROD2 (1.7)	TPPP (1.7)	ASTN2 (1.7)	FAM167A (1.7)	C12orf68 (1.7)	KCNMA1 (1.6)	AMIGO1 (1.6)	C1QTNF4 (1.6)	ZNF713 (1.6)	GNAS (1.6)	SALL1 (1.6)	GATM (1.5)	ENSG00000231064 (1.5)	PIK3R1 (1.5)	LHPP (1.5)	ITPKA (1.5)	C12orf51 (1.5)	C1orf213 (1.4)	MAP1LC3A (1.4)	STAC2 (1.4)	SLC6A13 (1.4)	BCAS3 (1.4)	ZNF781 (1.4)	FNDC4 (1.3)	SLC9B2 (1.3)	MTMR9 (1.3)	ERBB4 (1.3)	TRIM46 (1.3)	ENSG00000255020 (1.3)	GGT7 (1.3)	ADARB2 (1.3)	MADD (1.3)	PPP1R1B (1.3)	NUTF2 (1.3)	TP53INP2 (1.2)	BCAS1 (1.2)
A08.186	Central Nervous System	Nervous System	Central Nervous System	0.98	>=0.20	CHST9-AS1 (2.4)	DNER (1.9)	HMGCLL1 (1.9)	ITSN1 (1.8)	TTBK1 (1.8)	STMN3 (1.8)	DGKG (1.8)	CELSR2 (1.8)	NEUROD2 (1.7)	TPPP (1.7)	FAM167A (1.7)	ASTN2 (1.7)	C12orf68 (1.6)	KCNMA1 (1.6)	C1QTNF4 (1.6)	AMIGO1 (1.6)	ZNF713 (1.6)	SALL1 (1.6)	GATM (1.5)	GNAS (1.5)	LHPP (1.5)	PIK3R1 (1.5)	ENSG00000231064 (1.5)	C12orf51 (1.5)	ITPKA (1.5)	C1orf213 (1.4)	SLC6A13 (1.4)	MAP1LC3A (1.4)	STAC2 (1.4)	BCAS3 (1.4)	ZNF781 (1.4)	SLC9B2 (1.3)	FNDC4 (1.3)	MTMR9 (1.3)	ENSG00000255020 (1.3)	ERBB4 (1.3)	ADARB2 (1.3)	TRIM46 (1.3)	GGT7 (1.3)	PPP1R1B (1.3)	MADD (1.3)	BCAS1 (1.2)	TP53INP2 (1.2)	NUTF2 (1.2)
A11.118.637.555.567.569	T Lymphocytes	Cells	Blood Cells	0.99	>=0.20	CDC14A (3.1)	THAP11 (2.5)	SLC7A6OS (2.4)	NFATC3 (2.4)	EDC4 (2.3)	IKZF3 (2.3)	SLC7A6 (2.2)	KIF21B (2.1)	FNBP4 (2.1)	THUMPD1 (1.9)	SLC25A45 (1.9)	ZGPAT (1.8)	DPF2 (1.8)	GGNBP2 (1.7)	TMEM194B (1.7)	GRK6 (1.7)	ENSG00000229191 (1.7)	ZNF383 (1.7)	RGS14 (1.6)	SIN3A (1.6)	L2HGDH (1.6)	ZNF571 (1.6)	NFATC1 (1.6)	ZNF569 (1.5)	ZNF570 (1.5)	RSBN1L (1.5)	ANP32E (1.5)	DPEP2 (1.5)	ALMS1 (1.5)	DDX28 (1.5)	KRTCAP2 (1.5)	THADA (1.5)	C19orf40 (1.5)	ADAM1 (1.5)	PRPF3 (1.4)	HNRNPH3 (1.4)	KBTBD4 (1.4)	KDM5A (1.4)	PRRC2C (1.4)	IZUMO1 (1.4)	SIPA1 (1.4)	ALMS1-IT1 (1.4)	GSDMB (1.4)	MED1 (1.4)
A11.872.190.260	Embryoid Bodies	Cells	Stem Cells	0.99	>=0.20	SLC12A4 (3.2)	SLC39A13 (2.6)	GLI2 (2.3)	GATA4 (2.3)	ENSG00000251292 (2.2)	IGF2 (2.0)	TRPC4AP (2.0)	H1FNT (2.0)	HOXD10 (2.0)	IGF1R (1.9)	ENSG00000175892 (1.9)	PCNXL3 (1.9)	PSMD3 (1.9)	PTPN9 (1.8)	FGF5 (1.8)	ZNF527 (1.8)	CDC42EP2 (1.7)	DNAJC16 (1.6)	UBE2R2 (1.6)	CA14 (1.6)	SUCLA2-AS1 (1.6)	COL2A1 (1.5)	PLA2G15 (1.5)	RAI14 (1.5)	CHAC1 (1.5)	LINC00208 (1.5)	ENSG00000253887 (1.5)	ACVR2B (1.5)	VEGFA (1.5)	STC1 (1.5)	ABCC10 (1.4)	WDR72 (1.4)	SLC2A4RG (1.4)	POLA2 (1.3)	RCN2 (1.3)	PSKH1 (1.3)	HOXD9 (1.3)	SNX33 (1.3)	C12orf47 (1.3)	C17orf82 (1.3)	COMMD4 (1.3)	TSPAN9 (1.2)	NRBP1 (1.2)	ARNT (1.2)
A08.186.211.653	Mesencephalon	Nervous System	Central Nervous System	0.99	>=0.20	LHPP (4.3)	ADARB2 (3.7)	HOXD1 (3.6)	BCAS1 (3.5)	CA14 (3.4)	TP53INP2 (3.3)	PLA2G6 (3.2)	TTBK1 (3.1)	C12orf68 (3.0)	LRP2 (2.8)	CNNM2 (2.7)	ZNF713 (2.6)	TPPP (2.6)	DNER (2.6)	NUTF2 (2.5)	ALMS1P (2.5)	ZNF527 (2.5)	ENSG00000255020 (2.5)	STAC2 (2.4)	CHST9-AS1 (2.4)	SALL1 (2.4)	ENSG00000229481 (2.3)	FNDC4 (2.2)	MAP1LC3A (2.2)	ATXN2 (2.2)	BCAS3 (2.1)	INHBC (2.1)	MAMSTR (2.0)	R3HDM2 (2.0)	CELSR2 (2.0)	TFEB (1.9)	GGT7 (1.9)	STMN3 (1.9)	C2orf16 (1.8)	GNAS (1.8)	C1QTNF4 (1.7)	EPB41L3 (1.7)	GATM (1.7)	ASTN2 (1.7)	IDI1 (1.7)	ENSG00000231064 (1.7)	ENSG00000251292 (1.7)	TARS2 (1.7)	PNMT (1.6)
A11.063	Antibody Producing Cells	Cells	Antibody-Producing Cells	0.99	>=0.20	EAF2 (3.7)	ZPBP2 (3.3)	IQCB1 (2.7)	CISD2 (2.6)	SLC25A45 (2.4)	DUS2L (2.4)	BLK (2.3)	ISL2 (2.3)	EDEM2 (2.2)	GRK6 (2.2)	KAAG1 (2.1)	SIPA1L3 (2.0)	IKZF3 (2.0)	KIAA1614 (2.0)	ENSG00000256746 (2.0)	DPM3 (2.0)	ABO (2.0)	ENSG00000250009 (1.9)	FAM122A (1.9)	QSOX2 (1.9)	DDX28 (1.9)	PIP5K1B (1.9)	PTPMT1 (1.8)	TNP1 (1.8)	DNM1P35 (1.8)	THAP11 (1.8)	KRTCAP2 (1.8)	SENP2 (1.7)	H1FNT (1.7)	APH1B (1.7)	KIAA1683 (1.7)	CLDN14 (1.7)	ZGPAT (1.6)	NDUFAF1 (1.6)	ACAD10 (1.6)	MRM1 (1.6)	NSD1 (1.6)	THADA (1.6)	ERP29 (1.6)	DPF2 (1.6)	ENSG00000257955 (1.5)	TRIB1 (1.5)	PIGW (1.5)	KBTBD4 (1.5)
A11.118.637.555.567.562	B Lymphocytes	Cells	Blood Cells	0.99	>=0.20	EAF2 (3.7)	ZPBP2 (3.3)	IQCB1 (2.7)	CISD2 (2.6)	SLC25A45 (2.4)	DUS2L (2.4)	BLK (2.3)	ISL2 (2.3)	EDEM2 (2.2)	GRK6 (2.2)	KAAG1 (2.1)	SIPA1L3 (2.0)	IKZF3 (2.0)	KIAA1614 (2.0)	ENSG00000256746 (2.0)	DPM3 (2.0)	ABO (2.0)	ENSG00000250009 (1.9)	FAM122A (1.9)	QSOX2 (1.9)	DDX28 (1.9)	PIP5K1B (1.9)	PTPMT1 (1.8)	TNP1 (1.8)	DNM1P35 (1.8)	THAP11 (1.8)	KRTCAP2 (1.8)	SENP2 (1.7)	H1FNT (1.7)	APH1B (1.7)	KIAA1683 (1.7)	CLDN14 (1.7)	ZGPAT (1.6)	NDUFAF1 (1.6)	ACAD10 (1.6)	MRM1 (1.6)	NSD1 (1.6)	THADA (1.6)	ERP29 (1.6)	DPF2 (1.6)	ENSG00000257955 (1.5)	TRIB1 (1.5)	PIGW (1.5)	KBTBD4 (1.5)
A04.623.603	Oropharynx	Respiratory System	Pharynx	0.99	>=0.20	BLK (4.3)	ZPBP2 (4.2)	IKZF3 (4.1)	FAM53B (3.7)	TMEM194B (3.6)	DUS2L (3.5)	EAF2 (3.0)	THADA (2.7)	GGNBP2 (2.5)	MKL1 (2.4)	C8orf12 (2.4)	ZNF318 (2.4)	THAP11 (2.2)	SIPA1 (2.2)	NFATC1 (2.2)	KDM5A (2.1)	SETDB1 (2.0)	TFEB (2.0)	NEIL1 (1.9)	MED1 (1.9)	NFATC3 (1.9)	QSOX2 (1.9)	CRIP3 (1.9)	SLC7A6 (1.8)	ENSG00000233334 (1.8)	TRAFD1 (1.8)	ENSG00000232564 (1.8)	PDILT (1.7)	ANP32E (1.7)	SIN3A (1.7)	PRPF3 (1.7)	ENSG00000250009 (1.7)	RPRD2 (1.7)	ENSG00000254235 (1.7)	ZNF585B (1.6)	SLC7A6OS (1.6)	KAAG1 (1.5)	EXOG (1.5)	TARS2 (1.5)	POLA2 (1.5)	GRK6 (1.5)	SENP1 (1.5)	SLC25A45 (1.5)	IQCB1 (1.5)
A15.382.520.604.800	Palatine Tonsil	Hemic and Immune Systems	Immune System	0.99	>=0.20	BLK (4.3)	ZPBP2 (4.2)	IKZF3 (4.1)	FAM53B (3.7)	TMEM194B (3.6)	DUS2L (3.5)	EAF2 (3.0)	THADA (2.7)	GGNBP2 (2.5)	MKL1 (2.4)	C8orf12 (2.4)	ZNF318 (2.4)	THAP11 (2.2)	SIPA1 (2.2)	NFATC1 (2.2)	KDM5A (2.1)	SETDB1 (2.0)	TFEB (2.0)	NEIL1 (1.9)	MED1 (1.9)	NFATC3 (1.9)	QSOX2 (1.9)	CRIP3 (1.9)	SLC7A6 (1.8)	ENSG00000233334 (1.8)	TRAFD1 (1.8)	ENSG00000232564 (1.8)	PDILT (1.7)	ANP32E (1.7)	SIN3A (1.7)	PRPF3 (1.7)	ENSG00000250009 (1.7)	RPRD2 (1.7)	ENSG00000254235 (1.7)	ZNF585B (1.6)	SLC7A6OS (1.6)	KAAG1 (1.5)	EXOG (1.5)	TARS2 (1.5)	POLA2 (1.5)	GRK6 (1.5)	SENP1 (1.5)	SLC25A45 (1.5)	IQCB1 (1.5)
A15.145.229.637.555.567.562.725	Plasma Cells	Hemic and Immune Systems	Blood	0.99	>=0.20	EAF2 (4.2)	ZPBP2 (3.6)	CISD2 (3.4)	DPM3 (3.3)	ISL2 (3.0)	EDEM2 (2.9)	IQCB1 (2.9)	FAM122A (2.8)	NDUFAF1 (2.6)	ABO (2.6)	KAAG1 (2.6)	GRK6 (2.6)	KIAA1614 (2.4)	PTPMT1 (2.4)	SLC25A45 (2.4)	TNP1 (2.4)	H1FNT (2.4)	PIP5K1B (2.4)	THAP11 (2.3)	TRIB1 (2.3)	CLDN14 (2.3)	KRTCAP2 (2.3)	APH1B (2.2)	DNM1P35 (2.2)	VAMP4 (2.1)	ENSG00000256746 (2.1)	CNNM2 (2.1)	DDX28 (2.1)	DUS2L (2.0)	C17orf82 (2.0)	SENP2 (2.0)	ENSG00000250009 (2.0)	WDR87 (2.0)	ACVR2B (1.9)	RBKS (1.9)	C2orf16 (1.9)	ACAD10 (1.9)	ERP29 (1.9)	IGF2-AS (1.9)	MRM1 (1.9)	PIGW (1.8)	SLC9A3 (1.8)	SIPA1L3 (1.8)	CHAC1 (1.8)
A15.145.693	Plasma	Hemic and Immune Systems	Blood	0.99	>=0.20	EAF2 (4.1)	ZPBP2 (3.5)	CISD2 (3.4)	DPM3 (3.3)	ISL2 (3.0)	EDEM2 (2.9)	IQCB1 (2.9)	FAM122A (2.7)	NDUFAF1 (2.6)	ABO (2.6)	KAAG1 (2.6)	GRK6 (2.6)	SLC25A45 (2.4)	KIAA1614 (2.4)	TNP1 (2.4)	PTPMT1 (2.4)	H1FNT (2.4)	PIP5K1B (2.4)	THAP11 (2.3)	CLDN14 (2.3)	TRIB1 (2.3)	KRTCAP2 (2.3)	DNM1P35 (2.2)	APH1B (2.2)	VAMP4 (2.1)	ENSG00000256746 (2.1)	DDX28 (2.0)	CNNM2 (2.0)	DUS2L (2.0)	C17orf82 (2.0)	SENP2 (2.0)	WDR87 (2.0)	ENSG00000250009 (2.0)	RBKS (1.9)	ACVR2B (1.9)	ACAD10 (1.9)	C2orf16 (1.9)	MRM1 (1.9)	IGF2-AS (1.9)	ERP29 (1.9)	SIPA1L3 (1.8)	SLC9A3 (1.8)	PIGW (1.8)	CHAC1 (1.8)
A08.186.211.730.885.287.500.270	Frontal Lobe	Nervous System	Central Nervous System	1	>=0.20	STAC2 (3.8)	NEUROD2 (3.4)	MAMSTR (3.1)	ITPKA (3.1)	C1QTNF4 (3.0)	SLC6A13 (2.9)	CHST9-AS1 (2.9)	CRIP3 (2.8)	C12orf68 (2.8)	ENSG00000231064 (2.7)	NUTF2 (2.7)	CDK10 (2.7)	AMIGO1 (2.6)	TPPP (2.6)	BCAS3 (2.6)	ENSG00000253887 (2.6)	TTBK1 (2.5)	PLEKHM2 (2.5)	LHPP (2.5)	BCAS1 (2.5)	MTMR9 (2.3)	GGT7 (2.3)	C1orf213 (2.2)	DNER (2.1)	R3HDM2 (2.1)	MADD (2.1)	FNDC4 (2.1)	MAP1LC3A (2.1)	CELSR2 (2.1)	PLA2G6 (1.9)	PPP1R1B (1.9)	CCDC158 (1.9)	ENSA (1.8)	ENSG00000256746 (1.8)	ADARB2 (1.8)	TRIM46 (1.8)	ENSG00000247556 (1.8)	SUCLA2-AS1 (1.8)	GATM (1.8)	FAM167A (1.8)	ENSG00000225138 (1.8)	ZNF540 (1.7)	C15orf27 (1.7)	RGS12 (1.7)
A15.382.490.555.567	Lymphocytes	Hemic and Immune Systems	Immune System	1	>=0.20	IKZF3 (2.2)	ZPBP2 (2.2)	SLC25A45 (2.2)	EAF2 (2.1)	IQCB1 (1.9)	GRK6 (1.9)	THAP11 (1.9)	BLK (1.8)	DDX28 (1.7)	DUS2L (1.6)	DPF2 (1.6)	ZGPAT (1.6)	KRTCAP2 (1.5)	NFATC3 (1.5)	NSD1 (1.5)	KBTBD4 (1.4)	THADA (1.4)	CISD2 (1.4)	ANP32E (1.4)	PSMB10 (1.4)	ENSG00000250009 (1.4)	ENSG00000257955 (1.3)	ISL2 (1.3)	RGS14 (1.3)	SIPA1 (1.3)	RSBN1L (1.3)	TMEM194B (1.3)	EDEM2 (1.3)	NFATC1 (1.3)	QSOX2 (1.2)	CDC14A (1.2)	KIAA1614 (1.2)	KAAG1 (1.2)	ENSG00000256746 (1.2)	RNASEH2C (1.2)	SLC7A6 (1.2)	EDC4 (1.2)	SIN3A (1.2)	FAM53B (1.2)	ENSG00000229191 (1.2)	SLC7A6OS (1.2)	MRM1 (1.2)	THUMPD1 (1.2)	ACAD10 (1.2)
A15.382	Immune System	Hemic and Immune Systems	Immune System	1	>=0.20	GRK6 (1.8)	EAF2 (1.8)	MKL1 (1.6)	ENSG00000222043 (1.5)	JUND (1.4)	DPEP3 (1.4)	MCL1 (1.4)	TRIB1 (1.4)	IQCB1 (1.3)	SLC25A45 (1.3)	SIPA1 (1.3)	DPEP2 (1.3)	CTSS (1.2)	SPI1 (1.2)	MAP3K11 (1.2)	C2orf16 (1.2)	LINC00208 (1.2)	KIAA1683 (1.2)	TIGD3 (1.2)	UBE2D3 (1.2)	IZUMO1 (1.1)	IGF2-AS (1.1)	C17orf82 (1.1)	COX6B1P3 (1.1)	RGS14 (1.1)	ENSG00000250009 (1.1)	TNP1 (1.1)	NFATC3 (1.1)	BLK (1.1)	PDILT (1.1)	FAM53B (1.1)	EDEM2 (1.1)	C12orf47 (1.1)	KIAA1614 (1.1)	PSMB10 (1.1)	ENSG00000257955 (1.1)	INO80 (1.1)	ZPBP2 (1.1)	CDC14A (1.0)	KAAG1 (1.0)	NFATC1 (1.0)	NSD1 (1.0)	DDX28 (1.0)	QSOX2 (1.0)
A10.165.450	Granulation Tissue	Tissues	Connective Tissue	1	>=0.20	ENSG00000259450 (6.2)	FAM167A (3.4)	STC1 (3.2)	GLI2 (3.2)	FGF5 (3.1)	CHAC1 (3.1)	AHRR (2.9)	ENSG00000248003 (2.8)	ZNF527 (2.5)	ACVR2A (2.3)	DNAJC16 (2.3)	INHBC (2.3)	ADAMTSL4 (2.2)	SLC39A13 (2.1)	DAB2 (2.1)	IGF1R (2.1)	ECM1 (2.1)	ENSG00000175892 (2.0)	PTPN9 (2.0)	INO80 (1.9)	TRIM32 (1.9)	HOXD8 (1.8)	SNX33 (1.7)	PSPH (1.7)	SLC22A2 (1.7)	RPS27L (1.7)	IGF2 (1.7)	UBE2Q2 (1.7)	R3HDM2 (1.7)	VEGFA (1.6)	NUTF2 (1.6)	RAI14 (1.6)	SMAD7 (1.6)	C17orf82 (1.6)	NQO1 (1.6)	ENSG00000237380 (1.5)	SUCLA2-AS1 (1.5)	CDC42EP2 (1.5)	ENSG00000230102 (1.5)	CCDC158 (1.5)	C8orf12 (1.5)	ETV5 (1.4)	RELA (1.4)	CPS1 (1.4)
A10.165.450.300	Cicatrix	Tissues	Connective Tissue	1	>=0.20	ENSG00000259450 (6.2)	FAM167A (3.4)	STC1 (3.2)	GLI2 (3.2)	FGF5 (3.1)	CHAC1 (3.1)	AHRR (2.9)	ENSG00000248003 (2.8)	ZNF527 (2.5)	ACVR2A (2.3)	DNAJC16 (2.3)	INHBC (2.3)	ADAMTSL4 (2.2)	SLC39A13 (2.1)	DAB2 (2.1)	IGF1R (2.1)	ECM1 (2.1)	ENSG00000175892 (2.0)	PTPN9 (2.0)	INO80 (1.9)	TRIM32 (1.9)	HOXD8 (1.8)	SNX33 (1.7)	PSPH (1.7)	SLC22A2 (1.7)	RPS27L (1.7)	IGF2 (1.7)	UBE2Q2 (1.7)	R3HDM2 (1.7)	VEGFA (1.6)	NUTF2 (1.6)	RAI14 (1.6)	SMAD7 (1.6)	C17orf82 (1.6)	NQO1 (1.6)	ENSG00000237380 (1.5)	SUCLA2-AS1 (1.5)	CDC42EP2 (1.5)	ENSG00000230102 (1.5)	CCDC158 (1.5)	C8orf12 (1.5)	ETV5 (1.4)	RELA (1.4)	CPS1 (1.4)
A15.382.216	Bone Marrow	Hemic and Immune Systems	Immune System	1	>=0.20	EAF2 (2.4)	JUND (2.2)	GRK6 (1.9)	IQCB1 (1.9)	ENSG00000222043 (1.8)	ENSG00000228599 (1.8)	INO80 (1.7)	COX6B1P3 (1.7)	KIAA1683 (1.7)	MKL1 (1.7)	TRIB1 (1.7)	C2orf16 (1.6)	LINC00208 (1.5)	ERP29 (1.5)	DPEP3 (1.4)	IGF2-AS (1.4)	C17orf82 (1.4)	QSOX2 (1.4)	MCL1 (1.4)	C12orf47 (1.4)	TNP1 (1.4)	KAAG1 (1.4)	ENSG00000257955 (1.4)	ALMS1-IT1 (1.4)	KIAA1614 (1.3)	MAP3K11 (1.3)	ENSG00000248003 (1.2)	ENSG00000255020 (1.2)	CDC14A (1.2)	RNASEH2C (1.2)	PDILT (1.2)	SLC25A45 (1.2)	ENSG00000230102 (1.2)	TIGD3 (1.2)	C1QTNF4 (1.1)	PTPMT1 (1.1)	ENSG00000250009 (1.1)	SIPA1 (1.1)	BLK (1.1)	WDR87 (1.1)	EDEM2 (1.1)	FAM53B (1.1)	F12 (1.1)	POLA2 (1.1)
A10.165.450.300.425	Keloid	Tissues	Connective Tissue	1	>=0.20	ENSG00000259450 (4.3)	FAM167A (3.5)	GLI2 (3.4)	FGF5 (3.3)	ENSG00000248003 (3.2)	CHAC1 (3.2)	STC1 (3.1)	AHRR (2.9)	ZNF527 (2.7)	DNAJC16 (2.6)	ADAMTSL4 (2.4)	INHBC (2.3)	ENSG00000230102 (2.3)	IGF2 (2.2)	IGF1R (2.1)	TRIM32 (2.1)	SLC39A13 (2.1)	INO80 (2.1)	ECM1 (2.0)	DAB2 (2.0)	C8orf12 (2.0)	NUTF2 (2.0)	PTPN9 (1.9)	CDC42EP2 (1.8)	SNX33 (1.8)	RPS27L (1.8)	UBE2Q2 (1.8)	PSPH (1.7)	R3HDM2 (1.7)	VEGFA (1.7)	SLC22A2 (1.7)	CPS1 (1.7)	C17orf82 (1.6)	RAI14 (1.6)	SUCLA2-AS1 (1.6)	NQO1 (1.6)	ZPBP2 (1.6)	KCNMA1 (1.5)	SMAD7 (1.5)	ACVR2A (1.5)	ETV5 (1.5)	EXD1 (1.5)	CCDC158 (1.4)	RELA (1.4)
A02.835.232	Bone and Bones	Musculoskeletal System	Skeleton	1	>=0.20	EAF2 (2.0)	JUND (1.9)	IQCB1 (1.7)	GRK6 (1.6)	ENSG00000228599 (1.6)	ENSG00000222043 (1.6)	MKL1 (1.5)	INO80 (1.5)	COX6B1P3 (1.5)	KIAA1683 (1.5)	TRIB1 (1.4)	C2orf16 (1.4)	LINC00208 (1.3)	ERP29 (1.3)	DPEP3 (1.3)	ALMS1-IT1 (1.2)	MCL1 (1.2)	QSOX2 (1.2)	C12orf47 (1.2)	C17orf82 (1.2)	IGF2-AS (1.2)	TNP1 (1.2)	ENSG00000257955 (1.1)	KAAG1 (1.1)	MAP3K11 (1.1)	POLA2 (1.1)	KIAA1614 (1.1)	PDILT (1.1)	ENSG00000248003 (1.0)	RNASEH2C (1.0)	C1QTNF4 (1.0)	CDC14A (1.0)	ENSG00000230102 (1.0)	PTPMT1 (1.0)	ENSG00000255020 (1.0)	SLC25A45 (1.0)	SIPA1 (1.0)	TIGD3 (1.0)	ANP32E (1.0)	EDEM2 (1.0)	UBE2D3 (0.9)	BLK (0.9)	TFDP2 (0.9)	ENSG00000251292 (0.9)
A02.835	Skeleton	Musculoskeletal System	Skeleton	1	>=0.20	EAF2 (2.0)	JUND (1.8)	IQCB1 (1.6)	GRK6 (1.6)	ENSG00000222043 (1.6)	ENSG00000228599 (1.5)	INO80 (1.4)	KIAA1683 (1.4)	MKL1 (1.4)	COX6B1P3 (1.4)	TRIB1 (1.4)	ERP29 (1.3)	C2orf16 (1.3)	LINC00208 (1.3)	DPEP3 (1.2)	MCL1 (1.2)	C12orf47 (1.2)	ALMS1-IT1 (1.2)	QSOX2 (1.2)	IGF2-AS (1.1)	TNP1 (1.1)	C17orf82 (1.1)	ENSG00000257955 (1.1)	KAAG1 (1.1)	MAP3K11 (1.0)	POLA2 (1.0)	KIAA1614 (1.0)	RNASEH2C (1.0)	C1QTNF4 (1.0)	PTPMT1 (1.0)	PDILT (1.0)	ENSG00000248003 (1.0)	ENSG00000230102 (1.0)	CDC14A (1.0)	SLC25A45 (1.0)	SIPA1 (1.0)	ANP32E (0.9)	EDEM2 (0.9)	ENSG00000255020 (0.9)	TIGD3 (0.9)	UBE2D3 (0.9)	TFDP2 (0.9)	BLK (0.9)	ZFAND2A (0.9)
A15.382.520.604.700	Spleen	Hemic and Immune Systems	Immune System	1	>=0.20	BLK (2.9)	SIPA1 (2.0)	MFHAS1 (2.0)	ENSG00000229191 (1.9)	IKZF3 (1.8)	BRE (1.6)	SLC25A45 (1.4)	PHTF2 (1.4)	ZNF512 (1.4)	NR1H3 (1.4)	THADA (1.4)	PSMB10 (1.4)	MED1 (1.3)	RSBN1L (1.3)	ERI1 (1.3)	ANP32E (1.2)	KDM5A (1.2)	EHBP1L1 (1.2)	RGS14 (1.2)	TARS2 (1.2)	SNX17 (1.2)	SENP1 (1.1)	NFATC3 (1.1)	ZNHIT3 (1.1)	CCDC121 (1.1)	DNA2 (1.1)	CTSS (1.1)	HNRNPR (1.0)	EAF2 (1.0)	RAB8B (1.0)	FNBP4 (1.0)	NUSAP1 (1.0)	UBE2D3 (0.9)	DPEP2 (0.9)	RASIP1 (0.9)	ARNT (0.9)	RERG (0.9)	GPN1 (0.9)	CDC14A (0.9)	SETDB1 (0.9)	IMP3 (0.9)	PRPF3 (0.9)	EDC4 (0.9)	HORMAD1 (0.9)
A10.165	Connective Tissue	Tissues	Connective Tissue	1	>=0.20	EAF2 (1.9)	JUND (1.8)	IQCB1 (1.5)	ENSG00000228599 (1.5)	GRK6 (1.5)	ENSG00000222043 (1.4)	INO80 (1.4)	KIAA1683 (1.4)	MKL1 (1.4)	COX6B1P3 (1.4)	TRIB1 (1.3)	C2orf16 (1.2)	LINC00208 (1.2)	ERP29 (1.2)	DPEP3 (1.2)	C12orf47 (1.2)	MCL1 (1.2)	ALMS1-IT1 (1.1)	IGF2-AS (1.1)	C17orf82 (1.1)	TNP1 (1.1)	QSOX2 (1.1)	KAAG1 (1.1)	MAP3K11 (1.1)	ENSG00000257955 (1.0)	ENSG00000248003 (1.0)	PDILT (1.0)	RNASEH2C (1.0)	KIAA1614 (1.0)	C1QTNF4 (1.0)	POLA2 (1.0)	SLC25A45 (1.0)	PTPMT1 (1.0)	CDC14A (1.0)	ENSG00000230102 (0.9)	ENSG00000255020 (0.9)	SIPA1 (0.9)	TFDP2 (0.9)	EDEM2 (0.9)	UBE2D3 (0.9)	TIGD3 (0.9)	ANP32E (0.9)	DPM3 (0.9)	UBE2Q2 (0.8)
A15.382.490.555.567.622	Lymphocytes Null	Hemic and Immune Systems	Immune System	1	>=0.20	ENSG00000229191 (6.9)	POLA2 (3.6)	ZPBP2 (3.6)	TARS2 (3.5)	DNA2 (3.3)	L2HGDH (3.3)	TMEM194B (2.9)	ANP32E (2.9)	PPM1G (2.7)	MED1 (2.7)	EDC4 (2.6)	ENSG00000253887 (2.5)	ERI1 (2.5)	NSD1 (2.5)	SENP1 (2.4)	DDB2 (2.4)	TNPO3 (2.4)	NUSAP1 (2.4)	AAGAB (2.4)	MYO19 (2.3)	OIP5 (2.3)	KIF21B (2.2)	FBXO22 (2.1)	IQCH (2.1)	GGNBP2 (2.1)	RNASEH2C (2.1)	PRMT7 (2.1)	IKZF3 (2.0)	C19orf40 (2.0)	RGS14 (2.0)	ALMS1-IT1 (2.0)	SLC50A1 (2.0)	KRTCAP2 (1.9)	ZNHIT3 (1.9)	PSMB10 (1.9)	EXOG (1.9)	THAP11 (1.8)	MRM1 (1.8)	PRRC2C (1.8)	PRPF3 (1.7)	ISL2 (1.7)	RTF1 (1.7)	HMGB3P1 (1.7)	GPN1 (1.7)
A10.549	Lymphoid Tissue	Tissues	Lymphoid Tissue	1	>=0.20	IKZF3 (3.3)	BLK (2.8)	NR1H3 (1.7)	SIPA1 (1.5)	NFATC3 (1.5)	SLC25A45 (1.4)	FNBP4 (1.4)	FAM53B (1.3)	INHBC (1.3)	CTSS (1.3)	ANP32E (1.3)	NSD1 (1.3)	THADA (1.3)	PSMB10 (1.3)	KDM5A (1.2)	ENSG00000248003 (1.2)	DUS2L (1.2)	GGNBP2 (1.2)	EAF2 (1.2)	ZNF527 (1.2)	NFATC1 (1.1)	ETFA (1.1)	UBE2D3 (1.1)	TFEB (1.1)	MFHAS1 (1.1)	RSBN1L (1.1)	IQCB1 (1.1)	ZPBP2 (1.1)	SLC7A6OS (1.1)	GRK6 (1.1)	ENSG00000245538 (1.0)	RAB8B (1.0)	HNRNPH3 (1.0)	IMP3 (1.0)	ZNF781 (1.0)	THUMPD1 (1.0)	HORMAD1 (1.0)	PLDN (1.0)	ZNF512 (1.0)	MED1 (0.9)	DDI2 (0.9)	C8orf12 (0.9)	AGMAT (0.9)	NUSAP1 (0.9)
A15.382.520	Lymphatic System	Hemic and Immune Systems	Immune System	1	>=0.20	IKZF3 (3.3)	BLK (2.8)	NR1H3 (1.7)	SIPA1 (1.5)	NFATC3 (1.5)	SLC25A45 (1.4)	FNBP4 (1.4)	FAM53B (1.3)	INHBC (1.3)	CTSS (1.3)	ANP32E (1.3)	NSD1 (1.3)	THADA (1.3)	PSMB10 (1.3)	KDM5A (1.2)	ENSG00000248003 (1.2)	DUS2L (1.2)	GGNBP2 (1.2)	EAF2 (1.2)	ZNF527 (1.2)	NFATC1 (1.1)	ETFA (1.1)	UBE2D3 (1.1)	TFEB (1.1)	MFHAS1 (1.1)	RSBN1L (1.1)	IQCB1 (1.1)	ZPBP2 (1.1)	SLC7A6OS (1.1)	GRK6 (1.1)	ENSG00000245538 (1.0)	RAB8B (1.0)	HNRNPH3 (1.0)	IMP3 (1.0)	ZNF781 (1.0)	THUMPD1 (1.0)	HORMAD1 (1.0)	PLDN (1.0)	ZNF512 (1.0)	MED1 (0.9)	DDI2 (0.9)	C8orf12 (0.9)	AGMAT (0.9)	NUSAP1 (0.9)
A10.549.400	Lymph Nodes	Tissues	Lymphoid Tissue	1	>=0.20	IKZF3 (3.4)	BLK (2.4)	NR1H3 (2.4)	INHBC (2.0)	ZNF527 (1.6)	ENSG00000248003 (1.6)	ENSG00000245538 (1.5)	NFATC3 (1.5)	ETFA (1.5)	FNBP4 (1.5)	SLC25A45 (1.4)	C1orf54 (1.4)	CTSS (1.4)	NSD1 (1.4)	SIPA1 (1.3)	HORMAD1 (1.3)	CCDC158 (1.3)	PSMB10 (1.2)	ZNF781 (1.2)	IMP3 (1.2)	ANP32E (1.2)	PLDN (1.2)	PGM5 (1.1)	THUMPD1 (1.1)	MFHAS1 (1.1)	TFEB (1.1)	UBE2D3 (1.1)	HNRNPH3 (1.1)	GRK6 (1.1)	NFATC1 (1.1)	IQCB1 (1.1)	FAM53B (1.1)	RSBN1L (1.1)	KDM5A (1.0)	INO80 (1.0)	ENSG00000228599 (1.0)	RAB8B (1.0)	SLC7A6OS (1.0)	MAF (1.0)	DDI2 (1.0)	ZNF512 (0.9)	GGNBP2 (0.9)	THADA (0.9)	TNRC6B (0.9)
A14.724.557	Nasopharynx	Stomatognathic System	Pharynx	1	>=0.20	CCDC158 (4.7)	IQCB1 (3.7)	LINC00208 (3.7)	PDILT (3.5)	ZNF527 (3.5)	INHBC (3.3)	ENSG00000248003 (3.0)	TSNAXIP1 (2.9)	ENSG00000228599 (2.6)	GGNBP2 (2.6)	C2orf16 (2.5)	C17orf82 (2.5)	ENSG00000259450 (2.4)	AGBL2 (2.4)	KRTCAP2 (2.4)	ENSG00000233334 (2.4)	ABCC10 (2.2)	MECOM (2.2)	EXD1 (2.1)	ENSG00000251292 (2.0)	WDR72 (2.0)	NAA25 (2.0)	ZNF512 (2.0)	SLC6A13 (2.0)	CA14 (2.0)	ENSG00000250009 (2.0)	GSDMB (2.0)	LHX3 (2.0)	C8orf12 (1.9)	SUCLA2-AS1 (1.9)	TTBK1 (1.9)	NCOA6 (1.9)	ALMS1 (1.8)	CYB561D1 (1.8)	UMOD (1.8)	FNBP4 (1.8)	WDR37 (1.7)	GPN1 (1.7)	CCDC77 (1.7)	MYO19 (1.7)	PIGU (1.6)	CYP24A1 (1.6)	ACVR2B (1.6)	PSMA5 (1.5)
A14.724	Pharynx	Stomatognathic System	Pharynx	1	>=0.20	PDILT (2.8)	IQCB1 (2.8)	ZPBP2 (2.6)	GGNBP2 (2.6)	IKZF3 (2.5)	LINC00208 (2.5)	CCDC158 (2.4)	ZNF527 (2.2)	ENSG00000233334 (2.1)	C8orf12 (2.1)	ENSG00000248003 (2.0)	ENSG00000250009 (1.9)	INHBC (1.8)	FAM53B (1.8)	DUS2L (1.8)	ENSG00000228599 (1.8)	BLK (1.8)	TRAFD1 (1.6)	NAA25 (1.6)	FNBP4 (1.5)	C2orf16 (1.5)	AGBL2 (1.5)	C17orf82 (1.5)	THAP11 (1.5)	TSNAXIP1 (1.5)	ZNF512 (1.5)	WDR37 (1.4)	ENSG00000251292 (1.4)	CCDC77 (1.4)	SETDB1 (1.4)	GSDMB (1.4)	ANP32E (1.4)	THADA (1.3)	CYP24A1 (1.3)	EAF2 (1.3)	EXD1 (1.3)	ENSG00000254235 (1.2)	PSMB10 (1.2)	CYB561D1 (1.2)	DUSP11 (1.2)	ALMS1 (1.2)	TTBK1 (1.2)	KRTCAP2 (1.2)	TRIP12 (1.1)
[truncated: 56 more columns]
