# Supplementary material for: Sex-specific and pleiotropic effects underlying kidney function identified from GWAS meta-analysis
Source: Nat Commun. 2019 Apr 23;10:1847. doi: 10.1038/s41467-019-09861-z (PMC6478837; doi:10.1038/s41467-019-09861-z)
Supplement: Supplementary file 12 — Supplementary Data 9 [file 41467_2019_9861_MOESM12_ESM.xlsx]

## Sheet: Supplementary data 9
DEPICT gene set enrichment
DEPICT results were obtained using DEPICT 1000 Genomes v1.1. Significant variants (p-value < 5x10-8) found in at least two studies were included with the European and East Asian reference panels used for identification of loci within DEPICT.
Original gene set ID	Original gene set description	Nominal P value	False discovery rate	Reconstituted gene set Z score gene 1	Reconstituted gene set Z score gene 2	Reconstituted gene set Z score gene 3	Reconstituted gene set Z score gene 4	Reconstituted gene set Z score gene 5	Reconstituted gene set Z score gene 6	Reconstituted gene set Z score gene 7	Reconstituted gene set Z score gene 8	Reconstituted gene set Z score gene 9	Reconstituted gene set Z score gene 10	Reconstituted gene set Z score gene 11	Reconstituted gene set Z score gene 12	Reconstituted gene set Z score gene 13	Reconstituted gene set Z score gene 14	Reconstituted gene set Z score gene 15	Reconstituted gene set Z score gene 16	Reconstituted gene set Z score gene 17	Reconstituted gene set Z score gene 18	Reconstituted gene set Z score gene 19	Reconstituted gene set Z score gene 20	Reconstituted gene set Z score gene 21	Reconstituted gene set Z score gene 22	Reconstituted gene set Z score gene 23	Reconstituted gene set Z score gene 24	Reconstituted gene set Z score gene 25	Reconstituted gene set Z score gene 26	Reconstituted gene set Z score gene 27	Reconstituted gene set Z score gene 28	Reconstituted gene set Z score gene 29	Reconstituted gene set Z score gene 30	Reconstituted gene set Z score gene 31	Reconstituted gene set Z score gene 32	Reconstituted gene set Z score gene 33	Reconstituted gene set Z score gene 34	Reconstituted gene set Z score gene 35	Reconstituted gene set Z score gene 36	Reconstituted gene set Z score gene 37	Reconstituted gene set Z score gene 38	Reconstituted gene set Z score gene 39	Reconstituted gene set Z score gene 40	Reconstituted gene set Z score gene 41	Reconstituted gene set Z score gene 42	Reconstituted gene set Z score gene 43	Reconstituted gene set Z score gene 44	Reconstituted gene set Z score gene 45	Reconstituted gene set Z score gene 46
GO:0016323	basolateral plasma membrane	6.22e-11	<0.01	UMOD (4.1)	SLC34A1 (3.8)	KNG1 (3.4)	ERBB2 (3.2)	MUC1 (3.2)	ENSG00000204872 (3.2)	RNF152 (3.2)	PTPN12 (3.2)	PRKAG2 (3.1)	RAI14 (3.1)	MUC20 (3.1)	SLC7A9 (2.8)	TSPAN9 (2.8)	EFNA1 (2.8)	SLC15A2 (2.7)	TMEM116 (2.6)	SLC22A2 (2.6)	CGNL1 (2.6)	CERS2 (2.6)	SLC39A13 (2.5)	SLC12A4 (2.5)	TMEM51 (2.4)	NDRG1 (2.4)	LRP2 (2.4)	KCNQ1 (2.3)	GRB7 (2.3)	A1CF (2.3)	PPP1R1B (2.2)	AGMAT (2.2)	CA12 (2.2)	SHROOM3 (2.2)	TFEB (2.2)	SLC22A1 (2.2)	NFAT5 (2.1)	PBLD (2.1)	SPTBN1 (2.1)	IGF1R (2.1)	ENSG00000182319 (2.0)	MKL1 (2.0)	ZNF641 (2.0)	NRG1 (2.0)	ZNF585B (2.0)	CSPG4 (1.9)	ESRP2 (1.9)	MECOM (1.9)	SLC22A7 (1.9)
GO:0006006	glucose metabolic process	3.25e-08	<0.01	PPP1R3B (5.0)	NDRG1 (3.4)	L2HGDH (3.4)	VEGFA (3.3)	C1orf51 (3.1)	PPARGC1A (2.9)	SYPL2 (2.8)	ASB8 (2.7)	MRS2 (2.7)	GBAS (2.7)	TP53INP2 (2.7)	WDR87 (2.6)	SUCLA2 (2.6)	NT5C2 (2.5)	ALMS1-IT1 (2.5)	ENSG00000254235 (2.4)	ACSS2 (2.4)	ACAD10 (2.4)	TCEA3 (2.3)	NRG4 (2.2)	NT5C1B (2.2)	STC1 (2.2)	PFKM (2.2)	MTCH2 (2.1)	SORT1 (2.1)	PPM1B (2.1)	ADCK3 (2.0)	SLC22A7 (2.0)	ZPBP2 (2.0)	WDR72 (2.0)	COX6B1P3 (1.9)	AS3MT (1.9)	TNP1 (1.9)	NUDT19 (1.8)	ENSG00000187446 (1.8)	SLC22A1 (1.8)	IDI2-AS1 (1.8)	MAN2C1 (1.8)	ENSG00000257839 (1.8)	DHRS11 (1.7)	MYPN (1.7)	ENSG00000247556 (1.7)	ZNF383 (1.7)	XYLB (1.7)	ALDH2 (1.7)	LHPP (1.6)
MP:0002135	abnormal kidney morphology	4.15e-08	<0.01	UMOD (4.4)	DCDC2 (3.8)	HOXD10 (3.7)	TBX2 (3.7)	MECOM (3.4)	MUC1 (3.3)	EYA4 (3.2)	SLC15A2 (3.1)	RERG (3.1)	ZFHX3 (3.0)	CA12 (3.0)	SHROOM3 (3.0)	STC1 (2.9)	PAX8 (2.9)	IGF2 (2.9)	LRP2 (2.9)	HMGCLL1 (2.9)	ILDR1 (2.9)	HOXD9 (2.9)	TMEM116 (2.8)	IRX1 (2.8)	MUC4 (2.7)	PBLD (2.7)	SMAD7 (2.7)	CNNM2 (2.7)	PGM5 (2.6)	CDC42EP2 (2.6)	RAI14 (2.6)	IGF2-AS (2.6)	SLC12A4 (2.6)	ENSG00000188242 (2.6)	KNG1 (2.5)	VEGFA (2.4)	AGMAT (2.4)	SLC34A1 (2.3)	SLC7A9 (2.3)	COL2A1 (2.3)	ISL2 (2.2)	RASIP1 (2.2)	MAFF (2.2)	ENSG00000225138 (2.2)	HOXD3 (2.1)	ODF3L1 (2.1)	THBS3 (2.0)	SLC39A13 (2.0)	CSF3 (2.0)
MP:0001732	postnatal growth retardation	5.56e-08	<0.01	CELA2B (3.8)	ZFHX3 (3.6)	NFAT5 (3.2)	SLC9A3 (3.1)	UMOD (3.0)	GNAS (2.9)	CERS2 (2.9)	IRX1 (2.8)	DCDC2 (2.8)	ATP1B3 (2.7)	TBX2 (2.5)	CNNM2 (2.5)	COL2A1 (2.5)	CSPG4 (2.4)	GLI2 (2.4)	IGF1R (2.4)	TNRC6B (2.3)	IGF2 (2.3)	PIK3R1 (2.3)	NRIP1 (2.2)	MECOM (2.2)	ENSG00000235142 (2.2)	NFATC1 (2.2)	CTRL (2.2)	TRIB1 (2.1)	SMAD7 (2.1)	PTPN9 (2.0)	ACP2 (2.0)	ACVR2B (2.0)	PRRC2C (2.0)	SLC34A1 (2.0)	PPARGC1A (2.0)	WWP2 (1.9)	SLC22A2 (1.9)	NAT8 (1.9)	AHRR (1.9)	WDR72 (1.8)	STMN3 (1.8)	STC1 (1.8)	MAF (1.8)	SALL1 (1.8)	DAB2 (1.8)	CA12 (1.8)	RNF152 (1.8)	CELSR2 (1.8)	MUC1 (1.8)
MP:0002968	increased circulating alkaline phosphatase level	9.7e-08	<0.01	UMOD (6.3)	SLC34A1 (5.5)	SLC22A2 (4.9)	SLC7A9 (4.5)	NAT8 (4.2)	ENSG00000204872 (3.7)	CYP24A1 (3.5)	ENSG00000256900 (3.4)	SLC22A7 (3.3)	KNG1 (3.3)	SLC6A13 (3.0)	LRP2 (3.0)	ACSM1 (2.9)	SLC22A1 (2.6)	PBLD (2.5)	RNF152 (2.4)	FNDC4 (2.4)	TMEM116 (2.3)	LACTB (2.3)	XYLB (2.2)	ENSG00000242086 (2.2)	NDRG1 (2.2)	IQCH (2.1)	PAX8 (2.0)	AGMAT (2.0)	A1CF (2.0)	SLC30A4 (1.9)	ACP2 (1.9)	DNER (1.9)	IRX1 (1.9)	CA12 (1.9)	SLC25A45 (1.9)	TCEA3 (1.9)	PPM1J (1.8)	MUC20 (1.8)	TIGD3 (1.8)	EAF2 (1.8)	C2orf16 (1.8)	TP53INP2 (1.7)	SLC9B2 (1.7)	CGNL1 (1.7)	MANBA (1.7)	C1QTNF4 (1.7)	PGM5 (1.7)	ORMDL3 (1.6)	NUDT19 (1.6)
MP:0003352	increased circulating renin level	1.42e-07	<0.01	UMOD (6.3)	PGM5 (4.6)	RERG (4.6)	SLC34A1 (4.1)	RASIP1 (4.0)	PBLD (3.7)	SLC7A9 (3.7)	SLC22A2 (3.2)	NAT8 (3.2)	KCNQ1 (3.0)	SLC25A45 (3.0)	IRX1 (2.9)	MUC20 (2.9)	CA12 (2.7)	KNG1 (2.5)	AGMAT (2.5)	BAIAP2L2 (2.5)	C15orf27 (2.5)	PTPN3 (2.5)	ENSG00000231064 (2.5)	SHH (2.4)	PROCR (2.4)	C9orf71 (2.3)	DACH1 (2.3)	CYP24A1 (2.3)	ENSG00000204872 (2.2)	ADAMTSL4 (2.2)	LRP2 (2.1)	SLC47A1 (2.1)	ECM1 (2.1)	AS3MT (2.1)	SLC9A3 (2.1)	IQCH (2.0)	SQRDL (2.0)	MFHAS1 (1.9)	PRKAG2 (1.9)	PPM1J (1.8)	MAMSTR (1.8)	IZUMO1 (1.7)	RNF152 (1.7)	ENSG00000188242 (1.7)	THBS3 (1.7)	KAAG1 (1.7)	GSS (1.6)	WWP2 (1.6)	ERP29 (1.6)
MP:0003068	enlarged kidney	1.78e-07	<0.01	UMOD (5.2)	SLC34A1 (4.8)	SLC22A2 (4.7)	KNG1 (4.2)	DCDC2 (4.0)	NAT8 (3.8)	ENSG00000235142 (3.8)	XYLB (3.1)	C9orf71 (2.9)	SLC22A7 (2.8)	CNNM2 (2.8)	IGF2 (2.7)	IGF2-AS (2.7)	PAX8 (2.6)	SLC2A4RG (2.6)	AGMAT (2.6)	THADA (2.6)	SLC7A9 (2.4)	SLC6A13 (2.4)	PBLD (2.3)	GOLGB1 (2.3)	GLI2 (2.2)	GRB7 (2.2)	WWP2 (2.2)	IFT172 (2.2)	HOXD4 (2.2)	GGT7 (2.2)	CDC42EP2 (2.1)	CGNL1 (2.1)	ILDR1 (2.1)	CYP24A1 (2.1)	SLC47A1 (2.1)	SLC12A4 (2.0)	IGF1R (2.0)	COL2A1 (1.9)	MAN2C1 (1.9)	C16orf55 (1.9)	ALMS1 (1.9)	C12orf68 (1.9)	SLC22A1 (1.9)	IZUMO1 (1.8)	LCAT (1.8)	SLC9A3 (1.8)	PARD3 (1.7)	QSOX2 (1.7)	RBKS (1.7)
GO:0032870	cellular response to hormone stimulus	2.21e-07	<0.01	ZNF781 (3.5)	MUC20 (3.4)	CYP17A1 (3.4)	ENSG00000242086 (3.3)	CELA2B (3.0)	BCAS3 (2.8)	C17orf82 (2.6)	CTRL (2.5)	FAM63A (2.5)	A1CF (2.4)	GNAS (2.3)	C10orf26 (2.3)	ZNF713 (2.3)	TBX2 (2.2)	CNNM2 (2.2)	C2orf16 (2.2)	RERG (2.1)	PNMT (2.1)	C10orf32 (2.1)	CHAC1 (2.1)	CASP9 (2.0)	VEGFA (2.0)	PSKH1 (2.0)	C1orf51 (2.0)	ENSG00000245538 (2.0)	SLC9A3 (1.9)	PPM1B (1.9)	PSEN2 (1.9)	NDRG1 (1.9)	KCNQ1 (1.9)	ENSG00000189223 (1.9)	CASZ1 (1.8)	ITPKA (1.8)	FBXL17 (1.8)	FBXL20 (1.8)	ENSG00000246560 (1.8)	WDR72 (1.8)	ASB8 (1.8)	FNDC4 (1.7)	SLC9B2 (1.7)	PLA2G6 (1.7)	ZNF540 (1.7)	MYH7B (1.7)	ADCK3 (1.7)	NRG4 (1.7)	ATXN7L2 (1.6)
MP:0002833	increased heart weight	2.61e-07	<0.01	MYBPC3 (8.5)	PGM5 (5.7)	TCAP (5.5)	MYPN (5.0)	TRIM54 (4.8)	GATA4 (4.3)	PPP1R3B (3.8)	PIP5K1B (3.6)	MYH7B (3.6)	SLC47A1 (2.9)	ADAMTSL4 (2.9)	PRKAG2 (2.8)	EHBP1L1 (2.8)	ADCK3 (2.7)	PFKM (2.6)	THBS3 (2.5)	IDI2-AS1 (2.5)	ECM1 (2.4)	TCEA3 (2.3)	CSPG4 (2.2)	VEGFA (2.2)	IGF2-AS (2.1)	SYPL2 (2.0)	SORT1 (2.0)	TP53INP2 (1.9)	EFNA1 (1.9)	GBAS (1.8)	RASIP1 (1.8)	CASZ1 (1.8)	ACSS2 (1.7)	SLC12A4 (1.7)	MYOC (1.7)	IGF1R (1.7)	CA12 (1.7)	SLC7A9 (1.7)	PROCR (1.7)	ENSG00000180458 (1.7)	ERBB4 (1.7)	SMAD7 (1.6)	SHH (1.6)	PPM1J (1.6)	PPARGC1A (1.6)	DNER (1.6)	KCNQ1 (1.6)	PTPN3 (1.6)	ENSG00000257839 (1.6)
MP:0005441	increased urine calcium level	2.78e-07	<0.01	UMOD (10.4)	SLC34A1 (8.7)	SLC7A9 (7.0)	SLC22A2 (6.9)	ENSG00000204872 (4.6)	XYLB (4.4)	MUC1 (4.3)	SLC22A7 (4.0)	CYP24A1 (3.8)	LRP2 (3.8)	PAX8 (3.6)	TMEM116 (3.5)	KNG1 (3.5)	DCDC2 (3.5)	NRG1 (3.3)	C9orf71 (3.1)	IRX1 (2.8)	SLC22A1 (2.8)	PBLD (2.8)	SLC15A2 (2.7)	SLC9A3 (2.6)	AGMAT (2.6)	NAT8 (2.5)	SUCLA2-AS1 (2.4)	CGNL1 (2.4)	SLC47A1 (2.4)	CA12 (2.2)	ACSM1 (2.1)	DPEP3 (1.9)	SYPL2 (1.9)	MUC20 (1.9)	GSS (1.9)	DAB2 (1.9)	GATM (1.9)	IZUMO1 (1.9)	RNF152 (1.8)	A1CF (1.8)	MECOM (1.8)	CLDN14 (1.8)	C12orf47 (1.7)	ZGPAT (1.7)	HOXD4 (1.7)	SLC25A45 (1.7)	NDRG1 (1.7)	LACTB (1.6)	SLC6A13 (1.6)
GO:0019318	hexose metabolic process	4.07e-07	<0.01	PPP1R3B (4.8)	NDRG1 (3.4)	L2HGDH (3.3)	VEGFA (2.9)	ALMS1-IT1 (2.7)	PPARGC1A (2.7)	SYPL2 (2.7)	ENSG00000254235 (2.6)	MRS2 (2.5)	GBAS (2.5)	C1orf51 (2.5)	ACAD10 (2.4)	TP53INP2 (2.4)	ENSG00000257839 (2.4)	SORT1 (2.3)	ASB8 (2.3)	SLC50A1 (2.3)	ACSS2 (2.3)	SUCLA2 (2.3)	MAN2C1 (2.2)	WDR87 (2.2)	LHPP (2.2)	TCEA3 (2.2)	STC1 (2.2)	DHRS11 (2.1)	XYLB (2.0)	MTCH2 (2.0)	SLC22A7 (1.9)	ZNF585A (1.9)	NT5C2 (1.9)	ZPBP2 (1.9)	ADCK3 (1.9)	AS3MT (1.9)	IDI2-AS1 (1.8)	PFKM (1.8)	BRE (1.8)	NRG4 (1.8)	ZNF383 (1.7)	TNP1 (1.7)	ENSG00000187446 (1.7)	ETFA (1.7)	NUDT19 (1.7)	WDR72 (1.7)	TPCN2 (1.7)	ENSG00000230288 (1.7)	SLC9A3 (1.7)
MP:0005582	increased renin activity	5.67e-07	<0.01	UMOD (8.3)	SLC34A1 (7.7)	SLC7A9 (5.8)	ENSG00000204872 (4.1)	KCNQ1 (4.1)	SLC9A3 (3.8)	CA12 (3.8)	DACH1 (3.7)	KNG1 (3.5)	SLC22A2 (3.5)	ENSG00000188242 (3.4)	PBLD (3.2)	SLC25A45 (3.1)	IRX1 (3.1)	RERG (2.8)	AGMAT (2.8)	SLC28A2 (2.8)	C15orf27 (2.5)	ZNF571 (2.5)	MUC4 (2.4)	NAT8 (2.4)	CYP24A1 (2.4)	ZNF383 (2.4)	LRP2 (2.3)	SLC22A7 (2.3)	A1CF (2.3)	ERBB4 (2.2)	MUC20 (2.2)	DNM1P35 (2.1)	SIPA1L3 (2.1)	MAF (2.1)	SLC47A1 (2.0)	MUC1 (2.0)	SLC22A1 (1.9)	PNMT (1.9)	ENSG00000203392 (1.9)	NDRG1 (1.8)	TMEM116 (1.8)	RASIP1 (1.8)	CDC42EP2 (1.8)	FGF5 (1.8)	KAAG1 (1.8)	RNF152 (1.8)	CASZ1 (1.7)	IQCH (1.7)	ZNF570 (1.7)
MP:0000521	abnormal kidney cortex morphology	8.94e-07	<0.01	UMOD (5.4)	DCDC2 (4.7)	SLC7A9 (4.3)	HOXD10 (4.3)	SLC22A2 (4.2)	IGF2-AS (4.0)	NAT8 (4.0)	ENSG00000235142 (3.8)	CA12 (3.7)	AGMAT (3.6)	SLC34A1 (3.6)	HOXD9 (3.3)	LRP2 (3.1)	VEGFA (3.1)	STC1 (3.0)	SLC15A2 (3.0)	DACH1 (2.9)	CDC42EP2 (2.9)	EYA4 (2.9)	GLI2 (2.8)	AMIGO1 (2.7)	ENSG00000204872 (2.7)	PAX8 (2.7)	RASIP1 (2.7)	HOXD3 (2.6)	AS3MT (2.6)	HOXD4 (2.5)	EAF2 (2.5)	SLC47A1 (2.5)	TSPAN9 (2.4)	RERG (2.4)	SLC6A13 (2.4)	PBLD (2.4)	KNG1 (2.3)	SALL1 (2.3)	CDC14A (2.3)	COL2A1 (2.2)	CYP17A1 (2.1)	SLC12A4 (2.1)	CSF3 (2.1)	IGF2 (2.1)	WDR72 (1.9)	CPS1 (1.9)	EXD1 (1.9)	C9orf71 (1.9)	ENSG00000232564 (1.9)
MP:0000519	hydronephrosis	9.93e-07	<0.01	UMOD (8.0)	SLC34A1 (5.6)	TBX2 (5.0)	ILDR1 (4.8)	SLC22A2 (4.6)	IGF2 (4.3)	DCDC2 (3.7)	SHH (3.7)	HOXD10 (3.6)	NAT8 (3.5)	MECOM (3.2)	HOXD9 (3.2)	PGM5 (3.0)	KNG1 (3.0)	HOXD3 (2.9)	ENSG00000204872 (2.9)	MYOC (2.8)	CNNM2 (2.8)	TMEM51 (2.7)	HOXD8 (2.7)	EYA4 (2.7)	AHRR (2.6)	IGF2-AS (2.6)	SLC15A2 (2.6)	SLC6A13 (2.5)	CYP24A1 (2.4)	HOXD4 (2.4)	CTRL (2.4)	ENSG00000229589 (2.4)	DACH1 (2.4)	MUC20 (2.3)	AGMAT (2.3)	ISL2 (2.3)	CGNL1 (2.2)	DAB2 (2.2)	HOXD1 (2.2)	CELA2B (2.1)	EAF2 (2.1)	C15orf27 (2.1)	SMAD7 (2.0)	C1orf54 (2.0)	STC1 (2.0)	PTPN3 (2.0)	ENSG00000175892 (2.0)	SLC22A7 (2.0)	HMGCLL1 (1.9)
GO:0000981	sequence-specific DNA binding RNA polymerase II transcription factor activity	1.08e-06	<0.01	TRIB1 (4.9)	TBX2 (4.7)	GATA4 (4.2)	LHX3 (3.9)	MECOM (3.8)	CASZ1 (3.7)	JUND (3.5)	SMAD7 (3.5)	MAFF (3.2)	GLI2 (3.2)	ISL2 (3.2)	VEGFA (3.1)	MCL1 (3.0)	SALL1 (3.0)	HOXD10 (2.8)	NFE2L2 (2.7)	EFNA1 (2.7)	MAP3K11 (2.6)	EYA4 (2.6)	ZFHX3 (2.6)	ACVR2B (2.5)	IGF1R (2.5)	SLC9A3 (2.4)	MAF (2.4)	C1orf51 (2.3)	SHH (2.3)	A1CF (2.2)	NRIP1 (2.2)	TNRC6B (2.2)	RPRD2 (2.2)	SNX33 (2.2)	TMEM51 (2.2)	RSBN1L (2.2)	UBE2R2 (2.1)	TDH (2.1)	R3HDM2 (2.1)	CRIP3 (2.1)	BAIAP2L2 (2.1)	DACH1 (2.0)	HOXD4 (2.0)	ARNT (2.0)	ENSG00000203392 (2.0)	FUT2 (2.0)	TCEA3 (1.9)	KIAA1683 (1.9)	HOXD9 (1.9)
MP:0003918	decreased kidney weight	1.26e-06	<0.01	IGF2-AS (4.9)	RAPSN (4.3)	ACVR2A (3.7)	NAT8 (3.2)	ENSG00000230288 (3.0)	ENSG00000235142 (2.9)	NFATC3 (2.9)	SLC6A13 (2.9)	PBLD (2.8)	ZNF570 (2.7)	TCEA3 (2.7)	SLC7A9 (2.6)	AMIGO1 (2.5)	SLC34A1 (2.5)	ENSG00000222043 (2.5)	CDC14A (2.4)	C12orf68 (2.4)	MAMSTR (2.4)	IGF2 (2.4)	HOXD8 (2.4)	ENSG00000180458 (2.4)	ENSG00000175892 (2.3)	LCAT (2.3)	GSS (2.2)	C9orf71 (2.2)	TBX2 (2.1)	AGMAT (2.1)	COL2A1 (2.1)	HOXD3 (2.1)	ATXN7L2 (2.1)	SLC22A2 (2.1)	UMOD (2.0)	SLC28A2 (2.0)	TSPAN9 (2.0)	SLC25A45 (2.0)	SLC47A1 (1.9)	EFNA1 (1.9)	ZNF383 (1.8)	CYB561D1 (1.8)	ESRP2 (1.8)	MAF (1.8)	IQCH (1.8)	RNF152 (1.8)	FAM63A (1.7)	SLC22A1 (1.7)	STC1 (1.7)
ENSG00000162409	PRKAA2 PPI subnetwork	1.69e-06	<0.01	SLC7A9 (3.4)	C9orf71 (3.3)	UMOD (3.2)	PSPH (3.1)	SLC22A2 (3.1)	BRAP (3.0)	ACSS2 (3.0)	ZNF713 (2.9)	SLC34A1 (2.8)	JUND (2.8)	MRS2 (2.7)	SLC22A7 (2.6)	PGAP3 (2.6)	NDRG1 (2.5)	R3HDM2 (2.5)	SLC6A13 (2.4)	PTPN11 (2.4)	ENSG00000250009 (2.4)	C12orf51 (2.4)	MED1 (2.4)	CELF1 (2.3)	NEUROD2 (2.2)	MAPKAPK5 (2.2)	CNNM2 (2.2)	VEGFA (2.2)	CHAC1 (2.1)	TRIB1 (2.1)	CISD2 (2.1)	FBXL20 (2.1)	ATXN2 (2.1)	NAT8 (2.0)	GRB7 (2.0)	ORMDL3 (2.0)	SLC9A3 (2.0)	DHRS11 (1.9)	TMEM51 (1.9)	SORT1 (1.9)	ITCH (1.9)	ENSG00000204872 (1.8)	PLA2G6 (1.8)	GSDMB (1.8)	SLC22A1 (1.8)	ENSG00000229481 (1.8)	PIP5K1B (1.8)	MYO19 (1.7)	ARNT (1.7)
REACTOME_GLUCONEOGENESIS	REACTOME_GLUCONEOGENESIS	1.77e-06	<0.01	PFKM (5.2)	VEGFA (4.8)	NDRG1 (4.4)	ACSS2 (3.7)	C1orf51 (3.6)	SYPL2 (3.6)	MTCH2 (3.6)	PPARGC1A (3.5)	UMOD (3.3)	CA14 (3.3)	SLC34A1 (3.2)	ASB8 (3.1)	CACNA1S (3.0)	MYPN (3.0)	KNG1 (2.7)	ENSG00000226363 (2.6)	GSS (2.6)	IDI2-AS1 (2.6)	PPP1R3B (2.5)	SUCLA2 (2.5)	TRIM54 (2.4)	CHAC1 (2.4)	SLC7A9 (2.3)	COX6B1P3 (2.3)	TCAP (2.3)	DHRS11 (2.3)	NDUFS3 (2.2)	ALDH2 (2.2)	ENSG00000188242 (2.2)	C9 (2.2)	SLC22A1 (2.1)	PBLD (2.1)	STC1 (1.9)	SORT1 (1.9)	AGMAT (1.9)	SLC22A7 (1.9)	L2HGDH (1.9)	SNX17 (1.9)	ADCK3 (1.9)	PTPN3 (1.8)	GBAS (1.7)	INHBC (1.7)	TNP1 (1.7)	ENSG00000187446 (1.7)	GNAS (1.7)	H1FNT (1.6)
GO:0005924	cell-substrate adherens junction	1.78e-06	<0.01	RAI14 (3.8)	PRKAG2 (3.5)	MKL1 (3.4)	PTPN12 (3.2)	SLC12A4 (3.2)	TSPAN9 (2.9)	ERBB2 (2.9)	ENSG00000182319 (2.9)	EHBP1L1 (2.7)	ENSG00000204872 (2.7)	MYBPC3 (2.7)	SLC39A13 (2.6)	PARD3 (2.4)	SPTBN1 (2.4)	MAP3K11 (2.3)	TRIM54 (2.2)	PGM5 (2.2)	CSPG4 (2.2)	FAM63A (2.1)	SPI1 (2.1)	TCAP (2.0)	RNF152 (2.0)	SH2B3 (1.9)	SIPA1 (1.9)	GRK6 (1.9)	IFT172 (1.9)	CGNL1 (1.9)	KCNQ1 (1.8)	ENSG00000238018 (1.8)	SMAD3 (1.8)	SMAD7 (1.8)	SHROOM3 (1.8)	MYPN (1.7)	GLI2 (1.7)	ZFHX3 (1.7)	ADAMTSL4 (1.7)	MYH7B (1.7)	ZNF641 (1.7)	FAM167A (1.6)	NUTF2 (1.6)	TFEB (1.6)	ENSG00000237887 (1.6)	ENSG00000237781 (1.6)	C10orf26 (1.6)	RASIP1 (1.6)	ENSG00000231064 (1.5)
MP:0006264	decreased systemic arterial systolic blood pressure	2.13e-06	<0.01	UMOD (6.2)	SLC34A1 (5.0)	KCNQ1 (3.7)	PBLD (3.7)	CA12 (3.7)	AGMAT (3.6)	SLC7A9 (3.5)	A1CF (3.4)	SLC22A2 (3.4)	KNG1 (3.3)	VEGFA (3.3)	NDRG1 (3.3)	SLC47A1 (3.0)	CYP24A1 (3.0)	NAT8 (2.9)	DACH1 (2.9)	LRP2 (2.8)	IQCH (2.8)	SLC6A13 (2.8)	C12orf47 (2.7)	STC1 (2.5)	MUC20 (2.5)	ENSG00000180458 (2.5)	ENSG00000188242 (2.5)	PIK3R1 (2.5)	DAB2 (2.4)	ENSG00000204872 (2.3)	EFNA1 (2.2)	PLA2G6 (2.2)	ENSG00000232564 (2.2)	PTPN3 (2.2)	SLC22A7 (2.1)	HOXD10 (2.1)	ENSG00000230288 (2.1)	TCEA3 (2.1)	HOXD9 (2.1)	ENSG00000225138 (2.1)	CYP17A1 (2.1)	AS3MT (2.0)	CSPG4 (1.9)	DCDC5 (1.9)	SLC25A45 (1.9)	TBX2 (1.9)	DHRS11 (1.8)	ENSG00000226386 (1.8)	C9 (1.8)
MP:0004969	pale kidney	2.4e-06	<0.01	MAFF (4.2)	TRIB1 (3.5)	SLC15A2 (3.3)	MCL1 (3.0)	IKZF3 (3.0)	C10orf26 (2.8)	ENSG00000256900 (2.8)	ILDR1 (2.7)	PHTF2 (2.7)	CYP24A1 (2.6)	TNRC6B (2.6)	SMAD7 (2.5)	SLC22A2 (2.4)	SQRDL (2.4)	THADA (2.3)	CNNM2 (2.3)	SLC7A9 (2.3)	MANBA (2.3)	EYA4 (2.2)	SCAPER (2.2)	MAF (2.2)	CDC42EP2 (2.2)	TMEM51 (2.1)	SHROOM3 (2.1)	DUSP11 (2.1)	ENSG00000253887 (2.1)	ZFHX3 (2.1)	ENSG00000230102 (2.0)	PBLD (2.0)	ACP2 (2.0)	LRP2 (2.0)	AGMAT (1.9)	KDM5A (1.9)	AHRR (1.9)	AS3MT (1.9)	UMOD (1.9)	CPS1 (1.9)	IGF1R (1.9)	XYLB (1.9)	PPARGC1A (1.8)	NR1H3 (1.8)	ANXA9 (1.7)	ISL2 (1.7)	ENSG00000245538 (1.7)	ENSG00000229589 (1.7)	DCDC5 (1.6)
GO:0071495	cellular response to endogenous stimulus	2.43e-06	<0.01	CYP17A1 (3.3)	ENSG00000242086 (3.2)	MUC20 (3.1)	CELA2B (2.8)	ZNF781 (2.6)	BCAS3 (2.6)	C17orf82 (2.6)	TBX2 (2.6)	GNAS (2.4)	ENSG00000189223 (2.4)	ENSG00000245538 (2.4)	C10orf26 (2.4)	A1CF (2.3)	SLC9A3 (2.3)	VEGFA (2.3)	RNF152 (2.2)	PNMT (2.2)	PSKH1 (2.1)	ZNF713 (2.1)	CNNM2 (2.1)	CHAC1 (2.0)	NRG4 (2.0)	RERG (2.0)	C10orf32 (1.9)	CTRL (1.9)	C1orf51 (1.9)	WDR72 (1.9)	UBE2R2 (1.9)	KCNQ1 (1.9)	ATXN7L2 (1.8)	FAM63A (1.8)	ITPKA (1.8)	ARL15 (1.8)	STC1 (1.7)	LINC00208 (1.7)	C2orf16 (1.7)	SH2B3 (1.7)	ZNF540 (1.6)	CASP9 (1.6)	NDRG1 (1.6)	FNDC4 (1.6)	PPM1B (1.6)	SLC9B2 (1.6)	DDI2 (1.6)	MAF (1.6)	GATA4 (1.6)
MP:0001762	polyuria	2.64e-06	<0.01	UMOD (11.0)	SLC34A1 (8.2)	SLC22A2 (7.2)	KNG1 (5.0)	SLC7A9 (4.5)	MECOM (4.4)	CELA2B (4.2)	DCDC2 (4.2)	KCNQ1 (4.0)	NAT8 (3.8)	PBLD (3.7)	IRX1 (3.5)	SLC6A13 (3.4)	PAX8 (3.3)	MUC1 (3.2)	CA12 (3.2)	SLC9A3 (3.0)	ENSG00000204872 (2.9)	CYP24A1 (2.9)	MUC20 (2.8)	LRP2 (2.8)	ILDR1 (2.7)	ENSG00000235142 (2.6)	TBX2 (2.6)	SLC47A1 (2.5)	NDRG1 (2.5)	TMEM116 (2.5)	CGNL1 (2.4)	HOXD10 (2.4)	CTRL (2.3)	HOXD8 (2.3)	KIAA1614 (2.3)	AGMAT (2.2)	SLC15A2 (2.2)	APH1B (2.2)	DAB2 (2.1)	PPARGC1A (2.1)	ODF3L1 (2.1)	HOXD9 (2.1)	EYA4 (2.0)	ENSG00000188242 (2.0)	CNNM2 (2.0)	SLC22A7 (1.9)	WDR72 (1.9)	PTPN3 (1.8)	SLC12A4 (1.8)
GO:0005925	focal adhesion	2.91e-06	<0.01	RAI14 (4.1)	MKL1 (3.6)	SLC12A4 (3.3)	PTPN12 (3.3)	PRKAG2 (3.3)	ERBB2 (2.9)	TSPAN9 (2.9)	SLC39A13 (2.7)	ENSG00000182319 (2.6)	ENSG00000204872 (2.6)	PARD3 (2.5)	MAP3K11 (2.4)	SPTBN1 (2.4)	EHBP1L1 (2.3)	SPI1 (2.1)	CSPG4 (2.1)	MYBPC3 (2.0)	RNF152 (2.0)	SIPA1 (2.0)	CGNL1 (2.0)	GRK6 (2.0)	FAM167A (2.0)	SH2B3 (1.9)	FAM63A (1.9)	IFT172 (1.8)	GLI2 (1.8)	ENSG00000238018 (1.8)	KCNQ1 (1.8)	ZFHX3 (1.8)	SMAD7 (1.8)	SMAD3 (1.8)	PGM5 (1.7)	ADAMTSL4 (1.7)	TFEB (1.7)	SHROOM3 (1.7)	ZNF641 (1.6)	RGS14 (1.6)	IGF1R (1.6)	ENSG00000231064 (1.6)	ENSG00000237887 (1.6)	NDRG1 (1.5)	C10orf26 (1.5)	RASIP1 (1.5)	LCAT (1.5)	PGAP3 (1.5)	PAX8 (1.5)
MP:0009643	abnormal urine homeostasis	2.93e-06	<0.01	UMOD (10.1)	SLC34A1 (9.5)	SLC7A9 (7.0)	SLC22A2 (6.5)	ENSG00000204872 (6.2)	KNG1 (5.8)	NAT8 (5.7)	PBLD (5.6)	AGMAT (5.1)	SLC22A7 (4.7)	CYP24A1 (4.4)	ENSG00000188242 (4.2)	LRP2 (4.2)	XYLB (3.6)	SLC9A3 (3.4)	SLC47A1 (3.4)	HOXD10 (3.3)	ILDR1 (3.2)	SLC6A13 (3.2)	GATM (3.0)	CA12 (2.9)	SLC15A2 (2.9)	TMEM116 (2.8)	IRX1 (2.8)	A1CF (2.7)	LHPP (2.7)	SLC22A1 (2.6)	ACSM1 (2.4)	OVOL1 (2.4)	CNNM2 (2.2)	DCDC2 (2.1)	TBX2 (2.0)	PAX8 (2.0)	MUC1 (2.0)	NDRG1 (2.0)	CDC14A (1.9)	LACTB (1.9)	KIAA1614 (1.9)	SALL1 (1.9)	SLC25A45 (1.9)	AS3MT (1.9)	SYPL2 (1.9)	MECOM (1.8)	ANXA9 (1.8)	DHRS11 (1.8)	MUC20 (1.8)
ENSG00000186350	RXRA PPI subnetwork	3.14e-06	<0.01	MAFF (3.8)	NCOA6 (3.4)	CDK12 (3.2)	SMAD3 (3.1)	TRIB1 (3.1)	PGAP3 (3.1)	MED1 (3.0)	ATXN2 (2.9)	TNRC6B (2.8)	ARNT (2.8)	BRE (2.8)	A1CF (2.8)	PRRC2C (2.7)	ERBB2 (2.7)	MCL1 (2.6)	PTPN12 (2.5)	NFATC1 (2.5)	PNMT (2.5)	SENP1 (2.5)	NRIP1 (2.5)	RTF1 (2.4)	SIN3A (2.4)	JUND (2.4)	C10orf26 (2.4)	GRB7 (2.4)	RPRD2 (2.3)	EDC4 (2.3)	INO80 (2.3)	ACVR2A (2.3)	RELA (2.3)	MBD5 (2.3)	TRIP12 (2.2)	GSDMB (2.2)	TPRKB (2.2)	TFEB (2.2)	GCKR (2.1)	MAF (2.1)	SHF (2.1)	NFATC3 (2.0)	ENSG00000214293 (2.0)	ALMS1 (2.0)	NSD1 (2.0)	WWP2 (2.0)	GLI2 (2.0)	NRBP1 (2.0)	ZNF585B (2.0)
GO:0005996	monosaccharide metabolic process	3.19e-06	<0.01	PPP1R3B (4.7)	NDRG1 (3.2)	ALMS1-IT1 (3.1)	L2HGDH (3.0)	PPARGC1A (2.8)	ENSG00000257839 (2.7)	SYPL2 (2.6)	VEGFA (2.6)	C1orf51 (2.5)	XYLB (2.5)	MRS2 (2.5)	SLC50A1 (2.4)	ACAD10 (2.4)	BRE (2.2)	MTCH2 (2.2)	TCEA3 (2.2)	ACSS2 (2.2)	ENSG00000254235 (2.1)	SORT1 (2.1)	DHRS11 (2.1)	ENSG00000230288 (2.1)	SLC22A1 (2.1)	TP53INP2 (2.1)	SLC22A7 (2.0)	LHPP (2.0)	ZPBP2 (2.0)	GBAS (2.0)	MAN2C1 (2.0)	SUCLA2 (2.0)	AS3MT (2.0)	NT5C2 (2.0)	STC1 (1.9)	IDI2-AS1 (1.9)	NRG4 (1.9)	SGSM3 (1.8)	ADCK3 (1.8)	GSS (1.8)	ASB8 (1.7)	PBLD (1.7)	WDR72 (1.7)	PFKM (1.7)	SLC34A1 (1.7)	GNAS (1.6)	NUDT19 (1.6)	SLC9A3 (1.6)	ETFA (1.6)
GO:0045177	apical part of cell	3.2e-06	<0.01	SLC7A9 (7.4)	SLC34A1 (6.9)	ENSG00000204872 (5.9)	UMOD (5.9)	SLC22A2 (5.7)	PBLD (4.9)	MUC20 (4.5)	LRP2 (4.3)	SLC15A2 (4.1)	NAT8 (3.9)	ENSG00000188242 (3.6)	SLC28A2 (3.6)	CYP24A1 (3.6)	TMEM116 (3.4)	SLC9A3 (3.3)	SLC6A13 (3.1)	MUC1 (3.1)	PAX8 (3.0)	TMEM51 (3.0)	CA12 (2.9)	PDILT (2.9)	C9orf71 (2.9)	TBX2 (2.9)	ILDR1 (2.7)	XYLB (2.6)	GATM (2.6)	SLC22A7 (2.6)	DAB2 (2.4)	SLC47A1 (2.4)	MUC4 (2.4)	KCNQ1 (2.3)	KNG1 (2.3)	SORT1 (2.2)	NDRG1 (2.2)	FUT2 (2.1)	GRB7 (2.1)	DCDC2 (2.1)	RAI14 (2.1)	RBKS (2.1)	RNF152 (2.1)	CELSR2 (2.0)	PTPN3 (2.0)	CNNM2 (2.0)	VEGFA (2.0)	IRX1 (2.0)	MECOM (2.0)
MP:0005325	abnormal renal glomerulus morphology	3.73e-06	<0.01	RASIP1 (4.0)	DCDC2 (3.7)	MAFF (3.2)	MCL1 (3.1)	MANBA (3.0)	SLC12A4 (3.0)	TMEM51 (2.7)	ECM1 (2.7)	IGF2 (2.6)	CDC14A (2.6)	TBX2 (2.6)	UMOD (2.6)	SMAD7 (2.6)	VEGFA (2.5)	ADAMTSL4 (2.5)	TRIB1 (2.5)	ARL15 (2.4)	HOXD9 (2.4)	KCNQ1 (2.3)	SLC6A13 (2.3)	HOXD10 (2.3)	AGMAT (2.2)	SLC34A1 (2.2)	RAI14 (2.1)	C10orf26 (2.1)	EXOC6 (2.1)	PAX8 (2.0)	MECOM (2.0)	SHROOM3 (2.0)	CNNM2 (2.0)	HOXD3 (2.0)	NAT8 (1.9)	EFNA1 (1.9)	TSPAN9 (1.9)	AS3MT (1.9)	GRB10 (1.8)	LRP2 (1.8)	CA12 (1.8)	HOXD8 (1.8)	DCDC5 (1.8)	ENSG00000224189 (1.7)	STC1 (1.7)	PSEN2 (1.7)	C1orf54 (1.6)	IQCH (1.6)	C9orf71 (1.6)
GO:0006094	gluconeogenesis	3.83e-06	<0.01	ENSG00000226363 (3.2)	C1orf51 (3.2)	ASB8 (3.1)	SUCLA2 (2.7)	ZNF585A (2.6)	SLC34A1 (2.6)	NDRG1 (2.6)	SLC22A7 (2.6)	VEGFA (2.5)	COX6B1P3 (2.4)	L2HGDH (2.3)	ADCK3 (2.3)	PPP1R3B (2.3)	ENSG00000254235 (2.3)	WDR87 (2.3)	ENSG00000224189 (2.2)	PFKM (2.2)	UMOD (2.2)	ACAD10 (2.2)	H1FNT (2.2)	PPARGC1A (2.1)	CA14 (2.1)	PBLD (2.1)	NUDT19 (2.1)	MRS2 (2.0)	CELA2B (2.0)	INHBC (2.0)	SYPL2 (2.0)	DHRS11 (1.9)	TP53INP2 (1.9)	C2orf73 (1.9)	ACSS2 (1.9)	ZNF383 (1.9)	SLC22A2 (1.8)	WDR72 (1.8)	MYOC (1.8)	NRG4 (1.8)	MAN2C1 (1.8)	MTCH2 (1.8)	C9orf71 (1.8)	TMEM60 (1.7)	CLDN14 (1.7)	SLC22A1 (1.7)	CTRL (1.7)	HKR1 (1.7)	TCEA3 (1.7)
MP:0009642	abnormal blood homeostasis	4.05e-06	<0.01	SLC7A9 (6.4)	SLC34A1 (5.6)	UMOD (5.6)	KNG1 (5.3)	A1CF (5.1)	CPS1 (4.7)	PBLD (4.4)	SLC22A2 (4.4)	AGMAT (4.2)	XYLB (3.9)	SLC6A13 (3.7)	ENSG00000204872 (3.4)	NAT8 (3.4)	ENSG00000188242 (3.3)	CYP24A1 (3.1)	C9 (3.0)	RASIP1 (2.9)	SLC22A7 (2.9)	LHPP (2.6)	RBKS (2.6)	SLC47A1 (2.5)	C9orf71 (2.4)	PPARGC1A (2.4)	NDRG1 (2.3)	LRP2 (2.3)	ACSM1 (2.2)	AS3MT (2.2)	IRX1 (2.2)	DAB2 (2.2)	DHRS11 (2.1)	WDR72 (2.1)	SQRDL (2.1)	NR1H3 (2.1)	CGNL1 (2.0)	SLC25A45 (2.0)	SLC22A1 (2.0)	DCDC2 (2.0)	ARG1 (2.0)	F12 (2.0)	EFNA1 (2.0)	SLC9A3 (2.0)	ETFA (2.0)	GCKR (2.0)	PROCR (1.9)	RERG (1.9)	IQCH (1.9)
MP:0001698	decreased embryo size	4.24e-06	<0.01	GATA4 (3.9)	PTPN12 (3.6)	SALL1 (3.0)	IGF2 (2.9)	RTF1 (2.9)	ACVR2B (2.8)	NSD1 (2.8)	ATXN2 (2.8)	NCOA6 (2.7)	UBAP2 (2.7)	PARD3 (2.6)	SIN3A (2.6)	LARP4B (2.5)	GGNBP2 (2.5)	PTPN11 (2.5)	FAM122A (2.4)	UBE2R2 (2.3)	IGF1R (2.3)	VEGFA (2.2)	LRP2 (2.2)	TRIP12 (2.2)	INO80 (2.2)	SMAD3 (2.2)	MED1 (2.2)	RAI14 (2.2)	CELF1 (2.1)	SHROOM3 (2.0)	HNRNPR (2.0)	MYBPC3 (2.0)	TNPO3 (2.0)	C10orf26 (2.0)	SMAD7 (1.9)	SETDB1 (1.9)	IGF2-AS (1.9)	DDI2 (1.9)	CDK12 (1.9)	MYO19 (1.9)	PTPN9 (1.9)	PRRC2C (1.8)	GNAS (1.8)	TNRC6B (1.8)	TSPAN9 (1.8)	ERBB2 (1.8)	R3HDM2 (1.7)	GLI2 (1.7)	PAX8 (1.7)
ENSG00000086015	MAST2 PPI subnetwork	4.29e-06	<0.01	SLC7A9 (3.1)	LRP2 (3.0)	ANXA9 (2.9)	CDK10 (2.8)	NCOA6 (2.6)	SIPA1L3 (2.6)	CDC42EP2 (2.5)	TPCN2 (2.5)	UMOD (2.4)	ATXN7L2 (2.4)	MUC20 (2.4)	ZFHX3 (2.3)	SLC22A2 (2.3)	GOLGB1 (2.3)	CNNM2 (2.3)	TP53INP2 (2.2)	NT5C2 (2.2)	RGS12 (2.1)	NSD1 (2.1)	MAF (2.1)	BRAP (2.1)	SHROOM3 (2.1)	C12orf51 (2.0)	ZFAND2A (2.0)	PLEKHM2 (2.0)	TNRC6B (2.0)	TRPC4AP (2.0)	C9orf71 (2.0)	MBD5 (1.9)	ESRP2 (1.9)	ENSG00000204872 (1.9)	CGNL1 (1.9)	NAT8 (1.9)	PCNXL3 (1.8)	KIF21B (1.8)	TRAFD1 (1.8)	JUND (1.8)	FAM53B (1.8)	C10orf26 (1.8)	MED24 (1.8)	DUSP11 (1.8)	SENP2 (1.8)	NRBP1 (1.7)	IGF1R (1.7)	BAIAP2L2 (1.7)	ENSG00000188242 (1.7)
GO:0001763	morphogenesis of a branching structure	4.47e-06	<0.01	SHH (4.9)	HOXD10 (4.2)	TBX2 (3.3)	SALL1 (3.2)	EYA4 (3.0)	RERG (3.0)	ENSG00000225138 (3.0)	IGF2-AS (2.9)	HOXD9 (2.9)	LRP2 (2.9)	DACH1 (2.8)	ECM1 (2.8)	ETV5 (2.7)	CGNL1 (2.7)	AHRR (2.7)	ENSG00000257955 (2.6)	ERBB2 (2.5)	ILDR1 (2.4)	TSPAN9 (2.4)	STC1 (2.4)	GRB7 (2.4)	EFNA1 (2.3)	HOXD4 (2.3)	ENSG00000253887 (2.3)	GLI2 (2.2)	ENSG00000182319 (2.1)	CA12 (2.0)	PARD3 (2.0)	ENSG00000254235 (2.0)	ENSG00000203392 (2.0)	SMAD3 (1.9)	ACVR2B (1.9)	PPP1R1B (1.9)	IDI2 (1.9)	GRB10 (1.9)	CLDN14 (1.9)	COL2A1 (1.9)	SNX33 (1.9)	PAX8 (1.9)	RAI14 (1.8)	ISL2 (1.8)	IGF1R (1.8)	SHROOM3 (1.8)	ENSG00000230102 (1.8)	MECOM (1.8)	SMAD7 (1.8)
MP:0000830	abnormal diencephalon morphology	5.5e-06	<0.01	SALL1 (3.7)	DACH1 (3.0)	CA14 (2.9)	ENSG00000229191 (2.9)	SLC9B2 (2.9)	GOLGB1 (2.8)	ATP1B3 (2.7)	EPB41L3 (2.6)	WWP2 (2.5)	LRP2 (2.4)	PAX8 (2.3)	ACVR2B (2.3)	ENSG00000238018 (2.2)	PDILT (2.2)	ZFHX3 (2.1)	TFDP2 (2.1)	SHROOM3 (2.0)	DNER (2.0)	HMGCLL1 (1.9)	ENSG00000235142 (1.9)	HOXD10 (1.8)	HOXD4 (1.8)	IGF2-AS (1.8)	MUC1 (1.8)	MUC4 (1.7)	ENSG00000242086 (1.7)	RBKS (1.7)	ZPBP2 (1.7)	MED4 (1.7)	ITSN1 (1.6)	RAI14 (1.6)	KIAA1683 (1.6)	MECOM (1.6)	DDI2 (1.6)	FBXO36 (1.6)	TNRC6B (1.5)	KCNQ1 (1.5)	PBLD (1.5)	ENSG00000224189 (1.5)	ZNF420 (1.5)	PPP1R1B (1.5)	ENSG00000230288 (1.5)	BAIAP2L2 (1.4)	NSD1 (1.4)	SLC7A6 (1.4)	CERS2 (1.4)
GO:0033273	response to vitamin	5.58e-06	<0.01	HORMAD1 (3.2)	WDR72 (3.2)	KRTCAP3 (3.2)	OVOL1 (3.1)	CYP24A1 (3.0)	ENSG00000255020 (2.8)	DCDC5 (2.7)	TDH (2.7)	SLC25A45 (2.7)	TBX2 (2.6)	GRB10 (2.4)	ENSG00000180458 (2.4)	C1orf51 (2.4)	ENSG00000256900 (2.2)	ATXN7L2 (2.2)	CDC42EP2 (2.1)	SHH (2.1)	ENSG00000204872 (2.1)	FAM63A (1.9)	ABO (1.9)	ENSG00000248003 (1.9)	ECM1 (1.8)	SNX33 (1.8)	LHX3 (1.8)	MUC1 (1.8)	NRIP1 (1.8)	ZNF713 (1.7)	IGF2 (1.7)	ALMS1 (1.7)	STAC2 (1.7)	ADAMTSL4 (1.7)	TCEA3 (1.7)	ALDH2 (1.7)	THBS3 (1.6)	ARNT (1.6)	DHRS11 (1.6)	SLC6A13 (1.6)	NQO1 (1.6)	RERG (1.6)	IRX1 (1.6)	CERS2 (1.5)	VEGFA (1.5)	QSOX2 (1.5)	ACSS2 (1.5)	EFNA1 (1.5)	CPS1 (1.5)
MP:0005565	increased blood urea nitrogen level	5.61e-06	<0.01	UMOD (7.3)	SLC22A2 (5.8)	CYP24A1 (5.1)	SLC34A1 (4.5)	ILDR1 (4.3)	DCDC2 (4.0)	SLC7A9 (4.0)	NAT8 (4.0)	PBLD (3.5)	KNG1 (3.4)	EYA4 (3.1)	ENSG00000188242 (3.1)	ZFHX3 (3.0)	SLC15A2 (3.0)	LRP2 (3.0)	MAFF (3.0)	SQRDL (3.0)	CA12 (2.9)	SLC9A3 (2.9)	HOXD10 (2.9)	C9orf71 (2.8)	EAF2 (2.7)	SLC39A13 (2.7)	HOXD8 (2.6)	PAX8 (2.5)	AGMAT (2.5)	ENSG00000235142 (2.5)	VEGFA (2.4)	CNNM2 (2.4)	NDRG1 (2.4)	TBX2 (2.3)	STC1 (2.3)	PPARGC1A (2.3)	MCL1 (2.2)	TRIB1 (2.2)	CGNL1 (2.2)	CDC42EP2 (2.1)	NFAT5 (2.1)	HOXD9 (2.0)	GRB7 (2.0)	BRE (1.9)	NQO1 (1.9)	ENSG00000204872 (1.9)	SLC6A13 (1.9)	CSF3 (1.9)	MECOM (1.9)
ENSG00000115641	FHL2 PPI subnetwork	5.7e-06	<0.01	TCAP (4.0)	MYPN (3.8)	TRIM54 (3.6)	SYPL2 (3.4)	MYBPC3 (3.2)	MCL1 (3.2)	CACNA1S (2.8)	CELF1 (2.6)	KIAA1683 (2.6)	PPARGC1A (2.6)	CGNL1 (2.6)	DHRS11 (2.5)	PIK3R1 (2.5)	ERBB4 (2.4)	ABO (2.3)	MYO19 (2.2)	PTPN12 (2.1)	APH1A (2.1)	SH2B3 (2.1)	ENSG00000187446 (2.1)	EHBP1L1 (2.0)	C10orf26 (2.0)	TP53INP2 (2.0)	CASZ1 (2.0)	NRIP1 (2.0)	RSBN1L (1.9)	SMAD7 (1.9)	ACAD10 (1.9)	TRIB1 (1.9)	ZNF436 (1.9)	ADCK3 (1.9)	KDM5A (1.9)	VEGFA (1.9)	MAP3K11 (1.8)	PTPN11 (1.8)	PFKM (1.8)	MYH7B (1.8)	RAPSN (1.7)	UMOD (1.7)	PHTF2 (1.6)	GBAS (1.6)	ATP1B3 (1.6)	ADAM1 (1.6)	ACP2 (1.5)	SUPT7L (1.5)	EYA4 (1.5)
GO:0030055	cell-substrate junction	6.56e-06	<0.01	RAI14 (3.8)	PTPN12 (3.4)	PRKAG2 (3.4)	MKL1 (3.3)	SLC12A4 (3.2)	ERBB2 (3.2)	ENSG00000182319 (2.9)	TSPAN9 (2.8)	EHBP1L1 (2.6)	SLC39A13 (2.6)	MYBPC3 (2.6)	SPTBN1 (2.4)	PARD3 (2.4)	ENSG00000204872 (2.3)	MAP3K11 (2.2)	RNF152 (2.2)	PGM5 (2.2)	CSPG4 (2.1)	TRIM54 (2.1)	FAM63A (2.1)	TCAP (1.9)	SHROOM3 (1.9)	IFT172 (1.9)	FAM167A (1.9)	MYPN (1.9)	GLI2 (1.9)	GRK6 (1.9)	CGNL1 (1.8)	ENSG00000238018 (1.8)	ADAMTSL4 (1.8)	SMAD3 (1.8)	SPI1 (1.8)	NRG1 (1.7)	MYH7B (1.7)	ZNF641 (1.7)	SIPA1 (1.7)	RGS12 (1.7)	EFNA1 (1.7)	C10orf26 (1.7)	TFEB (1.6)	WWP2 (1.6)	SMAD7 (1.6)	LCAT (1.6)	KCNQ1 (1.6)	RASIP1 (1.6)	ENSG00000237887 (1.6)
MP:0000295	trabecula carnea hypoplasia	6.71e-06	<0.01	MYBPC3 (5.2)	ERBB2 (4.3)	CDK12 (4.0)	PGAP3 (3.8)	GATA4 (3.5)	CGNL1 (3.4)	MED1 (3.2)	MYH7B (3.0)	MAP3K11 (2.9)	PPP1R3B (2.8)	RPRD2 (2.7)	MED24 (2.7)	SMAD7 (2.6)	NRIP1 (2.6)	TCAP (2.6)	TRIM54 (2.6)	VEGFA (2.6)	PGM5 (2.6)	ABCC10 (2.6)	TNRC6B (2.5)	MYPN (2.5)	FBXL20 (2.4)	ADAMTSL4 (2.4)	GRB7 (2.4)	ARNT (2.2)	PRKAG2 (2.2)	TSPAN9 (2.2)	ACVR2A (2.2)	RASIP1 (2.2)	PROCR (2.1)	TRPC4AP (2.1)	ITSN1 (2.1)	SIPA1L3 (2.1)	SHROOM3 (2.1)	SH2B3 (2.0)	ENSG00000230102 (2.0)	STC1 (2.0)	PCNXL3 (2.0)	SLC2A4RG (2.0)	SMAD3 (1.9)	ACVR2B (1.9)	NFAT5 (1.9)	ENSG00000236263 (1.9)	RELA (1.9)	KDM5A (1.9)	CASZ1 (1.9)
MP:0002703	abnormal renal tubule morphology	7.28e-06	<0.01	UMOD (6.6)	PAX8 (4.6)	SLC34A1 (4.5)	DCDC2 (4.1)	PROCR (3.5)	HOXD10 (3.2)	CA12 (3.1)	ENSG00000230102 (3.1)	LRP2 (3.1)	SLC22A2 (2.8)	KNG1 (2.8)	MECOM (2.7)	CDC14A (2.6)	PBLD (2.6)	CNNM2 (2.6)	AS3MT (2.6)	XYLB (2.5)	ILDR1 (2.5)	SLC15A2 (2.4)	SLC9A3 (2.4)	SALL1 (2.4)	EYA4 (2.4)	DNER (2.4)	CYP24A1 (2.4)	HOXD3 (2.3)	BRE (2.3)	MANBA (2.3)	PGM5 (2.2)	HOXD9 (2.2)	DAB2 (2.0)	NDRG1 (2.0)	DGKH (2.0)	NAT8 (2.0)	SLC7A9 (2.0)	C10orf26 (1.9)	RASIP1 (1.9)	ENSG00000187446 (1.9)	DNAJC16 (1.9)	MAF (1.8)	ZFHX3 (1.8)	CDC42EP2 (1.8)	GLI2 (1.7)	PPARGC1A (1.7)	VEGFA (1.7)	KIAA1683 (1.7)	ENSG00000203392 (1.7)
MP:0000231	hypertension	7.51e-06	<0.01	MYBPC3 (4.5)	UMOD (4.4)	KCNQ1 (4.3)	SLC34A1 (4.1)	SLC22A2 (3.9)	PGM5 (3.9)	SHH (2.9)	MECOM (2.8)	ADAMTSL4 (2.8)	CASZ1 (2.7)	SLC22A7 (2.6)	PIP5K1B (2.6)	IRX1 (2.5)	GRB10 (2.4)	SLC7A9 (2.4)	FAM167A (2.4)	RASIP1 (2.3)	ABO (2.2)	TMEM116 (2.2)	PGAP3 (2.2)	FGF5 (2.1)	BRE (2.1)	KIAA1614 (2.1)	MUC20 (2.1)	C9orf71 (2.1)	ERBB2 (2.1)	GRB7 (2.0)	PBLD (2.0)	GSS (2.0)	PDILT (2.0)	RSBN1L (1.9)	KAAG1 (1.9)	ENSG00000182648 (1.9)	RNF152 (1.9)	RERG (1.8)	NAT8 (1.8)	L2HGDH (1.8)	C12orf47 (1.8)	WDR87 (1.7)	DHRS11 (1.7)	TSPAN9 (1.6)	FAM122A (1.6)	SLC9A3 (1.6)	PPP1R1B (1.6)	ENSG00000204872 (1.6)	HOXD9 (1.6)
GO:0007584	response to nutrient	8.02e-06	<0.01	C1orf51 (3.6)	WDR72 (3.2)	ENSG00000204872 (3.1)	IDI2 (3.0)	ZNF713 (2.9)	ATXN7L2 (2.8)	AGMAT (2.6)	GRB10 (2.5)	HORMAD1 (2.5)	ENSG00000180458 (2.4)	NQO1 (2.4)	IDI1 (2.4)	SHH (2.3)	SLC7A9 (2.2)	ACSS2 (2.2)	TBX2 (2.2)	KRTCAP3 (2.1)	DHRS11 (2.1)	AHRR (2.0)	LHPP (2.0)	OVOL1 (1.9)	VEGFA (1.9)	SLC28A2 (1.9)	NAT8 (1.9)	ENSG00000187446 (1.9)	ECM1 (1.9)	CPS1 (1.8)	CHAC1 (1.8)	CYP24A1 (1.8)	ALDH2 (1.7)	NR1H3 (1.7)	NRIP1 (1.7)	A1CF (1.7)	F12 (1.7)	ADAMTSL4 (1.7)	L2HGDH (1.6)	MUC1 (1.6)	IRX1 (1.6)	DCDC5 (1.6)	TCEA3 (1.6)	ARNT (1.6)	PPP1R3B (1.6)	CDC42EP2 (1.5)	IGF2 (1.5)	ZPBP2 (1.5)	CERS2 (1.5)
GO:0071383	cellular response to steroid hormone stimulus	8.11e-06	<0.01	A1CF (3.7)	C1orf51 (3.6)	ENSG00000229589 (2.9)	IDI2 (2.8)	TCEA3 (2.7)	ISL2 (2.6)	SLC9A3 (2.5)	KCNQ1 (2.4)	TMEM51 (2.4)	MAMSTR (2.4)	ABO (2.3)	C15orf27 (2.3)	LHX3 (2.2)	ENSG00000188242 (2.2)	ENSG00000229191 (2.2)	PPM1J (2.1)	INHBC (2.1)	L2HGDH (2.1)	NRIP1 (2.0)	NFE2L2 (2.0)	SLC47A1 (2.0)	KCNK7 (1.9)	APH1B (1.9)	ENSG00000229481 (1.9)	RNF152 (1.9)	FBXL20 (1.8)	GCKR (1.8)	OVOL1 (1.8)	SNX33 (1.8)	SLC22A7 (1.8)	PLA2G6 (1.7)	NAT8 (1.7)	ITPKA (1.7)	ARL15 (1.7)	C2orf73 (1.7)	XYLB (1.7)	DDI2 (1.7)	ZNF571 (1.7)	PBLD (1.7)	PSKH1 (1.7)	ZNF713 (1.6)	ALMS1-IT1 (1.6)	GATA4 (1.6)	SHF (1.6)	DHRS11 (1.6)	EXD1 (1.5)
MP:0006317	decreased urine sodium level	8.85e-06	<0.01	UMOD (9.9)	SLC34A1 (7.9)	SLC22A2 (6.0)	KNG1 (5.2)	DCDC2 (5.1)	CA12 (4.6)	SLC7A9 (4.6)	PBLD (4.0)	HOXD10 (3.9)	NAT8 (3.8)	HOXD8 (3.8)	SLC9A3 (3.8)	KCNQ1 (3.7)	MUC1 (3.6)	HOXD9 (3.5)	MECOM (3.1)	PAX8 (3.1)	IRX1 (3.1)	HOXD4 (3.0)	AGMAT (2.9)	CYP24A1 (2.9)	MUC20 (2.9)	KIAA1614 (2.6)	SALL1 (2.6)	TBX2 (2.6)	ENSG00000188242 (2.6)	GATM (2.5)	TMEM116 (2.5)	ILDR1 (2.4)	C9orf71 (2.4)	DNM1P35 (2.3)	LRP2 (2.3)	ENSG00000204872 (2.2)	CTSS (2.2)	SLC6A13 (2.1)	ENSG00000235142 (2.1)	SLC39A13 (2.1)	CSPG4 (2.0)	DACH1 (1.9)	GRB7 (1.9)	CGNL1 (1.9)	DNAJC16 (1.8)	PIGU (1.8)	IZUMO1 (1.8)	CELA2B (1.7)	ENSG00000224189 (1.7)
MP:0005553	increased circulating creatinine level	9.41e-06	<0.01	SLC34A1 (7.7)	UMOD (7.6)	SLC22A2 (6.4)	SLC7A9 (5.9)	CYP24A1 (5.3)	DCDC2 (5.0)	NAT8 (4.9)	AGMAT (4.1)	KNG1 (3.7)	ENSG00000204872 (3.4)	CGNL1 (3.2)	CA12 (3.2)	PBLD (3.2)	SLC47A1 (3.1)	EAF2 (3.1)	SLC22A7 (2.9)	C9orf71 (2.8)	CDC42EP2 (2.8)	GATM (2.7)	HOXD8 (2.6)	SLC6A13 (2.6)	SLC25A45 (2.6)	LRP2 (2.6)	VEGFA (2.5)	STAC2 (2.4)	HOXD10 (2.3)	CYP17A1 (2.2)	SLC15A2 (2.2)	XYLB (2.2)	AS3MT (2.0)	SYPL2 (2.0)	WDR72 (1.9)	HOXD9 (1.9)	IRX1 (1.9)	MANBA (1.9)	PAX8 (1.9)	GBAP1 (1.9)	CLDN14 (1.9)	SLC22A1 (1.9)	SLC9A3 (1.8)	SQRDL (1.8)	CDC14A (1.8)	ENSG00000229589 (1.8)	ZFHX3 (1.7)	ZPBP2 (1.7)	APH1B (1.7)
GO:0015101	organic cation transmembrane transporter activity	9.42e-06	<0.01	SLC34A1 (9.0)	SLC6A13 (6.3)	UMOD (6.2)	SLC22A7 (5.2)	SLC7A9 (4.9)	SLC22A2 (4.1)	CYP24A1 (4.1)	NAT8 (4.0)	AGMAT (3.2)	OVOL1 (3.1)	RNF152 (3.0)	C9orf71 (2.8)	ACSM1 (2.8)	PROCR (2.8)	SLC47A1 (2.6)	CA12 (2.5)	KNG1 (2.5)	PBLD (2.4)	XYLB (2.4)	C17orf82 (2.3)	ENSG00000204872 (2.3)	CYP17A1 (2.3)	DDI2 (2.2)	SLC15A2 (2.2)	MAF (2.2)	EAF2 (2.1)	SLC25A45 (2.0)	SLC9A3 (2.0)	MUC20 (1.9)	ENSG00000173295 (1.9)	TMEM116 (1.9)	ENSG00000242086 (1.8)	GSS (1.7)	ENSG00000237380 (1.7)	LRP2 (1.6)	C1QTNF4 (1.6)	CASZ1 (1.6)	C12orf68 (1.6)	ENSG00000254470 (1.5)	NT5C1B (1.5)	CCDC121 (1.5)	SYPL2 (1.5)	SLC2A4RG (1.5)	ENSG00000188242 (1.4)	ENSG00000246560 (1.4)	ECM1 (1.4)
GO:0004879	ligand-activated sequence-specific DNA binding RNA polymerase II transcription factor activity	1.03e-05	<0.01	A1CF (4.2)	C1orf51 (3.9)	LHX3 (3.6)	TCEA3 (3.5)	TRIB1 (3.0)	NRIP1 (2.9)	SLC47A1 (2.8)	MAP3K11 (2.7)	ISL2 (2.6)	MAFF (2.6)	SNX33 (2.6)	INHBC (2.5)	JUND (2.5)	ADCK3 (2.5)	SMAD7 (2.5)	CASZ1 (2.5)	SLC9A3 (2.5)	C15orf27 (2.4)	TNRC6B (2.4)	NRG4 (2.2)	TBX2 (2.2)	ENSG00000229589 (2.2)	DHRS11 (2.2)	ENSG00000188242 (2.2)	GATA4 (2.1)	L2HGDH (2.1)	PIK3R1 (2.1)	PTPN3 (2.1)	PPM1J (2.1)	NFE2L2 (2.1)	DACH1 (2.0)	GRB7 (2.0)	VEGFA (1.9)	MAF (1.9)	FBXL20 (1.9)	MUC20 (1.9)	PGAP3 (1.9)	GCKR (1.9)	MAMSTR (1.8)	CDK10 (1.8)	CYP17A1 (1.8)	FAM63A (1.7)	H1FNT (1.7)	IGF1R (1.7)	MADD (1.7)	ENSG00000203392 (1.7)
GO:0046165	alcohol biosynthetic process	1.05e-05	<0.01	PPP1R3B (2.7)	L2HGDH (2.6)	C1orf51 (2.6)	NDRG1 (2.4)	SLC50A1 (2.4)	NRG4 (2.3)	GSS (2.3)	SLC34A1 (2.2)	ZNF585A (2.2)	ENSG00000187446 (2.2)	NUDT19 (2.2)	MRS2 (2.2)	ZNF383 (2.1)	SUCLA2-AS1 (2.1)	SLC22A7 (2.1)	VEGFA (2.1)	COX6B1P3 (2.1)	ACSS2 (2.0)	MRM1 (2.0)	ENSG00000232564 (2.0)	GNAS (2.0)	CNNM2 (1.9)	CHST9-AS1 (1.9)	HMGCLL1 (1.9)	ENSG00000226363 (1.9)	SORT1 (1.9)	ASB8 (1.9)	ZNF607 (1.8)	DNER (1.8)	HKR1 (1.8)	ENSG00000224189 (1.8)	TCEA3 (1.8)	STC1 (1.8)	DHRS11 (1.8)	SLC22A2 (1.7)	UMOD (1.7)	ENSG00000230288 (1.7)	ADCK3 (1.7)	SUCLA2 (1.7)	ENSG00000248003 (1.7)	CERS2 (1.7)	ENSG00000254235 (1.7)	BRE (1.7)	CLDN14 (1.7)	TP53INP2 (1.7)	C9orf71 (1.7)
MP:0008997	increased blood osmolality	1.13e-05	<0.01	UMOD (6.5)	SLC7A9 (6.1)	ENSG00000204872 (4.9)	NAT8 (4.8)	SLC22A2 (4.7)	SLC34A1 (4.5)	KNG1 (3.6)	CYP24A1 (3.4)	CPS1 (3.2)	SLC47A1 (3.2)	SLC22A7 (3.0)	SLC15A2 (2.9)	ENSG00000256900 (2.6)	LRP2 (2.6)	ARL15 (2.6)	MUC20 (2.6)	PROCR (2.6)	NDRG1 (2.5)	CSPG4 (2.5)	SLC25A45 (2.4)	KCNQ1 (2.4)	ISL2 (2.3)	HORMAD1 (2.3)	AGBL2 (2.3)	SLC9A3 (2.2)	CGNL1 (2.2)	SLC22A1 (2.1)	TTBK1 (2.1)	ILDR1 (2.1)	TMEM51 (2.1)	ENSG00000230288 (2.0)	GATM (2.0)	MUC4 (2.0)	WWP2 (2.0)	ATP1B3 (2.0)	MAF (1.9)	EPB41L3 (1.9)	SLC30A4 (1.9)	MYH7B (1.8)	PSEN2 (1.8)	CELSR2 (1.8)	HOXD9 (1.8)	DCDC2 (1.7)	C2orf16 (1.6)	KIAA1614 (1.6)	ANXA9 (1.6)
ENSG00000131759	RARA PPI subnetwork	1.13e-05	<0.01	TNRC6B (3.8)	C12orf51 (3.1)	INO80 (3.1)	ZFHX3 (3.0)	NCOA6 (3.0)	BCAS3 (2.9)	CDK12 (2.9)	MBD5 (2.8)	RPRD2 (2.8)	MAF (2.7)	ATXN2 (2.7)	CASZ1 (2.7)	SMAD3 (2.6)	PARD3 (2.6)	UBE2R2 (2.6)	MAFF (2.6)	SIN3A (2.6)	RTF1 (2.5)	IGF1R (2.5)	DACH1 (2.5)	GGNBP2 (2.4)	SPATA5L1 (2.4)	SNUPN (2.4)	NFATC3 (2.4)	ARNT (2.4)	PRRC2C (2.3)	TNPO3 (2.3)	TRIB1 (2.3)	ABO (2.2)	SOS2 (2.2)	SCAPER (2.2)	TFEB (2.1)	FBXL20 (2.1)	NFATC1 (2.0)	R3HDM2 (2.0)	RAPSN (2.0)	RSBN1L (2.0)	TRIP12 (2.0)	MAPKAPK5 (1.9)	NDUFAF1 (1.9)	SHF (1.9)	TBX2 (1.9)	KDM5A (1.9)	ITCH (1.9)	C10orf26 (1.9)	ENSG00000214293 (1.9)
GO:0003707	steroid hormone receptor activity	1.14e-05	<0.01	A1CF (5.1)	LHX3 (3.6)	C1orf51 (3.5)	INHBC (3.2)	SLC47A1 (3.2)	GATA4 (3.0)	CASZ1 (2.8)	ITPKA (2.7)	NRIP1 (2.7)	TCEA3 (2.7)	SMAD7 (2.6)	SLC9A3 (2.6)	DHRS11 (2.6)	TRIB1 (2.5)	ISL2 (2.5)	ENSG00000188242 (2.5)	ADCK3 (2.5)	NFE2L2 (2.4)	GCKR (2.4)	XYLB (2.4)	TNRC6B (2.4)	JUND (2.4)	DACH1 (2.3)	MAP3K11 (2.3)	SNX33 (2.3)	C15orf27 (2.3)	TBX2 (2.2)	VEGFA (2.2)	FAM53B (2.1)	SLC22A7 (2.0)	R3HDM2 (2.0)	PTPN3 (2.0)	NRG4 (1.9)	FBXL20 (1.9)	MAFF (1.9)	KCNQ1 (1.9)	AGMAT (1.8)	SH2B3 (1.8)	IDI2 (1.8)	ENSG00000229589 (1.8)	SLC22A1 (1.8)	PPM1J (1.8)	L2HGDH (1.7)	ENSG00000187446 (1.7)	PIK3R1 (1.7)	PARD3 (1.7)
ENSG00000005339	CREBBP PPI subnetwork	1.2e-05	<0.01	JUND (4.5)	TRIB1 (4.4)	HOXD9 (4.2)	HOXD3 (3.8)	ARNT (3.5)	RELA (3.3)	MCL1 (3.2)	ATXN2 (3.2)	HOXD1 (3.1)	SALL1 (2.9)	TNRC6B (2.8)	HOXD8 (2.8)	MFHAS1 (2.8)	MAFF (2.8)	NFE2L2 (2.7)	ERBB2 (2.7)	NCOA6 (2.7)	UBE2R2 (2.7)	INO80 (2.6)	SIN3A (2.6)	SH2B3 (2.5)	GNAS (2.4)	RSBN1L (2.4)	DPF2 (2.4)	RPRD2 (2.4)	PAX8 (2.4)	ENSG00000224189 (2.3)	SMAD7 (2.3)	MAP3K11 (2.2)	CASZ1 (2.2)	CELF1 (2.2)	PGAP3 (2.2)	HOXD4 (2.2)	NFATC3 (2.1)	POLA2 (2.1)	NRIP1 (2.1)	MKL1 (2.1)	MED1 (2.0)	DACH1 (2.0)	GLI2 (2.0)	KDM5A (2.0)	R3HDM2 (2.0)	ENSG00000237380 (2.0)	LHX3 (1.9)	PIK3R1 (1.9)	MBD5 (1.9)
GO:0035295	tube development	1.24e-05	<0.01	SHH (3.7)	IRX1 (3.7)	TBX2 (3.6)	SHROOM3 (3.5)	ERBB2 (3.2)	CGNL1 (3.0)	MECOM (2.8)	ECM1 (2.8)	CASZ1 (2.7)	MUC1 (2.7)	GRB7 (2.6)	SALL1 (2.5)	ENSG00000238018 (2.5)	GLI2 (2.5)	ETV5 (2.5)	HOXD10 (2.5)	SMAD7 (2.4)	RAI14 (2.4)	PARD3 (2.4)	TSPAN9 (2.3)	ACVR2B (2.3)	LRP2 (2.3)	DACH1 (2.3)	EFNA1 (2.3)	EYA4 (2.2)	IGF1R (2.2)	ENSG00000182319 (2.2)	ENSG00000225138 (2.2)	HOXD3 (2.2)	ARL15 (2.2)	ZNF713 (2.1)	HOXD9 (2.1)	GRB10 (2.1)	RCN2 (2.0)	ENSG00000188242 (2.0)	SNX33 (2.0)	CCDC121 (1.9)	IGF2-AS (1.9)	VEGFA (1.8)	DCDC2 (1.8)	ESRP2 (1.8)	ENSG00000203392 (1.8)	GNAS (1.8)	HOXD1 (1.8)	SMAD3 (1.8)	PAX8 (1.7)
MP:0000063	decreased bone mineral density	1.24e-05	<0.01	SLC22A2 (4.3)	CELA2B (4.2)	DAB2 (4.0)	WWP2 (3.9)	SLC9B2 (3.6)	SLC34A1 (3.6)	UMOD (3.2)	RAI14 (3.1)	RERG (3.1)	HMGCLL1 (3.1)	CA12 (3.0)	EFNA1 (2.8)	COL2A1 (2.8)	ENSG00000235142 (2.8)	STC1 (2.7)	CSPG4 (2.7)	NFATC1 (2.7)	CTSK (2.6)	SMAD7 (2.6)	NAT8 (2.6)	LRP2 (2.5)	CTRL (2.5)	CGNL1 (2.3)	TSPAN9 (2.3)	ENSG00000246560 (2.2)	FAM167A (2.2)	IGF1R (2.1)	TRIB1 (2.1)	IRX1 (2.1)	SLC9A3 (2.1)	SMPD3 (2.1)	SMAD3 (2.1)	VEGFA (2.0)	ENSG00000173295 (1.9)	PHTF2 (1.9)	IDI2 (1.9)	WDR72 (1.9)	ERBB2 (1.9)	SLC39A13 (1.8)	GLI2 (1.8)	MECOM (1.8)	RNF152 (1.8)	KNG1 (1.8)	LCAT (1.7)	CSF3 (1.7)	IQCH (1.7)
GO:0003705	RNA polymerase II distal enhancer sequence-specific DNA binding transcription factor activity	1.29e-05	<0.01	GATA4 (4.6)	MECOM (4.1)	SHH (3.6)	TBX2 (3.3)	TRIB1 (3.1)	RPRD2 (2.8)	EFNA1 (2.7)	RAPSN (2.7)	GLI2 (2.7)	EYA4 (2.7)	ENSG00000182648 (2.6)	CRIP3 (2.5)	CASZ1 (2.5)	SALL1 (2.5)	MAF (2.5)	BAIAP2L2 (2.5)	PPP1R1B (2.5)	SMAD7 (2.4)	JUND (2.4)	THAP11 (2.4)	MAP3K11 (2.4)	ISL2 (2.4)	ZFHX3 (2.4)	VEGFA (2.4)	NFE2L2 (2.3)	KIAA1683 (2.3)	MCL1 (2.3)	ENSG00000203392 (2.2)	PGM5 (2.2)	UBE2R2 (2.2)	IGF1R (2.1)	MAMSTR (2.1)	HORMAD1 (2.0)	RASIP1 (2.0)	ENSG00000224189 (2.0)	TDH (2.0)	ALDH2 (2.0)	TMEM51 (1.9)	NCOA6 (1.9)	FUT2 (1.9)	TFEB (1.9)	ARNT (1.8)	MUC1 (1.8)	TNRC6B (1.8)	MAFF (1.8)	SIPA1L3 (1.8)
GO:0072001	renal system development	1.3e-05	<0.01	DCDC2 (5.6)	HOXD10 (4.7)	HOXD9 (4.1)	TBX2 (3.8)	UMOD (3.3)	ENSG00000225138 (3.3)	DACH1 (3.3)	HOXD4 (3.2)	HOXD8 (3.2)	SLC22A2 (3.2)	IRX1 (3.1)	IGF2-AS (3.1)	ENSG00000229589 (3.0)	PAX8 (2.9)	HOXD3 (2.9)	SLC34A1 (2.8)	EYA4 (2.7)	SALL1 (2.7)	SHH (2.6)	ENSG00000188242 (2.6)	PTPN3 (2.6)	SLC9A3 (2.4)	NAT8 (2.4)	C15orf27 (2.4)	LRP2 (2.3)	IGF2 (2.3)	PARD3 (2.3)	ISL2 (2.2)	SLC6A13 (2.1)	CA12 (2.1)	ASTN2 (2.1)	FAM122A (2.0)	ENSG00000235142 (2.0)	ENSG00000175892 (2.0)	ILDR1 (2.0)	GRB7 (2.0)	MECOM (1.9)	COL2A1 (1.9)	ZBTB46 (1.9)	GLI2 (1.9)	CYP24A1 (1.9)	CNNM2 (1.8)	ACVR2B (1.8)	MUC1 (1.8)	ERBB2 (1.8)	CCDC121 (1.8)
REACTOME_ORGANIC_CATIONANIONZWITTERION_TRANSPORT	REACTOME_ORGANIC_CATIONANIONZWITTERION_TRANSPORT	1.34e-05	<0.01	SLC34A1 (11.0)	SLC6A13 (8.2)	SLC22A2 (7.8)	NAT8 (7.5)	UMOD (6.8)	ENSG00000204872 (5.4)	SLC22A7 (5.2)	SLC7A9 (4.8)	C9orf71 (4.7)	SLC47A1 (4.1)	AGMAT (3.7)	XYLB (3.7)	PBLD (3.7)	KNG1 (3.6)	LRP2 (3.5)	CYP24A1 (3.4)	GSS (3.2)	ACSM1 (3.1)	RNF152 (3.0)	ZGPAT (2.9)	SLC2A4RG (2.7)	SLC15A2 (2.6)	INHBC (2.6)	SLC22A1 (2.5)	EAF2 (2.3)	ACSS2 (2.2)	SLC9A3 (2.2)	SLC25A45 (2.0)	LACTB (1.9)	ALDH2 (1.9)	ENSG00000226386 (1.8)	A1CF (1.8)	SQRDL (1.8)	ENSG00000254470 (1.8)	ENSG00000188242 (1.8)	PROCR (1.8)	ENSG00000235142 (1.8)	CLDN14 (1.6)	DGKG (1.6)	C12orf68 (1.6)	SYPL2 (1.6)	WDR72 (1.6)	CHST9-AS1 (1.6)	ZNF641 (1.5)	C17orf82 (1.5)	BCAS1 (1.4)
MP:0002705	dilated renal tubules	1.35e-05	<0.01	UMOD (7.9)	SLC34A1 (6.3)	DCDC2 (6.2)	SLC22A2 (4.7)	PAX8 (4.5)	LRP2 (4.1)	ENSG00000235142 (3.9)	HOXD10 (3.9)	PBLD (3.8)	WDR72 (3.8)	CYP24A1 (3.7)	CA12 (3.7)	HOXD9 (3.7)	NAT8 (3.5)	HOXD3 (3.3)	SLC7A9 (3.3)	SLC12A4 (3.2)	HOXD8 (3.1)	C9orf71 (3.1)	KNG1 (3.0)	SLC22A7 (3.0)	EAF2 (3.0)	HOXD4 (3.0)	AGMAT (3.0)	CNNM2 (2.7)	STC1 (2.7)	PPARGC1A (2.7)	CDC14A (2.6)	GLI2 (2.6)	SLC39A13 (2.5)	SLC2A4RG (2.5)	RERG (2.4)	THADA (2.4)	SLC47A1 (2.4)	SALL1 (2.4)	TBX2 (2.3)	XYLB (2.3)	IZUMO1 (2.3)	ENSG00000204872 (2.2)	CGNL1 (2.2)	IGF2 (2.2)	GOLGB1 (2.2)	LCAT (2.2)	CDC42EP2 (2.1)	ECM1 (2.0)	PSKH1 (2.0)
MP:0000266	abnormal heart morphology	1.37e-05	<0.01	MYBPC3 (5.8)	VEGFA (4.0)	GATA4 (4.0)	NRG1 (3.3)	PPP1R3B (3.2)	ENSG00000238018 (3.1)	PNMT (2.9)	TCAP (2.8)	ERBB4 (2.7)	KCNQ1 (2.7)	TSPAN9 (2.7)	STC1 (2.7)	ADAMTSL4 (2.6)	CGNL1 (2.6)	MECOM (2.5)	CSF3 (2.5)	ERBB2 (2.5)	SMAD7 (2.5)	MYPN (2.5)	NFAT5 (2.4)	ZFHX3 (2.3)	ATXN2 (2.3)	IGF2 (2.2)	IGF2-AS (2.2)	SHROOM3 (2.2)	DDI2 (2.2)	FBXL20 (2.2)	TRIM54 (2.2)	RNF152 (2.1)	PTPN11 (2.1)	MYOC (2.0)	RAI14 (2.0)	MYH7B (1.9)	ZNF513 (1.9)	ZNF318 (1.9)	PTPN12 (1.8)	C10orf26 (1.8)	ABCC10 (1.8)	ARNT (1.7)	RASIP1 (1.7)	ACVR2A (1.7)	SLC9B1 (1.6)	ADCK3 (1.6)	PGM5 (1.6)	ACAD10 (1.6)	PSKH1 (1.6)
GO:0061138	morphogenesis of a branching epithelium	1.37e-05	<0.01	SHH (4.6)	HOXD10 (4.3)	HOXD9 (3.1)	CGNL1 (3.1)	SALL1 (3.0)	TBX2 (2.9)	ECM1 (2.8)	IGF2-AS (2.7)	AHRR (2.6)	LRP2 (2.6)	ENSG00000225138 (2.6)	GRB7 (2.5)	EYA4 (2.5)	ERBB2 (2.5)	EFNA1 (2.5)	TSPAN9 (2.4)	ETV5 (2.3)	ENSG00000253887 (2.3)	DACH1 (2.3)	RERG (2.2)	GLI2 (2.2)	SMAD3 (2.1)	HOXD4 (2.1)	STC1 (2.1)	SNX33 (2.1)	ILDR1 (2.1)	ENSG00000203392 (2.0)	ENSG00000182319 (2.0)	PAX8 (2.0)	ISL2 (2.0)	SHROOM3 (2.0)	ARL15 (1.9)	ENSG00000254235 (1.9)	ENSG00000257955 (1.8)	ESRP2 (1.8)	IGF1R (1.8)	RAI14 (1.8)	SLC9B1 (1.8)	SMAD7 (1.8)	ACVR2B (1.7)	MECOM (1.7)	IGF2 (1.7)	KAAG1 (1.7)	MAF (1.7)	TDH (1.7)	ENSG00000182648 (1.7)
GO:0048729	tissue morphogenesis	1.4e-05	<0.01	SHH (3.5)	IRX1 (3.3)	SHROOM3 (2.9)	ERBB2 (2.9)	EYA4 (2.8)	IGF1R (2.7)	ENSG00000254235 (2.7)	TBX2 (2.7)	HOXD10 (2.7)	HOXD1 (2.7)	GLI2 (2.6)	CGNL1 (2.6)	CASZ1 (2.4)	ENSG00000238018 (2.4)	ENSG00000182319 (2.3)	ARL15 (2.3)	ECM1 (2.3)	IGF2-AS (2.3)	TSPAN9 (2.3)	EFNA1 (2.2)	COL2A1 (2.2)	ENSG00000225138 (2.2)	IGF2 (2.1)	HOXD9 (2.1)	MECOM (2.1)	KIAA1614 (2.1)	RAPSN (2.0)	HOXD3 (2.0)	AHRR (2.0)	SALL1 (2.0)	RAI14 (2.0)	ACVR2B (2.0)	PARD3 (2.0)	HORMAD1 (2.0)	ENSG00000203392 (1.9)	GATA4 (1.9)	ENSG00000253426 (1.9)	MYH7B (1.9)	HOXD4 (1.9)	ENSG00000245538 (1.9)	NRG1 (1.9)	LRP2 (1.9)	CA14 (1.9)	RCN2 (1.9)	RERG (1.9)	STC1 (1.8)
MP:0003311	aminoaciduria	1.42e-05	<0.01	SLC7A9 (7.9)	SLC22A2 (7.0)	SLC34A1 (6.8)	PBLD (5.8)	NAT8 (5.6)	ENSG00000204872 (5.4)	UMOD (5.4)	LRP2 (4.9)	SLC6A13 (4.4)	ENSG00000235142 (4.2)	AGMAT (3.9)	XYLB (3.9)	SLC22A7 (3.7)	L2HGDH (3.4)	C9orf71 (3.3)	ALDH2 (3.1)	GSS (3.1)	SLC25A45 (2.9)	TMEM116 (2.8)	PSPH (2.8)	SLC9A3 (2.7)	RBKS (2.7)	CA12 (2.4)	KIAA1614 (2.4)	ENSG00000230288 (2.4)	SLC15A2 (2.3)	WDR72 (2.2)	CYP24A1 (2.2)	DAB2 (2.2)	SLC22A1 (2.1)	DCDC2 (2.0)	PAX8 (2.0)	ENSG00000188242 (1.9)	NDRG1 (1.9)	ALMS1-IT1 (1.9)	TMEM51 (1.8)	GATM (1.8)	SLC47A1 (1.8)	PDILT (1.8)	NR1H3 (1.8)	CHAC1 (1.8)	CASP9 (1.8)	A1CF (1.7)	EPB41L3 (1.7)	ACSM1 (1.7)	ZFP30 (1.7)
MP:0005618	decreased urine potassium level	1.48e-05	<0.01	UMOD (5.8)	CA12 (5.3)	PBLD (4.2)	PAX8 (4.0)	TBX2 (3.9)	HOXD8 (3.7)	SLC34A1 (3.6)	HOXD10 (3.6)	DCDC2 (3.4)	HOXD9 (3.4)	SHH (3.3)	KNG1 (3.3)	SLC22A2 (3.1)	A1CF (2.8)	MECOM (2.8)	ANXA9 (2.8)	SLC7A9 (2.7)	OVOL1 (2.6)	DACH1 (2.6)	NAT8 (2.5)	KCNQ1 (2.4)	SLC9A3 (2.4)	ENSG00000235142 (2.3)	FAM63A (2.3)	HOXD3 (2.2)	ENSG00000175892 (2.2)	ATP1B3 (2.2)	MUC1 (2.1)	KIAA1614 (2.0)	IRX1 (2.0)	NRIP1 (2.0)	FGF5 (2.0)	ENSG00000229589 (1.9)	PPARGC1A (1.9)	HOXD4 (1.9)	MUC20 (1.8)	ILDR1 (1.8)	SLC47A1 (1.8)	AGMAT (1.8)	BAIAP2L2 (1.8)	LRP2 (1.8)	MBD5 (1.7)	STC1 (1.7)	CLDN14 (1.7)	SALL1 (1.7)	TP53INP2 (1.7)
MP:0000280	thin ventricular wall	1.63e-05	<0.01	MYBPC3 (5.4)	PGM5 (4.9)	PGAP3 (4.7)	CDK12 (4.4)	GATA4 (4.3)	PROCR (4.0)	PPP1R3B (3.9)	ERBB2 (3.6)	MED1 (3.6)	GSDMB (3.5)	GRB7 (3.3)	PNMT (3.0)	EFNA1 (2.9)	ENSG00000214293 (2.7)	TRIB1 (2.7)	MECOM (2.7)	EHBP1L1 (2.5)	TCAP (2.5)	ABCC10 (2.4)	MUC20 (2.3)	STC1 (2.3)	MYH7B (2.3)	ACVR2A (2.3)	ENSG00000222043 (2.3)	SMAD7 (2.2)	MED24 (2.2)	PTPN3 (2.1)	PSMD3 (2.0)	CSF3 (2.0)	VEGFA (2.0)	ERBB4 (2.0)	TNRC6B (2.0)	ARNT (1.9)	CASZ1 (1.9)	IDI2-AS1 (1.8)	ADCK3 (1.8)	SMAD3 (1.8)	NFAT5 (1.7)	MYPN (1.7)	IGF1R (1.7)	TBX2 (1.7)	GBAS (1.7)	RERG (1.7)	IGF2 (1.7)	FBXL20 (1.7)	GLI2 (1.6)
MP:0011423	kidney cortex atrophy	1.65e-05	<0.01	SLC7A9 (5.6)	SLC22A2 (5.3)	C9orf71 (5.0)	NAT8 (4.7)	SLC34A1 (4.4)	DCDC2 (3.6)	VEGFA (3.6)	UMOD (3.6)	LRP2 (3.5)	AGMAT (3.4)	ENSG00000204872 (3.2)	PBLD (3.1)	NDRG1 (3.0)	CA12 (2.8)	IGF2 (2.8)	SLC6A13 (2.7)	CDC42EP2 (2.6)	DAB2 (2.6)	MAFF (2.6)	WDR72 (2.5)	SMAD7 (2.5)	SLC12A4 (2.5)	PROCR (2.5)	ENSG00000235142 (2.5)	CYP17A1 (2.5)	MYOC (2.3)	CYP24A1 (2.3)	PAX8 (2.2)	GBAP1 (2.2)	EXOC6 (2.1)	THBS3 (2.1)	CA14 (2.1)	IGF2-AS (2.0)	NRG1 (2.0)	TRIB1 (1.9)	C1orf54 (1.9)	TBX2 (1.9)	SUCLA2-AS1 (1.8)	CSF3 (1.8)	A1CF (1.8)	STC1 (1.7)	ENSG00000226386 (1.7)	ZNF570 (1.7)	ADAMTSL4 (1.7)	SLC47A1 (1.7)	TFDP2 (1.7)
ENSG00000173207	CKS1B PPI subnetwork	1.65e-05	<0.01	ASB8 (3.8)	NUSAP1 (3.5)	TRIB1 (3.3)	JUND (3.3)	FAM122A (3.1)	RPS27L (2.9)	ALMS1P (2.8)	CENPT (2.5)	ETFA (2.5)	TP53INP2 (2.4)	GNAS (2.3)	UBE2D3 (2.3)	TRPC4AP (2.2)	DDB2 (2.2)	SLC22A1 (2.2)	ENSG00000237380 (2.1)	OIP5 (2.1)	SLC22A7 (2.0)	MCL1 (2.0)	SENP2 (1.9)	ENSG00000230102 (1.9)	IGF2 (1.9)	INHBC (1.9)	DNA2 (1.9)	MAFF (1.8)	PSEN2 (1.7)	CLDN14 (1.7)	AS3MT (1.7)	EXOC3 (1.6)	PRKAG2 (1.6)	BRAP (1.6)	LARP4B (1.6)	MYH7B (1.6)	PSMC3 (1.6)	TPCN2 (1.6)	GBAS (1.5)	PPARGC1A (1.5)	PPM1J (1.5)	IGF2-AS (1.5)	ATXN2 (1.4)	CISD2 (1.4)	GGT7 (1.4)	ENSG00000242086 (1.4)	ESRP2 (1.3)	RCN2 (1.3)	RNASEH2C (1.3)
ENSG00000163637	PRICKLE2 PPI subnetwork	1.8e-05	<0.01	SHF (3.3)	CA12 (3.3)	CELSR2 (2.9)	C15orf27 (2.9)	SNX33 (2.7)	KRTCAP2 (2.5)	LRP2 (2.4)	ENSG00000229589 (2.3)	CA14 (2.3)	C19orf40 (2.1)	KIF21B (2.1)	ENSG00000242086 (2.1)	ALMS1 (2.1)	FAM63A (2.1)	ENSG00000254470 (2.0)	ACVR2B (2.0)	DNAJC16 (2.0)	TP53INP2 (1.9)	AMIGO1 (1.9)	FGF5 (1.9)	RNF152 (1.9)	TPPP (1.8)	ILDR1 (1.8)	NCOA6 (1.8)	XYLB (1.7)	C16orf55 (1.7)	NEUROD2 (1.7)	ENSG00000236263 (1.7)	ENSG00000235142 (1.7)	TPRKB (1.7)	IZUMO1 (1.6)	NSD1 (1.6)	ENSG00000229191 (1.6)	GOLGB1 (1.6)	ATXN7L2 (1.6)	STAMBP (1.6)	MAP1LC3A (1.6)	ALMS1P (1.6)	SALL1 (1.6)	MRM1 (1.5)	PHTF2 (1.5)	JUND (1.4)	ZNF570 (1.4)	ZNF513 (1.4)	FNDC4 (1.4)	ZNF512 (1.4)
GO:0001822	kidney development	1.9e-05	<0.01	DCDC2 (5.6)	HOXD10 (4.7)	HOXD9 (4.2)	HOXD4 (3.4)	TBX2 (3.4)	UMOD (3.3)	HOXD8 (3.3)	DACH1 (3.3)	ENSG00000225138 (3.2)	IGF2-AS (3.2)	ENSG00000229589 (3.1)	IRX1 (3.0)	HOXD3 (3.0)	SLC22A2 (3.0)	PAX8 (2.9)	EYA4 (2.8)	SLC34A1 (2.7)	PTPN3 (2.7)	SALL1 (2.5)	SLC9A3 (2.5)	ENSG00000188242 (2.5)	C15orf27 (2.5)	NAT8 (2.3)	LRP2 (2.3)	ENSG00000175892 (2.3)	PARD3 (2.2)	ASTN2 (2.2)	CA12 (2.2)	IGF2 (2.2)	CCDC121 (2.1)	SHH (2.1)	SLC6A13 (2.1)	ISL2 (2.1)	ACVR2B (2.1)	FAM122A (2.0)	ZBTB46 (2.0)	COL2A1 (2.0)	EAF2 (1.9)	ILDR1 (1.9)	OVOL1 (1.8)	GRB7 (1.8)	ARL15 (1.8)	RAPSN (1.8)	ENSG00000235142 (1.8)	CYP24A1 (1.8)	APH1B (1.8)
MP:0000194	hypercalcemia	1.95e-05	<0.01	UMOD (11.4)	SLC34A1 (10.8)	SLC22A2 (8.1)	KNG1 (5.9)	SLC7A9 (5.2)	NAT8 (4.7)	SLC22A7 (4.4)	ENSG00000204872 (4.2)	GATM (3.8)	AGMAT (3.6)	TMEM116 (3.5)	CYP24A1 (3.4)	SLC9A3 (3.4)	ILDR1 (3.2)	IRX1 (2.9)	CGNL1 (2.9)	CYP17A1 (2.9)	HOXD10 (2.9)	SLC6A13 (2.7)	DCDC2 (2.7)	ENSG00000188242 (2.6)	PBLD (2.6)	LRP2 (2.6)	SLC47A1 (2.4)	SLC9B2 (2.4)	XYLB (2.3)	CA12 (2.3)	DGKG (2.3)	FAM167A (2.2)	DNER (2.2)	CLDN14 (2.2)	HMGCLL1 (2.1)	WDR72 (2.0)	WDR87 (2.0)	C9orf71 (2.0)	SLC15A2 (1.9)	SUCLA2-AS1 (1.8)	C12orf47 (1.8)	HOXD4 (1.8)	SYPL2 (1.7)	MUC1 (1.7)	SLC22A1 (1.7)	KIAA1614 (1.7)	GSS (1.6)	DNAJC16 (1.6)	FAM122A (1.6)
GO:0009991	response to extracellular stimulus	2.08e-05	<0.01	ZNF713 (3.5)	CHAC1 (3.1)	HORMAD1 (2.9)	SLC28A2 (2.9)	WDR72 (2.8)	GRB10 (2.8)	ENSG00000204872 (2.7)	DHRS11 (2.6)	SLC7A9 (2.5)	KIAA1683 (2.4)	NQO1 (2.4)	C1orf51 (2.3)	TCEA3 (2.3)	A1CF (2.3)	AHRR (2.2)	AGMAT (2.2)	CPS1 (2.1)	NDRG1 (2.1)	ACSS2 (2.1)	VEGFA (2.0)	ALDH2 (2.0)	NFE2L2 (1.9)	ADAMTSL4 (1.9)	PBLD (1.9)	MAP1LC3A (1.9)	ACAD10 (1.9)	L2HGDH (1.8)	CNNM2 (1.8)	CLDN14 (1.8)	LHPP (1.8)	KRTCAP3 (1.8)	IGF2-AS (1.8)	ENSG00000187446 (1.8)	MAFF (1.7)	IDI2 (1.7)	DNM1P35 (1.7)	C9orf71 (1.7)	SLC6A13 (1.7)	RNF152 (1.6)	DCDC5 (1.6)	IRX1 (1.6)	STC1 (1.6)	ECM1 (1.6)	CYP24A1 (1.6)	ATXN7L2 (1.5)	SUCLA2-AS1 (1.5)
MP:0003215	renal interstitial fibrosis	2.14e-05	<0.01	UMOD (5.6)	DCDC2 (4.3)	SLC34A1 (4.0)	SLC22A2 (4.0)	NAT8 (3.6)	SLC12A4 (3.6)	LRP2 (3.4)	PROCR (3.4)	CYP24A1 (3.4)	RERG (3.4)	PAX8 (2.9)	VEGFA (2.8)	SLC39A13 (2.8)	RASIP1 (2.8)	CDC42EP2 (2.7)	MANBA (2.7)	IZUMO1 (2.7)	PBLD (2.7)	SLC47A1 (2.7)	HOXD9 (2.6)	HOXD3 (2.5)	LCAT (2.5)	SLC22A7 (2.4)	AGMAT (2.4)	HOXD10 (2.4)	CDK10 (2.3)	HOXD8 (2.3)	XYLB (2.3)	CYP17A1 (2.3)	PSKH1 (2.2)	BRE (2.2)	SLC7A9 (2.1)	HOXD4 (2.0)	TSPAN9 (1.9)	DUS2L (1.9)	STC1 (1.8)	MAMSTR (1.8)	KNG1 (1.8)	EAF2 (1.8)	RAI14 (1.8)	SQRDL (1.8)	ECM1 (1.8)	IGF2 (1.8)	SLC6A13 (1.8)	KIAA1614 (1.7)	MUC1 (1.7)
ENSG00000084676	NCOA1 PPI subnetwork	2.15e-05	<0.01	CDK12 (4.8)	JUND (4.8)	TRIB1 (4.8)	PGAP3 (4.8)	MED1 (4.6)	ERBB2 (4.4)	GRB7 (4.2)	TNRC6B (4.0)	A1CF (3.9)	ARNT (3.1)	FBXL20 (3.0)	MCL1 (3.0)	GSDMB (3.0)	TP53INP2 (2.9)	CGNL1 (2.9)	PIK3R1 (2.8)	ATXN2 (2.8)	CASZ1 (2.8)	RPRD2 (2.7)	NCOA6 (2.7)	GATA4 (2.7)	SMAD7 (2.6)	C12orf51 (2.5)	VEGFA (2.4)	ZNF585A (2.4)	KDM5A (2.4)	MED24 (2.3)	ENSG00000214293 (2.3)	EYA4 (2.3)	MECOM (2.3)	PARD3 (2.2)	MBD5 (2.1)	NSD1 (2.1)	TBX2 (2.1)	TFEB (2.0)	CELF1 (2.0)	UBE2D3 (2.0)	PNMT (2.0)	ZNF641 (1.9)	MIEN1 (1.9)	MAFF (1.9)	SMAD3 (1.9)	ENSG00000242086 (1.9)	SIN3A (1.9)	SNX33 (1.8)	ZNF513 (1.8)
GO:0048545	response to steroid hormone stimulus	2.15e-05	<0.01	PNMT (3.1)	A1CF (3.0)	SLC28A2 (2.4)	MUC1 (2.4)	ECM1 (2.4)	GCKR (2.3)	DHRS11 (2.2)	L2HGDH (2.2)	ZNF713 (2.1)	FUT2 (2.1)	PIGW (2.0)	TCEA3 (2.0)	PBLD (2.0)	VEGFA (2.0)	AGMAT (2.0)	TBX2 (2.0)	IDI2 (1.8)	MAFF (1.8)	CHAC1 (1.7)	GATA4 (1.7)	MCL1 (1.7)	INHBC (1.7)	CPS1 (1.7)	NFE2L2 (1.7)	TP53INP2 (1.7)	DAB2 (1.6)	SLC22A1 (1.6)	NRG4 (1.6)	ATXN7L2 (1.6)	ENSG00000229589 (1.6)	DCDC5 (1.6)	SLC7A9 (1.5)	LHX3 (1.5)	SHROOM3 (1.5)	FNDC4 (1.5)	KNG1 (1.5)	MECOM (1.5)	EFNA1 (1.5)	ENSG00000245538 (1.5)	PPP1R3B (1.5)	PPM1J (1.4)	SLC22A7 (1.4)	SMAD7 (1.4)	ERBB4 (1.4)	TRIB1 (1.4)	JUND (1.4)
MP:0011346	renal tubule atrophy	2.24e-05	<0.01	UMOD (5.0)	SLC34A1 (4.8)	CYP24A1 (4.1)	SLC7A9 (4.1)	SLC47A1 (3.7)	SLC22A2 (3.6)	WDR72 (3.5)	SLC22A7 (3.4)	AGMAT (3.4)	ENSG00000204872 (3.2)	MANBA (3.2)	NAT8 (3.1)	CYP17A1 (3.0)	VEGFA (3.0)	C9orf71 (2.8)	PBLD (2.6)	CPS1 (2.6)	PPARGC1A (2.5)	LRP2 (2.5)	EXOC6 (2.5)	KNG1 (2.4)	KIAA1614 (2.4)	ZNF641 (2.3)	SLC15A2 (2.3)	RERG (2.2)	DUS2L (2.2)	TBX2 (2.2)	SLC6A13 (2.1)	PIP5K1B (2.1)	STC1 (2.1)	MFSD6 (2.1)	SLC12A4 (2.0)	DCDC2 (1.9)	ADAMTSL4 (1.8)	EAF2 (1.8)	ECM1 (1.8)	SLC39A13 (1.8)	DNER (1.7)	ENSG00000229589 (1.7)	SLC25A45 (1.7)	HORMAD1 (1.7)	LCAT (1.6)	CERS2 (1.6)	CDK10 (1.6)	CTSK (1.6)	XYLB (1.6)
ENSG00000124151	NCOA3 PPI subnetwork	2.3e-05	<0.01	TNRC6B (4.7)	MED1 (3.5)	TRIB1 (3.5)	FBXL20 (3.3)	JUND (3.2)	PSKH1 (2.8)	ETV5 (2.8)	GCKR (2.7)	PARD3 (2.7)	SALL1 (2.5)	NCOA6 (2.5)	CGNL1 (2.5)	CDK12 (2.5)	PIK3R1 (2.4)	SMAD7 (2.4)	GLI2 (2.4)	PGAP3 (2.4)	SH2B3 (2.4)	SOS2 (2.4)	ZNF713 (2.2)	KDM5A (2.2)	VEGFA (2.2)	MKL1 (2.1)	FAM53B (2.1)	SMAD3 (2.0)	ATXN2 (2.0)	C12orf51 (2.0)	RGS12 (1.9)	ANXA9 (1.9)	NFATC1 (1.8)	TBX2 (1.8)	ZNF793 (1.8)	CDC14A (1.8)	FBXL17 (1.8)	IGF1R (1.7)	CELA2B (1.7)	SNX33 (1.7)	SIN3A (1.7)	A1CF (1.7)	ZNF512 (1.7)	GRB7 (1.6)	SLC22A1 (1.6)	DIP2C (1.6)	BAIAP2L2 (1.6)	ZNF585A (1.6)	MFSD6 (1.6)
GO:0001655	urogenital system development	2.35e-05	<0.01	HOXD10 (5.3)	DCDC2 (5.1)	HOXD9 (4.6)	DACH1 (3.4)	EYA4 (3.4)	HOXD8 (3.3)	TBX2 (3.2)	IGF2-AS (3.2)	HOXD4 (3.1)	SLC22A2 (3.0)	ENSG00000225138 (3.0)	IRX1 (3.0)	UMOD (3.0)	SLC34A1 (2.8)	ILDR1 (2.8)	SALL1 (2.7)	SHH (2.7)	ENSG00000229589 (2.5)	AHRR (2.5)	EAF2 (2.4)	ISL2 (2.4)	HOXD3 (2.4)	LRP2 (2.4)	FAM122A (2.3)	PARD3 (2.3)	NAT8 (2.2)	SLC15A2 (2.2)	IGF2 (2.1)	MECOM (2.1)	ASTN2 (2.1)	CNNM2 (2.1)	ERBB2 (2.0)	PAX8 (2.0)	PTPN3 (2.0)	CA12 (2.0)	ENSG00000175892 (2.0)	GLI2 (2.0)	ACVR2B (1.9)	ENSG00000245538 (1.9)	C15orf27 (1.9)	CASZ1 (1.9)	NRIP1 (1.9)	STC1 (1.8)	GRB7 (1.8)	ARL15 (1.8)	OVOL1 (1.8)
MP:0002752	abnormal somatic nervous system morphology	2.37e-05	<0.01	HOXD3 (7.4)	HOXD1 (5.0)	HOXD8 (5.0)	PAX8 (4.3)	CHAC1 (4.0)	HOXD4 (3.6)	ISL2 (3.5)	NEUROD2 (3.4)	C1orf51 (3.3)	HOXD9 (3.2)	MECOM (3.1)	ENSG00000188242 (3.0)	WDR72 (3.0)	STC1 (2.8)	MAFF (2.8)	SALL1 (2.7)	ENSG00000237380 (2.5)	SHROOM3 (2.4)	GLI2 (2.4)	DACH1 (2.4)	CELSR2 (2.3)	TBX2 (2.3)	IRX1 (2.3)	DIP2C (2.2)	ENSG00000175892 (2.2)	OVOL1 (2.2)	ENSG00000225138 (2.1)	IGF2-AS (2.0)	ENSG00000229481 (1.9)	NRG4 (1.9)	TRIB1 (1.9)	PLA2G15 (1.8)	KAAG1 (1.8)	ZNF318 (1.8)	ENSG00000257839 (1.8)	PSPH (1.8)	ENSG00000254235 (1.7)	ENSG00000257955 (1.7)	METTL10 (1.7)	SLC9B1 (1.7)	DPEP2 (1.6)	SLC39A13 (1.6)	TIGD3 (1.6)	ETV5 (1.6)	EPB41L3 (1.6)	ZNF513 (1.6)
ENSG00000100393	EP300 PPI subnetwork	2.44e-05	<0.01	TRIB1 (4.5)	JUND (3.7)	R3HDM2 (3.4)	MAFF (3.2)	HOXD3 (3.1)	MCL1 (3.0)	NFE2L2 (3.0)	HOXD8 (2.9)	GNAS (2.9)	NRIP1 (2.8)	NCOA6 (2.8)	NFATC1 (2.8)	RELA (2.8)	SIN3A (2.7)	MFHAS1 (2.7)	CASZ1 (2.6)	ARNT (2.6)	HOXD9 (2.6)	DPF2 (2.5)	ERBB2 (2.4)	ENSG00000257839 (2.4)	TNRC6B (2.3)	ATXN2 (2.3)	CELF1 (2.3)	RPRD2 (2.2)	PIK3R1 (2.2)	IGF1R (2.2)	NFATC3 (2.2)	INO80 (2.1)	SMAD7 (2.1)	MED1 (2.1)	NFAT5 (2.1)	ZNF641 (2.1)	NSD1 (2.1)	RTF1 (2.1)	SMAD3 (2.0)	SNX33 (1.9)	ETV5 (1.9)	PGAP3 (1.9)	HNRNPR (1.9)	BCAS3 (1.8)	KAT5 (1.8)	DACH1 (1.8)	SENP1 (1.8)	GSDMB (1.8)	SNUPN (1.8)
REACTOME_GLUCOSE_METABOLISM	REACTOME_GLUCOSE_METABOLISM	2.45e-05	<0.01	PFKM (5.5)	VEGFA (5.4)	NDRG1 (5.2)	PPP1R3B (4.9)	SYPL2 (4.4)	C1orf51 (4.3)	CACNA1S (4.0)	MYPN (4.0)	SUCLA2 (3.3)	ACSS2 (3.2)	STC1 (3.1)	MTCH2 (3.1)	TRIM54 (3.1)	CA14 (3.0)	PPARGC1A (3.0)	IDI2-AS1 (2.9)	TCAP (2.9)	SORT1 (2.6)	ARG1 (2.4)	ASB8 (2.4)	DHRS11 (2.4)	C9 (2.3)	ENSG00000187446 (2.1)	GBAS (2.1)	ADCK3 (2.1)	KNG1 (2.0)	GSS (2.0)	NRG4 (2.0)	L2HGDH (2.0)	WWP2 (1.9)	SLC22A1 (1.9)	ALDH2 (1.8)	SNX17 (1.8)	FBXL17 (1.8)	CHAC1 (1.8)	MYOC (1.7)	SLC22A7 (1.7)	F12 (1.7)	LHPP (1.7)	LHX3 (1.6)	ADAMTSL4 (1.6)	ENSG00000257839 (1.6)	WDR87 (1.6)	ENSG00000226363 (1.6)	PPM1B (1.6)	DCDC5 (1.5)
GO:0005355	glucose transmembrane transporter activity	2.47e-05	<0.01	SLC7A9 (6.0)	ENSG00000204872 (5.8)	SLC34A1 (4.5)	AGMAT (3.6)	ENSG00000230288 (3.6)	NAT8 (3.4)	C12orf68 (3.3)	SLC22A2 (3.2)	SLC28A2 (2.9)	SUCLA2-AS1 (2.8)	C9orf71 (2.6)	CYP24A1 (2.6)	TMEM51 (2.5)	RNF152 (2.1)	GGT7 (2.1)	TRIM46 (2.1)	TSPAN9 (2.0)	TRIM32 (2.0)	MUC20 (2.0)	VEGFA (1.9)	NDRG1 (1.9)	PPM1J (1.8)	SLC6A13 (1.8)	SLC22A7 (1.8)	CNNM2 (1.7)	PDILT (1.7)	TFDP2 (1.7)	RBKS (1.7)	MAF (1.6)	IDI2 (1.6)	DPEP3 (1.6)	SLC47A1 (1.6)	PIP5K1B (1.5)	ENSG00000203392 (1.5)	ZNF641 (1.5)	EXOC6 (1.5)	UMOD (1.5)	IFT172 (1.5)	KIAA1683 (1.5)	CA14 (1.5)	RCN2 (1.5)	LRP2 (1.4)	PBLD (1.4)	ARG1 (1.4)	ZNF585B (1.4)	EXOG (1.4)
MP:0001426	polydipsia	2.59e-05	<0.01	UMOD (12.2)	SLC34A1 (7.6)	SLC22A2 (6.0)	KNG1 (5.7)	CELA2B (5.0)	NAT8 (4.1)	PBLD (4.0)	SLC47A1 (3.7)	ENSG00000235142 (3.5)	SLC7A9 (3.4)	HOXD9 (3.3)	CNNM2 (3.1)	AGMAT (3.0)	CYP24A1 (3.0)	DCDC2 (3.0)	SLC22A7 (2.8)	IRX1 (2.8)	SLC15A2 (2.8)	CTRL (2.7)	CLDN14 (2.7)	MECOM (2.7)	MUC1 (2.7)	HOXD10 (2.7)	EYA4 (2.6)	ENSG00000204872 (2.5)	ARL15 (2.4)	HOXD8 (2.4)	ERP29 (2.3)	CYP17A1 (2.2)	PPARGC1A (2.2)	SLC9A3 (2.2)	APH1B (2.2)	PIGU (2.2)	MUC4 (2.1)	ENSG00000188242 (2.1)	KCNQ1 (2.1)	HOXD3 (2.0)	TP53INP2 (2.0)	C12orf47 (1.9)	SLC6A13 (1.9)	SORT1 (1.9)	PLA2G15 (1.9)	GATM (1.8)	ENSG00000229191 (1.8)	TBX2 (1.7)	ODF3L1 (1.7)
ENSG00000140396	NCOA2 PPI subnetwork	2.76e-05	<0.01	PIK3R1 (4.3)	NSD1 (3.5)	TNRC6B (3.4)	TRIB1 (3.3)	JUND (3.3)	SMAD7 (3.3)	R3HDM2 (3.1)	NRIP1 (2.7)	ARNT (2.7)	NFAT5 (2.7)	MED1 (2.7)	ENSA (2.6)	ENSG00000242086 (2.6)	WWP2 (2.5)	A1CF (2.5)	RPRD2 (2.5)	DCAF12 (2.5)	EYA4 (2.4)	KDM5A (2.4)	NCOA6 (2.3)	AHRR (2.2)	PRRC2C (2.2)	ZFHX3 (2.2)	BCAS3 (2.2)	TBX2 (2.2)	ZNF641 (2.2)	IDI2 (2.1)	MAF (2.1)	STC1 (2.1)	KIAA1683 (2.0)	MCL1 (2.0)	GLI2 (2.0)	PGAP3 (1.8)	ARL15 (1.8)	FUT2 (1.7)	CDK12 (1.7)	ERBB2 (1.7)	C1orf51 (1.7)	GSDMB (1.7)	MYH7B (1.6)	APH1B (1.6)	OVOL1 (1.6)	TFEB (1.6)	GRB7 (1.6)	FAM122A (1.6)	UBE2D3 (1.6)
ENSG00000100815	TRIP11 PPI subnetwork	2.78e-05	<0.01	MUC20 (3.3)	PTPN11 (3.2)	ANXA9 (3.1)	PLEKHM2 (2.9)	CDK10 (2.8)	SIPA1L3 (2.8)	SHROOM3 (2.7)	GOLGB1 (2.7)	NSD1 (2.6)	ERBB2 (2.6)	ESRP2 (2.5)	NCOA6 (2.4)	RPRD2 (2.4)	ENSG00000231064 (2.4)	DNM1P35 (2.4)	ITCH (2.3)	C12orf51 (2.3)	GATA4 (2.3)	FAM63A (2.2)	SNX33 (2.2)	TP53INP2 (2.2)	RGS12 (2.2)	LARP4B (2.2)	ZFHX3 (2.1)	LRP2 (2.1)	ITSN1 (2.1)	CASZ1 (2.1)	FAM167A (2.0)	IGF1R (2.0)	CGNL1 (2.0)	JUND (2.0)	RPS27L (2.0)	SPTBN1 (1.9)	GRB7 (1.9)	PPM1B (1.9)	MED24 (1.9)	ATXN7L2 (1.9)	SENP2 (1.9)	PARD3 (1.8)	TNRC6B (1.8)	PAX8 (1.8)	RTF1 (1.8)	CELSR2 (1.8)	NT5C2 (1.8)	TPCN2 (1.7)	PSEN2 (1.7)
ENSG00000078900	TP73 PPI subnetwork	2.88e-05	<0.01	ATXN2 (3.9)	RPS27L (3.6)	NCOA6 (3.3)	C12orf51 (3.2)	NSD1 (3.2)	INO80 (3.2)	PTPN9 (3.1)	TRIP12 (3.0)	SOS2 (2.9)	NFE2L2 (2.7)	SIN3A (2.7)	RAI14 (2.6)	FAM122A (2.6)	MAPKAPK5 (2.5)	SNUPN (2.5)	CGNL1 (2.5)	RTF1 (2.4)	PARD3 (2.4)	CELF1 (2.4)	PTPN11 (2.4)	ZFP30 (2.4)	ENSG00000236741 (2.3)	ZNF713 (2.3)	SPTBN1 (2.3)	R3HDM2 (2.3)	SNX33 (2.2)	ARNT (2.1)	SENP1 (2.1)	KDM5A (2.1)	ENSG00000230102 (2.1)	MKL1 (2.0)	FNBP4 (2.0)	C8orf12 (2.0)	ADAM1 (2.0)	NFATC3 (2.0)	ALMS1P (2.0)	PIK3R1 (1.9)	DGKH (1.9)	NAA25 (1.9)	RPRD2 (1.9)	CDC14A (1.9)	UBE2Q2 (1.9)	ZBTB46 (1.8)	ZNF641 (1.8)	RGS12 (1.8)	METTL10 (1.8)
GO:0016324	apical plasma membrane	2.94e-05	<0.01	SLC7A9 (7.5)	SLC34A1 (7.0)	ENSG00000204872 (6.4)	UMOD (6.0)	SLC22A2 (5.5)	SLC15A2 (5.0)	PBLD (4.7)	MUC20 (4.4)	NAT8 (3.9)	CYP24A1 (3.9)	SLC28A2 (3.9)	ENSG00000188242 (3.8)	LRP2 (3.6)	MUC1 (3.5)	MUC4 (3.3)	ILDR1 (3.3)	PDILT (3.2)	TMEM116 (3.1)	CA12 (3.0)	SLC6A13 (2.9)	SLC9A3 (2.9)	KCNQ1 (2.8)	TBX2 (2.7)	PAX8 (2.6)	C9orf71 (2.5)	SLC22A7 (2.4)	SLC47A1 (2.4)	FUT2 (2.4)	GRB7 (2.3)	KNG1 (2.3)	CGNL1 (2.3)	TMEM51 (2.2)	XYLB (2.2)	RNF152 (2.2)	DCDC2 (2.1)	SORT1 (2.1)	MECOM (2.1)	HOXD10 (2.1)	NDRG1 (2.1)	IRX1 (2.1)	GATM (2.1)	CERS2 (2.1)	A1CF (2.1)	HOXD9 (1.8)	CA14 (1.8)	AGMAT (1.8)
MP:0001303	abnormal lens morphology	2.95e-05	<0.01	IGF2-AS (3.6)	CA14 (3.0)	ACVR2A (2.8)	KIAA1614 (2.6)	LRP2 (2.4)	RAI14 (2.4)	ENSG00000257955 (2.4)	SLC6A13 (2.3)	IZUMO1 (2.3)	GSS (2.3)	ENSG00000255120 (2.1)	MAF (2.1)	RAPSN (2.1)	C9orf71 (2.0)	RSBN1L (2.0)	ATP1B3 (2.0)	ENSG00000204872 (2.0)	SLC9A3 (2.0)	BAIAP2L2 (2.0)	ENSG00000253426 (1.9)	HOXD4 (1.9)	IGF1R (1.9)	HOXD10 (1.9)	ZGPAT (1.9)	ZNF540 (1.8)	DCDC5 (1.7)	DAB2 (1.7)	SIPA1L3 (1.6)	ADAMTSL4 (1.6)	ACVR2B (1.6)	SLC34A1 (1.6)	PAX8 (1.6)	ZFHX3 (1.6)	ENSG00000259450 (1.6)	ATXN2 (1.6)	KAAG1 (1.6)	ENSG00000180458 (1.6)	EPB41L3 (1.5)	NDRG1 (1.5)	ENSG00000226363 (1.5)	ENSG00000203392 (1.5)	ENSG00000224189 (1.5)	SLC39A13 (1.5)	ENSG00000237380 (1.5)	LHX3 (1.5)	MUC4 (1.4)
GO:0005912	adherens junction	2.97e-05	<0.01	RAI14 (4.3)	TSPAN9 (4.1)	ERBB2 (3.8)	SHROOM3 (3.5)	SPTBN1 (3.4)	PARD3 (3.4)	PRKAG2 (3.2)	PTPN12 (3.1)	MYBPC3 (3.1)	SLC12A4 (3.0)	RASIP1 (2.9)	ENSG00000182319 (2.9)	EFNA1 (2.8)	CGNL1 (2.7)	FAM167A (2.7)	MKL1 (2.6)	ESRP2 (2.6)	MAP3K11 (2.5)	SLC39A13 (2.3)	ENSG00000238018 (2.1)	TMEM51 (2.1)	RNF152 (2.1)	ENSG00000204872 (2.0)	SMAD7 (2.0)	ENSG00000226386 (2.0)	IGF1R (2.0)	LRP2 (1.9)	TRIM54 (1.9)	TCAP (1.9)	NRG1 (1.9)	ZNF641 (1.8)	GRB7 (1.8)	PAX8 (1.7)	PGAP3 (1.7)	EHBP1L1 (1.7)	MYH7B (1.7)	ECM1 (1.7)	PGM5 (1.7)	A1CF (1.7)	GOLGB1 (1.6)	DGKH (1.6)	C10orf26 (1.6)	VEGFA (1.6)	MYPN (1.6)	IFT172 (1.6)	NRIP1 (1.5)
GO:0034637	cellular carbohydrate biosynthetic process	3.22e-05	<0.01	PPP1R3B (3.7)	MRS2 (3.1)	ACSS2 (3.0)	FBXL17 (2.9)	IDI2 (2.8)	SORT1 (2.7)	ENSG00000187446 (2.7)	ENSG00000232564 (2.6)	ENSG00000254235 (2.6)	SYPL2 (2.6)	ENSG00000247556 (2.5)	VEGFA (2.5)	TCEA3 (2.4)	ADCK3 (2.4)	L2HGDH (2.3)	WDR87 (2.2)	TP53INP2 (2.2)	NDRG1 (2.2)	SGSM3 (2.1)	DHRS11 (2.0)	EDEM2 (1.9)	PSKH1 (1.9)	CASP9 (1.9)	ZNF383 (1.9)	MUC4 (1.9)	NUDT19 (1.9)	PPM1B (1.9)	LCAT (1.8)	SUCLA2 (1.8)	NRG4 (1.8)	HMGCLL1 (1.8)	MYOC (1.8)	ADAMTSL4 (1.8)	ITSN1 (1.8)	ASB8 (1.8)	MTCH2 (1.8)	SLC22A1 (1.8)	BRE (1.7)	PHTF2 (1.7)	ZNF713 (1.7)	NUDT15 (1.7)	SLC50A1 (1.6)	STAMBP (1.6)	BAIAP2L2 (1.5)	NRBP1 (1.5)	MAN2C1 (1.5)
MP:0006316	increased urine sodium level	3.32e-05	<0.01	UMOD (8.0)	SLC34A1 (7.7)	SLC22A2 (6.0)	KNG1 (5.2)	SLC7A9 (4.9)	IRX1 (4.8)	MUC1 (4.7)	KCNQ1 (4.6)	ILDR1 (4.5)	NAT8 (4.4)	MUC4 (3.8)	DCDC2 (3.7)	CA12 (3.6)	PPP1R1B (3.3)	LRP2 (3.2)	PBLD (3.1)	AGMAT (3.0)	PAX8 (2.9)	SLC22A7 (2.9)	SLC47A1 (2.7)	CLDN14 (2.7)	DNER (2.6)	MUC20 (2.5)	ENSG00000204872 (2.5)	SLC9A3 (2.4)	FUT2 (2.3)	SLC6A13 (2.3)	MECOM (2.3)	SLC15A2 (2.3)	GSS (2.2)	XYLB (2.1)	TMEM116 (2.1)	CYP24A1 (2.0)	KRTCAP3 (2.0)	ARL15 (1.9)	PPARGC1A (1.9)	C9orf71 (1.9)	TRIB1 (1.8)	ENSG00000188242 (1.8)	IZUMO1 (1.8)	ESRP2 (1.8)	NT5C2 (1.8)	ACSS2 (1.7)	HOXD10 (1.7)	CGNL1 (1.6)	HORMAD1 (1.6)
MP:0000596	abnormal liver development	3.51e-05	<0.01	DCDC2 (4.8)	HOXD3 (3.9)	HOXD4 (3.7)	TRIB1 (3.6)	ENSG00000235142 (3.3)	MCL1 (3.3)	HOXD9 (3.1)	JUND (2.9)	GATA4 (2.9)	CDC42EP2 (2.8)	CDK12 (2.8)	GRB10 (2.8)	PTPN12 (2.8)	RAI14 (2.7)	MAFF (2.5)	APH1A (2.4)	GRB7 (2.4)	HOXD8 (2.4)	ERBB2 (2.3)	PROCR (2.3)	NSD1 (2.3)	MAPKAPK5 (2.3)	MED24 (2.3)	RPRD2 (2.2)	RUFY2 (2.2)	TNRC6B (2.2)	ACVR2A (2.2)	FBXL20 (2.2)	ARNT (2.2)	MFHAS1 (2.2)	NFATC3 (2.1)	ZBTB46 (2.1)	PAX8 (2.1)	KIAA1683 (2.1)	PRRC2C (2.1)	NRIP1 (2.1)	SPTBN1 (2.1)	ENSG00000232564 (2.0)	CLDN14 (2.0)	ENSG00000224189 (2.0)	SCARB2 (2.0)	HNRNPH3 (2.0)	WDR72 (1.9)	DACH1 (1.9)	HOXD1 (1.9)	SLC25A45 (1.8)
MP:0011085	complete postnatal lethality	3.56e-05	<0.01	ERBB4 (3.6)	IRX1 (3.6)	UMOD (3.3)	STMN3 (3.0)	DNER (2.8)	GNAS (2.8)	CYP24A1 (2.7)	PBLD (2.7)	C12orf68 (2.5)	CELSR2 (2.5)	CNNM2 (2.4)	SALL1 (2.4)	KNG1 (2.3)	RNF152 (2.3)	SLC34A1 (2.2)	HOXD10 (2.1)	PIK3R1 (2.1)	SLC7A9 (2.1)	LRP2 (2.1)	NFAT5 (2.1)	DCDC2 (2.1)	IGF1R (2.1)	AHRR (2.0)	NDRG1 (2.0)	IGF2 (2.0)	ATP1B3 (1.9)	HMGCLL1 (1.9)	MAF (1.9)	ASTN2 (1.9)	DCDC5 (1.9)	PGM5 (1.9)	MUC4 (1.8)	MECOM (1.8)	CA14 (1.8)	SLC22A2 (1.8)	ALMS1-IT1 (1.8)	GGT7 (1.8)	ESRP2 (1.7)	LCAT (1.7)	COL2A1 (1.7)	GATM (1.7)	TNRC6B (1.7)	PTPN3 (1.7)	EFNA1 (1.7)	GLI2 (1.6)	CSPG4 (1.6)
GO:0009968	negative regulation of signal transduction	3.57e-05	<0.01	ETV5 (4.2)	PTPN9 (2.8)	R3HDM2 (2.7)	PIK3R1 (2.7)	TBX2 (2.6)	ARL15 (2.5)	TRIB1 (2.4)	SMAD7 (2.3)	FGF5 (2.3)	MAFF (2.3)	ENSG00000250009 (2.2)	ECM1 (2.2)	ENSG00000253887 (2.2)	NFAT5 (2.1)	SHROOM3 (2.1)	PTPN12 (2.1)	JUND (2.1)	ATXN2 (2.0)	MCL1 (1.9)	PARD3 (1.9)	GLI2 (1.9)	FBXL17 (1.9)	C17orf82 (1.8)	TNRC6B (1.8)	ZNF569 (1.8)	MYOC (1.7)	IRX1 (1.7)	SHF (1.7)	IGF2 (1.7)	RAI14 (1.7)	ENSG00000238018 (1.7)	ADAMTSL4 (1.7)	TRIM32 (1.7)	MAP3K11 (1.6)	SH2B3 (1.6)	FBXL20 (1.6)	CTSK (1.6)	EPB41L3 (1.6)	GNAS (1.5)	ENSG00000182319 (1.5)	NFE2L2 (1.5)	GATA4 (1.5)	SLC2A4RG (1.5)	ENSG00000251292 (1.5)	COL2A1 (1.5)	STC1 (1.5)
MP:0002988	decreased urine osmolality	3.67e-05	<0.01	UMOD (12.2)	SLC34A1 (8.9)	SLC22A2 (7.7)	SLC7A9 (5.6)	KNG1 (5.4)	NAT8 (5.3)	CYP24A1 (4.2)	DCDC2 (3.7)	MECOM (3.6)	SLC6A13 (3.5)	SLC15A2 (3.5)	IRX1 (3.4)	AGMAT (3.4)	PBLD (3.3)	SLC47A1 (3.2)	KCNQ1 (3.2)	MUC1 (3.1)	SLC9A3 (3.0)	ENSG00000204872 (3.0)	CA12 (2.9)	CGNL1 (2.8)	SLC22A7 (2.8)	LRP2 (2.4)	GATM (2.4)	HOXD10 (2.3)	EYA4 (2.3)	CHST9-AS1 (2.3)	DACH1 (2.2)	SLC25A45 (2.2)	HOXD9 (2.2)	CLDN14 (2.1)	PAX8 (2.1)	NDRG1 (2.0)	DAB2 (2.0)	PROCR (2.0)	TBX2 (1.9)	HOXD8 (1.9)	MUC20 (1.8)	XYLB (1.8)	PPARGC1A (1.8)	ILDR1 (1.8)	ERBB4 (1.8)	EAF2 (1.7)	ODF3L1 (1.7)	C1orf54 (1.7)	DNM1P35 (1.7)
MP:0003402	decreased liver weight	3.76e-05	<0.01	CTRL (9.8)	CELA2B (8.2)	HMGCLL1 (4.7)	TCEA3 (3.6)	ENSG00000235142 (3.5)	NQO1 (3.2)	ACSS2 (2.9)	RERG (2.6)	PBLD (2.6)	JUND (2.5)	RAPSN (2.4)	STC1 (2.3)	GNAS (2.3)	LCAT (2.2)	ODF3L1 (2.2)	RPS27L (2.1)	MECOM (2.0)	L2HGDH (2.0)	GSS (2.0)	ENSG00000229589 (2.0)	A1CF (2.0)	EFNA1 (2.0)	NT5C2 (1.9)	ACVR2A (1.9)	FAM63A (1.8)	KBTBD4 (1.8)	SMAD3 (1.8)	C17orf82 (1.8)	CDC42EP2 (1.8)	PIK3R1 (1.8)	FBXO22 (1.8)	MYH7B (1.7)	SLC47A1 (1.7)	ZNF793 (1.7)	APH1A (1.7)	DDB2 (1.7)	ATXN7L2 (1.6)	NAT8 (1.6)	LHX3 (1.6)	CACNA1S (1.6)	TRPC4AP (1.6)	SPTBN1 (1.5)	PFKM (1.5)	INHBC (1.5)	THADA (1.5)	AHRR (1.5)
GO:0021675	nerve development	3.87e-05	<0.01	HOXD1 (7.0)	HOXD8 (5.1)	ISL2 (4.3)	HOXD4 (4.1)	ENSG00000224189 (4.0)	ENSG00000237380 (4.0)	ENSG00000257955 (3.8)	HOXD3 (3.6)	ENSG00000226363 (3.4)	ENSG00000175892 (3.4)	IGF2-AS (3.4)	HOXD9 (3.0)	ENSG00000235142 (2.7)	DCDC5 (2.6)	RSBN1L (2.6)	ENSG00000253887 (2.4)	KAAG1 (2.4)	LHX3 (2.2)	ENSG00000203392 (2.2)	HOXD10 (2.2)	LRP2 (2.2)	ENSG00000254470 (2.1)	ITSN1 (2.1)	ENSG00000231064 (2.0)	ZNF781 (1.9)	CASZ1 (1.9)	DNER (1.8)	TMEM51 (1.7)	CELSR2 (1.7)	MFHAS1 (1.7)	GATM (1.6)	MUC4 (1.6)	ENSG00000182648 (1.6)	IDI2 (1.6)	ACVR2B (1.6)	PAX8 (1.6)	BAIAP2L2 (1.6)	ABO (1.6)	ABCC10 (1.6)	ACAD10 (1.6)	ENSG00000189223 (1.5)	ENSG00000237887 (1.5)	GLI2 (1.5)	SLC9B1 (1.5)	TMEM60 (1.5)	DGKG (1.5)
GO:0005905	coated pit	4.09e-05	<0.01	ARL15 (3.5)	DIP2C (3.2)	DPEP2 (2.8)	SNX17 (2.7)	CNNM2 (2.5)	DAB2 (2.5)	MAP3K11 (2.5)	ACP2 (2.5)	SPI1 (2.4)	C15orf27 (2.4)	SLC7A9 (2.4)	APH1A (2.3)	PLA2G15 (2.3)	CHAC1 (2.2)	ERP29 (2.2)	ITSN1 (2.2)	MAP1LC3A (2.2)	MAF (2.2)	VPS45 (2.1)	SH2B3 (2.1)	TSPAN9 (2.1)	RASIP1 (2.1)	ORC4 (2.1)	C12orf51 (2.0)	ENSG00000189223 (2.0)	NAT8 (2.0)	ENSG00000175892 (2.0)	GRK6 (2.0)	NRBP1 (2.0)	PTPN12 (2.0)	ENSG00000242086 (2.0)	LRP2 (1.9)	AMIGO1 (1.9)	SLC6A13 (1.9)	TMEM51 (1.9)	PIP5K1B (1.9)	MFHAS1 (1.9)	PSMD3 (1.8)	TNPO3 (1.8)	CGNL1 (1.7)	ZBTB46 (1.7)	WDR37 (1.7)	ENSG00000235142 (1.7)	C1QTNF4 (1.7)	CDC42EP2 (1.7)	ENSG00000180458 (1.7)
MP:0005633	increased circulating sodium level	4.3e-05	<0.01	UMOD (11.9)	SLC22A2 (5.7)	SLC34A1 (5.6)	KNG1 (5.5)	CA12 (4.3)	SLC7A9 (4.2)	ACSM1 (4.0)	TMEM116 (4.0)	NAT8 (3.9)	SLC9A3 (3.7)	SLC22A1 (3.5)	PBLD (3.4)	CLDN14 (3.4)	KCNQ1 (3.3)	DCDC2 (3.3)	CYP24A1 (3.2)	ENSG00000188242 (3.1)	ILDR1 (3.0)	SLC22A7 (2.8)	ENSG00000235142 (2.7)	IRX1 (2.7)	AGMAT (2.7)	ARL15 (2.6)	SHROOM3 (2.5)	C12orf47 (2.5)	LRP2 (2.5)	MECOM (2.3)	KRTCAP3 (2.3)	ALMS1-IT1 (2.2)	SLC6A13 (2.1)	ENSG00000189223 (2.1)	APH1B (2.1)	DACH1 (2.0)	PPARGC1A (2.0)	C8orf12 (2.0)	CGNL1 (2.0)	CASZ1 (1.9)	HOXD10 (1.9)	IDI2-AS1 (1.9)	PSEN2 (1.9)	PDILT (1.9)	XYLB (1.9)	MYBPC3 (1.9)	MUC1 (1.8)	ORC4 (1.8)	ERBB4 (1.8)
GO:0008514	organic anion transmembrane transporter activity	4.56e-05	<0.01	SLC34A1 (8.2)	NAT8 (7.9)	SLC22A2 (7.4)	SLC6A13 (7.2)	SLC22A7 (6.0)	WDR72 (5.8)	PBLD (5.3)	SLC22A1 (5.2)	UMOD (5.0)	KNG1 (4.9)	INHBC (4.5)	ENSG00000204872 (4.4)	SLC7A9 (4.0)	AGMAT (4.0)	SLC47A1 (3.7)	CYP24A1 (3.6)	A1CF (3.5)	XYLB (3.4)	LRP2 (3.2)	C9 (3.2)	C9orf71 (3.2)	ACSM1 (2.9)	GATM (2.5)	ZGPAT (2.2)	F12 (2.2)	DGKG (2.0)	C17orf82 (1.9)	BCAS3 (1.9)	ENSG00000242086 (1.8)	GCKR (1.8)	ZNF540 (1.8)	TTBK1 (1.8)	ENSG00000251292 (1.8)	DAB2 (1.7)	DNER (1.7)	PLA2G15 (1.7)	CA14 (1.7)	FBXO36 (1.7)	CRIP3 (1.7)	TPRKB (1.7)	SENP2 (1.6)	HORMAD1 (1.6)	ECM1 (1.5)	CA12 (1.5)	SLC15A2 (1.5)	ENSG00000235142 (1.5)
GO:0030522	intracellular receptor mediated signaling pathway	4.71e-05	<0.01	FAM122A (3.8)	TNRC6B (3.2)	RSBN1L (3.1)	ENSG00000256900 (3.0)	C1orf51 (3.0)	NRIP1 (2.9)	INO80 (2.8)	UBE2R2 (2.8)	CDK12 (2.7)	R3HDM2 (2.7)	KBTBD4 (2.7)	ATXN2 (2.6)	ZNF641 (2.5)	CYP24A1 (2.5)	ENSG00000230102 (2.4)	EXD1 (2.4)	FBXL20 (2.4)	LHX3 (2.3)	FAM47E (2.3)	CDC14A (2.3)	MAPKAPK5 (2.3)	C15orf27 (2.3)	PIK3R1 (2.3)	GGNBP2 (2.1)	PGAP3 (2.1)	SLC30A4 (2.1)	MAP3K11 (2.1)	DCAF12 (2.0)	SOS2 (2.0)	MAMSTR (2.0)	SNX33 (1.9)	SIN3A (1.9)	JUND (1.9)	ZNF513 (1.9)	CRIP3 (1.9)	RELA (1.8)	PARD3 (1.8)	ISL2 (1.8)	ZFHX3 (1.7)	DPF2 (1.7)	KAT5 (1.7)	FBXL17 (1.7)	ENSG00000229589 (1.7)	ENSG00000203392 (1.7)	MBD5 (1.7)	STAC2 (1.6)
MP:0002989	small kidney	4.77e-05	<0.01	HOXD9 (4.9)	HOXD10 (4.9)	DCDC2 (4.6)	PAX8 (4.4)	EYA4 (4.3)	IGF2-AS (4.2)	DACH1 (4.2)	HOXD4 (3.8)	HOXD3 (3.7)	LRP2 (3.4)	IGF2 (3.2)	COL2A1 (3.0)	UMOD (2.9)	TBX2 (2.8)	GRB7 (2.8)	SLC47A1 (2.7)	SALL1 (2.6)	ERBB2 (2.6)	AHRR (2.6)	C10orf26 (2.5)	ZFHX3 (2.5)	HOXD1 (2.5)	ENSG00000225138 (2.5)	SLC6A13 (2.4)	SMAD7 (2.4)	IGF1R (2.4)	CDC42EP2 (2.3)	VEGFA (2.3)	ACVR2B (2.3)	CA12 (2.2)	ECM1 (2.2)	PPARGC1A (2.2)	SLC22A2 (2.2)	SLC34A1 (2.2)	SMAD3 (2.2)	SLC7A6 (2.1)	MECOM (2.1)	SHROOM3 (2.1)	CNNM2 (2.1)	RAI14 (2.0)	CGNL1 (1.9)	MAF (1.9)	GLI2 (1.9)	SLC2A4RG (1.9)	SLC15A2 (1.8)	MUC1 (1.8)
GO:0043009	chordate embryonic development	4.78e-05	<0.01	HOXD3 (5.8)	HOXD8 (5.1)	ENSG00000226363 (4.8)	ENSG00000224189 (4.6)	ENSG00000175892 (4.5)	HOXD4 (4.3)	HOXD1 (4.3)	HOXD9 (4.1)	ENSG00000237380 (4.1)	IRX1 (3.3)	ATXN7L2 (3.2)	ACVR2B (3.0)	HOXD10 (2.9)	EFNA1 (2.5)	ISL2 (2.5)	GRB10 (2.4)	SHH (2.3)	GLI2 (2.3)	MECOM (2.2)	ERBB2 (2.2)	FBXL20 (2.2)	PCNXL3 (2.1)	SNX33 (2.0)	IGF2 (2.0)	COL2A1 (2.0)	IGF2-AS (2.0)	IGF1R (2.0)	ADAMTSL4 (2.0)	EYA4 (1.9)	PARD3 (1.9)	ZFHX3 (1.9)	ATXN2 (1.9)	PTPN9 (1.9)	NFATC3 (1.9)	KIAA1683 (1.9)	SALL1 (1.9)	DACH1 (1.9)	THAP11 (1.9)	ECM1 (1.8)	LRP2 (1.8)	SMAD3 (1.8)	ENSG00000254235 (1.8)	CASZ1 (1.7)	LHX3 (1.7)	SHROOM3 (1.7)	CCDC121 (1.6)
MP:0010124	decreased bone mineral content	4.97e-05	<0.01	SLC22A2 (3.8)	CA12 (3.7)	CTSK (3.6)	DAB2 (3.4)	SLC34A1 (3.2)	KRTCAP3 (3.1)	SMAD7 (2.9)	PHTF2 (2.8)	DCDC5 (2.7)	TRIB1 (2.5)	ENSG00000189223 (2.4)	GATM (2.3)	WDR72 (2.3)	KNG1 (2.3)	ODF3L1 (2.2)	ALMS1-IT1 (2.2)	TCEA3 (2.2)	COL2A1 (2.1)	ECM1 (2.1)	IGF2 (2.1)	L2HGDH (2.1)	THBS3 (2.1)	IQCH (2.0)	FGF5 (2.0)	ERBB4 (2.0)	PDILT (2.0)	SLC9A3 (2.0)	SLC7A9 (1.9)	PBLD (1.9)	SLC22A7 (1.9)	DCDC2 (1.8)	SLC47A1 (1.8)	TSPAN9 (1.8)	STC1 (1.8)	ILDR1 (1.7)	CSPG4 (1.7)	NEUROD2 (1.7)	CELSR2 (1.7)	FUT2 (1.7)	MAF (1.6)	EAF2 (1.6)	MUC1 (1.6)	CYP24A1 (1.6)	ENSG00000182319 (1.6)	ENSG00000203392 (1.6)	NAT8 (1.6)
KEGG_TYPE_II_DIABETES_MELLITUS	KEGG_TYPE_II_DIABETES_MELLITUS	4.99e-05	<0.01	CELA2B (3.7)	SPI1 (2.9)	CTRL (2.8)	STC1 (2.8)	CSF3 (2.5)	ENSG00000235142 (2.4)	ZNF793 (2.4)	PSEN2 (2.4)	VEGFA (2.3)	ARL15 (2.3)	L2HGDH (2.2)	CDC42EP2 (2.2)	CELF1 (2.2)	KCNMA1 (2.1)	ACSM1 (2.1)	ZNF436 (2.1)	PIP5K1B (2.1)	PPM1J (2.0)	ENSG00000255120 (2.0)	HMGCLL1 (2.0)	SORT1 (2.0)	MBD5 (2.0)	WDR37 (2.0)	CASZ1 (1.9)	MYBPC3 (1.9)	CCDC158 (1.9)	PRKAG2 (1.9)	NEUROD2 (1.8)	ZNF569 (1.8)	ZPBP2 (1.8)	ZFP30 (1.7)	ODF3L1 (1.7)	ENSG00000229481 (1.7)	SHROOM3 (1.7)	PFKM (1.7)	LACTB (1.7)	GRB10 (1.6)	PHTF2 (1.6)	GOLGB1 (1.6)	RGS14 (1.6)	RNF152 (1.6)	BCAS3 (1.6)	SOS2 (1.6)	TPCN2 (1.6)	NEIL1 (1.6)	ASB8 (1.5)
MP:0005558	decreased creatinine clearance	5.09e-05	<0.01	KNG1 (6.7)	SLC34A1 (5.5)	UMOD (4.8)	CA12 (3.7)	PBLD (3.5)	SLC22A2 (3.5)	ENSG00000188242 (3.2)	SLC2A4RG (3.2)	AGMAT (3.1)	SLC22A7 (3.1)	ENSG00000175892 (3.1)	NAT8 (3.1)	HOXD8 (3.0)	SLC7A9 (2.9)	DCDC2 (2.7)	XYLB (2.6)	TSNAXIP1 (2.6)	KCNQ1 (2.5)	GSS (2.4)	HOXD9 (2.4)	NDRG1 (2.4)	AHRR (2.3)	ALMS1-IT1 (2.2)	LCAT (2.2)	CGNL1 (2.2)	SLC12A4 (2.1)	MECOM (2.1)	MTCH2 (2.1)	DACH1 (2.1)	CHMP1A (2.1)	F12 (2.1)	ERBB4 (2.1)	ARG1 (2.1)	SLC9A3 (2.1)	IRX1 (2.0)	C9 (2.0)	C16orf55 (2.0)	GRB7 (1.9)	ESRP2 (1.9)	HOXD10 (1.9)	LINC00208 (1.9)	RERG (1.9)	ECM1 (1.9)	SLC6A13 (1.8)	PTPMT1 (1.8)	A1CF (1.8)
GO:0030878	thyroid gland development	5.09e-05	<0.01	ENSG00000224189 (4.6)	ENSG00000226363 (4.4)	ENSG00000175892 (4.2)	HOXD4 (4.2)	LHX3 (4.2)	MECOM (4.0)	HOXD8 (4.0)	ENSG00000237380 (3.8)	PAX8 (3.7)	KAAG1 (3.7)	ENSG00000257955 (3.6)	ENSG00000214293 (3.5)	ENSG00000232564 (3.4)	HOXD1 (3.3)	WDR72 (3.1)	ISL2 (2.9)	HOXD9 (2.8)	ENSG00000255020 (2.7)	EYA4 (2.6)	DPEP2 (2.6)	MYOC (2.4)	CHST9-AS1 (2.3)	AAGAB (2.2)	EXOC6 (2.2)	ABO (2.1)	ENSG00000182648 (2.0)	ENSG00000230102 (2.0)	FAM167A (2.0)	ENSG00000250009 (1.9)	IGF2-AS (1.9)	PTPN3 (1.9)	C19orf40 (1.9)	SALL1 (1.9)	SHH (1.8)	EXOG (1.8)	ENSG00000255120 (1.8)	NT5C2 (1.8)	IQCH (1.8)	FGF5 (1.8)	ILDR1 (1.8)	APH1B (1.7)	HOXD3 (1.7)	KCNQ1 (1.7)	ZNF585B (1.7)	SLC25A45 (1.7)	DCDC2 (1.7)
GO:0060429	epithelium development	5.15e-05	<0.01	SHH (4.3)	OVOL1 (3.9)	ECM1 (3.1)	IRX1 (3.0)	HOXD10 (2.9)	CGNL1 (2.9)	ESRP2 (2.8)	KCNK7 (2.8)	MECOM (2.7)	ANXA9 (2.7)	ENSG00000182319 (2.5)	MUC1 (2.5)	CASZ1 (2.5)	TBX2 (2.4)	ENSG00000253887 (2.3)	CYP24A1 (2.3)	FUT2 (2.3)	ERBB2 (2.3)	RGS12 (2.3)	HOXD9 (2.2)	IGF2-AS (2.2)	AHRR (2.2)	IGF1R (2.2)	CA12 (2.1)	LRP2 (2.0)	GLI2 (2.0)	ENSG00000245538 (2.0)	SMAD3 (2.0)	HOXD4 (2.0)	RERG (1.9)	ENSG00000225138 (1.9)	SHROOM3 (1.9)	EYA4 (1.9)	PARD3 (1.9)	HORMAD1 (1.9)	RAI14 (1.9)	RASIP1 (1.9)	SALL1 (1.8)	STC1 (1.8)	ARL15 (1.8)	HOXD3 (1.7)	DACH1 (1.7)	COL2A1 (1.7)	GRB7 (1.7)	DDI2 (1.7)	HOXD8 (1.7)
ENSG00000156675	RAB11FIP1 PPI subnetwork	5.21e-05	<0.01	SIPA1L3 (3.5)	MUC20 (3.1)	NCOA6 (2.8)	ZFHX3 (2.7)	FAM63A (2.6)	LARP4B (2.6)	ERBB2 (2.6)	ANXA9 (2.5)	CASZ1 (2.5)	C12orf51 (2.5)	PTPN11 (2.5)	ENSG00000226386 (2.5)	SLC30A4 (2.5)	NSD1 (2.4)	SOS2 (2.4)	PLEKHM2 (2.4)	DNM1P35 (2.3)	RTF1 (2.3)	IGF1R (2.3)	FAM167A (2.3)	RPRD2 (2.2)	ESRP2 (2.2)	SNX33 (2.2)	TRIP12 (2.2)	GOLGB1 (2.1)	PARD3 (2.1)	ATXN2 (2.1)	C10orf26 (2.1)	CGNL1 (2.1)	SCAPER (2.1)	GRB7 (2.1)	CDK10 (2.0)	C15orf27 (2.0)	RGS12 (2.0)	SHROOM3 (2.0)	NFAT5 (2.0)	NT5C2 (1.9)	ARNT (1.9)	MBD5 (1.9)	WDR37 (1.9)	SPTBN1 (1.9)	ITCH (1.9)	NRBP1 (1.8)	TP53INP2 (1.8)	TNRC6B (1.8)	SMAD3 (1.8)
GO:0031625	ubiquitin protein ligase binding	5.22e-05	<0.01	CDK12 (3.7)	LARP4B (3.6)	BRAP (3.6)	DPF2 (3.6)	PGAP3 (3.3)	UBE2D3 (3.3)	PTPN9 (3.2)	UBE2R2 (3.1)	FBXL17 (3.1)	MED1 (3.0)	GSDMB (2.9)	SMAD3 (2.8)	SCAPER (2.8)	FBXL20 (2.8)	SIN3A (2.8)	PSMD3 (2.6)	MAFF (2.6)	TFEB (2.5)	SMAD7 (2.4)	MED24 (2.4)	ZNF318 (2.4)	DCAF12 (2.4)	ORMDL3 (2.3)	ZFAND2A (2.3)	FAM122A (2.2)	ALDH2 (2.2)	PARD3 (2.2)	R3HDM2 (2.1)	NFE2L2 (2.1)	KDM5A (2.1)	GRB7 (2.1)	THUMPD1 (2.1)	CGNL1 (2.1)	RTF1 (2.1)	AAGAB (2.0)	GOLPH3L (2.0)	TRIM32 (2.0)	JUND (2.0)	ZBTB46 (2.0)	NSD1 (1.9)	TRIP12 (1.9)	FAM175B (1.9)	C8orf12 (1.9)	KAT5 (1.9)	DYNLRB1 (1.9)	EXOC3 (1.8)
GO:0031667	response to nutrient levels	5.23e-05	<0.01	ZNF713 (3.4)	GRB10 (3.3)	SLC28A2 (3.3)	WDR72 (3.2)	CHAC1 (3.0)	HORMAD1 (3.0)	ENSG00000204872 (2.9)	C1orf51 (2.8)	SLC7A9 (2.8)	DHRS11 (2.6)	KIAA1683 (2.5)	NQO1 (2.4)	IDI2 (2.3)	PBLD (2.2)	AGMAT (2.2)	IGF2-AS (2.2)	NDRG1 (2.2)	ACSS2 (2.2)	CPS1 (2.1)	VEGFA (2.1)	A1CF (2.1)	MAP1LC3A (2.0)	ACAD10 (2.0)	AHRR (2.0)	SUCLA2-AS1 (1.9)	SLC6A13 (1.9)	CNNM2 (1.9)	TCEA3 (1.9)	DCDC5 (1.8)	CLDN14 (1.8)	ENSG00000187446 (1.8)	L2HGDH (1.8)	C9orf71 (1.8)	ALDH2 (1.7)	DNER (1.7)	ENSG00000245538 (1.7)	LHPP (1.7)	DNM1P35 (1.6)	NFE2L2 (1.6)	BRAP (1.6)	ADAMTSL4 (1.6)	ATXN7L2 (1.6)	ACVR2A (1.6)	MAFF (1.6)	IRX1 (1.6)	IDI1 (1.5)
MP:0002113	abnormal skeleton development	5.24e-05	<0.01	COL2A1 (4.7)	MAF (3.5)	IGF2 (3.2)	CTSK (3.2)	WWP2 (3.2)	NFATC1 (3.2)	EPB41L3 (3.1)	DAB2 (3.1)	PPP1R1B (3.0)	SMAD7 (2.8)	CSPG4 (2.7)	LRP2 (2.7)	ARNT (2.4)	IGF2-AS (2.3)	IRX1 (2.3)	MYOC (2.2)	SLC6A13 (2.2)	UMOD (2.2)	APH1B (2.1)	CERS2 (2.1)	EYA4 (2.1)	ENSG00000237380 (2.1)	MECOM (2.0)	PHTF2 (2.0)	NFATC3 (2.0)	WDR72 (2.0)	NSD1 (2.0)	SLC7A9 (1.9)	GRB10 (1.9)	SLC22A7 (1.9)	PROCR (1.9)	RAI14 (1.8)	C10orf26 (1.8)	SALL1 (1.8)	EFNA1 (1.8)	PIK3R1 (1.8)	ENSG00000189223 (1.7)	ZFHX3 (1.7)	SLC2A4RG (1.7)	ALDH2 (1.6)	PAX8 (1.6)	ACP2 (1.6)	THBS3 (1.6)	SMAD3 (1.6)	ZNF527 (1.6)	GLI2 (1.6)
MP:0002891	increased insulin sensitivity	5.29e-05	<0.01	CELA2B (5.6)	CTRL (3.5)	RNF152 (3.2)	DCDC2 (2.9)	TPCN2 (2.9)	SLC2A4RG (2.9)	ATXN7L2 (2.8)	RAPSN (2.8)	TRIB1 (2.7)	ENSG00000235142 (2.7)	IGF2-AS (2.7)	IGF2 (2.4)	PIK3R1 (2.3)	SORT1 (2.2)	SYPL2 (2.2)	KCNMA1 (2.1)	VEGFA (2.1)	AMIGO1 (2.1)	FAM53B (2.1)	TRPC4AP (2.1)	ENSG00000175892 (2.0)	C10orf26 (2.0)	ZNF641 (2.0)	NR1H3 (2.0)	TNPO3 (2.0)	ADAMTSL4 (1.9)	STC1 (1.9)	ADCK3 (1.9)	WDR72 (1.9)	MAMSTR (1.8)	TFEB (1.8)	GNAS (1.8)	STMN3 (1.8)	DHRS11 (1.8)	DIP2C (1.7)	ACP2 (1.7)	CASP9 (1.7)	L2HGDH (1.7)	ENSG00000180458 (1.7)	NT5C2 (1.7)	LARP4B (1.6)	ARL15 (1.6)	CDC42EP2 (1.6)	ASB8 (1.6)	EHBP1L1 (1.6)	MCL1 (1.5)
GO:0015149	hexose transmembrane transporter activity	5.31e-05	<0.01	SLC7A9 (5.7)	ENSG00000204872 (5.6)	SLC34A1 (4.4)	ENSG00000230288 (3.7)	AGMAT (3.6)	NAT8 (3.4)	C12orf68 (3.3)	SUCLA2-AS1 (3.1)	SLC22A2 (3.0)	CYP24A1 (2.8)	TMEM51 (2.6)	TSPAN9 (2.6)	SLC28A2 (2.4)	C9orf71 (2.4)	GGT7 (2.3)	TRIM32 (2.2)	MUC20 (2.0)	VEGFA (2.0)	TRIM46 (1.9)	CNNM2 (1.9)	PDILT (1.8)	ZNF641 (1.8)	SLC6A13 (1.8)	MAF (1.7)	SLC22A7 (1.7)	PIP5K1B (1.7)	RNF152 (1.6)	SLC47A1 (1.6)	CA14 (1.6)	XYLB (1.6)	RBKS (1.6)	NDRG1 (1.6)	IDI2 (1.5)	DPEP3 (1.5)	UMOD (1.5)	PPM1J (1.5)	EXOC6 (1.5)	TPCN2 (1.5)	EXOG (1.5)	DNAJC16 (1.5)	IFT172 (1.4)	PBLD (1.4)	LRP2 (1.4)	A1CF (1.4)	AMIGO1 (1.3)	TMEM60 (1.3)
MP:0002941	increased circulating alanine transaminase level	5.37e-05	<0.01	SLC22A1 (4.8)	INHBC (4.5)	GCKR (4.5)	F12 (4.3)	LCAT (3.8)	A1CF (3.7)	NQO1 (3.6)	C9 (3.4)	ACSS2 (3.4)	PBLD (3.2)	SLC22A7 (3.1)	AHRR (2.7)	TIGD3 (2.6)	RBKS (2.6)	AGMAT (2.6)	GSS (2.6)	ACSM1 (2.5)	SLC6A13 (2.5)	SLC47A1 (2.5)	ACP2 (2.5)	XYLB (2.4)	KNG1 (2.4)	CLDN14 (2.4)	ZNF713 (2.3)	ALDH2 (2.3)	CPS1 (2.2)	PTPN9 (2.2)	MADD (2.1)	CASP9 (2.0)	FNDC4 (2.0)	ENSG00000187446 (2.0)	PSEN2 (2.0)	ETFA (1.9)	KIAA1683 (1.9)	LHPP (1.9)	HKR1 (1.9)	JUND (1.9)	SQRDL (1.8)	PTPMT1 (1.8)	ENSG00000235142 (1.8)	ZNF513 (1.8)	IDI1 (1.8)	ENSG00000254235 (1.7)	LACTB (1.7)	SIPA1 (1.7)	ZNF585A (1.6)
GO:0043434	response to peptide hormone stimulus	5.58e-05	<0.01	CTRL (4.4)	ENSG00000242086 (3.8)	CELA2B (3.7)	MUC20 (3.3)	GNAS (2.9)	SORT1 (2.7)	WDR72 (2.6)	ENSG00000251292 (2.6)	ENSG00000254235 (2.5)	TP53INP2 (2.2)	PPM1B (2.1)	EXOC6 (2.1)	ZNF781 (2.1)	PNMT (2.0)	PSEN2 (2.0)	CLDN14 (2.0)	ASB8 (2.0)	C2orf16 (1.9)	BCAS3 (1.9)	C10orf26 (1.9)	MAN2C1 (1.9)	FAM63A (1.9)	CHAC1 (1.9)	MYH7B (1.8)	SHROOM3 (1.8)	NT5C2 (1.8)	ENSG00000187446 (1.8)	ACSS2 (1.8)	ADAMTSL4 (1.8)	MAP1LC3A (1.8)	AMIGO1 (1.8)	A1CF (1.8)	NRG4 (1.7)	CNNM2 (1.7)	LARP4B (1.7)	ALDH2 (1.7)	SENP2 (1.7)	ZNF540 (1.7)	L2HGDH (1.6)	SLC28A2 (1.6)	SLC22A7 (1.6)	PTPN11 (1.6)	ZNF573 (1.6)	ADAM1 (1.5)	ACAD10 (1.5)	PBLD (1.5)
ENSG00000149257	SERPINH1 PPI subnetwork	5.91e-05	<0.01	AAGAB (3.2)	PRKAG2 (2.9)	SLC12A4 (2.8)	RNF152 (2.7)	BRAP (2.7)	SPTBN1 (2.7)	RAI14 (2.6)	MECOM (2.5)	FGF5 (2.4)	ADAM1 (2.4)	ENSG00000182319 (2.4)	RASIP1 (2.3)	WWP2 (2.3)	SIPA1L3 (2.3)	ITCH (2.2)	PTPN11 (2.1)	TSPAN9 (2.1)	SMAD3 (2.0)	ZNF585A (2.0)	FAM63A (2.0)	ALMS1-IT1 (2.0)	CSPG4 (2.0)	MED4 (1.9)	TRIM54 (1.9)	NSD1 (1.9)	TP53INP2 (1.9)	UBAP2 (1.9)	TPCN2 (1.8)	SLC30A4 (1.8)	MUC20 (1.8)	UBE2R2 (1.8)	ENSG00000229191 (1.8)	ILDR1 (1.8)	PTPN12 (1.7)	LACTB (1.7)	NQO1 (1.7)	SMAD7 (1.7)	NUDT15 (1.7)	BAIAP2L2 (1.7)	DCAF12 (1.7)	ALDH2 (1.7)	MAP3K11 (1.6)	SLC9A3 (1.6)	MAP1LC3A (1.6)	DGKH (1.6)	ZNF793 (1.6)
GO:0015103	inorganic anion transmembrane transporter activity	5.93e-05	<0.01	SLC34A1 (6.5)	SLC22A2 (6.5)	UMOD (6.2)	SLC6A13 (5.8)	NAT8 (5.5)	SLC7A9 (4.7)	ENSG00000188242 (4.5)	TMEM116 (4.4)	ENSG00000204872 (4.3)	XYLB (4.2)	LRP2 (4.1)	SLC15A2 (4.0)	PBLD (3.7)	SLC22A7 (3.6)	RNF152 (3.6)	SLC47A1 (3.6)	PIP5K1B (3.0)	ACSM1 (3.0)	ATP1B3 (2.8)	AGMAT (2.8)	CA14 (2.8)	CNNM2 (2.8)	WDR72 (2.7)	MUC4 (2.7)	KNG1 (2.7)	MUC1 (2.6)	PPARGC1A (2.5)	DNAJC16 (2.5)	ENSG00000255120 (2.5)	SLC9A3 (2.4)	SLC22A1 (2.4)	CYP24A1 (2.3)	CERS2 (2.2)	GSS (2.2)	CLDN14 (2.2)	C9orf71 (2.1)	CA12 (2.0)	TP53INP2 (2.0)	PHTF2 (2.0)	A1CF (1.9)	SLC12A4 (1.9)	CDC14A (1.9)	DHRS11 (1.8)	CSPG4 (1.8)	SLC30A5 (1.7)	IZUMO1 (1.7)
MP:0010107	abnormal renal reabsorbtion	5.96e-05	<0.01	UMOD (11.9)	SLC34A1 (11.6)	SLC22A2 (9.4)	SLC7A9 (8.5)	ENSG00000204872 (6.8)	NAT8 (6.7)	ENSG00000188242 (5.3)	C9orf71 (5.1)	SLC6A13 (4.3)	AGMAT (4.3)	DCDC2 (4.2)	SLC47A1 (4.1)	CYP24A1 (4.0)	ABO (3.9)	PBLD (3.7)	SLC22A7 (3.7)	XYLB (3.6)	KNG1 (3.6)	EAF2 (3.6)	SLC9A3 (3.4)	ILDR1 (3.0)	TMEM116 (2.8)	LRP2 (2.8)	SLC25A45 (2.7)	GSS (2.6)	CA12 (2.6)	GATM (2.3)	ACSM1 (2.3)	SYPL2 (2.2)	MECOM (2.2)	PAX8 (2.2)	IRX1 (2.1)	PPARGC1A (2.1)	RNF152 (2.0)	ENSG00000235142 (2.0)	CHST9-AS1 (2.0)	SLC15A2 (2.0)	DGKG (1.9)	ENSG00000236827 (1.9)	DNM1P35 (1.7)	NDRG1 (1.6)	KAAG1 (1.6)	MUC20 (1.6)	SLC2A4RG (1.5)	IDI2 (1.5)	IZUMO1 (1.5)
MP:0011108	partial embryonic lethality during organogenesis	5.99e-05	<0.01	ZFHX3 (4.1)	ECM1 (3.8)	IGF2 (3.7)	GATA4 (3.5)	EFNA1 (3.2)	VEGFA (2.9)	SMAD7 (2.7)	RAI14 (2.7)	R3HDM2 (2.6)	TRIB1 (2.6)	NFAT5 (2.6)	ENSG00000238018 (2.5)	RPRD2 (2.5)	SALL1 (2.5)	TSPAN9 (2.5)	ACVR2B (2.4)	IGF2-AS (2.4)	ATXN2 (2.3)	NSD1 (2.2)	LRP2 (2.2)	SIPA1L3 (2.2)	GRB10 (2.2)	A1CF (2.2)	MECOM (2.1)	MAFF (2.1)	PSKH1 (2.1)	JUND (2.1)	PTPN12 (2.0)	IGF1R (1.9)	GNAS (1.9)	TBX2 (1.9)	TMEM51 (1.9)	RCN2 (1.9)	RASIP1 (1.9)	DHRS11 (1.9)	SHF (1.9)	ADAMTSL4 (1.8)	GLI2 (1.8)	CDC14A (1.8)	ENSG00000242086 (1.8)	EYA4 (1.8)	CASZ1 (1.8)	ARNT (1.8)	HOXD3 (1.7)	RUFY2 (1.7)	SMAD3 (1.7)
GO:0010906	regulation of glucose metabolic process	6.04e-05	<0.01	ENSG00000254235 (4.1)	PPP1R3B (3.5)	ZNF585A (3.4)	PIK3R1 (3.4)	HKR1 (3.2)	FAM47E (3.0)	TP53INP2 (3.0)	WDR72 (2.8)	NT5C2 (2.8)	CELA2B (2.8)	ZNF420 (2.8)	ZNF527 (2.8)	HMGCLL1 (2.6)	VEGFA (2.5)	ARNT (2.4)	ZNF383 (2.4)	METTL10 (2.2)	C10orf26 (2.2)	INHBC (2.2)	PPARGC1A (2.1)	H1FNT (2.1)	CGNL1 (2.1)	C2orf16 (2.0)	STC1 (2.0)	KIAA1683 (2.0)	MRS2 (2.0)	ZGPAT (2.0)	SLC50A1 (2.0)	NSD1 (1.9)	ITCH (1.9)	A1CF (1.9)	ENSG00000247556 (1.9)	PAX8 (1.9)	PPP1R1B (1.8)	MYO19 (1.8)	L2HGDH (1.8)	TCEA3 (1.8)	PDILT (1.8)	ZNF569 (1.7)	TNP1 (1.7)	NRIP1 (1.7)	CLDN14 (1.7)	ALMS1-IT1 (1.7)	DNM1P35 (1.7)	CTRL (1.7)	NT5C1B (1.6)
MP:0002725	abnormal vein morphology	6.13e-05	<0.01	IGF2-AS (4.1)	HOXD4 (3.4)	IGF2 (3.1)	SLC6A13 (2.9)	ZFHX3 (2.6)	COL2A1 (2.5)	RPRD2 (2.5)	ARNT (2.5)	SHH (2.5)	ENSG00000226363 (2.4)	CYP24A1 (2.4)	RASIP1 (2.4)	SLC9A3 (2.3)	DAB2 (2.3)	RAPSN (2.2)	ENSG00000236263 (2.2)	C17orf82 (2.1)	CDC42EP2 (2.1)	PROCR (2.0)	EHBP1L1 (2.0)	CASP9 (1.9)	ENSG00000229481 (1.9)	FAM63A (1.9)	C9orf71 (1.8)	ENSG00000188242 (1.8)	SETDB1 (1.8)	ENSG00000255120 (1.8)	C2orf73 (1.8)	ENSG00000224189 (1.8)	CERS2 (1.8)	MECOM (1.8)	SENP1 (1.8)	OVOL1 (1.8)	CSF3 (1.7)	GLI2 (1.7)	IGF1R (1.7)	ENSG00000230288 (1.7)	LRP2 (1.7)	HOXD9 (1.7)	DNA2 (1.6)	ENSG00000257955 (1.6)	C1QTNF4 (1.6)	NFATC3 (1.6)	HOXD3 (1.6)	C19orf40 (1.5)	HOXD8 (1.5)
MP:0002702	decreased circulating free fatty acid level	6.2e-05	<0.01	AGMAT (3.5)	CPS1 (3.4)	F12 (3.3)	ENSG00000187446 (3.1)	ITSN1 (3.0)	ADCK3 (2.9)	A1CF (2.9)	KNG1 (2.8)	TRIB1 (2.6)	PLA2G6 (2.5)	NR1H3 (2.4)	ALDH2 (2.3)	ETFA (2.3)	PPP1R3B (2.2)	SORT1 (2.1)	GCKR (2.1)	JUND (2.1)	SLC22A7 (2.1)	BAIAP2L2 (2.0)	NRG4 (2.0)	IGF2 (1.9)	ASB8 (1.9)	CASZ1 (1.9)	ACSM1 (1.9)	ENSG00000251292 (1.8)	SMAD3 (1.8)	TPPP (1.8)	C9 (1.8)	MAFF (1.8)	AMIGO1 (1.8)	XYLB (1.7)	CASP9 (1.7)	ACAD10 (1.7)	TPCN2 (1.7)	ZFAND2A (1.7)	DNM1P35 (1.7)	LCAT (1.7)	ARG1 (1.7)	ZNF641 (1.7)	DDI2 (1.6)	SUCLA2 (1.6)	C10orf26 (1.5)	MAP1LC3A (1.5)	NCOA6 (1.5)	ODF3L1 (1.5)	KIAA1683 (1.4)
MP:0003911	increased drinking behavior	6.48e-05	<0.01	SLC34A1 (4.2)	UMOD (4.1)	CELA2B (4.0)	SHH (4.0)	NR1H3 (3.0)	RERG (2.7)	TMEM51 (2.7)	CHST9-AS1 (2.5)	SLC9A3 (2.5)	MAF (2.5)	AS3MT (2.4)	ENSG00000187446 (2.4)	A1CF (2.4)	PLA2G15 (2.4)	DAB2 (2.3)	ESRP2 (2.3)	WDR72 (2.2)	ADCK3 (2.1)	SLC22A2 (2.1)	NAT8 (2.1)	TBX2 (2.1)	PTPN3 (2.1)	PBLD (2.1)	ODF3L1 (2.0)	TPCN2 (2.0)	MECOM (2.0)	KNG1 (1.9)	CTRL (1.8)	AGMAT (1.8)	ERP29 (1.7)	ENSG00000182648 (1.6)	IRX1 (1.6)	SLC22A7 (1.6)	ENSG00000214293 (1.5)	RNF152 (1.5)	SLC2A4RG (1.5)	ENSG00000188242 (1.5)	IGF2 (1.5)	SORT1 (1.5)	RGS14 (1.4)	ACVR2A (1.4)	STC1 (1.4)	SQRDL (1.4)	PSKH1 (1.4)	ZNF793 (1.4)	CA12 (1.4)
REACTOME_METABOLISM_OF_AMINO_ACIDS_AND_DERIVATIVES	REACTOME_METABOLISM_OF_AMINO_ACIDS_AND_DERIVATIVES	6.53e-05	<0.01	SLC22A7 (6.3)	SLC22A1 (4.9)	KNG1 (4.5)	PBLD (4.4)	AGMAT (4.4)	ETFA (4.2)	F12 (4.0)	C9 (4.0)	GCKR (3.9)	SLC34A1 (3.6)	CHAC1 (3.4)	GSS (3.4)	MTCH2 (3.3)	ACSM1 (3.3)	PSMA5 (3.2)	L2HGDH (3.2)	LCAT (3.2)	ALDH2 (3.2)	NAT8 (3.0)	SLC6A13 (2.9)	NDUFAF1 (2.8)	CLDN14 (2.8)	INHBC (2.7)	ENSG00000187446 (2.7)	SLC47A1 (2.6)	PSPH (2.5)	NUDT19 (2.5)	A1CF (2.5)	ESRP2 (2.5)	XYLB (2.4)	PSMC3 (2.4)	TCEA3 (2.4)	UMOD (2.4)	PSMD3 (2.4)	SLC7A9 (2.3)	NQO1 (2.3)	RBKS (2.3)	LHPP (2.3)	LACTB (2.3)	CPS1 (2.2)	CASP9 (2.1)	NUTF2 (1.9)	AS3MT (1.9)	PPM1B (1.9)	ZFAND2A (1.8)	PSMB10 (1.8)
MP:0005311	abnormal circulating amino acid level	6.62e-05	<0.01	SLC22A7 (5.9)	SLC22A1 (5.0)	PBLD (4.8)	KNG1 (4.6)	NAT8 (4.3)	SLC6A13 (4.3)	SLC34A1 (4.3)	F12 (4.3)	AGMAT (3.8)	UMOD (3.8)	CHAC1 (3.7)	GCKR (3.7)	CPS1 (3.7)	C9 (3.3)	C9orf71 (3.1)	ALDH2 (3.1)	ADCK3 (3.0)	XYLB (2.8)	TCEA3 (2.8)	ACSS2 (2.8)	L2HGDH (2.7)	LCAT (2.6)	SLC7A9 (2.6)	DCDC2 (2.6)	SLC47A1 (2.5)	NQO1 (2.4)	ETFA (2.3)	SLC15A2 (2.3)	SLC22A2 (2.3)	NUDT19 (2.2)	GRB7 (2.2)	LHPP (2.2)	ACSM1 (2.2)	PSPH (2.1)	GSS (2.1)	PPM1B (2.1)	LRP2 (2.0)	ENSG00000187446 (2.0)	ENSG00000204872 (1.9)	A1CF (1.9)	NDUFAF1 (1.9)	NDRG1 (1.9)	NFE2L2 (1.9)	ACAD10 (1.8)	ARG1 (1.7)	INHBC (1.7)
GO:0043467	regulation of generation of precursor metabolites and energy	6.64e-05	<0.01	ALMS1-IT1 (3.5)	CELA2B (3.4)	PPP1R3B (3.4)	NT5C2 (3.2)	ZNF585A (3.0)	PIK3R1 (2.6)	C10orf26 (2.5)	ZFP30 (2.5)	HMGCLL1 (2.5)	APH1B (2.4)	TNP1 (2.3)	H1FNT (2.3)	ITCH (2.3)	IZUMO1 (2.3)	FAM47E (2.2)	DIP2C (2.2)	DNM1P35 (2.2)	ENSG00000254235 (2.1)	METTL10 (2.1)	HKR1 (2.1)	ZNF420 (2.1)	ASB8 (2.1)	ENSG00000230288 (2.1)	VEGFA (2.1)	PPARGC1A (2.0)	UBE2Q2 (2.0)	ARL15 (2.0)	CTRL (1.9)	FAM53B (1.9)	ZNF383 (1.9)	IDI2 (1.9)	TP53INP2 (1.9)	APH1A (1.9)	A1CF (1.9)	LARP4B (1.9)	MYH7B (1.9)	CCDC158 (1.8)	AS3MT (1.7)	SLC50A1 (1.7)	NRIP1 (1.7)	ALMS1P (1.7)	DNER (1.7)	STAMBP (1.7)	PGM5 (1.7)	RSBN1L (1.7)	PPM1B (1.6)
REACTOME_METABOLISM_OF_CARBOHYDRATES	REACTOME_METABOLISM_OF_CARBOHYDRATES	6.71e-05	<0.01	PPP1R3B (4.8)	VEGFA (4.6)	NDRG1 (4.5)	C1orf51 (3.8)	PFKM (3.8)	SLC28A2 (3.5)	MTCH2 (3.5)	SYPL2 (3.2)	ACSS2 (3.0)	SLC7A9 (2.9)	ENSG00000230288 (2.9)	SORT1 (2.9)	CACNA1S (2.8)	DHRS11 (2.8)	STC1 (2.8)	SUCLA2 (2.8)	ARG1 (2.7)	CPS1 (2.6)	L2HGDH (2.6)	CA14 (2.4)	GSS (2.4)	MYPN (2.3)	PRMT7 (2.2)	TRIM54 (2.1)	ENSG00000204872 (2.1)	ADAMTSL4 (1.9)	MAN2C1 (1.9)	ADCK3 (1.9)	GRB10 (1.8)	PPARGC1A (1.8)	WDR87 (1.8)	TCAP (1.8)	IFT172 (1.8)	WWP2 (1.7)	SNX17 (1.7)	C9 (1.7)	MRS2 (1.7)	IDI2-AS1 (1.7)	F12 (1.6)	SLC22A1 (1.6)	SLC34A1 (1.5)	BRE (1.5)	SLC22A7 (1.5)	ENSG00000257839 (1.5)	KNG1 (1.5)	POLA2 (1.4)
GO:0001657	ureteric bud development	6.74e-05	<0.01	DCDC2 (5.1)	HOXD10 (4.5)	HOXD9 (4.4)	PAX8 (4.1)	IGF2-AS (3.8)	HOXD1 (3.5)	HOXD3 (3.5)	SALL1 (3.3)	DACH1 (3.3)	HOXD4 (3.3)	SHH (3.1)	ZNF585A (2.9)	HOXD8 (2.9)	TBX2 (2.7)	COL2A1 (2.7)	FAM167A (2.6)	C15orf27 (2.6)	ENSG00000226386 (2.6)	ENSG00000203392 (2.5)	CGNL1 (2.3)	GLI2 (2.3)	ISL2 (2.3)	CCDC121 (2.3)	ENSG00000225138 (2.3)	ERBB2 (2.2)	OVOL1 (2.2)	ENSG00000229589 (2.2)	FGF5 (2.2)	GRB7 (2.2)	ASTN2 (2.2)	HMGCLL1 (2.2)	MECOM (2.2)	PARD3 (2.1)	PTPN3 (2.1)	CNNM2 (2.1)	KAAG1 (2.0)	SMAD7 (2.0)	EYA4 (2.0)	SHROOM3 (2.0)	ENSG00000175892 (2.0)	LRP2 (2.0)	EFNA1 (2.0)	ILDR1 (1.9)	IGF2 (1.9)	ENSG00000238018 (1.9)	GNAS (1.8)
GO:0030276	clathrin binding	6.82e-05	<0.01	AMIGO1 (2.7)	C1QTNF4 (2.7)	MRM1 (2.7)	MADD (2.5)	ALMS1P (2.5)	ENSG00000189223 (2.3)	THADA (2.3)	TNPO3 (2.2)	ENSG00000235142 (2.2)	ACSM1 (2.1)	NDRG1 (2.1)	ASTN2 (2.1)	ENSG00000229191 (2.0)	ERI1 (2.0)	PTPN12 (2.0)	NRG1 (2.0)	PAX8 (2.0)	AGMAT (1.9)	RBKS (1.9)	GNAS (1.9)	TPPP (1.9)	VAMP4 (1.9)	COX6B1P3 (1.9)	KIF21B (1.8)	ENSG00000257839 (1.8)	C15orf27 (1.8)	GOLGB1 (1.8)	PRKAG2 (1.8)	MFSD6 (1.7)	GGNBP2 (1.7)	FAM63A (1.6)	SUCLA2-AS1 (1.6)	ZNF383 (1.6)	SNX17 (1.6)	AAGAB (1.6)	GRK6 (1.5)	STMN3 (1.5)	CERS2 (1.5)	TRIM46 (1.4)	ZNF573 (1.4)	DUSP11 (1.4)	MBD5 (1.4)	BRE (1.4)	ALMS1-IT1 (1.3)	C12orf68 (1.3)	RNF152 (1.3)
GO:0009792	embryo development ending in birth or egg hatching	7.24e-05	<0.01	HOXD3 (5.7)	HOXD8 (5.1)	ENSG00000226363 (4.7)	ENSG00000224189 (4.7)	ENSG00000175892 (4.5)	HOXD1 (4.4)	HOXD4 (4.3)	HOXD9 (4.1)	ENSG00000237380 (4.1)	IRX1 (3.3)	ATXN7L2 (3.2)	ACVR2B (3.0)	HOXD10 (3.0)	GRB10 (2.4)	EFNA1 (2.4)	ISL2 (2.4)	MECOM (2.3)	SHH (2.3)	GLI2 (2.2)	ERBB2 (2.2)	SNX33 (2.1)	FBXL20 (2.0)	PCNXL3 (2.0)	PTPN9 (2.0)	IGF2 (2.0)	EYA4 (2.0)	IGF2-AS (2.0)	COL2A1 (2.0)	ATXN2 (1.9)	SALL1 (1.9)	ZFHX3 (1.9)	DACH1 (1.9)	PARD3 (1.9)	NFATC3 (1.9)	ADAMTSL4 (1.8)	LRP2 (1.8)	IGF1R (1.8)	ECM1 (1.8)	SMAD3 (1.8)	THAP11 (1.8)	KIAA1683 (1.7)	LHX3 (1.7)	CASZ1 (1.7)	ACVR2A (1.7)	ENSG00000254235 (1.7)	SHROOM3 (1.6)
MP:0000292	distended pericardium	7.6e-05	<0.01	NCOA6 (3.8)	SALL1 (3.5)	DACH1 (3.2)	ZNF318 (3.2)	MAP3K11 (3.0)	MECOM (2.9)	PTPN12 (2.9)	LARP4B (2.8)	IFT172 (2.7)	PRKAG2 (2.6)	ZNF573 (2.4)	ENSG00000237887 (2.2)	SETDB1 (2.2)	ATXN2 (2.2)	PAX8 (2.2)	TRIM32 (2.2)	KDM5A (2.2)	RCN2 (2.1)	ZNF585B (2.1)	EFNA1 (2.1)	C16orf55 (2.1)	TSPAN9 (2.1)	RPRD2 (2.0)	RASIP1 (2.0)	ACVR2B (2.0)	ACP2 (2.0)	MYBPC3 (2.0)	FBXL17 (1.9)	KNG1 (1.8)	CCDC121 (1.8)	CA14 (1.8)	RUFY2 (1.8)	ABCC10 (1.8)	PTPN9 (1.8)	FBXL20 (1.7)	TNRC6B (1.7)	MYH7B (1.7)	PCNXL3 (1.7)	SMAD3 (1.7)	DNAJC16 (1.6)	C10orf26 (1.6)	ADAMTSL4 (1.6)	VEGFA (1.6)	HOXD9 (1.6)	DCAF12 (1.6)	SHROOM3 (1.6)
KEGG_GLYCOLYSIS_GLUCONEOGENESIS	KEGG_GLYCOLYSIS_GLUCONEOGENESIS	8.11e-05	<0.01	NDRG1 (5.4)	PFKM (4.6)	VEGFA (4.4)	C1orf51 (3.8)	PPP1R3B (3.7)	ACSS2 (3.5)	SLC22A7 (3.4)	MTCH2 (3.3)	ALDH2 (3.2)	PBLD (3.1)	NQO1 (3.0)	L2HGDH (3.0)	GSS (3.0)	KNG1 (2.9)	SLC47A1 (2.9)	SLC28A2 (2.7)	SLC22A1 (2.5)	ADCK3 (2.5)	TNP1 (2.5)	SUCLA2 (2.5)	MECOM (2.4)	C9 (2.4)	SLC34A1 (2.3)	TCEA3 (2.3)	PPARGC1A (2.3)	NAT8 (2.3)	IFT172 (2.2)	GBAS (2.0)	DHRS11 (2.0)	TCAP (2.0)	CA14 (2.0)	LHPP (2.0)	MYOC (2.0)	WDR87 (2.0)	UMOD (2.0)	CPS1 (2.0)	STC1 (2.0)	ENSG00000187446 (1.9)	AGMAT (1.9)	ASB8 (1.9)	TRIM54 (1.9)	GATM (1.9)	ACAD10 (1.9)	GCKR (1.9)	IDI2-AS1 (1.8)	NDUFS3 (1.8)
MP:0002672	abnormal branchial arch artery morphology	8.25e-05	<0.01	RASIP1 (4.6)	PPP1R3B (3.8)	NRIP1 (3.4)	IGF1R (3.2)	GRB10 (3.1)	ENSG00000226363 (3.1)	SMAD7 (2.8)	EFNA1 (2.8)	C1orf51 (2.8)	CGNL1 (2.8)	SHROOM3 (2.6)	ENSG00000233334 (2.6)	MECOM (2.5)	MYBPC3 (2.5)	PSEN2 (2.5)	TSPAN9 (2.5)	PGM5 (2.4)	RAPSN (2.4)	IRX1 (2.3)	HMGCLL1 (2.3)	CASZ1 (2.3)	EYA4 (2.2)	HOXD1 (2.2)	ENSG00000253887 (2.2)	NFATC1 (2.1)	ACVR2B (2.1)	IGF2 (2.1)	PARD3 (2.1)	HOXD4 (2.0)	GATA4 (2.0)	KIAA1683 (1.9)	IFT172 (1.9)	ENSG00000188242 (1.8)	DACH1 (1.8)	IGF2-AS (1.8)	ISL2 (1.8)	PROCR (1.7)	ENSG00000254470 (1.7)	SLC47A1 (1.7)	ENSG00000224189 (1.7)	C1orf54 (1.7)	ENSG00000203392 (1.6)	PLEKHM2 (1.6)	KCNQ1 (1.6)	ENSG00000230102 (1.6)	LHX3 (1.6)
MP:0001304	cataracts	8.36e-05	<0.01	GSS (3.2)	CA14 (2.6)	IDI1 (2.4)	RAI14 (2.3)	ENSG00000255120 (2.2)	ATP1B3 (2.1)	CGNL1 (2.1)	UMOD (2.0)	SLC6A13 (2.0)	SLC34A1 (2.0)	ADAMTSL4 (2.0)	IGF2 (2.0)	NDRG1 (1.9)	PGM5 (1.9)	SLC7A9 (1.9)	ITCH (1.9)	BAIAP2L2 (1.9)	C9orf71 (1.8)	SLC9A3 (1.8)	DIP2C (1.8)	SLC39A13 (1.8)	DAB2 (1.7)	RAPSN (1.7)	CYP24A1 (1.7)	PROCR (1.7)	SLC22A2 (1.7)	ENSG00000182319 (1.7)	MYH7B (1.6)	SMAD7 (1.6)	SIPA1L3 (1.6)	CASP9 (1.6)	TMEM116 (1.6)	ENSG00000204872 (1.6)	ENSG00000254470 (1.5)	SQRDL (1.5)	ZNF540 (1.5)	ENSG00000253887 (1.5)	ZFHX3 (1.5)	ARL15 (1.4)	SALL1 (1.4)	PAX8 (1.4)	IGF1R (1.4)	CRIP3 (1.4)	SLC47A1 (1.4)	SNX33 (1.4)	SUCLA2 (1.3)
MP:0011186	abnormal visceral endoderm morphology	8.47e-05	<0.01	GATA4 (3.8)	ARL15 (3.5)	LRP2 (3.1)	SMAD7 (2.9)	PTPN12 (2.7)	PARD3 (2.6)	ADAM1 (2.6)	NFE2L2 (2.5)	A1CF (2.4)	ENSG00000246560 (2.4)	PBLD (2.3)	ENSG00000235142 (2.3)	TRIP12 (2.3)	DAB2 (2.3)	WDR37 (2.3)	ENSG00000204872 (2.2)	NSD1 (2.2)	ENSG00000237380 (2.2)	DNAJC16 (2.2)	HOXD3 (2.2)	EPB41L3 (2.1)	FAM175B (2.1)	HOXD4 (2.1)	RTF1 (2.0)	PTPN11 (2.0)	SLC7A9 (2.0)	ENSG00000256746 (1.9)	DCDC2 (1.9)	SHF (1.9)	SOS2 (1.8)	TMEM60 (1.8)	SALL1 (1.8)	ENSG00000175892 (1.8)	ZNF641 (1.8)	ENSG00000214293 (1.8)	INO80 (1.8)	RAI14 (1.8)	PROCR (1.8)	KAAG1 (1.7)	BRE (1.7)	NFAT5 (1.7)	GRB10 (1.7)	MKL1 (1.7)	HOXD9 (1.7)	HOXD8 (1.6)	LARP4B (1.6)
GO:0002009	morphogenesis of an epithelium	8.67e-05	<0.01	SHH (4.0)	IRX1 (3.7)	HOXD10 (3.3)	TBX2 (3.1)	LRP2 (3.0)	ERBB2 (3.0)	ENSG00000182319 (2.8)	AHRR (2.7)	SHROOM3 (2.7)	GLI2 (2.5)	HOXD9 (2.5)	SALL1 (2.5)	CGNL1 (2.5)	HOXD4 (2.4)	HOXD1 (2.4)	IGF1R (2.4)	ACVR2B (2.3)	ECM1 (2.3)	EFNA1 (2.3)	ARL15 (2.3)	ENSG00000225138 (2.3)	MECOM (2.3)	DACH1 (2.3)	HOXD3 (2.2)	ILDR1 (2.2)	GRB7 (2.2)	SLC9B1 (2.2)	EYA4 (2.2)	TSPAN9 (2.2)	ENSG00000238018 (2.1)	STC1 (2.1)	ENSG00000257839 (2.1)	ENSG00000253887 (2.1)	ETV5 (2.0)	GRB10 (2.0)	RERG (2.0)	CASZ1 (2.0)	SMAD3 (2.0)	IGF2-AS (2.0)	PARD3 (2.0)	RAI14 (2.0)	ENSG00000254235 (2.0)	CCDC121 (2.0)	CA14 (1.9)	ENSG00000182648 (1.9)	RCN2 (1.9)
ENSG00000101665	SMAD7 PPI subnetwork	8.93e-05	<0.01	SMAD7 (5.0)	PTPN12 (3.8)	SMAD3 (3.3)	PARD3 (3.2)	TBX2 (3.1)	SCAPER (3.0)	SOS2 (2.9)	ITCH (2.8)	NRG1 (2.7)	RTF1 (2.7)	ZFHX3 (2.7)	KDM5A (2.7)	TNRC6B (2.7)	TFEB (2.7)	CASZ1 (2.6)	NFATC1 (2.6)	C8orf12 (2.4)	SIN3A (2.4)	C10orf26 (2.4)	PHTF2 (2.2)	MAP3K11 (2.2)	NFAT5 (2.2)	ERBB2 (2.2)	TRIP12 (2.2)	MECOM (2.2)	ATXN2 (2.2)	ZNF420 (2.2)	PTPN9 (2.2)	GLI2 (2.1)	LARP4B (2.1)	NFE2L2 (2.1)	UBE2R2 (2.1)	ENSG00000231064 (2.0)	ZNF585A (2.0)	MKL1 (2.0)	SNX33 (2.0)	ACVR2A (1.9)	FBXL17 (1.9)	SENP1 (1.9)	SH2B3 (1.9)	SHROOM3 (1.9)	FAM175B (1.9)	FAM53B (1.9)	ZNF570 (1.9)	RGS12 (1.9)	WDR72 (1.8)
MP:0011098	complete embryonic lethality during organogenesis	8.99e-05	<0.01	GATA4 (4.2)	RASIP1 (3.4)	MYBPC3 (3.4)	PTPN12 (3.2)	VEGFA (3.2)	NCOA6 (3.2)	MECOM (3.1)	SMAD7 (3.0)	MAP3K11 (2.9)	ATXN2 (2.8)	LARP4B (2.8)	NSD1 (2.7)	PCNXL3 (2.6)	IGF2 (2.5)	TBX2 (2.5)	EFNA1 (2.4)	SPTBN1 (2.3)	KDM5A (2.3)	PRRC2C (2.2)	SETDB1 (2.2)	SIN3A (2.2)	PTPN9 (2.2)	MED1 (2.2)	ZFHX3 (2.1)	IGF1R (2.1)	ACVR2B (2.1)	TRIP12 (2.1)	R3HDM2 (2.0)	UBE2R2 (2.0)	TNRC6B (2.0)	RTF1 (2.0)	ZNF318 (2.0)	DCAF12 (2.0)	SOS2 (2.0)	STC1 (2.0)	PARD3 (2.0)	NFAT5 (1.9)	RAI14 (1.9)	SMAD3 (1.9)	TSPAN9 (1.9)	CELF1 (1.9)	SALL1 (1.9)	CDK12 (1.9)	RELA (1.9)	SH2B3 (1.9)	DDI2 (1.8)
GO:0019319	hexose biosynthetic process	9.19e-05	<0.01	C1orf51 (3.0)	NDRG1 (3.0)	ASB8 (2.8)	ZNF585A (2.8)	ENSG00000226363 (2.6)	VEGFA (2.4)	WDR87 (2.4)	SUCLA2 (2.4)	SLC34A1 (2.3)	SLC22A7 (2.3)	MRS2 (2.3)	ENSG00000224189 (2.3)	COX6B1P3 (2.3)	ENSG00000232564 (2.3)	ZNF607 (2.2)	PBLD (2.2)	ADCK3 (2.2)	L2HGDH (2.1)	PPP1R3B (2.1)	DHRS11 (2.1)	PFKM (2.1)	ZNF383 (2.0)	UMOD (2.0)	NRG4 (2.0)	PPARGC1A (2.0)	ENSG00000254235 (1.9)	ACAD10 (1.9)	ENSG00000247556 (1.9)	H1FNT (1.9)	C9orf71 (1.9)	SYPL2 (1.9)	NUDT19 (1.8)	SNX17 (1.8)	MYOC (1.8)	ACSS2 (1.8)	TP53INP2 (1.8)	INHBC (1.8)	MAN2C1 (1.8)	TCEA3 (1.7)	CA14 (1.7)	CHAC1 (1.7)	MTCH2 (1.7)	PLA2G6 (1.7)	HKR1 (1.7)	SLC22A1 (1.7)	SUCLA2-AS1 (1.6)
MP:0011090	partial perinatal lethality	9.32e-05	<0.01	SMAD3 (4.6)	GRB10 (4.2)	IGF2 (4.1)	GLI2 (3.1)	DACH1 (2.9)	ARL15 (2.9)	STC1 (2.8)	ZFHX3 (2.8)	NRG1 (2.8)	EYA4 (2.7)	SMAD7 (2.6)	CELF1 (2.6)	PPP1R3B (2.5)	TRIB1 (2.5)	NSD1 (2.5)	ENSG00000189223 (2.4)	RAI14 (2.4)	IGF1R (2.3)	ACVR2A (2.3)	ENSG00000182319 (2.3)	EPB41L3 (2.3)	TNRC6B (2.2)	SPTBN1 (2.2)	RASIP1 (2.1)	DAB2 (2.1)	MAF (2.1)	ERBB2 (2.1)	COL2A1 (2.1)	ENSG00000235142 (2.0)	AHRR (2.0)	NFE2L2 (2.0)	CASZ1 (2.0)	LARP4B (1.9)	MECOM (1.9)	MAFF (1.9)	MKL1 (1.9)	MCL1 (1.8)	UBAP2 (1.8)	GNAS (1.8)	ALMS1 (1.8)	TBX2 (1.8)	HOXD10 (1.7)	ADAMTSL4 (1.7)	DCDC2 (1.7)	NRIP1 (1.7)	HMGCLL1 (1.7)
GO:0048754	branching morphogenesis of a tube	9.36e-05	<0.01	SHH (4.8)	HOXD10 (3.7)	SALL1 (3.5)	ENSG00000225138 (3.5)	TBX2 (3.4)	ETV5 (3.2)	RERG (3.2)	HOXD9 (3.1)	IGF2-AS (3.0)	DACH1 (2.9)	ECM1 (2.9)	CGNL1 (2.9)	TSPAN9 (2.7)	HOXD4 (2.7)	LRP2 (2.6)	ERBB2 (2.4)	GRB7 (2.4)	GLI2 (2.4)	ENSG00000257955 (2.4)	ENSG00000182319 (2.3)	ENSG00000188242 (2.2)	CDC14A (2.1)	EFNA1 (2.1)	AHRR (2.1)	EYA4 (2.1)	ENSG00000253887 (2.0)	PAX8 (2.0)	COL2A1 (2.0)	HOXD3 (1.9)	IDI2 (1.9)	ENSG00000182648 (1.9)	HOXD1 (1.9)	DCDC5 (1.9)	ACVR2B (1.9)	CA12 (1.8)	PARD3 (1.8)	MECOM (1.8)	ENSG00000203392 (1.8)	SHROOM3 (1.8)	ZBTB46 (1.8)	IGF2 (1.7)	ENSG00000254235 (1.7)	ZNF318 (1.7)	ENSG00000229589 (1.7)	ZFHX3 (1.7)	SMAD7 (1.7)
ENSG00000085662	AKR1B1 PPI subnetwork	9.54e-05	<0.01	MYBPC3 (5.3)	CSF3 (4.7)	TRIM54 (3.7)	TCAP (3.7)	PGM5 (3.1)	MYH7B (3.1)	NRG1 (3.0)	MYPN (2.8)	TSPAN9 (2.7)	PSEN2 (2.7)	FUT2 (2.6)	PFKM (2.6)	RASIP1 (2.5)	GOLGB1 (2.5)	DAB2 (2.5)	EXOG (2.4)	ZFAND2A (2.3)	EFNA1 (2.3)	PROCR (2.2)	SYPL2 (2.2)	TMEM51 (2.2)	SLC28A2 (2.2)	PIP5K1B (2.1)	C12orf47 (2.1)	CDC42EP2 (2.0)	ZNF512 (2.0)	NQO1 (2.0)	ENSG00000248003 (2.0)	TP53INP2 (1.9)	GATA4 (1.9)	ATP1B3 (1.9)	SQRDL (1.9)	ENSG00000251292 (1.8)	PPP1R3B (1.8)	GATM (1.7)	ENSG00000187446 (1.7)	PPARGC1A (1.7)	PPM1J (1.7)	EAF2 (1.7)	IDI2-AS1 (1.7)	ACP2 (1.7)	ADCK3 (1.6)	CLDN14 (1.6)	ALDH2 (1.6)	AS3MT (1.5)	MAFF (1.5)
GO:0031526	brush border membrane	9.64e-05	<0.01	SLC7A9 (9.7)	SLC34A1 (7.8)	ENSG00000204872 (6.6)	SLC22A2 (6.6)	UMOD (6.3)	NAT8 (5.6)	LRP2 (5.4)	XYLB (4.1)	C9orf71 (4.0)	PBLD (3.8)	CYP24A1 (3.7)	ENSG00000188242 (3.7)	SLC15A2 (3.4)	TMEM116 (3.3)	SLC28A2 (3.2)	DAB2 (3.1)	RBKS (3.0)	SLC22A7 (3.0)	MUC1 (3.0)	CERS2 (2.7)	A1CF (2.5)	AGMAT (2.4)	FUT2 (2.4)	RNF152 (2.4)	SLC6A13 (2.3)	EPB41L3 (2.3)	IRX1 (2.2)	KNG1 (2.2)	SLC47A1 (2.2)	MAF (2.2)	DHRS11 (2.2)	ILDR1 (2.1)	TBX2 (2.1)	KAAG1 (2.1)	CNNM2 (2.0)	C17orf82 (2.0)	EFNA1 (2.0)	PIP5K1B (1.8)	BCAS3 (1.8)	MUC4 (1.8)	ACSM1 (1.6)	CPS1 (1.6)	TSPAN9 (1.6)	AS3MT (1.5)	OVOL1 (1.5)	SLC25A45 (1.5)
MP:0005627	increased circulating potassium level	0.000101	<0.05	UMOD (7.2)	HOXD10 (5.6)	ILDR1 (4.9)	HOXD9 (4.7)	PAX8 (4.4)	HOXD8 (4.1)	SALL1 (3.8)	MUC1 (3.5)	SLC34A1 (3.5)	CA12 (3.4)	MECOM (3.4)	KNG1 (3.3)	MUC20 (3.1)	MAMSTR (3.1)	LRP2 (3.1)	IRX1 (3.0)	SLC15A2 (3.0)	SLC22A2 (2.9)	HOXD3 (2.7)	KCNQ1 (2.7)	NFAT5 (2.6)	FAM167A (2.5)	TMEM116 (2.5)	MUC4 (2.5)	DCDC2 (2.5)	PARD3 (2.5)	ENSG00000175892 (2.4)	ENSG00000182648 (2.3)	SYPL2 (2.3)	HOXD4 (2.3)	CYP17A1 (2.3)	ANXA9 (2.2)	CASZ1 (2.1)	ZFHX3 (2.1)	CACNA1S (1.9)	SHH (1.9)	PGM5 (1.9)	CLDN14 (1.9)	DNER (1.9)	ESRP2 (1.9)	GOLGB1 (1.9)	PBLD (1.8)	ENSG00000245538 (1.8)	PNMT (1.8)	AGMAT (1.7)	RASIP1 (1.7)
MP:0001422	abnormal drinking behavior	0.000101	<0.05	ABO (3.9)	NRG1 (3.7)	ALDH2 (2.9)	MECOM (2.9)	PROCR (2.8)	ENSG00000256746 (2.8)	C2orf16 (2.7)	KIAA1614 (2.5)	DPEP2 (2.5)	CSF3 (2.5)	SLC9A3 (2.5)	KAAG1 (2.4)	IGF2-AS (2.3)	LACTB (2.3)	CA12 (2.2)	AHRR (2.2)	LRP2 (2.2)	TBX2 (2.1)	CDC14A (2.1)	TFDP2 (2.1)	COL2A1 (2.1)	SLC22A7 (2.0)	CELA2B (2.0)	PIP5K1B (2.0)	RERG (2.0)	PBLD (2.0)	KCNQ1 (1.9)	PAX8 (1.9)	ENSG00000203392 (1.8)	TSPAN9 (1.8)	ENSG00000235142 (1.8)	STC1 (1.8)	ENSG00000255120 (1.8)	AGBL2 (1.8)	H1FNT (1.7)	BRAP (1.7)	PSKH1 (1.7)	CCDC158 (1.7)	ENSG00000230288 (1.6)	ENSG00000204872 (1.5)	KRTCAP3 (1.5)	DCDC5 (1.5)	GBAS (1.5)	APH1B (1.5)	PLA2G6 (1.4)	EYA4 (1.4)
MP:0002666	increased circulating aldosterone level	0.000104	<0.05	ILDR1 (6.1)	ENSG00000188242 (5.2)	MUC20 (4.8)	UMOD (4.4)	CA12 (4.3)	SLC9A3 (4.1)	MUC4 (4.0)	KCNQ1 (3.8)	PBLD (3.5)	ACSM1 (3.5)	SLC15A2 (3.5)	MUC1 (3.3)	SLC34A1 (3.2)	PPARGC1A (3.0)	LRP2 (2.9)	TMEM116 (2.8)	CDC14A (2.7)	CNNM2 (2.4)	TFEB (2.4)	IRX1 (2.4)	SHROOM3 (2.3)	KRTCAP3 (2.2)	PTPN3 (2.2)	RNF152 (2.2)	CGNL1 (2.1)	ENSG00000255120 (2.0)	SLC22A2 (1.9)	HOXD10 (1.9)	MFSD6 (1.9)	CYP24A1 (1.8)	EPB41L3 (1.8)	DHRS11 (1.7)	ENSG00000224189 (1.7)	KIAA1614 (1.7)	NFE2L2 (1.7)	SLC7A9 (1.7)	SLC28A2 (1.7)	SQRDL (1.6)	ZNF540 (1.6)	DDI2 (1.6)	HOXD9 (1.6)	ERBB2 (1.6)	IZUMO1 (1.6)	MBD5 (1.5)	NDRG1 (1.5)	DCDC2 (1.5)
ENSG00000185950	IRS2 PPI subnetwork	0.000106	<0.05	TRIP12 (3.8)	NSD1 (3.2)	NCOA6 (3.2)	MTMR9 (2.8)	MBD5 (2.8)	BCAS3 (2.8)	GNAS (2.6)	ARNT (2.6)	SOS2 (2.6)	CNNM2 (2.6)	C12orf51 (2.5)	RPRD2 (2.5)	PPM1B (2.4)	MED24 (2.4)	TRPC4AP (2.4)	MAP3K11 (2.3)	PLEKHM2 (2.3)	MCL1 (2.3)	NFE2L2 (2.3)	ADAMTSL4 (2.3)	C10orf26 (2.3)	PTPN9 (2.3)	TBX2 (2.2)	ALMS1 (2.2)	WDR37 (2.1)	ATXN2 (2.1)	NT5C2 (2.1)	ENSG00000254470 (2.1)	CELSR2 (2.1)	SIN3A (2.1)	SHROOM3 (2.0)	LARP4B (2.0)	R3HDM2 (2.0)	RTF1 (2.0)	TP53INP2 (2.0)	APH1A (2.0)	JUND (2.0)	GRK6 (1.9)	SPI1 (1.9)	DNAJC16 (1.9)	ZFHX3 (1.9)	KRTCAP3 (1.9)	CYP24A1 (1.9)	PCNXL3 (1.9)	MKL1 (1.8)	RGS12 (1.8)
GO:0019842	vitamin binding	0.00011	<0.05	SLC22A7 (5.8)	PBLD (5.3)	KNG1 (5.2)	NAT8 (4.3)	SLC6A13 (4.1)	L2HGDH (4.1)	F12 (4.0)	XYLB (4.0)	CPS1 (4.0)	SLC22A1 (3.6)	PPP1R3B (3.6)	AGMAT (3.6)	PSPH (3.5)	C9 (3.5)	CA14 (3.4)	GRB10 (3.3)	LRP2 (3.2)	SLC7A9 (3.1)	VEGFA (3.0)	LHPP (3.0)	LCAT (3.0)	GCKR (2.9)	ACSM1 (2.9)	CHAC1 (2.9)	AS3MT (2.8)	SLC47A1 (2.8)	SLC22A2 (2.8)	UMOD (2.8)	INHBC (2.7)	ARG1 (2.7)	SLC34A1 (2.7)	GSS (2.6)	ALDH2 (2.6)	RBKS (2.4)	A1CF (2.3)	ACSS2 (2.1)	ACAD10 (2.1)	CERS2 (2.0)	CLDN14 (2.0)	C1orf51 (1.9)	IGF2 (1.9)	IRX1 (1.8)	ENSG00000204872 (1.8)	SLC28A2 (1.7)	PTPMT1 (1.7)	C1orf213 (1.7)
REACTOME_SLC:MEDIATED_TRANSMEMBRANE_TRANSPORT	REACTOME_SLC:MEDIATED_TRANSMEMBRANE_TRANSPORT	0.00011	<0.05	SLC34A1 (7.3)	SLC6A13 (6.4)	SLC22A2 (5.8)	UMOD (5.5)	SLC7A9 (5.4)	NAT8 (5.2)	ENSG00000204872 (4.6)	SLC22A7 (3.9)	CERS2 (3.6)	LRP2 (3.4)	RNF152 (3.4)	C9orf71 (3.1)	XYLB (3.1)	PBLD (3.1)	TMEM116 (3.0)	ACP2 (3.0)	AGMAT (2.9)	ATP1B3 (2.9)	CA12 (2.9)	CNNM2 (2.8)	SLC30A5 (2.8)	PIP5K1B (2.7)	KNG1 (2.6)	SORT1 (2.5)	SLC9B2 (2.5)	SLC47A1 (2.4)	SLC15A2 (2.4)	CYP24A1 (2.3)	PIGU (2.3)	TMEM51 (2.2)	CA14 (2.2)	ENSG00000188242 (2.2)	DAB2 (2.1)	CHAC1 (2.1)	PSPH (2.1)	C12orf68 (2.0)	IGF1R (2.0)	NDRG1 (2.0)	DNAJC16 (2.0)	WDR72 (1.9)	DNER (1.8)	MUC20 (1.8)	EPB41L3 (1.8)	A1CF (1.8)	MUC1 (1.7)	SLC9A3 (1.7)
MP:0003703	abnormal vestibulocochlear ganglion morphology	0.000112	<0.05	PAX8 (4.3)	HOXD1 (4.2)	HOXD9 (4.1)	HOXD3 (3.7)	LRP2 (3.6)	DACH1 (3.6)	SALL1 (3.6)	C15orf27 (3.1)	PTPN3 (3.1)	HOXD10 (3.0)	NEUROD2 (3.0)	HOXD4 (2.9)	DCDC2 (2.9)	ENSG00000235142 (2.8)	CASZ1 (2.7)	KAAG1 (2.6)	ACVR2B (2.6)	PGM5 (2.6)	ENSG00000175892 (2.5)	HOXD8 (2.3)	ENSG00000254470 (2.3)	CASP9 (2.3)	DCDC5 (2.1)	IGF1R (2.1)	MFHAS1 (2.1)	ECM1 (2.0)	IGF2 (2.0)	ITSN1 (2.0)	SHROOM3 (2.0)	ARG1 (1.9)	PSEN2 (1.9)	C16orf55 (1.8)	ENSG00000259450 (1.8)	RERG (1.8)	IGF2-AS (1.8)	F12 (1.8)	COL2A1 (1.8)	MAMSTR (1.7)	CYP24A1 (1.7)	DAB2 (1.7)	MYOC (1.7)	ENSG00000237380 (1.7)	TMEM116 (1.7)	KCNK7 (1.7)	ATP1B3 (1.6)	TSPAN9 (1.6)
MP:0005459	decreased percent body fat	0.000113	<0.05	CTRL (9.7)	CELA2B (8.3)	TRIB1 (3.4)	IGF1R (3.2)	RAPSN (3.2)	ODF3L1 (2.9)	ENSG00000235142 (2.8)	RSBN1L (2.7)	KDM5A (2.7)	ENSG00000188242 (2.4)	SORT1 (2.3)	CASP9 (2.3)	PBLD (2.2)	ENSG00000259450 (2.2)	NR1H3 (2.1)	ZGPAT (2.1)	ACSS2 (2.1)	SLC34A1 (2.0)	SLC7A9 (2.0)	MUC20 (1.9)	ENSG00000180458 (1.9)	NRG4 (1.8)	PIK3R1 (1.8)	FAM53B (1.8)	GSDMB (1.8)	MUC1 (1.8)	L2HGDH (1.8)	ENSG00000187446 (1.8)	SH2B3 (1.7)	ACP2 (1.7)	ZNF585B (1.7)	STC1 (1.7)	PSKH1 (1.7)	PIGU (1.7)	THADA (1.7)	DCDC5 (1.7)	IGF2-AS (1.7)	GNAS (1.7)	SOS2 (1.7)	LRP2 (1.7)	SCARB2 (1.7)	WDR87 (1.6)	ENSG00000246560 (1.6)	MYOC (1.6)	SLC9A3 (1.6)	DDI2 (1.6)
GO:0032868	response to insulin stimulus	0.000113	<0.05	ENSG00000189223 (3.4)	ENSG00000242086 (3.2)	WDR72 (3.2)	MUC20 (3.1)	PPM1B (2.8)	SORT1 (2.7)	BCAS3 (2.6)	MYH7B (2.6)	ASB8 (2.4)	SENP2 (2.3)	GNAS (2.3)	CNNM2 (2.2)	NT5C2 (2.1)	CHAC1 (2.1)	FAM63A (2.1)	ENSG00000187446 (2.0)	CELA2B (2.0)	ENSG00000259450 (2.0)	PSEN2 (1.9)	PSKH1 (1.9)	PLA2G15 (1.9)	C10orf26 (1.9)	SLC7A6 (1.9)	ENSG00000254235 (1.9)	TP53INP2 (1.9)	ZNF540 (1.9)	ACSS2 (1.9)	CLDN14 (1.8)	LARP4B (1.8)	ZNF781 (1.8)	ADCK3 (1.8)	SLC9A3 (1.8)	TMEM60 (1.7)	WWP2 (1.7)	PTPN11 (1.7)	ALMS1-IT1 (1.7)	CA12 (1.7)	PPARGC1A (1.7)	PBLD (1.6)	L2HGDH (1.6)	CTRL (1.6)	SLC39A13 (1.6)	MAN2C1 (1.6)	WDR87 (1.6)	EXOC6 (1.6)	CELF1 (1.5)
GO:0048598	embryonic morphogenesis	0.000113	<0.05	HOXD8 (5.4)	HOXD3 (5.2)	ENSG00000175892 (5.1)	HOXD4 (5.1)	ENSG00000237380 (5.0)	ENSG00000226363 (4.9)	HOXD9 (4.8)	HOXD1 (4.5)	ENSG00000224189 (4.4)	HOXD10 (4.0)	IGF2-AS (3.2)	SALL1 (3.1)	ENSG00000257955 (3.0)	EYA4 (2.9)	IRX1 (2.8)	MECOM (2.7)	ACVR2B (2.6)	DACH1 (2.6)	COL2A1 (2.6)	CCDC121 (2.5)	ISL2 (2.5)	ERBB2 (2.3)	ENSG00000257839 (2.2)	SHH (2.2)	CA14 (2.1)	IGF1R (2.1)	GLI2 (2.0)	FBXO36 (2.0)	ATXN7L2 (1.9)	ZFHX3 (1.9)	CASZ1 (1.8)	SHF (1.8)	IGF2 (1.8)	RSBN1L (1.8)	ENSG00000203392 (1.7)	GRB10 (1.7)	KIAA1683 (1.7)	THBS3 (1.7)	LHX3 (1.6)	SHROOM3 (1.6)	IFT172 (1.6)	ACVR2A (1.6)	ENSG00000230102 (1.6)	LRP2 (1.6)	HORMAD1 (1.6)	ENSG00000188242 (1.6)
MP:0001092	abnormal trigeminal ganglion morphology	0.000117	<0.05	HOXD1 (5.4)	ISL2 (4.7)	IRX1 (3.2)	HOXD3 (3.1)	SALL1 (2.8)	CELSR2 (2.7)	GRB7 (2.6)	HOXD9 (2.5)	PAX8 (2.4)	RAPSN (2.4)	SLC12A4 (2.4)	SHROOM3 (2.4)	ASTN2 (2.3)	HOXD4 (2.3)	LRP2 (2.2)	DDI2 (2.2)	MED24 (2.2)	TDH (2.2)	ENSG00000237380 (2.2)	CASP9 (2.2)	COL2A1 (2.0)	NRG1 (2.0)	ATP1B3 (2.0)	ADAMTSL4 (2.0)	ACVR2A (2.0)	NEUROD2 (1.9)	ACVR2B (1.9)	PTPN3 (1.9)	ENSG00000229191 (1.9)	TSNAXIP1 (1.9)	NUDT15 (1.8)	CNNM2 (1.8)	PLA2G15 (1.8)	ABCC10 (1.8)	HOXD10 (1.8)	HMGCLL1 (1.8)	CASZ1 (1.7)	C15orf27 (1.7)	ENSG00000235142 (1.7)	CDK12 (1.7)	DNER (1.7)	ERBB4 (1.7)	IGF2 (1.7)	IGF2-AS (1.6)	PSKH1 (1.6)	ENSG00000246560 (1.6)
MP:0010454	abnormal truncus arteriosus septation	0.00012	<0.05	IGF2 (4.2)	SMAD7 (4.0)	EYA4 (3.7)	ACVR2B (3.4)	ADAMTSL4 (3.2)	IGF1R (2.8)	DAB2 (2.7)	JUND (2.6)	ZNF420 (2.6)	GLI2 (2.6)	CA14 (2.5)	MAF (2.5)	SMAD3 (2.5)	IGF2-AS (2.4)	HOXD10 (2.4)	RCN2 (2.3)	MECOM (2.2)	RAPSN (2.2)	PTPN9 (2.2)	PARD3 (2.1)	TRIB1 (2.1)	STAC2 (2.1)	ZNF383 (2.1)	DCDC2 (2.1)	CASZ1 (2.0)	ENSG00000233334 (2.0)	ERBB2 (2.0)	KIAA1614 (2.0)	AHRR (1.9)	PSEN2 (1.8)	ZNF570 (1.8)	TBX2 (1.8)	FGF5 (1.8)	TRIM32 (1.7)	HMGCLL1 (1.7)	SHH (1.7)	ZNF527 (1.7)	MYOC (1.7)	OVOL1 (1.7)	C15orf27 (1.7)	ISL2 (1.7)	ASB8 (1.7)	CGNL1 (1.7)	IMP3 (1.6)	R3HDM2 (1.6)	NSD1 (1.6)
ENSG00000123836	PFKFB2 PPI subnetwork	0.000122	<0.05	MUC20 (3.5)	ZFHX3 (3.4)	JUND (3.0)	ESRP2 (2.9)	CDK10 (2.9)	PTPN11 (2.7)	SIPA1L3 (2.6)	SHROOM3 (2.5)	NSD1 (2.5)	SMPD3 (2.4)	PPM1B (2.3)	GRB7 (2.3)	CGNL1 (2.2)	NCOA6 (2.2)	TP53INP2 (2.2)	IGF1R (2.2)	GRB10 (2.1)	MED24 (2.1)	NRBP1 (2.1)	TNRC6B (2.1)	ANXA9 (2.0)	ADAMTSL4 (2.0)	CASZ1 (1.9)	CDC42EP2 (1.9)	NDRG1 (1.9)	C12orf51 (1.8)	PSEN2 (1.8)	MKL1 (1.8)	MYH7B (1.8)	SLC7A6 (1.8)	MRPL33 (1.8)	FGF5 (1.7)	PIP5K1B (1.7)	ASB8 (1.7)	R3HDM2 (1.7)	NT5C2 (1.7)	PLEKHM2 (1.6)	MIEN1 (1.6)	LINC00208 (1.6)	TMEM51 (1.6)	ARL15 (1.6)	MBD5 (1.6)	TPCN2 (1.6)	MAF (1.6)	RPRD2 (1.6)	MTMR9 (1.6)
GO:0015145	monosaccharide transmembrane transporter activity	0.000122	<0.05	SLC7A9 (6.0)	ENSG00000204872 (5.6)	SLC34A1 (4.6)	AGMAT (3.6)	ENSG00000230288 (3.3)	SUCLA2-AS1 (3.2)	NAT8 (3.2)	TMEM51 (3.0)	SLC22A2 (3.0)	C12orf68 (3.0)	CYP24A1 (2.8)	TSPAN9 (2.7)	SLC28A2 (2.6)	CNNM2 (2.4)	TRIM32 (2.4)	MUC20 (2.2)	XYLB (2.1)	C9orf71 (2.1)	SLC6A13 (1.9)	GGT7 (1.8)	VEGFA (1.8)	ENSG00000236263 (1.8)	DAB2 (1.8)	PDILT (1.8)	TRIM46 (1.8)	DPEP3 (1.8)	MAF (1.8)	RNF152 (1.8)	UMOD (1.7)	EXOC6 (1.7)	ZNF641 (1.7)	DNAJC16 (1.6)	NDRG1 (1.6)	PLA2G15 (1.6)	LRP2 (1.6)	TMEM60 (1.6)	A1CF (1.6)	ENSG00000253887 (1.6)	SLC22A7 (1.5)	QSOX2 (1.5)	RBKS (1.5)	MYH7B (1.5)	PIP5K1B (1.4)	AMIGO1 (1.4)	APH1B (1.4)	ZNF713 (1.4)
MP:0002843	decreased systemic arterial blood pressure	0.000125	<0.05	UMOD (6.9)	SLC34A1 (5.9)	SLC22A2 (3.8)	HOXD9 (3.7)	CYP24A1 (3.5)	PBLD (3.4)	MUC20 (3.1)	KNG1 (3.1)	KCNQ1 (3.0)	ENSG00000175892 (3.0)	ENSG00000204872 (2.8)	HOXD8 (2.8)	DAB2 (2.8)	WDR72 (2.7)	HOXD10 (2.7)	NAT8 (2.7)	DCDC2 (2.6)	AGMAT (2.6)	RNF152 (2.3)	TRIM54 (2.2)	PTPN3 (2.2)	DACH1 (2.1)	MECOM (2.1)	HOXD4 (2.1)	SLC47A1 (2.0)	INHBC (2.0)	PLA2G15 (2.0)	CA12 (2.0)	SORT1 (2.0)	ENSG00000232564 (2.0)	A1CF (2.0)	APH1B (1.9)	GATM (1.9)	IZUMO1 (1.9)	NFAT5 (1.9)	CNNM2 (1.9)	ENSG00000214293 (1.8)	TCAP (1.8)	ECM1 (1.8)	DNAJC16 (1.8)	ENSG00000180458 (1.7)	SLC22A7 (1.7)	ARL15 (1.7)	ZNF713 (1.7)	CTSS (1.6)	MYPN (1.6)
REACTOME_TRANSPORT_OF_GLUCOSE_AND_OTHER_SUGARS_BILE_SALTS_AND_ORGANIC_ACIDS_METAL_IONS_AND_AMINE_COMPOUNDS	REACTOME_TRANSPORT_OF_GLUCOSE_AND_OTHER_SUGARS_BILE_SALTS_AND_ORGANIC_ACIDS_METAL_IONS_AND_AMINE_COMPOUNDS	0.000126	<0.05	SLC6A13 (8.2)	SLC34A1 (7.8)	SLC7A9 (7.1)	SLC22A2 (7.0)	NAT8 (6.3)	ENSG00000204872 (5.8)	UMOD (5.4)	C9orf71 (4.6)	AGMAT (4.0)	SLC22A7 (3.9)	LRP2 (3.6)	SLC47A1 (3.3)	XYLB (3.2)	PBLD (3.0)	SLC9B2 (3.0)	CYP24A1 (2.9)	CA12 (2.9)	CERS2 (2.8)	SLC15A2 (2.8)	OVOL1 (2.6)	RNF152 (2.6)	CNNM2 (2.5)	NDRG1 (2.5)	A1CF (2.4)	DDI2 (2.4)	TMEM51 (2.3)	TMEM116 (2.3)	KNG1 (2.2)	PIP5K1B (2.2)	CA14 (2.2)	MUC20 (2.1)	SLC30A5 (2.1)	ACP2 (2.1)	C12orf68 (2.1)	SLC28A2 (2.0)	ENSG00000230288 (2.0)	SORT1 (2.0)	DNER (2.0)	DAB2 (1.9)	ABO (1.8)	CHST9-AS1 (1.8)	WDR72 (1.8)	CISD2 (1.8)	APH1A (1.8)	SYPL2 (1.7)	SLC9A3 (1.7)
GO:0070161	anchoring junction	0.000133	<0.05	RAI14 (4.0)	TSPAN9 (4.0)	ERBB2 (3.9)	PARD3 (3.6)	SPTBN1 (3.5)	ESRP2 (3.5)	SHROOM3 (3.3)	MYBPC3 (3.2)	SLC12A4 (3.0)	PRKAG2 (3.0)	EFNA1 (3.0)	PTPN12 (3.0)	RASIP1 (2.9)	ENSG00000182319 (2.9)	CGNL1 (2.5)	FAM167A (2.5)	MAP3K11 (2.3)	MKL1 (2.2)	TMEM51 (2.2)	IGF1R (2.2)	SLC39A13 (2.1)	ENSG00000238018 (2.0)	GRB7 (2.0)	SMAD7 (2.0)	RNF152 (2.0)	CASZ1 (2.0)	ZNF641 (1.9)	PGM5 (1.9)	TCAP (1.9)	ECM1 (1.8)	LRP2 (1.8)	ENSG00000226386 (1.8)	PAX8 (1.8)	NDRG1 (1.7)	ENSG00000204872 (1.7)	IRX1 (1.7)	TRIM54 (1.7)	NRIP1 (1.7)	NRG1 (1.7)	C10orf26 (1.6)	ANXA9 (1.6)	MYH7B (1.6)	GOLGB1 (1.6)	IFT172 (1.5)	SNX33 (1.5)	PGAP3 (1.5)
MP:0005619	increased urine potassium level	0.000136	<0.05	UMOD (7.1)	SLC34A1 (6.7)	ILDR1 (5.6)	SLC22A2 (5.6)	KNG1 (5.3)	KCNQ1 (4.5)	SLC7A9 (4.4)	MUC1 (4.2)	IRX1 (4.1)	MUC20 (3.8)	MUC4 (3.5)	FUT2 (3.5)	SLC15A2 (3.4)	CA12 (3.3)	ENSG00000204872 (3.1)	NAT8 (2.8)	PBLD (2.7)	LRP2 (2.6)	AGMAT (2.6)	PAX8 (2.5)	TMEM116 (2.4)	HOXD10 (2.4)	DCDC2 (2.3)	SLC22A7 (2.3)	KRTCAP3 (2.1)	PPP1R1B (2.1)	GRB7 (2.1)	C9orf71 (2.0)	SLC47A1 (2.0)	MFSD6 (2.0)	CGNL1 (2.0)	SLC9A3 (2.0)	HORMAD1 (2.0)	SDCCAG8 (1.9)	ANXA9 (1.9)	CASZ1 (1.9)	DNER (1.8)	IZUMO1 (1.8)	TFEB (1.8)	ENSG00000247556 (1.8)	IQCH (1.7)	PPARGC1A (1.7)	GSS (1.6)	COL2A1 (1.6)	ADAMTSL4 (1.6)	ESRP2 (1.6)
ENSG00000155506	LARP1 PPI subnetwork	0.000137	<0.05	PTPN11 (3.0)	SIPA1L3 (3.0)	NCOA6 (2.9)	MUC20 (2.8)	ENSG00000226386 (2.7)	MRPL33 (2.7)	PLEKHM2 (2.6)	MBD5 (2.4)	DYNLRB1 (2.4)	JUND (2.3)	SHROOM3 (2.3)	NT5C2 (2.3)	ZFHX3 (2.3)	PPM1B (2.3)	DNM1P35 (2.2)	TP53INP2 (2.2)	C12orf51 (2.1)	IGF1R (2.1)	GATA4 (2.1)	FAM63A (2.1)	FAM167A (2.1)	SPTBN1 (2.0)	STAMBP (2.0)	ITCH (2.0)	SNX33 (2.0)	ERBB2 (2.0)	ESRP2 (2.0)	NEUROD2 (2.0)	ODF3L1 (2.0)	TRIP12 (2.0)	CASZ1 (1.9)	LARP4B (1.9)	CDK10 (1.9)	SENP2 (1.9)	ZFAND2A (1.9)	RGS12 (1.9)	TPCN2 (1.9)	MIEN1 (1.9)	MKL1 (1.9)	GRB7 (1.8)	SMPD3 (1.8)	NFE2L2 (1.8)	NSD1 (1.8)	TPPP (1.8)	RTF1 (1.8)	PARD3 (1.8)
ENSG00000120738	EGR1 PPI subnetwork	0.000137	<0.05	JUND (4.3)	TRIB1 (4.3)	TNRC6B (3.3)	MAFF (2.9)	MCL1 (2.8)	NFE2L2 (2.7)	NSD1 (2.4)	NCOA6 (2.4)	A1CF (2.4)	SNX33 (2.3)	WDR72 (2.3)	PTPN9 (2.2)	ISL2 (2.2)	RPRD2 (2.2)	TRIM32 (2.1)	ZNF641 (2.0)	ITCH (2.0)	ALMS1P (2.0)	DPF2 (2.0)	GATA4 (1.9)	ZNF713 (1.9)	ADAMTSL4 (1.9)	ENSG00000250009 (1.9)	ATXN2 (1.8)	TMEM194B (1.8)	ZNF585B (1.8)	NFAT5 (1.7)	MRPL33 (1.7)	ABCC10 (1.7)	SMAD3 (1.7)	MED1 (1.7)	SENP1 (1.7)	ALDH2 (1.6)	ARNT (1.6)	PCNXL3 (1.6)	CDK12 (1.6)	CELF1 (1.6)	ERBB2 (1.5)	CELSR2 (1.5)	CASZ1 (1.5)	ADAM1 (1.5)	CHAC1 (1.5)	VEGFA (1.5)	ZNF573 (1.5)	GRK6 (1.5)	MFSD6 (1.5)
REACTOME_BILE_SALT_AND_ORGANIC_ANION_SLC_TRANSPORTERS	REACTOME_BILE_SALT_AND_ORGANIC_ANION_SLC_TRANSPORTERS	0.000143	<0.05	SLC6A13 (9.3)	SLC34A1 (7.7)	SLC22A2 (6.9)	ENSG00000204872 (5.8)	NAT8 (5.7)	SLC7A9 (5.5)	UMOD (5.0)	SLC9B2 (4.1)	C9orf71 (4.0)	CA12 (3.4)	CA14 (3.4)	AGMAT (3.2)	GATM (3.1)	CYP24A1 (2.9)	SUCLA2-AS1 (2.8)	SLC22A7 (2.8)	LRP2 (2.5)	C1orf51 (2.5)	SLC9A3 (2.5)	ENSG00000180458 (2.4)	EPB41L3 (2.4)	ENSG00000188242 (2.4)	AS3MT (2.4)	KNG1 (2.4)	PBLD (2.4)	ENSG00000226386 (2.3)	CYP17A1 (2.3)	NDRG1 (2.3)	SLC9B1 (2.3)	ZNF527 (2.2)	CNNM2 (2.2)	DAB2 (2.2)	SYPL2 (2.1)	MYOC (2.1)	KIAA1614 (2.0)	TMEM116 (1.9)	PPARGC1A (1.9)	SLC47A1 (1.9)	PHTF2 (1.9)	ENSG00000203392 (1.8)	PIGW (1.8)	PIP5K1B (1.8)	TCEA3 (1.8)	IDI2 (1.8)	ENSG00000229481 (1.7)	CISD2 (1.7)
MP:0000598	abnormal liver morphology	0.000148	<0.05	CPS1 (4.1)	SLC22A1 (4.0)	SLC22A7 (3.8)	C9 (3.6)	KNG1 (3.1)	ACSM1 (3.1)	F12 (3.0)	GCKR (3.0)	LCAT (2.7)	IGF2 (2.5)	ENSG00000235142 (2.5)	CSF3 (2.3)	INHBC (2.3)	RASIP1 (2.3)	RCN2 (2.2)	A1CF (2.2)	JUND (2.1)	PPP1R3B (2.1)	AGMAT (2.0)	EDEM2 (2.0)	SLC6A13 (2.0)	AGBL2 (2.0)	BCAS3 (1.9)	C17orf82 (1.9)	ENSG00000226363 (1.8)	SUCLA2-AS1 (1.8)	ENSG00000225138 (1.8)	STC1 (1.8)	TNRC6B (1.7)	ALMS1 (1.7)	GRB7 (1.7)	NRIP1 (1.7)	EFNA1 (1.7)	PBLD (1.7)	CYP24A1 (1.7)	NRG4 (1.6)	IGF1R (1.6)	XYLB (1.6)	IFT172 (1.6)	FAM47E (1.5)	CNNM2 (1.5)	ECM1 (1.5)	SLC47A1 (1.5)	ARG1 (1.5)	GATA4 (1.5)	L2HGDH (1.5)
ENSG00000070882	OSBPL3 PPI subnetwork	0.000148	<0.05	ESRP2 (3.7)	MUC20 (3.6)	ZFHX3 (3.5)	ANXA9 (3.3)	NCOA6 (2.8)	SHROOM3 (2.8)	GRB7 (2.8)	TPCN2 (2.7)	MED24 (2.6)	TNPO3 (2.5)	PPM1B (2.4)	TRPC4AP (2.3)	ITCH (2.3)	GRB10 (2.2)	SLC7A6 (2.2)	RGS12 (2.2)	PLEKHM2 (2.1)	SMPD3 (2.1)	TP53INP2 (2.1)	IGF1R (2.0)	GOLGB1 (2.0)	SIPA1L3 (2.0)	DYNLRB1 (1.9)	ATXN7L2 (1.9)	FAM63A (1.9)	CASZ1 (1.9)	PTPN11 (1.9)	CDK10 (1.9)	NSD1 (1.9)	ZFAND2A (1.8)	CDC42EP2 (1.8)	TMEM51 (1.8)	MAF (1.8)	ERBB2 (1.7)	C12orf51 (1.7)	JUND (1.7)	RPRD2 (1.7)	MYO19 (1.7)	SNX33 (1.6)	PAX8 (1.6)	MRPL33 (1.6)	MKL1 (1.6)	RTF1 (1.6)	PSEN2 (1.6)	LRP2 (1.5)	BAIAP2L2 (1.5)
MP:0000554	abnormal carpal bone morphology	0.00015	<0.05	HOXD10 (13.4)	HOXD9 (8.4)	SALL1 (4.7)	DACH1 (4.3)	CGNL1 (4.0)	COL2A1 (3.9)	HOXD4 (3.7)	IQCH (3.2)	EYA4 (3.1)	MECOM (3.1)	AHRR (3.1)	PAX8 (3.0)	GRB10 (2.7)	SLC47A1 (2.5)	HOXD8 (2.4)	IGF2-AS (2.3)	SLC22A2 (2.3)	CA14 (2.3)	SNX33 (2.3)	ENSG00000237380 (2.2)	RGS12 (2.1)	IGF2 (2.1)	ENSG00000175892 (2.1)	COMMD4 (2.0)	ILDR1 (2.0)	PSEN2 (2.0)	ACVR2B (2.0)	C1QTNF4 (1.9)	HOXD3 (1.9)	SMAD7 (1.8)	SCAPER (1.8)	UMOD (1.8)	AAGAB (1.7)	DNM1P35 (1.7)	DCDC2 (1.7)	MAN2C1 (1.7)	ENSG00000253426 (1.6)	CA12 (1.6)	ORC4 (1.5)	PTPN9 (1.5)	ENSG00000214293 (1.5)	ERBB2 (1.5)	SHH (1.5)	HORMAD1 (1.5)	CSPG4 (1.5)	ENSG00000257955 (1.5)
GO:0035239	tube morphogenesis	0.000156	<0.05	SHH (4.0)	IRX1 (3.9)	LRP2 (3.2)	ENSG00000225138 (3.1)	ECM1 (3.1)	TBX2 (2.8)	TSPAN9 (2.8)	HOXD10 (2.8)	ERBB2 (2.8)	ENSG00000182319 (2.8)	HOXD3 (2.7)	SALL1 (2.7)	CGNL1 (2.6)	HOXD4 (2.6)	HOXD9 (2.5)	ETV5 (2.5)	GLI2 (2.5)	HOXD1 (2.5)	ACVR2B (2.5)	IGF1R (2.4)	CDC14A (2.4)	DACH1 (2.4)	AHRR (2.3)	RCN2 (2.2)	ENSG00000188242 (2.2)	SHROOM3 (2.1)	GRB10 (2.1)	GRB7 (2.1)	CCDC121 (2.1)	IGF2-AS (2.1)	PARD3 (2.1)	ENSG00000226363 (2.0)	EFNA1 (2.0)	ENSG00000253887 (2.0)	RERG (2.0)	STC1 (1.8)	MECOM (1.8)	CASZ1 (1.8)	GNAS (1.8)	SLC9B1 (1.8)	PTPN9 (1.8)	ENSG00000238018 (1.7)	SNX33 (1.7)	ZNF318 (1.7)	NSD1 (1.7)	RAI14 (1.7)
REACTOME_NUCLEAR_RECEPTOR_TRANSCRIPTION_PATHWAY	REACTOME_NUCLEAR_RECEPTOR_TRANSCRIPTION_PATHWAY	0.000157	<0.05	A1CF (5.3)	DHRS11 (3.6)	C1orf51 (3.4)	GATA4 (3.3)	LHX3 (3.3)	SLC47A1 (3.3)	JUND (3.1)	PGAP3 (3.0)	TRIB1 (2.9)	INHBC (2.9)	ITPKA (2.8)	NRIP1 (2.8)	GRB7 (2.7)	ISL2 (2.7)	TNRC6B (2.7)	C15orf27 (2.6)	TCEA3 (2.6)	ENSG00000229589 (2.5)	FBXL20 (2.4)	ADCK3 (2.4)	CASZ1 (2.4)	NFE2L2 (2.4)	MAP3K11 (2.3)	GCKR (2.3)	XYLB (2.3)	PNMT (2.3)	MAFF (2.3)	PIK3R1 (2.3)	SLC9A3 (2.3)	SMAD7 (2.2)	R3HDM2 (2.2)	SLC22A7 (2.2)	FAM53B (2.2)	VEGFA (2.1)	PTPN3 (2.1)	CDK12 (2.1)	SNX33 (2.0)	L2HGDH (2.0)	TBX2 (2.0)	KAT5 (1.9)	IDI2 (1.8)	AGMAT (1.8)	PARD3 (1.8)	CPS1 (1.7)	FNDC4 (1.7)	ENSG00000242086 (1.7)
ENSG00000204310	AGPAT1 PPI subnetwork	0.000158	<0.05	ACSS2 (4.6)	DIP2C (3.0)	TARS2 (3.0)	EXOC3 (2.9)	SLC30A5 (2.9)	ITCH (2.8)	ZBTB46 (2.6)	ORC4 (2.5)	IDI1 (2.5)	DPEP3 (2.4)	MAP1LC3A (2.3)	CGNL1 (2.2)	BRAP (2.2)	NAA25 (2.2)	PSEN2 (2.2)	WDR37 (2.1)	AAGAB (2.0)	C1orf213 (1.9)	DYNLRB1 (1.9)	SLC9B1 (1.9)	GSS (1.9)	ENSG00000229191 (1.9)	NT5C1B (1.9)	DDI2 (1.9)	PTPN11 (1.9)	MTCH2 (1.9)	MRS2 (1.8)	TP53INP2 (1.8)	APH1B (1.8)	PNMT (1.8)	TRIP12 (1.8)	SUCLA2 (1.8)	GOLGB1 (1.8)	BRE (1.8)	TNPO3 (1.7)	PRRC2C (1.7)	DDX1 (1.7)	SLC2A4RG (1.7)	SENP2 (1.7)	SLC12A4 (1.7)	BCAS3 (1.7)	CCDC158 (1.7)	AMIGO1 (1.7)	ENSG00000259450 (1.7)	C2orf73 (1.7)	CYP17A1 (1.6)
ENSG00000206255	ENSG00000206255 PPI subnetwork	0.000158	<0.05	ACSS2 (4.6)	DIP2C (3.0)	TARS2 (3.0)	EXOC3 (2.9)	SLC30A5 (2.9)	ITCH (2.8)	ZBTB46 (2.6)	ORC4 (2.5)	IDI1 (2.5)	DPEP3 (2.4)	MAP1LC3A (2.3)	CGNL1 (2.2)	BRAP (2.2)	NAA25 (2.2)	PSEN2 (2.2)	WDR37 (2.1)	AAGAB (2.0)	C1orf213 (1.9)	DYNLRB1 (1.9)	SLC9B1 (1.9)	GSS (1.9)	ENSG00000229191 (1.9)	NT5C1B (1.9)	DDI2 (1.9)	PTPN11 (1.9)	MTCH2 (1.9)	MRS2 (1.8)	TP53INP2 (1.8)	APH1B (1.8)	PNMT (1.8)	TRIP12 (1.8)	SUCLA2 (1.8)	GOLGB1 (1.8)	BRE (1.8)	TNPO3 (1.7)	PRRC2C (1.7)	DDX1 (1.7)	SLC2A4RG (1.7)	SENP2 (1.7)	SLC12A4 (1.7)	BCAS3 (1.7)	CCDC158 (1.7)	AMIGO1 (1.7)	ENSG00000259450 (1.7)	C2orf73 (1.7)	CYP17A1 (1.6)
ENSG00000206324	AGPAT1 PPI subnetwork	0.000158	<0.05	ACSS2 (4.6)	DIP2C (3.0)	TARS2 (3.0)	EXOC3 (2.9)	SLC30A5 (2.9)	ITCH (2.8)	ZBTB46 (2.6)	ORC4 (2.5)	IDI1 (2.5)	DPEP3 (2.4)	MAP1LC3A (2.3)	CGNL1 (2.2)	BRAP (2.2)	NAA25 (2.2)	PSEN2 (2.2)	WDR37 (2.1)	AAGAB (2.0)	C1orf213 (1.9)	DYNLRB1 (1.9)	SLC9B1 (1.9)	GSS (1.9)	ENSG00000229191 (1.9)	NT5C1B (1.9)	DDI2 (1.9)	PTPN11 (1.9)	MTCH2 (1.9)	MRS2 (1.8)	TP53INP2 (1.8)	APH1B (1.8)	PNMT (1.8)	TRIP12 (1.8)	SUCLA2 (1.8)	GOLGB1 (1.8)	BRE (1.8)	TNPO3 (1.7)	PRRC2C (1.7)	DDX1 (1.7)	SLC2A4RG (1.7)	SENP2 (1.7)	SLC12A4 (1.7)	BCAS3 (1.7)	CCDC158 (1.7)	AMIGO1 (1.7)	ENSG00000259450 (1.7)	C2orf73 (1.7)	CYP17A1 (1.6)
ENSG00000152518	ZFP36L2 PPI subnetwork	0.000159	<0.05	SIPA1L3 (3.2)	MUC20 (3.1)	PLEKHM2 (2.8)	LARP4B (2.7)	NSD1 (2.7)	NCOA6 (2.6)	SOS2 (2.6)	FAM167A (2.6)	C12orf51 (2.5)	SENP2 (2.5)	ANXA9 (2.5)	PARD3 (2.5)	GOLGB1 (2.4)	IGF1R (2.4)	DNM1P35 (2.4)	FAM63A (2.4)	ENSG00000226386 (2.3)	ERBB2 (2.3)	PTPN11 (2.2)	NFAT5 (2.2)	ZFHX3 (2.2)	RPRD2 (2.1)	CASZ1 (2.1)	GATA4 (2.1)	SHROOM3 (2.1)	ATXN2 (2.0)	SCAPER (2.0)	TNRC6B (2.0)	TP53INP2 (2.0)	ITSN1 (2.0)	RGS12 (2.0)	SNX33 (1.9)	RTF1 (1.9)	GRB7 (1.9)	ESRP2 (1.9)	MKL1 (1.9)	CGNL1 (1.9)	TRIP12 (1.9)	ITCH (1.9)	LRP2 (1.8)	SMPD3 (1.8)	NT5C2 (1.8)	DIP2C (1.8)	CELSR2 (1.8)	MRPL33 (1.8)	ARNT (1.8)
GO:0044282	small molecule catabolic process	0.000159	<0.05	L2HGDH (4.3)	ACAD10 (4.2)	SLC22A7 (3.7)	PBLD (3.5)	GSS (3.4)	LHPP (3.4)	ACSM1 (3.3)	TCEA3 (3.1)	AS3MT (3.0)	SLC22A1 (3.0)	XYLB (3.0)	SLC34A1 (2.9)	ALDH2 (2.9)	ETFA (2.7)	AGMAT (2.7)	ENSG00000229481 (2.7)	INHBC (2.7)	NAT8 (2.6)	GATM (2.5)	ENSG00000235142 (2.5)	F12 (2.5)	ENSG00000187446 (2.5)	WDR72 (2.4)	CLDN14 (2.4)	RBKS (2.4)	SUCLA2 (2.4)	ADCK3 (2.4)	ACSS2 (2.3)	PPP1R3B (2.2)	MTCH2 (2.2)	SLC6A13 (2.2)	LCAT (2.2)	SLC47A1 (2.2)	SLC22A2 (2.2)	KNG1 (2.1)	ENSG00000254235 (2.1)	BRE (2.1)	ENSG00000204872 (2.1)	IDI2-AS1 (2.1)	NRG4 (2.0)	ENSG00000253426 (2.0)	ZNF607 (2.0)	GCKR (2.0)	ZGPAT (1.9)	C9 (1.9)	PPARGC1A (1.9)
MP:0006325	impaired hearing	0.000163	<0.05	SLC22A2 (4.4)	LRP2 (4.1)	COL2A1 (3.9)	WWP2 (2.9)	A1CF (2.7)	TPPP (2.7)	RNF152 (2.7)	SLC34A1 (2.7)	IGF2-AS (2.7)	STMN3 (2.5)	KCNQ1 (2.5)	ENSG00000231064 (2.4)	ERBB4 (2.4)	DAB2 (2.4)	UMOD (2.3)	CSPG4 (2.3)	TCEA3 (2.3)	MUC4 (2.3)	NAT8 (2.3)	DNER (2.2)	ILDR1 (2.2)	SLC6A13 (2.0)	ZFHX3 (2.0)	CGNL1 (2.0)	XYLB (1.9)	PLA2G6 (1.9)	MUC20 (1.9)	CNNM2 (1.8)	HORMAD1 (1.8)	EFNA1 (1.8)	MUC1 (1.7)	SMAD7 (1.7)	ENSG00000253426 (1.7)	IGF2 (1.7)	RERG (1.7)	GNAS (1.7)	EYA4 (1.7)	CA12 (1.6)	ACSM1 (1.6)	PPARGC1A (1.6)	SLC7A9 (1.6)	DCDC5 (1.6)	STAC2 (1.6)	SLC9A3 (1.6)	SLC7A6 (1.6)	TSPAN9 (1.6)
MP:0002128	abnormal blood circulation	0.00017	<0.05	STC1 (4.3)	VEGFA (3.9)	RASIP1 (3.8)	PROCR (3.8)	GSDMB (3.5)	TBX2 (3.4)	MYBPC3 (3.2)	GRB10 (3.2)	GRB7 (3.2)	GATA4 (2.9)	PGAP3 (2.8)	NRG1 (2.8)	NDRG1 (2.8)	ENSG00000182319 (2.8)	EFNA1 (2.7)	SMAD7 (2.7)	MED24 (2.5)	RAI14 (2.5)	ENSG00000188242 (2.5)	CSF3 (2.4)	HMGCLL1 (2.4)	TMEM116 (2.3)	KAAG1 (2.2)	PDILT (2.2)	SLC12A4 (2.2)	PPP1R3B (2.1)	TCAP (2.1)	C1orf54 (2.1)	ALDH2 (2.1)	PPP1R1B (2.1)	RNF152 (2.0)	PARD3 (2.0)	EPB41L3 (2.0)	MECOM (2.0)	CGNL1 (1.9)	C1orf51 (1.9)	MAFF (1.9)	ENSG00000225138 (1.8)	PPM1J (1.8)	IGF2 (1.7)	NAT8 (1.7)	ZFAND2A (1.7)	SPTBN1 (1.7)	C10orf26 (1.7)	ESRP2 (1.6)	PIP5K1B (1.6)
MP:0002633	persistent truncus arteriosis	0.000173	<0.05	HOXD10 (3.6)	RAI14 (3.3)	GLI2 (3.1)	STC1 (3.0)	TRIB1 (2.9)	JUND (2.8)	IGF2 (2.7)	MECOM (2.6)	HOXD3 (2.6)	TBX2 (2.6)	SMAD7 (2.4)	EYA4 (2.4)	NDRG1 (2.3)	AGBL2 (2.3)	ENSG00000203392 (2.2)	GRB10 (2.1)	ARL15 (2.0)	ECM1 (2.0)	ENSG00000189223 (1.9)	DACH1 (1.9)	PGM5 (1.8)	DAB2 (1.8)	DIP2C (1.8)	RGS12 (1.8)	CA12 (1.8)	MUC20 (1.8)	ENSG00000256900 (1.8)	SALL1 (1.7)	R3HDM2 (1.7)	HMGCLL1 (1.7)	ACVR2A (1.6)	ZNF585B (1.6)	ALMS1 (1.6)	SLC9A3 (1.6)	ABCC10 (1.6)	PAX8 (1.6)	NRIP1 (1.6)	NRG1 (1.6)	ACVR2B (1.5)	TSPAN9 (1.5)	HOXD4 (1.5)	ADAMTSL4 (1.5)	LRP2 (1.5)	ARNT (1.5)	SMAD3 (1.5)	PTPN3 (1.4)
GO:0030140	trans-Golgi network transport vesicle	0.000175	<0.05	MFSD6 (3.1)	RSBN1L (2.8)	PSEN2 (2.8)	TFEB (2.7)	TMEM60 (2.6)	ENSG00000237380 (2.5)	DACH1 (2.4)	EXOC6 (2.4)	FAM122A (2.4)	SNX17 (2.4)	LARP4B (2.4)	EYA4 (2.3)	MECOM (2.3)	ZNF641 (2.2)	MANBA (2.2)	WDR37 (2.1)	CASZ1 (2.0)	MIEN1 (2.0)	NRBP1 (2.0)	ASB8 (2.0)	PARD3 (2.0)	DNAJC16 (2.0)	SIPA1L3 (2.0)	FAM63A (1.9)	ENSG00000242086 (1.9)	MAN2C1 (1.9)	C10orf26 (1.9)	BCAS3 (1.9)	ENSG00000236263 (1.9)	CYB561D1 (1.8)	IMP3 (1.8)	LACTB (1.8)	EXOC3 (1.8)	ACVR2A (1.8)	ENSG00000254235 (1.8)	DAB2 (1.7)	KCNK7 (1.7)	AMIGO1 (1.7)	DCAF12 (1.7)	RNF152 (1.7)	MADD (1.7)	APH1B (1.7)	PGAP3 (1.7)	CELSR2 (1.6)	ENSG00000256746 (1.6)	APH1A (1.6)
GO:0031490	chromatin DNA binding	0.000175	<0.05	SH2B3 (3.8)	MRM1 (3.3)	COL2A1 (2.7)	DACH1 (2.7)	NFATC1 (2.6)	WWP2 (2.6)	IGF2-AS (2.6)	TBX2 (2.5)	SHF (2.4)	NRIP1 (2.4)	ABO (2.3)	MUC4 (2.1)	HMGCLL1 (2.1)	ZBTB46 (2.1)	DNER (2.1)	KAT5 (2.0)	ENSG00000254470 (2.0)	CSPG4 (2.0)	TNRC6B (1.9)	GLI2 (1.9)	IDI2 (1.9)	ZFHX3 (1.9)	NFATC3 (1.9)	C1orf54 (1.8)	ENSG00000257955 (1.8)	AAGAB (1.8)	R3HDM2 (1.8)	CA12 (1.8)	CLDN14 (1.8)	PPP1R3B (1.8)	MECOM (1.8)	TRIB1 (1.8)	HMGB3P1 (1.7)	IGF1R (1.7)	SLC47A1 (1.7)	RPRD2 (1.7)	ENSG00000256746 (1.7)	NFAT5 (1.7)	EHBP1L1 (1.6)	ISL2 (1.6)	KIF21B (1.6)	MAP3K11 (1.6)	C8orf12 (1.6)	LINC00208 (1.6)	DPF2 (1.6)	KIAA1683 (1.6)
ENSG00000113580	NR3C1 PPI subnetwork	0.000178	<0.05	RSBN1L (3.3)	JUND (3.1)	UBE2R2 (3.0)	ATXN2 (3.0)	RPRD2 (2.9)	TNRC6B (2.6)	TRAFD1 (2.6)	MED24 (2.6)	ACSM1 (2.6)	UBE2D3 (2.6)	TRIB1 (2.5)	A1CF (2.5)	NFATC3 (2.4)	MED1 (2.4)	SENP1 (2.3)	CELF1 (2.3)	R3HDM2 (2.3)	NFE2L2 (2.3)	ZFHX3 (2.2)	HNRNPR (2.2)	ZFAND2A (2.1)	DPF2 (2.1)	CDK12 (2.1)	MCL1 (2.0)	SIN3A (2.0)	DCAF12 (2.0)	PSMD3 (2.0)	ENSG00000250009 (2.0)	NCOA6 (2.0)	NT5C2 (1.9)	ARNT (1.9)	FBXL20 (1.9)	NSD1 (1.9)	PARD3 (1.9)	AGMAT (1.9)	ENSG00000214293 (1.9)	ENSG00000237781 (1.9)	ADAMTSL4 (1.9)	FAM47E (1.9)	PRRC2C (1.8)	MAPKAPK5 (1.8)	RUFY2 (1.8)	TRIP12 (1.8)	MFHAS1 (1.8)	LARP4B (1.7)	PTPN9 (1.7)
MP:0008874	decreased physiological sensitivity to xenobiotic	0.00018	<0.05	SLC22A1 (3.7)	AHRR (3.6)	HORMAD1 (3.2)	SMAD3 (3.1)	NFE2L2 (3.1)	MAMSTR (2.9)	SLC22A7 (2.7)	ARG1 (2.6)	UMOD (2.6)	STC1 (2.5)	NRG1 (2.5)	INHBC (2.5)	SLC34A1 (2.5)	C9 (2.5)	ENSG00000254235 (2.3)	SQRDL (2.3)	CDC42EP2 (2.3)	C1orf51 (2.3)	GRB10 (2.2)	CACNA1S (2.2)	CSF3 (2.1)	ENSG00000180458 (2.1)	DAB2 (2.1)	GCKR (1.9)	RASIP1 (1.8)	CHST9-AS1 (1.8)	CLDN14 (1.8)	KNG1 (1.8)	GATM (1.8)	TRIB1 (1.8)	PPM1J (1.7)	VEGFA (1.7)	AGMAT (1.7)	SLC12A4 (1.7)	RAPSN (1.6)	LCAT (1.6)	PROCR (1.6)	PSEN2 (1.6)	KRTCAP3 (1.6)	MAFF (1.6)	ALDH2 (1.6)	MECOM (1.5)	NQO1 (1.5)	DACH1 (1.5)	NFATC1 (1.4)	CHAC1 (1.4)
MP:0003985	renal fibrosis	0.000186	<0.05	DCDC2 (5.0)	LRP2 (5.0)	SLC34A1 (4.8)	KNG1 (4.4)	SLC22A2 (4.2)	PBLD (3.9)	IRX1 (3.7)	CA12 (3.6)	ENSG00000235142 (3.5)	ENSG00000188242 (3.2)	SLC7A9 (3.1)	DACH1 (3.0)	AGMAT (2.9)	SHH (2.9)	NAT8 (2.8)	SLC2A4RG (2.8)	C9orf71 (2.8)	ENSG00000229589 (2.7)	ERP29 (2.7)	SLC9A3 (2.7)	HOXD8 (2.6)	ENSG00000175892 (2.5)	SLC12A4 (2.5)	XYLB (2.4)	RERG (2.4)	IZUMO1 (2.4)	HOXD10 (2.3)	CHMP1A (2.3)	GSS (2.2)	MYOC (2.2)	HOXD9 (2.2)	SLC39A13 (2.2)	C12orf68 (2.2)	ENSG00000257839 (2.1)	ERBB4 (2.1)	C19orf40 (2.1)	UMOD (2.0)	GRB7 (2.0)	HOXD3 (1.9)	APH1B (1.8)	SLC22A7 (1.8)	CDK10 (1.8)	ZNF569 (1.8)	SQRDL (1.7)	ECM1 (1.7)	ESRP2 (1.7)
MP:0003232	abnormal forebrain development	0.000191	<0.05	PTPN12 (3.4)	GLI2 (3.4)	WWP2 (3.3)	ACVR2B (3.3)	SHROOM3 (3.3)	SMAD7 (3.1)	SALL1 (2.7)	PPP1R1B (2.6)	NSD1 (2.5)	ENSG00000242086 (2.5)	RAI14 (2.4)	ZBTB46 (2.4)	CCDC121 (2.3)	COL2A1 (2.3)	HOXD4 (2.3)	NFATC1 (2.3)	IFT172 (2.2)	DNAJC16 (2.2)	ZNF607 (2.2)	SIN3A (2.1)	ALMS1 (2.1)	LRP2 (2.1)	ETV5 (2.1)	NRG1 (2.0)	ITSN1 (2.0)	ENSG00000224189 (2.0)	ZFHX3 (2.0)	CDK12 (2.0)	CA14 (2.0)	HMGB3P1 (2.0)	NCOA6 (2.0)	SIPA1L3 (1.9)	RNF152 (1.9)	PTPN9 (1.9)	ENSG00000226363 (1.9)	ERBB4 (1.8)	ENSG00000238018 (1.8)	SHF (1.8)	ENSG00000229191 (1.8)	CNNM2 (1.8)	FBXL20 (1.8)	PAX8 (1.7)	R3HDM2 (1.7)	ENSG00000256746 (1.6)	CGNL1 (1.6)	ARL15 (1.6)
GO:0000122	negative regulation of transcription from RNA polymerase II promoter	0.000191	<0.05	RSBN1L (3.6)	C1orf51 (3.4)	R3HDM2 (3.1)	ZFP30 (3.0)	TFEB (2.9)	TBX2 (2.8)	SNX33 (2.8)	ZNF571 (2.7)	TNRC6B (2.6)	ZFHX3 (2.5)	ENSG00000254470 (2.5)	ENSG00000224189 (2.5)	CASZ1 (2.4)	C17orf82 (2.4)	BCAS3 (2.4)	RPRD2 (2.3)	ATXN7L2 (2.3)	THAP11 (2.3)	ACVR2B (2.3)	MECOM (2.3)	JUND (2.3)	ENSG00000231064 (2.2)	FBXL20 (2.1)	HOXD1 (2.1)	GNAS (2.0)	MAP3K11 (2.0)	NFATC1 (2.0)	SMAD7 (2.0)	ZNF641 (2.0)	UBE2R2 (2.0)	GRB10 (2.0)	EYA4 (2.0)	ENSG00000175892 (2.0)	DCAF12 (2.0)	NFE2L2 (1.9)	PIK3R1 (1.9)	HOXD4 (1.9)	HOXD10 (1.9)	FAM53B (1.9)	ISL2 (1.8)	HOXD3 (1.8)	ZNF713 (1.8)	SOS2 (1.7)	SHH (1.7)	IRX1 (1.7)	PARD3 (1.7)
ENSG00000134202	GSTM3 PPI subnetwork	0.000192	<0.05	AAGAB (3.4)	TP53INP2 (3.0)	ENSG00000182319 (3.0)	RASIP1 (2.8)	MUC20 (2.8)	SPTBN1 (2.7)	ZNF570 (2.6)	ZNF585A (2.5)	MAP3K11 (2.5)	MECOM (2.5)	SENP2 (2.4)	ZNF527 (2.4)	RNF152 (2.3)	WWP2 (2.2)	GOLGB1 (2.2)	SIPA1L3 (2.2)	ENSG00000237887 (2.2)	DGKH (2.1)	ENSG00000245538 (2.1)	CDC42EP2 (2.0)	TFDP2 (2.0)	BCAS3 (2.0)	TBX2 (2.0)	ENSG00000229191 (1.9)	SMAD3 (1.9)	BRAP (1.9)	SUCLA2-AS1 (1.9)	FGF5 (1.9)	ZFAND2A (1.8)	SH2B3 (1.8)	PRKAG2 (1.7)	ALMS1-IT1 (1.7)	C1orf213 (1.7)	ASB8 (1.7)	ZNF571 (1.7)	ENSG00000238018 (1.7)	CSPG4 (1.6)	ILDR1 (1.6)	TRIM54 (1.5)	ITSN1 (1.5)	DDI2 (1.5)	FAM175B (1.5)	RPS27L (1.5)	TSPAN9 (1.5)	ZNF793 (1.5)	FNDC4 (1.5)
GO:0043408	regulation of MAPK cascade	0.000199	<0.05	FAM122A (3.3)	WDR72 (3.2)	ZNF570 (2.8)	ENSG00000235142 (2.8)	SNX33 (2.7)	SLC2A4RG (2.6)	ENSG00000242086 (2.6)	GBAP1 (2.5)	CELA2B (2.5)	ENSG00000255120 (2.5)	ETV5 (2.4)	TRIB1 (2.4)	MAFF (2.4)	ENSG00000182319 (2.4)	ENSG00000251292 (2.4)	ZNF540 (2.4)	MCL1 (2.3)	JUND (2.3)	SLC12A4 (2.2)	ENSG00000229191 (2.1)	GRB7 (2.1)	RNF152 (2.1)	FBXL17 (2.1)	ORMDL3 (2.1)	DGKG (2.1)	MAP3K11 (2.0)	SLC9A3 (2.0)	ZNF513 (1.9)	ZNF420 (1.8)	ENSG00000254470 (1.7)	FGF5 (1.7)	CA12 (1.7)	PSEN2 (1.6)	C17orf82 (1.6)	RERG (1.6)	ENSG00000245538 (1.6)	ARL15 (1.6)	C2orf16 (1.6)	CDC42EP2 (1.6)	DPEP3 (1.5)	C9orf71 (1.5)	GRK6 (1.5)	SHROOM3 (1.5)	TFEB (1.5)	BAIAP2L2 (1.5)	SMAD7 (1.5)
MP:0001596	hypotension	0.000199	<0.05	SLC7A9 (4.2)	ENSG00000230288 (3.9)	DCDC2 (3.4)	C9orf71 (3.4)	PBLD (3.3)	ENSG00000188242 (3.3)	SLC47A1 (3.3)	RERG (3.1)	CYP24A1 (3.0)	BAIAP2L2 (2.9)	CYP17A1 (2.9)	ENSG00000204872 (2.9)	AS3MT (2.7)	NAT8 (2.7)	VEGFA (2.6)	SLC22A2 (2.6)	H1FNT (2.6)	AGMAT (2.5)	TBX2 (2.5)	RNF152 (2.4)	ABO (2.4)	ENSG00000235142 (2.4)	LRP2 (2.4)	TP53INP2 (2.3)	ENSG00000225138 (2.3)	SLC34A1 (2.3)	CPS1 (2.3)	ENSG00000214293 (2.1)	UMOD (2.1)	SLC25A45 (2.1)	KCNQ1 (2.0)	FNDC4 (2.0)	RBKS (2.0)	SLC6A13 (2.0)	C1QTNF4 (1.9)	PPP1R1B (1.9)	TNP1 (1.9)	PRKAG2 (1.9)	MYOC (1.8)	C12orf68 (1.8)	PPARGC1A (1.7)	OVOL1 (1.7)	NDRG1 (1.7)	DNER (1.7)	WDR72 (1.6)	MAF (1.6)
MP:0001614	abnormal blood vessel morphology	0.000201	<0.05	RASIP1 (4.7)	C1orf54 (3.7)	TSPAN9 (3.2)	ERBB2 (3.1)	IGF2 (3.0)	STC1 (3.0)	TBX2 (3.0)	SH2B3 (2.9)	GLI2 (2.8)	GRB10 (2.8)	VEGFA (2.7)	KDM5A (2.7)	ITCH (2.6)	MECOM (2.6)	RAI14 (2.5)	EFNA1 (2.3)	SALL1 (2.3)	CDK12 (2.2)	IGF1R (2.2)	PROCR (2.2)	CDC14A (2.2)	PGAP3 (2.1)	PRRC2C (2.1)	ZNF318 (2.1)	ECM1 (2.1)	CSF3 (2.0)	ZBTB46 (2.0)	AHRR (2.0)	FBXL20 (2.0)	SOS2 (1.9)	CSPG4 (1.9)	PTPN12 (1.9)	NFATC1 (1.8)	NFAT5 (1.8)	DACH1 (1.8)	MED1 (1.8)	NSD1 (1.8)	TRIP12 (1.8)	ZFHX3 (1.8)	EYA4 (1.7)	DCDC5 (1.7)	ZNF436 (1.6)	SPTBN1 (1.6)	ARL15 (1.6)	SMAD7 (1.6)	GRB7 (1.5)
MP:0002834	decreased heart weight	0.000205	<0.05	RAPSN (3.4)	STC1 (3.4)	DAB2 (3.0)	PIK3R1 (2.8)	PLEKHM2 (2.7)	DACH1 (2.7)	TCEA3 (2.5)	ENSG00000236827 (2.4)	ODF3L1 (2.3)	VEGFA (2.3)	CSF3 (2.3)	CACNA1S (2.3)	NQO1 (2.3)	ECM1 (2.2)	EFNA1 (2.2)	MYPN (2.2)	TRIM54 (2.0)	NRIP1 (2.0)	EDEM2 (1.9)	ACVR2A (1.9)	ZNF540 (1.9)	ENSG00000222043 (1.9)	TCAP (1.8)	SUCLA2 (1.8)	TSPAN9 (1.8)	GBAS (1.8)	IDI2-AS1 (1.7)	MAMSTR (1.7)	SALL1 (1.7)	PPP1R3B (1.7)	MAFF (1.7)	SLC47A1 (1.7)	PTPN12 (1.7)	AMIGO1 (1.7)	IDI2 (1.7)	ARNT (1.7)	IGF2 (1.6)	MANBA (1.6)	KAT5 (1.6)	LACTB (1.6)	ZNF569 (1.6)	RNF152 (1.6)	EYA4 (1.6)	MYOC (1.5)	NFE2L2 (1.5)	ENSG00000203392 (1.5)
MP:0002575	increased circulating ketone body level	0.00021	<0.05	CELA2B (3.9)	ACAD10 (3.8)	ADCK3 (3.4)	A1CF (2.8)	TP53INP2 (2.7)	TCEA3 (2.7)	ENSG00000230288 (2.7)	ARNT (2.6)	STC1 (2.5)	MUC20 (2.5)	PPARGC1A (2.5)	ENSG00000235142 (2.5)	CTRL (2.4)	INHBC (2.4)	VEGFA (2.3)	SLC6A13 (2.3)	PBLD (2.1)	ACSS2 (2.0)	PPP1R3B (2.0)	C10orf26 (1.9)	CHAC1 (1.9)	PLA2G6 (1.9)	SLC22A2 (1.9)	WDR72 (1.9)	ZNF436 (1.9)	PIK3R1 (1.8)	GNAS (1.8)	SUCLA2 (1.8)	FAM47E (1.8)	PPM1B (1.7)	ENSG00000180458 (1.7)	GCKR (1.7)	KIAA1614 (1.7)	NEIL1 (1.6)	SLC22A7 (1.6)	C12orf47 (1.6)	DCDC2 (1.6)	MCL1 (1.5)	NFE2L2 (1.5)	ABO (1.5)	GATM (1.5)	IGF2-AS (1.5)	F12 (1.5)	CPS1 (1.5)	UMOD (1.5)	SLC25A45 (1.5)
MP:0003674	oxidative stress	0.00021	<0.05	NQO1 (5.1)	MAFF (3.9)	NAT8 (3.8)	SLC22A2 (3.0)	PBLD (3.0)	ACSS2 (2.9)	MCL1 (2.8)	SLC34A1 (2.8)	GSS (2.6)	SLC6A13 (2.6)	ALDH2 (2.4)	NFE2L2 (2.4)	VEGFA (2.3)	ACSM1 (2.3)	DAB2 (2.2)	UMOD (2.2)	SQRDL (2.2)	STC1 (2.0)	ITSN1 (2.0)	CHAC1 (2.0)	ZFAND2A (2.0)	ENSG00000236263 (2.0)	SLC22A7 (1.9)	NUDT19 (1.9)	ENSG00000242086 (1.9)	DCAF12 (1.9)	ETFA (1.9)	XYLB (1.9)	AGMAT (1.9)	TRIB1 (1.8)	C2orf73 (1.8)	SLC47A1 (1.8)	KNG1 (1.7)	SLC7A9 (1.7)	SLC22A1 (1.7)	ENSG00000229589 (1.7)	ACAD10 (1.7)	RUFY2 (1.7)	TCEA3 (1.7)	ENSG00000255120 (1.7)	HOXD4 (1.7)	NDRG1 (1.6)	GOLGB1 (1.6)	ENSG00000237380 (1.6)	ADCK3 (1.6)	PSPH (1.6)
MP:0003606	kidney failure	0.000212	<0.05	PAX8 (5.7)	UMOD (5.3)	RPS27L (4.1)	DDB2 (3.5)	SLC22A2 (3.3)	DCDC2 (3.2)	LRP2 (3.1)	CA12 (2.9)	C9orf71 (2.9)	PSKH1 (2.8)	SLC7A9 (2.8)	SLC12A4 (2.8)	HOXD9 (2.7)	SALL1 (2.7)	NAT8 (2.6)	HOXD10 (2.4)	SQRDL (2.4)	PBLD (2.3)	KNG1 (2.3)	SLC2A4RG (2.2)	HOXD4 (2.2)	ZPBP2 (2.1)	SLC34A1 (2.1)	NFE2L2 (2.0)	HOXD8 (2.0)	DAB2 (2.0)	SLC7A6 (1.9)	ENSG00000235142 (1.9)	ECM1 (1.9)	TIGD3 (1.9)	CELSR2 (1.9)	PLA2G15 (1.9)	NRG1 (1.9)	NFATC3 (1.9)	PPARGC1A (1.8)	ADAMTSL4 (1.8)	KCNQ1 (1.8)	NFAT5 (1.8)	IGF2 (1.8)	SLC39A13 (1.8)	HOXD3 (1.7)	RAI14 (1.7)	SLC15A2 (1.7)	IZUMO1 (1.6)	TMEM51 (1.6)	MAF (1.6)
MP:0003425	abnormal optic vesicle formation	0.000214	<0.05	LRP2 (3.3)	ISL2 (3.1)	ETV5 (3.1)	DCDC5 (3.0)	GLI2 (2.5)	IGF2-AS (2.5)	SLC9B2 (2.4)	KAAG1 (2.4)	DACH1 (2.4)	CASZ1 (2.3)	AS3MT (2.2)	CA14 (2.2)	IGF1R (2.2)	ENSG00000230102 (2.1)	ITPKA (2.1)	NT5C2 (2.1)	DPF2 (2.1)	CERS2 (2.1)	RCN2 (2.1)	XYLB (2.0)	C1orf51 (2.0)	EXOC6 (2.0)	ENSG00000253887 (2.0)	ENSG00000248003 (2.0)	STMN3 (2.0)	COL2A1 (2.0)	ENSG00000188242 (1.9)	SALL1 (1.9)	ENSG00000236827 (1.9)	ZNF607 (1.9)	DPM3 (1.9)	HMGCLL1 (1.9)	MYH7B (1.9)	PTPN9 (1.9)	DDI2 (1.9)	SMAD3 (1.8)	EYA4 (1.8)	ZFHX3 (1.7)	ADAMTSL4 (1.7)	KRTCAP2 (1.7)	ITSN1 (1.6)	THBS3 (1.6)	ENSG00000182648 (1.6)	NEUROD2 (1.6)	GRB10 (1.6)	RAI14 (1.6)
KEGG_THYROID_CANCER	KEGG_THYROID_CANCER	0.000214	<0.05	PTPN3 (3.6)	ENSG00000187446 (3.2)	ACVR2B (3.0)	ZFHX3 (2.9)	SHH (2.9)	PPM1J (2.7)	GOLPH3L (2.7)	ENSG00000253426 (2.7)	RUFY2 (2.6)	NUTF2 (2.5)	CDC14A (2.5)	TFDP2 (2.4)	NR1H3 (2.2)	ENSG00000238018 (2.2)	ETV5 (2.1)	TBX2 (2.1)	DHRS11 (2.1)	LARP4B (2.1)	ENSG00000175892 (2.0)	ENSG00000255020 (2.0)	MAP3K11 (2.0)	SMAD3 (1.9)	AMIGO1 (1.9)	EPB41L3 (1.9)	CELSR2 (1.8)	TRIM32 (1.8)	CHMP1A (1.8)	CCDC158 (1.8)	VEGFA (1.7)	HOXD3 (1.7)	OVOL1 (1.7)	PTPN9 (1.7)	FAM175B (1.7)	XYLB (1.7)	A1CF (1.6)	ETFA (1.6)	ATP1B3 (1.6)	WDR37 (1.6)	GNAS (1.6)	GRK6 (1.6)	NFAT5 (1.5)	HOXD4 (1.5)	UBE2R2 (1.5)	IRX1 (1.5)	WDR87 (1.5)	ENSG00000237380 (1.4)
MP:0011086	partial postnatal lethality	0.000224	<0.05	GLI2 (4.5)	IGF2 (4.3)	HOXD3 (4.0)	GNAS (3.3)	HOXD4 (3.2)	IGF1R (3.1)	HOXD8 (3.1)	NFAT5 (3.0)	ZFHX3 (3.0)	HOXD1 (2.9)	SHROOM3 (2.8)	TNRC6B (2.7)	ACVR2B (2.5)	GRB10 (2.5)	DACH1 (2.4)	ACVR2A (2.4)	STMN3 (2.3)	CASZ1 (2.3)	NSD1 (2.2)	IGF2-AS (2.2)	TBX2 (2.1)	MECOM (2.1)	RASIP1 (2.0)	ENSG00000254470 (2.0)	SLC9A3 (2.0)	EYA4 (2.0)	SHH (1.9)	SMAD3 (1.9)	STC1 (1.9)	WDR72 (1.9)	HOXD9 (1.9)	CDC14A (1.9)	PSKH1 (1.9)	NRIP1 (1.9)	IRX1 (1.8)	MAFF (1.8)	DAB2 (1.8)	NFATC3 (1.8)	RCN2 (1.7)	PTPN9 (1.7)	MAF (1.7)	CSF3 (1.6)	NFE2L2 (1.6)	ENSG00000247556 (1.6)	PRRC2C (1.6)	PARD3 (1.5)
MP:0000267	abnormal heart development	0.000236	<0.05	GATA4 (4.7)	MYBPC3 (4.0)	RASIP1 (3.6)	SALL1 (3.6)	IGF2 (3.2)	ACVR2B (3.1)	ERBB4 (2.9)	SMAD7 (2.9)	TSPAN9 (2.8)	ATXN2 (2.8)	CGNL1 (2.8)	IGF1R (2.7)	PGM5 (2.7)	PARD3 (2.7)	TBX2 (2.6)	VEGFA (2.5)	PPP1R3B (2.5)	HOXD4 (2.4)	SH2B3 (2.4)	MFHAS1 (2.4)	SHROOM3 (2.2)	PROCR (2.2)	PRKAG2 (2.2)	ACVR2A (2.2)	R3HDM2 (2.1)	PTPN12 (2.1)	TRIM54 (2.1)	EFNA1 (2.1)	RAI14 (2.1)	STC1 (2.1)	TCAP (2.0)	ZFHX3 (2.0)	RPRD2 (2.0)	PTPN9 (2.0)	NRG1 (1.9)	NSD1 (1.9)	C10orf26 (1.9)	GLI2 (1.8)	TRIB1 (1.8)	HOXD3 (1.8)	AS3MT (1.7)	ENSG00000175892 (1.7)	MAP3K11 (1.6)	CA14 (1.6)	KCNQ1 (1.6)	IGF2-AS (1.6)
KEGG_INSULIN_SIGNALING_PATHWAY	KEGG_INSULIN_SIGNALING_PATHWAY	0.000241	<0.05	PPP1R3B (4.9)	EHBP1L1 (4.0)	SORT1 (3.5)	VEGFA (3.4)	SOS2 (3.2)	PPM1B (3.1)	CELF1 (2.9)	SLC2A4RG (2.8)	ARNT (2.7)	TP53INP2 (2.5)	PTPN11 (2.5)	L2HGDH (2.5)	ACSS2 (2.5)	SYPL2 (2.5)	MYPN (2.4)	ADAMTSL4 (2.4)	ASB8 (2.4)	PFKM (2.4)	TRPC4AP (2.3)	GBAS (2.3)	LARP4B (2.3)	WDR37 (2.3)	BCAS3 (2.3)	ENSG00000187446 (2.3)	PHTF2 (2.3)	CHAC1 (2.1)	PIK3R1 (2.1)	PLEKHM2 (2.1)	IDI2 (2.1)	NT5C2 (2.1)	MRS2 (2.0)	CACNA1S (2.0)	SGSM3 (1.9)	PRKAG2 (1.9)	ENSG00000253426 (1.9)	CHMP1A (1.8)	ORMDL3 (1.8)	GNAS (1.8)	ALMS1-IT1 (1.8)	ENSG00000247556 (1.8)	PSKH1 (1.8)	TFEB (1.8)	GRK6 (1.8)	PPM1J (1.8)	PTPN12 (1.7)	PPM1G (1.7)
ENSG00000143437	ARNT PPI subnetwork	0.000241	<0.05	CGNL1 (3.4)	R3HDM2 (3.4)	TRIB1 (3.2)	PAX8 (3.2)	SCAPER (2.8)	CNNM2 (2.8)	ISL2 (2.7)	NSD1 (2.7)	SALL1 (2.6)	UMOD (2.6)	ENSG00000188242 (2.6)	TFEB (2.5)	RAPSN (2.4)	ASTN2 (2.3)	NFE2L2 (2.3)	TMEM116 (2.3)	KIAA1614 (2.2)	EYA4 (2.2)	DCDC5 (2.2)	NCOA6 (2.1)	TBX2 (2.1)	EXOC3 (2.1)	EPB41L3 (2.1)	ARL15 (2.1)	RAB8B (2.1)	RELA (2.0)	ZNF641 (2.0)	MECOM (2.0)	GATA4 (2.0)	SLC9A3 (1.9)	DPF2 (1.9)	HOXD9 (1.9)	NQO1 (1.9)	MYH7B (1.9)	NRBP1 (1.8)	IGF2 (1.8)	HOXD10 (1.8)	ENSG00000232564 (1.8)	ENSG00000214293 (1.8)	ENSG00000250009 (1.7)	FAM47E (1.7)	VAMP4 (1.7)	DNM1P35 (1.7)	PPARGC1A (1.7)	FAM167A (1.7)	CELSR2 (1.7)
ENSG00000174827	PDZK1 PPI subnetwork	0.000241	<0.05	SLC34A1 (5.6)	ENSG00000204872 (4.6)	LRP2 (4.3)	SLC7A9 (4.2)	SLC22A2 (4.1)	NAT8 (3.9)	PBLD (3.9)	A1CF (3.5)	XYLB (3.3)	ENSG00000188242 (3.3)	C9orf71 (3.1)	RBKS (2.9)	AGMAT (2.9)	UMOD (2.8)	CA12 (2.5)	TRIM46 (2.4)	SLC9A3 (2.3)	MUC20 (2.3)	EAF2 (2.3)	SLC6A13 (2.3)	WDR72 (2.2)	DACH1 (2.2)	ENSG00000235142 (2.2)	GSS (2.2)	ABO (2.1)	C1QTNF4 (2.1)	SLC22A7 (2.1)	DNER (2.0)	FBXO36 (2.0)	NEUROD2 (2.0)	ACSM1 (1.9)	SLC47A1 (1.9)	CYP17A1 (1.9)	DNAJC16 (1.9)	ASTN2 (1.9)	CNNM2 (1.8)	GATM (1.8)	EDEM2 (1.8)	FUT2 (1.8)	FAM53B (1.7)	ILDR1 (1.7)	CERS2 (1.7)	IDI2 (1.7)	ATXN7L2 (1.7)	IGF1R (1.7)	NUDT19 (1.7)
ENSG00000174485	DENND4A PPI subnetwork	0.000254	<0.05	MUC20 (3.5)	SIPA1L3 (3.3)	NCOA6 (3.1)	ITCH (2.7)	DYNLRB1 (2.6)	PTPN11 (2.6)	ZFHX3 (2.6)	JUND (2.5)	SPTBN1 (2.5)	ERBB2 (2.4)	CASZ1 (2.3)	ENSG00000226386 (2.3)	NSD1 (2.3)	ANXA9 (2.3)	PLEKHM2 (2.3)	GRB7 (2.2)	LARP4B (2.2)	TP53INP2 (2.2)	SHROOM3 (2.2)	ESRP2 (2.2)	SNX33 (2.2)	ITSN1 (2.1)	RGS12 (2.1)	NRBP1 (2.0)	CDK10 (2.0)	GOLGB1 (2.0)	IGF1R (2.0)	FAM167A (2.0)	LRP2 (1.9)	RTF1 (1.9)	NEUROD2 (1.9)	CDC42EP2 (1.9)	PPM1B (1.9)	GATA4 (1.9)	TPCN2 (1.9)	NT5C2 (1.8)	MKL1 (1.8)	MRPL33 (1.8)	CELSR2 (1.8)	PAX8 (1.8)	STAMBP (1.7)	MBD5 (1.7)	MIEN1 (1.7)	SENP2 (1.7)	SMPD3 (1.7)	FAM63A (1.7)
MP:0001859	kidney inflammation	0.000255	<0.05	SLC7A9 (4.0)	SLC34A1 (4.0)	ENSG00000204872 (3.9)	ENSG00000203392 (3.9)	UMOD (3.5)	NAT8 (3.2)	SLC28A2 (3.1)	LRP2 (3.0)	ENSG00000230288 (2.9)	NRG1 (2.9)	TRIB1 (2.9)	PBLD (2.9)	IKZF3 (2.8)	ISL2 (2.6)	GATM (2.5)	MAF (2.5)	TMEM116 (2.3)	SLC22A2 (2.3)	CA12 (2.3)	MAFF (2.2)	KIAA1683 (2.2)	ENSG00000229589 (2.2)	EPB41L3 (2.2)	AHRR (2.1)	MCL1 (2.1)	C9orf71 (2.1)	VEGFA (2.1)	ADAM1 (1.9)	ODF3L1 (1.9)	SLC25A45 (1.9)	DUS2L (1.8)	MANBA (1.8)	RGS14 (1.8)	SMAD7 (1.8)	KIAA1614 (1.8)	CELA2B (1.8)	APH1A (1.8)	GRB7 (1.7)	ORMDL3 (1.7)	TMEM51 (1.7)	TIGD3 (1.7)	ALDH2 (1.7)	OVOL1 (1.7)	IRX1 (1.6)	JUND (1.6)	HOXD10 (1.6)
MP:0000753	paralysis	0.000268	<0.05	HOXD8 (4.2)	HOXD1 (4.0)	TARS2 (3.2)	ENSG00000237380 (3.0)	CASP9 (2.9)	ITSN1 (2.8)	CHAC1 (2.7)	HOXD3 (2.7)	ENSG00000236263 (2.6)	SYPL2 (2.6)	PLA2G15 (2.6)	NRG1 (2.5)	ODF3L1 (2.4)	BCAS1 (2.4)	HOXD9 (2.3)	LRP2 (2.3)	ITCH (2.3)	ENSG00000253426 (2.3)	MANBA (2.3)	MRS2 (2.2)	DNAJC16 (2.2)	ENSG00000237887 (2.1)	PSPH (2.1)	L2HGDH (2.1)	ERP29 (2.1)	SLC22A2 (2.0)	SLC50A1 (2.0)	TPCN2 (2.0)	MAN2C1 (2.0)	ABCC10 (2.0)	SNUPN (1.9)	ISL2 (1.9)	GATM (1.8)	PPM1J (1.7)	EPB41L3 (1.7)	DDX28 (1.7)	CACNA1S (1.6)	GRB10 (1.6)	CA14 (1.6)	CELSR2 (1.6)	KIF21B (1.6)	MTMR9 (1.5)	C1orf51 (1.5)	TMEM51 (1.4)	NUP54 (1.4)	SIPA1 (1.4)
GO:0048732	gland development	0.000268	<0.05	HOXD10 (3.7)	RERG (3.3)	ENSG00000203392 (3.0)	LHX3 (2.7)	SHH (2.7)	SMAD3 (2.7)	SHROOM3 (2.6)	HOXD8 (2.5)	IGF1R (2.5)	IRX1 (2.5)	EYA4 (2.4)	HOXD9 (2.4)	ENSG00000230102 (2.4)	STC1 (2.4)	ENSG00000256746 (2.4)	ENSG00000237380 (2.3)	ZFHX3 (2.3)	SALL1 (2.3)	ENSG00000253887 (2.2)	GLI2 (2.2)	ECM1 (2.2)	CYP24A1 (2.2)	SNX33 (2.2)	ILDR1 (2.1)	ENSG00000233334 (2.1)	ENSG00000214293 (2.1)	NRIP1 (2.1)	ISL2 (2.1)	HOXD4 (2.0)	IDI2 (2.0)	CASZ1 (2.0)	AHRR (2.0)	ESRP2 (2.0)	IMP3 (2.0)	ZNF641 (1.9)	PTPN3 (1.9)	ZNF383 (1.9)	KCNMA1 (1.9)	OVOL1 (1.9)	ERBB2 (1.8)	GRB7 (1.8)	C1orf213 (1.8)	MECOM (1.8)	STAC2 (1.8)	ATXN7L2 (1.8)	PTPN9 (1.8)
MP:0005584	abnormal enzyme/coenzyme activity	0.000268	<0.05	NR1H3 (3.2)	VEGFA (3.2)	PPP1R3B (3.0)	GSDMB (3.0)	ACSS2 (2.8)	ENSG00000255120 (2.7)	ENSG00000187446 (2.7)	AGMAT (2.7)	SQRDL (2.7)	DHRS11 (2.7)	LACTB (2.6)	ACP2 (2.5)	NDRG1 (2.4)	ORMDL3 (2.3)	TMEM51 (2.3)	SLC47A1 (2.3)	ADAMTSL4 (2.1)	GSS (2.1)	SCARB2 (2.1)	STC1 (2.1)	SLC22A1 (2.0)	ALDH2 (2.0)	MFSD6 (2.0)	C1orf213 (2.0)	MTCH2 (2.0)	DCAF12 (1.9)	WDR37 (1.9)	MAF (1.9)	ENSG00000256746 (1.9)	SLC28A2 (1.8)	SLC22A7 (1.8)	SLC7A9 (1.8)	RNF152 (1.7)	SLC6A13 (1.7)	NAT8 (1.7)	RBKS (1.7)	IDI2 (1.6)	IDI1 (1.6)	L2HGDH (1.6)	CPS1 (1.6)	ENSG00000230288 (1.6)	SOS2 (1.6)	PNMT (1.6)	PPP1R1B (1.6)	PRKAG2 (1.6)	CERS2 (1.6)
GO:0005903	brush border	0.00027	<0.05	SLC7A9 (11.5)	ENSG00000204872 (7.2)	SLC28A2 (6.6)	SLC34A1 (6.4)	UMOD (5.4)	SLC22A2 (5.3)	PBLD (5.3)	NAT8 (4.8)	LRP2 (4.5)	DHRS11 (4.1)	XYLB (4.1)	RBKS (3.4)	C9orf71 (3.3)	ENSG00000188242 (3.3)	CPS1 (3.1)	AGMAT (3.1)	A1CF (3.1)	SLC15A2 (3.0)	DAB2 (3.0)	MAF (2.9)	TMEM116 (2.9)	CYP24A1 (2.9)	FUT2 (2.7)	SLC25A45 (2.6)	EFNA1 (2.5)	SLC22A7 (2.5)	CERS2 (2.2)	MUC1 (2.1)	TBX2 (2.1)	OVOL1 (2.1)	EPB41L3 (2.0)	GSS (1.9)	LHPP (1.8)	IRX1 (1.7)	SLC6A13 (1.7)	BCAS3 (1.7)	SMPD3 (1.6)	KNG1 (1.6)	CNNM2 (1.6)	SLC47A1 (1.5)	CDC14A (1.5)	ITPKA (1.5)	DNM1P35 (1.4)	ACSM1 (1.4)	FAM53B (1.4)	PIP5K1B (1.4)
MP:0000189	hypoglycemia	0.000271	<0.05	GNAS (3.6)	ACAD10 (2.8)	INHBC (2.6)	PBLD (2.6)	SLC22A7 (2.5)	PPARGC1A (2.5)	PIK3R1 (2.5)	ETFA (2.4)	L2HGDH (2.3)	NRG4 (2.3)	ACSM1 (2.2)	IGF2 (2.2)	VEGFA (2.2)	PLA2G6 (2.2)	STC1 (2.1)	PNMT (2.1)	ENSG00000259450 (2.1)	DHRS11 (2.0)	LRP2 (2.0)	PPP1R3B (2.0)	ENSG00000230288 (2.0)	DNER (2.0)	C10orf26 (1.9)	LARP4B (1.9)	NUDT19 (1.9)	SLC6A13 (1.9)	PSKH1 (1.9)	A1CF (1.9)	IGF2-AS (1.9)	HOXD8 (1.8)	SLC22A1 (1.8)	NAT8 (1.8)	SLC2A4RG (1.8)	CASZ1 (1.8)	APH1A (1.7)	ENSG00000235142 (1.7)	F12 (1.7)	ADCK3 (1.7)	UMOD (1.7)	SLC28A2 (1.6)	SLC34A1 (1.6)	FAM167A (1.6)	FAM53B (1.6)	KNG1 (1.6)	RERG (1.5)	PAX8 (1.5)
GO:0072593	reactive oxygen species metabolic process	0.000277	<0.05	ENSG00000259450 (3.6)	MUC20 (3.5)	ALDH2 (3.4)	C2orf73 (2.8)	RPS27L (2.7)	MUC4 (2.6)	PAX8 (2.5)	LRP2 (2.5)	AS3MT (2.5)	LHPP (2.4)	FBXO36 (2.4)	C10orf32 (2.3)	C9orf71 (2.3)	NQO1 (2.3)	ENSG00000255020 (2.2)	ARG1 (2.2)	DPEP2 (2.2)	ENSG00000230288 (2.1)	TDH (2.1)	ENSG00000188242 (2.1)	NAT8 (2.1)	SLC6A13 (2.1)	ENSG00000230102 (2.1)	PBLD (2.0)	C16orf55 (1.9)	TCEA3 (1.9)	SLC22A2 (1.9)	FUT2 (1.8)	ENSG00000180458 (1.8)	PPM1J (1.7)	ENSG00000225138 (1.7)	A1CF (1.7)	CHAC1 (1.7)	NDUFAF1 (1.6)	ZNF713 (1.6)	KCNQ1 (1.6)	GSS (1.6)	DYNLRB1 (1.5)	ACAD10 (1.5)	IQCH (1.5)	ZFAND2A (1.5)	WDR72 (1.5)	MRPL33 (1.5)	ECM1 (1.5)	RGS12 (1.5)	ENSG00000235142 (1.5)
GO:0005625	soluble fraction	0.000279	<0.05	CHAC1 (3.9)	PPP1R3B (3.4)	PSPH (3.2)	CELA2B (3.2)	GNAS (3.0)	GSS (2.8)	ACSS2 (2.8)	GRB10 (2.8)	NDRG1 (2.7)	CPS1 (2.7)	NQO1 (2.7)	ENSG00000187446 (2.6)	SQRDL (2.4)	LHPP (2.2)	MTCH2 (2.2)	AGMAT (2.2)	SNX17 (2.2)	ERP29 (2.2)	ALDH2 (2.1)	EPB41L3 (2.1)	MAP1LC3A (2.1)	PNMT (2.0)	A1CF (2.0)	UMOD (2.0)	VEGFA (1.9)	CTRL (1.9)	SLC7A9 (1.9)	NUTF2 (1.8)	PSKH1 (1.8)	PPP1R1B (1.8)	SLC6A13 (1.7)	L2HGDH (1.7)	BRE (1.7)	IDI1 (1.6)	SLC28A2 (1.6)	CLDN14 (1.6)	NUDT19 (1.6)	ENSG00000204872 (1.6)	DHRS11 (1.6)	JUND (1.6)	C9orf71 (1.6)	PFKM (1.6)	DPEP2 (1.5)	NRBP1 (1.5)	CHMP1A (1.4)	MYOC (1.4)
ENSG00000167657	DAPK3 PPI subnetwork	0.000282	<0.05	RNF152 (3.7)	RPS27L (3.5)	PROCR (3.5)	SPTBN1 (3.4)	RAI14 (3.4)	AAGAB (2.9)	BRAP (2.6)	ZNF793 (2.5)	BAIAP2L2 (2.4)	UBE2R2 (2.3)	PARD3 (2.3)	SLC12A4 (2.3)	NRG1 (2.2)	PRKAG2 (2.1)	CSPG4 (2.1)	CGNL1 (2.0)	WWP2 (2.0)	PPM1J (2.0)	A1CF (1.9)	GSS (1.9)	MECOM (1.9)	TRAFD1 (1.9)	TP53INP2 (1.9)	GOLGB1 (1.8)	ESRP2 (1.8)	SLC22A1 (1.8)	NQO1 (1.8)	ZNF585A (1.7)	SLC9A3 (1.7)	CDC42EP2 (1.7)	RASIP1 (1.7)	SLC7A6 (1.6)	SMAD3 (1.6)	DIP2C (1.6)	TRIM54 (1.6)	SMAD7 (1.6)	ENSG00000182319 (1.6)	ERBB2 (1.6)	LACTB (1.5)	DGKH (1.5)	RAPSN (1.5)	ITCH (1.5)	ZNF527 (1.5)	UBAP2 (1.4)	FNDC4 (1.4)	DCDC2 (1.4)
ENSG00000206289	RXRB PPI subnetwork	0.000286	<0.05	TNRC6B (3.9)	MED1 (3.6)	PGAP3 (3.5)	JUND (3.4)	FBXL20 (3.1)	PNMT (2.9)	BCAS3 (2.8)	FAM53B (2.7)	ZFHX3 (2.3)	CASZ1 (2.3)	NRBP1 (2.3)	MAN2C1 (2.2)	DACH1 (2.1)	GATA4 (2.1)	MCL1 (2.1)	KAT5 (2.1)	TRIB1 (2.1)	BRE (2.1)	A1CF (2.0)	PIK3R1 (2.0)	RERG (2.0)	CDK12 (1.9)	ENSG00000255020 (1.9)	TBX2 (1.9)	ZNF571 (1.9)	DDI2 (1.9)	PSKH1 (1.9)	MECOM (1.8)	EXOC3 (1.8)	TRPC4AP (1.8)	NFATC1 (1.8)	ZFAND2A (1.8)	THAP11 (1.8)	ENSG00000246560 (1.8)	PRKAG2 (1.8)	ASB8 (1.8)	ISL2 (1.8)	PSMA5 (1.7)	GRB7 (1.7)	MAP3K11 (1.7)	ORMDL3 (1.7)	ATXN2 (1.7)	ERBB2 (1.7)	KCNQ1 (1.7)	DGKG (1.7)	INHBC (1.7)
ENSG00000204231	RXRB PPI subnetwork	0.000286	<0.05	TNRC6B (3.9)	MED1 (3.6)	PGAP3 (3.5)	JUND (3.4)	FBXL20 (3.1)	PNMT (2.9)	BCAS3 (2.8)	FAM53B (2.7)	ZFHX3 (2.3)	CASZ1 (2.3)	NRBP1 (2.3)	MAN2C1 (2.2)	DACH1 (2.1)	GATA4 (2.1)	MCL1 (2.1)	KAT5 (2.1)	TRIB1 (2.1)	BRE (2.1)	A1CF (2.0)	PIK3R1 (2.0)	RERG (2.0)	CDK12 (1.9)	ENSG00000255020 (1.9)	TBX2 (1.9)	ZNF571 (1.9)	DDI2 (1.9)	PSKH1 (1.9)	MECOM (1.8)	EXOC3 (1.8)	TRPC4AP (1.8)	NFATC1 (1.8)	ZFAND2A (1.8)	THAP11 (1.8)	ENSG00000246560 (1.8)	PRKAG2 (1.8)	ASB8 (1.8)	ISL2 (1.8)	PSMA5 (1.7)	GRB7 (1.7)	MAP3K11 (1.7)	ORMDL3 (1.7)	ATXN2 (1.7)	ERBB2 (1.7)	KCNQ1 (1.7)	DGKG (1.7)	INHBC (1.7)
ENSG00000206218	ENSG00000206218 PPI subnetwork	0.000286	<0.05	TNRC6B (3.9)	MED1 (3.6)	PGAP3 (3.5)	JUND (3.4)	FBXL20 (3.1)	PNMT (2.9)	BCAS3 (2.8)	FAM53B (2.7)	ZFHX3 (2.3)	CASZ1 (2.3)	NRBP1 (2.3)	MAN2C1 (2.2)	DACH1 (2.1)	GATA4 (2.1)	MCL1 (2.1)	KAT5 (2.1)	TRIB1 (2.1)	BRE (2.1)	A1CF (2.0)	PIK3R1 (2.0)	RERG (2.0)	CDK12 (1.9)	ENSG00000255020 (1.9)	TBX2 (1.9)	ZNF571 (1.9)	DDI2 (1.9)	PSKH1 (1.9)	MECOM (1.8)	EXOC3 (1.8)	TRPC4AP (1.8)	NFATC1 (1.8)	ZFAND2A (1.8)	THAP11 (1.8)	ENSG00000246560 (1.8)	PRKAG2 (1.8)	ASB8 (1.8)	ISL2 (1.8)	PSMA5 (1.7)	GRB7 (1.7)	MAP3K11 (1.7)	ORMDL3 (1.7)	ATXN2 (1.7)	ERBB2 (1.7)	KCNQ1 (1.7)	DGKG (1.7)	INHBC (1.7)
GO:0046364	monosaccharide biosynthetic process	0.000289	<0.05	NDRG1 (2.8)	WDR87 (2.8)	NRG4 (2.5)	C1orf51 (2.5)	PPP1R3B (2.5)	L2HGDH (2.4)	ZNF585A (2.4)	TCEA3 (2.4)	VEGFA (2.4)	ADCK3 (2.3)	MRS2 (2.3)	ACSS2 (2.3)	ASB8 (2.2)	SUCLA2 (2.2)	ZNF383 (2.1)	C9orf71 (2.1)	MYOC (2.1)	HKR1 (2.1)	ENSG00000226363 (2.0)	ZNF607 (2.0)	ENSG00000232564 (2.0)	SLC50A1 (2.0)	SLC22A7 (2.0)	DHRS11 (2.0)	GSS (2.0)	SLC34A1 (1.9)	SUCLA2-AS1 (1.9)	CLDN14 (1.9)	NUDT19 (1.9)	ENSG00000224189 (1.9)	MTCH2 (1.8)	NQO1 (1.8)	ENSG00000247556 (1.8)	ENSG00000187446 (1.8)	ACAD10 (1.8)	GCKR (1.8)	SLC22A1 (1.7)	SYPL2 (1.7)	COX6B1P3 (1.7)	PFKM (1.7)	SGSM3 (1.7)	PBLD (1.7)	UMOD (1.6)	ENSG00000255120 (1.6)	DNER (1.6)	ENSG00000254235 (1.6)
GO:0006107	oxaloacetate metabolic process	0.000294	<0.05	ENSG00000242086 (3.7)	ASB8 (3.6)	CHAC1 (3.6)	ZNF585A (3.3)	PTPN3 (3.3)	PPARGC1A (2.9)	SUPT7L (2.9)	PSPH (2.8)	ADCK3 (2.6)	DHRS11 (2.6)	SUCLA2 (2.5)	GBAS (2.4)	ENSG00000230102 (2.3)	CNNM2 (2.3)	PFKM (2.3)	ZNF569 (2.1)	DGKH (2.0)	L2HGDH (2.0)	SLC22A7 (2.0)	DCDC5 (1.9)	SLC34A1 (1.9)	TRIM46 (1.9)	ETFA (1.9)	MFSD6 (1.9)	ENSG00000224189 (1.9)	ALDH2 (1.8)	ENSG00000255120 (1.8)	TRIM32 (1.8)	TP53INP2 (1.8)	ENSG00000188242 (1.8)	PBLD (1.8)	GSS (1.8)	XYLB (1.7)	COX6B1P3 (1.7)	MTCH2 (1.7)	HOXD1 (1.7)	SLC22A2 (1.7)	ITSN1 (1.7)	PDILT (1.7)	MYO19 (1.6)	UMOD (1.6)	AMIGO1 (1.6)	HOXD8 (1.6)	FAM175B (1.5)	ENSG00000180458 (1.5)	SLC30A4 (1.5)
ENSG00000012211	PRICKLE3 PPI subnetwork	0.000295	<0.05	SNX33 (3.7)	CA12 (2.8)	KIF21B (2.8)	PTPN12 (2.7)	TRIM32 (2.6)	SHF (2.6)	ALMS1P (2.3)	C16orf55 (2.3)	MRM1 (2.3)	ENSG00000235142 (2.3)	ENSG00000229191 (2.0)	C19orf40 (1.9)	ALMS1 (1.9)	ENSG00000242086 (1.9)	ENSG00000257955 (1.9)	APH1A (1.9)	PTPN9 (1.9)	ZNF513 (1.8)	TP53INP2 (1.8)	LRP2 (1.8)	C15orf27 (1.7)	JUND (1.7)	KRTCAP2 (1.6)	TFDP2 (1.6)	CELSR2 (1.6)	CDC14A (1.6)	ACVR2B (1.6)	TPPP (1.6)	KIAA1614 (1.6)	SENP2 (1.6)	ABO (1.6)	MAP3K11 (1.5)	WDR37 (1.5)	ENSG00000189223 (1.5)	ENSG00000236827 (1.5)	NCOA6 (1.5)	NRBP1 (1.5)	NEUROD2 (1.5)	EPB41L3 (1.5)	ENSG00000230288 (1.5)	RNF152 (1.5)	CTSK (1.5)	IMP3 (1.4)	R3HDM2 (1.4)	FGF5 (1.4)	ZNF641 (1.4)
ENSG00000141646	SMAD4 PPI subnetwork	0.0003	<0.05	SMAD7 (4.4)	MCL1 (3.3)	ATXN2 (3.2)	RPRD2 (3.0)	JUND (2.6)	CELF1 (2.6)	ARNT (2.6)	SETDB1 (2.5)	GNAS (2.5)	THAP11 (2.4)	DCAF12 (2.4)	TNRC6B (2.3)	MAFF (2.3)	IGF1R (2.3)	NFATC3 (2.2)	KDM5A (2.2)	UBE2R2 (2.2)	FBXL20 (2.2)	SOS2 (2.2)	SNUPN (2.2)	SIN3A (2.1)	INO80 (2.1)	DPF2 (2.1)	NFE2L2 (2.1)	NSD1 (2.0)	MTMR9 (2.0)	TRIP12 (2.0)	CDK12 (2.0)	ACVR2B (2.0)	EFNA1 (1.9)	TMEM194B (1.9)	RAPSN (1.9)	MAMSTR (1.9)	ZNF641 (1.9)	PNMT (1.9)	NRG1 (1.9)	PARD3 (1.8)	GRB10 (1.8)	ATXN7L2 (1.8)	TRIM32 (1.8)	NCOA6 (1.8)	PGAP3 (1.8)	FAM63A (1.8)	ERBB2 (1.8)	TRIB1 (1.8)	NFATC1 (1.8)
MP:0008019	increased liver tumor incidence	0.000305	<0.05	GBAP1 (3.1)	JUND (3.0)	ENSG00000237887 (2.8)	GATM (2.7)	C17orf82 (2.5)	EXOC6 (2.4)	ALMS1 (2.4)	ENSA (2.2)	FAM63A (2.2)	ENSG00000214293 (2.2)	DDB2 (2.2)	GLI2 (2.1)	ENSG00000182648 (2.1)	SLC12A4 (2.1)	POLA2 (2.1)	ENSG00000204872 (2.0)	FAM122A (2.0)	NRG4 (2.0)	TFDP2 (2.0)	AMIGO1 (2.0)	ENSG00000173295 (1.9)	ENSG00000245538 (1.9)	MRM1 (1.9)	ENSG00000255020 (1.8)	IRX1 (1.8)	ENSG00000237781 (1.8)	HORMAD1 (1.8)	CYP17A1 (1.7)	NUSAP1 (1.7)	NR1H3 (1.7)	SALL1 (1.7)	ZNF569 (1.7)	CNNM2 (1.7)	CLDN14 (1.6)	MAFF (1.6)	CEP89 (1.6)	ADAMTSL4 (1.6)	ANP32E (1.6)	FBXL20 (1.6)	ENSG00000235142 (1.6)	RSBN1L (1.5)	ENSG00000189223 (1.5)	PTPN12 (1.5)	SCAPER (1.5)	ENSG00000242086 (1.5)	CCDC77 (1.5)
MP:0004756	abnormal proximal convoluted tubule morphology	0.00031	<0.05	ENSG00000235142 (4.1)	C9orf71 (3.8)	UMOD (3.6)	FAM175B (3.3)	PBLD (3.2)	DCDC2 (3.2)	LHPP (3.2)	SLC22A2 (3.0)	KNG1 (3.0)	HOXD4 (2.9)	RBKS (2.8)	XYLB (2.7)	NAT8 (2.6)	DACH1 (2.5)	MANBA (2.5)	INHBC (2.4)	PAX8 (2.2)	HOXD10 (2.2)	INO80 (2.2)	HOXD3 (2.2)	LRP2 (2.2)	C9 (2.2)	MECOM (2.0)	SLC47A1 (2.0)	CDK10 (2.0)	MUC1 (2.0)	CCDC121 (2.0)	PIP5K1B (2.0)	CHMP1A (2.0)	C10orf26 (1.9)	DUS2L (1.8)	ACAD10 (1.8)	PPP1R1B (1.8)	EAF2 (1.8)	DCAF12 (1.8)	NDRG1 (1.8)	GATM (1.8)	EXOC6 (1.8)	TFDP2 (1.7)	HOXD9 (1.7)	SCAPER (1.7)	STC1 (1.7)	METTL10 (1.7)	ALDH2 (1.6)	SLC22A1 (1.6)	BRE (1.6)
GO:0022804	active transmembrane transporter activity	0.00032	<0.05	SLC34A1 (6.6)	SLC22A2 (5.7)	SLC6A13 (5.7)	NAT8 (4.8)	SLC7A9 (4.6)	UMOD (4.5)	ATP1B3 (4.2)	CNNM2 (4.0)	ENSG00000204872 (3.9)	XYLB (3.6)	TMEM116 (3.5)	SLC22A7 (3.5)	PBLD (3.5)	PIP5K1B (3.4)	LRP2 (3.2)	CERS2 (3.1)	CA14 (3.1)	C9orf71 (2.9)	PPARGC1A (2.9)	RNF152 (2.9)	SLC15A2 (2.9)	CA12 (2.8)	SLC30A5 (2.7)	ENSG00000236263 (2.6)	DNAJC16 (2.5)	DNER (2.4)	ENSG00000188242 (2.4)	SLC47A1 (2.3)	SORT1 (2.3)	SLC9B2 (2.1)	ACP2 (2.1)	EPB41L3 (2.1)	MANBA (2.1)	PFKM (2.1)	SYPL2 (2.0)	AGMAT (2.0)	KNG1 (1.9)	CHAC1 (1.9)	PIGU (1.9)	DGKG (1.9)	SLC22A1 (1.9)	PSPH (1.8)	ALDH2 (1.8)	ABCC10 (1.8)	LCAT (1.7)	C12orf68 (1.7)
GO:0048568	embryonic organ development	0.000323	<0.05	HOXD8 (5.3)	HOXD3 (5.2)	ENSG00000226363 (5.0)	HOXD4 (4.7)	ENSG00000175892 (4.7)	HOXD1 (4.7)	ENSG00000237380 (4.3)	HOXD9 (4.2)	ENSG00000224189 (3.9)	ENSG00000257955 (3.3)	IGF2-AS (3.1)	HOXD10 (2.9)	SALL1 (2.8)	EYA4 (2.6)	MECOM (2.6)	ISL2 (2.5)	KAAG1 (2.3)	COL2A1 (2.3)	ECM1 (2.1)	ZFHX3 (2.1)	ERBB2 (2.1)	ACVR2B (2.1)	DACH1 (2.0)	GLI2 (2.0)	CCDC121 (2.0)	FBXO36 (2.0)	LHX3 (2.0)	CASZ1 (1.9)	GRB10 (1.9)	PAX8 (1.9)	ZGPAT (1.9)	ENSG00000203392 (1.8)	PTPN9 (1.8)	IGF2 (1.8)	SHH (1.8)	IRX1 (1.8)	EFNA1 (1.8)	ENSG00000242086 (1.8)	SHF (1.7)	ABO (1.7)	ATXN2 (1.7)	NFAT5 (1.7)	RPRD2 (1.7)	CA14 (1.7)	GNAS (1.6)	ENSG00000233334 (1.6)
MP:0000034	abnormal vestibule morphology	0.000324	<0.05	MYH7B (3.6)	COL2A1 (3.5)	MUC20 (3.5)	SALL1 (3.2)	HOXD10 (2.8)	HOXD8 (2.8)	ZFHX3 (2.8)	KCNQ1 (2.8)	SHH (2.8)	LRP2 (2.7)	PPP1R1B (2.7)	ENSG00000188242 (2.7)	MECOM (2.5)	HOXD9 (2.4)	FUT2 (2.4)	PAX8 (2.4)	GLI2 (2.3)	ENSG00000255120 (2.3)	ZFP30 (2.2)	SMPD3 (2.2)	RAPSN (2.2)	ISL2 (2.2)	IGF2-AS (2.2)	TCEA3 (2.1)	CCDC121 (2.1)	RNF152 (2.0)	SLC9A3 (2.0)	ZNF436 (2.0)	ABO (2.0)	ACSM1 (2.0)	LHX3 (2.0)	ACVR2B (2.0)	APH1B (2.0)	PTPN3 (1.9)	PNMT (1.9)	ILDR1 (1.8)	ENSG00000246560 (1.8)	MUC4 (1.8)	ENSG00000230102 (1.8)	KIAA1614 (1.8)	ZNF570 (1.7)	DACH1 (1.7)	SLC34A1 (1.7)	CDC14A (1.7)	IZUMO1 (1.7)	CASZ1 (1.6)
MP:0004505	decreased renal glomerulus number	0.000326	<0.05	DCDC2 (3.9)	VEGFA (3.6)	DACH1 (3.4)	PAX8 (3.0)	IGF2 (2.8)	MYO19 (2.8)	PPP1R3B (2.7)	HOXD3 (2.5)	CA12 (2.5)	SALL1 (2.4)	GLI2 (2.4)	PPARGC1A (2.3)	AHRR (2.2)	IGF2-AS (2.2)	ITSN1 (2.1)	SMAD7 (2.0)	HORMAD1 (1.9)	LRP2 (1.9)	KCNK7 (1.9)	EYA4 (1.8)	HOXD8 (1.8)	ENSG00000225138 (1.8)	GATA4 (1.8)	RCN2 (1.8)	GCKR (1.8)	MAF (1.7)	ENSG00000222043 (1.7)	RNF152 (1.7)	WDR72 (1.7)	NRG1 (1.7)	PIP5K1B (1.7)	GRB7 (1.6)	FAM63A (1.6)	RERG (1.6)	ENSG00000182648 (1.6)	EPB41L3 (1.6)	PTPN12 (1.6)	TPPP (1.6)	COL2A1 (1.6)	ILDR1 (1.5)	ECM1 (1.5)	MRPS21 (1.5)	C10orf26 (1.5)	ERBB2 (1.4)	TBX2 (1.4)	IGF1R (1.4)
GO:0015291	secondary active transmembrane transporter activity	0.000328	<0.05	SLC34A1 (7.7)	SLC22A2 (6.9)	SLC6A13 (6.8)	NAT8 (6.1)	SLC7A9 (6.0)	ENSG00000204872 (5.4)	UMOD (5.2)	SLC22A7 (4.4)	XYLB (4.2)	PBLD (4.0)	LRP2 (3.8)	TMEM116 (3.6)	ATP1B3 (3.3)	C9orf71 (3.2)	CNNM2 (3.2)	SLC47A1 (3.2)	RNF152 (3.1)	ENSG00000188242 (3.1)	CA14 (2.9)	SLC15A2 (2.8)	AGMAT (2.7)	SLC30A5 (2.7)	CA12 (2.7)	DNAJC16 (2.6)	CERS2 (2.5)	PIP5K1B (2.4)	PPARGC1A (2.4)	C12orf68 (2.2)	SLC9A3 (2.1)	CHAC1 (2.1)	DNER (2.1)	KNG1 (2.1)	SLC22A1 (2.0)	EPB41L3 (2.0)	CYP24A1 (1.9)	LCAT (1.8)	C1orf51 (1.8)	SLC30A4 (1.7)	DAB2 (1.7)	PSPH (1.7)	SYPL2 (1.7)	GSS (1.7)	NQO1 (1.7)	SLC12A4 (1.6)	TSPAN9 (1.6)	PPP1R1B (1.6)
MP:0011427	mesangial cell hyperplasia	0.00033	<0.05	DCDC2 (5.9)	SLC12A4 (3.9)	NFE2L2 (3.7)	PAX8 (3.3)	UMOD (3.2)	MCL1 (2.8)	DDB2 (2.7)	CDC14A (2.7)	DUSP11 (2.6)	VEGFA (2.6)	HOXD9 (2.5)	HOXD4 (2.5)	HOXD3 (2.4)	APH1A (2.4)	CDC42EP2 (2.4)	WDR72 (2.3)	SHROOM3 (2.2)	MANBA (2.2)	ADAMTSL4 (2.1)	TRIB1 (2.1)	ZNF641 (2.1)	CYP24A1 (2.1)	C9orf71 (2.1)	NQO1 (2.1)	CHAC1 (2.0)	RELA (2.0)	ATXN7L2 (1.9)	SQRDL (1.9)	PIK3R1 (1.9)	ZBTB46 (1.8)	SLC25A45 (1.8)	DCDC5 (1.8)	ARNT (1.8)	RPS27L (1.7)	SLC2A4RG (1.7)	AAGAB (1.7)	ENSG00000229589 (1.7)	C16orf55 (1.6)	PDILT (1.6)	ECM1 (1.6)	PSPH (1.6)	HOXD8 (1.6)	SLC22A1 (1.6)	HOXD1 (1.6)	ENSA (1.6)	WDR87 (1.5)
MP:0003446	renal hypoplasia	0.000332	<0.05	HOXD10 (5.6)	EYA4 (4.9)	IGF2-AS (4.8)	HOXD9 (4.7)	SALL1 (4.6)	DACH1 (4.5)	PAX8 (4.3)	IGF2 (4.1)	IGF1R (3.2)	PGM5 (3.2)	TSPAN9 (3.0)	ILDR1 (3.0)	TBX2 (2.9)	GLI2 (2.9)	MECOM (2.8)	ECM1 (2.8)	SMAD3 (2.7)	ENSG00000225138 (2.7)	DCDC2 (2.6)	ERBB2 (2.6)	ETV5 (2.6)	GRB7 (2.5)	HOXD4 (2.5)	ACVR2B (2.4)	COL2A1 (2.4)	CA14 (2.3)	AHRR (2.3)	ENSG00000231064 (2.3)	HOXD3 (2.2)	SNX33 (2.1)	RAPSN (2.0)	HOXD1 (2.0)	PSKH1 (2.0)	SHROOM3 (2.0)	ISL2 (2.0)	PTPN9 (1.9)	THBS3 (1.9)	ZFHX3 (1.9)	SMAD7 (1.9)	PARD3 (1.8)	CNNM2 (1.8)	PTPN3 (1.8)	CA12 (1.8)	AMIGO1 (1.8)	PTPN12 (1.7)	ZNF585A (1.7)
ENSG00000136153	LMO7 PPI subnetwork	0.000333	<0.05	SPTBN1 (3.1)	DIP2C (3.0)	TSPAN9 (2.9)	ESRP2 (2.7)	FAM63A (2.6)	MYH7B (2.6)	EXOC3 (2.6)	TNPO3 (2.5)	ERBB2 (2.5)	TPCN2 (2.5)	FAM167A (2.3)	CNNM2 (2.3)	SENP2 (2.3)	LARP4B (2.2)	MKL1 (2.2)	CACNA1S (2.2)	RAI14 (2.2)	ITSN1 (2.2)	NSD1 (2.0)	ENSG00000214293 (2.0)	TRIM54 (1.9)	SHF (1.9)	ITCH (1.9)	TRIP12 (1.9)	MYPN (1.9)	PARD3 (1.8)	SLC7A6 (1.8)	OVOL1 (1.7)	ZNF540 (1.7)	ZNF585A (1.7)	ZNF570 (1.6)	PTPN12 (1.6)	BRE (1.6)	UBE2R2 (1.6)	GSDMB (1.6)	DACH1 (1.6)	UBE2D3 (1.6)	PRKAG2 (1.6)	SYPL2 (1.6)	GRB7 (1.6)	RNF152 (1.6)	ENSG00000182319 (1.5)	MBD5 (1.5)	ENSG00000237887 (1.5)	ZNF571 (1.5)	SLC30A4 (1.5)
ENSG00000167244	IGF2 PPI subnetwork	0.000337	<0.05	IGF2 (7.9)	KNG1 (4.1)	GRB10 (3.5)	NDRG1 (3.4)	ADAMTSL4 (2.8)	CPS1 (2.7)	GCKR (2.7)	ECM1 (2.7)	C9 (2.7)	SLC47A1 (2.5)	ARG1 (2.4)	C2orf73 (2.3)	DCDC5 (2.2)	ETV5 (2.2)	FAM53B (2.2)	MYOC (2.2)	SLC6A13 (2.1)	C10orf26 (2.1)	VEGFA (2.1)	MAF (2.1)	DNER (2.1)	CA12 (2.0)	F12 (2.0)	SLC22A1 (2.0)	STC1 (2.0)	CERS2 (1.9)	ANXA9 (1.9)	CA14 (1.9)	SALL1 (1.9)	AGMAT (1.9)	PPARGC1A (1.8)	MAMSTR (1.8)	EXOC6 (1.8)	GATM (1.8)	ERBB4 (1.7)	FGF5 (1.7)	ALMS1 (1.7)	R3HDM2 (1.7)	MAP1LC3A (1.7)	PIGU (1.6)	BCAS3 (1.6)	ADAM1 (1.6)	ACVR2B (1.6)	ENSG00000222043 (1.6)	PIK3R1 (1.6)	CELSR2 (1.6)
MP:0005202	lethargy	0.000339	<0.05	UMOD (5.9)	SLC22A2 (4.8)	SLC34A1 (3.1)	SLC7A9 (3.0)	MUC1 (2.8)	PPARGC1A (2.7)	KNG1 (2.6)	SLC22A7 (2.5)	AGMAT (2.4)	NAT8 (2.4)	MANBA (2.4)	CNNM2 (2.3)	PBLD (2.3)	NDRG1 (2.2)	PNMT (2.2)	LHPP (2.2)	ALDH2 (2.1)	AS3MT (2.1)	R3HDM2 (2.1)	ENSG00000253426 (2.1)	ASTN2 (2.1)	ERBB4 (2.1)	GGT7 (2.1)	XYLB (2.0)	LRP2 (2.0)	ODF3L1 (2.0)	ACSS2 (2.0)	MYBPC3 (2.0)	GBAS (2.0)	PPP1R1B (1.9)	DNER (1.9)	MECOM (1.9)	EYA4 (1.9)	HORMAD1 (1.9)	ENSG00000204872 (1.9)	TMEM116 (1.8)	ENSG00000235142 (1.8)	TP53INP2 (1.8)	RBKS (1.8)	FGF5 (1.8)	C1orf51 (1.8)	TMEM51 (1.7)	SPTBN1 (1.7)	PAX8 (1.7)	SLC15A2 (1.7)	ENSG00000250009 (1.6)
KEGG_PROSTATE_CANCER	KEGG_PROSTATE_CANCER	0.00034	<0.05	ENSG00000256900 (5.2)	PTPN9 (3.6)	SLC12A4 (3.6)	CDC14A (3.2)	CELA2B (3.2)	LARP4B (3.0)	SLC30A4 (2.7)	SNX33 (2.6)	NFAT5 (2.6)	ZFHX3 (2.5)	KDM5A (2.5)	ITCH (2.4)	RPS27L (2.4)	UBE2R2 (2.4)	SMAD7 (2.3)	ZNF793 (2.2)	FAM122A (2.2)	NFATC3 (2.2)	SENP1 (2.2)	TSPAN9 (2.1)	EHBP1L1 (2.1)	GNAS (2.1)	ENSG00000235142 (2.1)	ENSG00000230288 (2.0)	SENP2 (2.0)	ENSG00000242086 (2.0)	ENSG00000187446 (2.0)	PLEKHM2 (2.0)	SLC39A13 (1.9)	MKL1 (1.9)	PIK3R1 (1.8)	NFATC1 (1.8)	CDC42EP2 (1.8)	ALMS1P (1.8)	DDB2 (1.8)	PTPN11 (1.8)	PSKH1 (1.8)	PARD3 (1.7)	CSPG4 (1.7)	SMAD3 (1.7)	ARL15 (1.7)	TNRC6B (1.6)	CASZ1 (1.6)	JUND (1.6)	SIN3A (1.6)	ENSG00000247556 (1.6)
MP:0003014	abnormal kidney medulla morphology	0.000343	<0.05	UMOD (7.6)	SLC7A9 (4.6)	SLC34A1 (4.3)	TBX2 (4.3)	KNG1 (3.9)	SLC22A2 (3.8)	DCDC2 (3.6)	ENSG00000204872 (3.4)	HOXD10 (3.2)	ENSG00000188242 (3.1)	IGF2-AS (3.1)	AGMAT (3.0)	PBLD (2.9)	RASIP1 (2.8)	HOXD9 (2.7)	MUC1 (2.7)	SLC9A3 (2.7)	CYP17A1 (2.7)	SLC28A2 (2.7)	LRP2 (2.6)	CDC42EP2 (2.5)	ENSG00000235142 (2.5)	IGF2 (2.4)	GATA4 (2.4)	ENSG00000229589 (2.4)	CASZ1 (2.3)	ILDR1 (2.3)	CDK10 (2.3)	GATM (2.2)	ZNF573 (2.1)	GRB7 (2.1)	NAT8 (2.1)	TMEM51 (2.1)	HOXD4 (2.1)	C12orf47 (2.0)	PSKH1 (2.0)	HOXD3 (1.9)	DACH1 (1.9)	RERG (1.9)	GLI2 (1.9)	MECOM (1.9)	ANXA9 (1.9)	STC1 (1.8)	GSDMB (1.8)	ERBB2 (1.8)	TSPAN9 (1.7)
ENSG00000122861	PLAU PPI subnetwork	0.000346	<0.05	STC1 (5.3)	KNG1 (4.8)	VEGFA (3.8)	UMOD (3.4)	ECM1 (3.3)	SLC34A1 (3.2)	CYP17A1 (3.0)	SLC22A7 (2.9)	AGMAT (2.7)	TMEM51 (2.6)	PLA2G15 (2.6)	NAT8 (2.6)	CLDN14 (2.5)	GATA4 (2.5)	F12 (2.5)	TNP1 (2.4)	CSF3 (2.4)	SLC22A2 (2.4)	NDRG1 (2.3)	A1CF (2.3)	EPB41L3 (2.1)	IDI2 (2.1)	PPM1J (2.1)	GATM (2.0)	GCKR (2.0)	SLC2A4RG (1.9)	KRTCAP3 (1.9)	C2orf73 (1.9)	ACSM1 (1.9)	ANXA9 (1.9)	FAM167A (1.8)	TSPAN9 (1.8)	MANBA (1.8)	DPEP3 (1.8)	RAI14 (1.8)	GRB10 (1.8)	QSOX2 (1.8)	DAB2 (1.8)	ENSG00000253426 (1.8)	C9 (1.8)	FNDC4 (1.8)	SLC47A1 (1.8)	SLC22A1 (1.8)	ARG1 (1.7)	SQRDL (1.7)	NRIP1 (1.7)
ENSG00000107560	RAB11FIP2 PPI subnetwork	0.000354	<0.05	ANXA9 (4.6)	MUC20 (3.9)	ESRP2 (3.8)	ZFHX3 (3.4)	SIPA1L3 (3.4)	GRB7 (2.9)	FAM63A (2.4)	CDK10 (2.4)	SHROOM3 (2.3)	KRTCAP3 (2.3)	OVOL1 (2.2)	GOLGB1 (2.2)	MED24 (2.2)	IGF1R (2.2)	NT5C2 (2.2)	JUND (2.1)	LRP2 (2.1)	SMPD3 (2.1)	NCOA6 (2.0)	SNX33 (2.0)	ADAMTSL4 (2.0)	NSD1 (2.0)	PPM1B (1.9)	ZFAND2A (1.9)	PAX8 (1.9)	CGNL1 (1.9)	RPRD2 (1.8)	CASZ1 (1.8)	BAIAP2L2 (1.8)	FGF5 (1.8)	NRBP1 (1.8)	MAF (1.8)	CDC42EP2 (1.7)	RTF1 (1.7)	KCNQ1 (1.7)	TPCN2 (1.7)	SGSM3 (1.7)	PSEN2 (1.7)	C12orf51 (1.6)	RGS12 (1.6)	ATXN7L2 (1.6)	ENSG00000254470 (1.6)	ERBB2 (1.6)	TRPC4AP (1.6)	C10orf26 (1.5)	MUC1 (1.5)
ENSG00000129250	KIF1C PPI subnetwork	0.000359	<0.05	NCOA6 (3.7)	LARP4B (3.7)	MUC20 (3.2)	ZFHX3 (3.1)	PTPN11 (2.9)	SIPA1L3 (2.9)	ENSG00000226386 (2.7)	ESRP2 (2.7)	ANXA9 (2.7)	CDK10 (2.6)	ERBB2 (2.6)	ATXN2 (2.5)	ITCH (2.4)	NSD1 (2.4)	JUND (2.4)	SHROOM3 (2.4)	RTF1 (2.2)	GATA4 (2.1)	DYNLRB1 (2.1)	C10orf26 (2.1)	TP53INP2 (2.1)	PARD3 (2.0)	SENP2 (2.0)	CASZ1 (2.0)	PLEKHM2 (2.0)	MKL1 (2.0)	MBD5 (1.9)	NFAT5 (1.9)	NRBP1 (1.9)	PPM1B (1.9)	SMPD3 (1.9)	GRB7 (1.9)	PTPN9 (1.8)	STAMBP (1.8)	NT5C2 (1.8)	C12orf51 (1.8)	PAX8 (1.8)	GOLGB1 (1.8)	FAM167A (1.8)	SNX33 (1.8)	ITSN1 (1.8)	IGF1R (1.7)	ODF3L1 (1.7)	SPTBN1 (1.7)	SLC7A6 (1.7)	SLC30A4 (1.7)
MP:0000536	hydroureter	0.000359	<0.05	IGF2 (4.7)	COL2A1 (4.7)	DACH1 (4.3)	HMGCLL1 (4.0)	ETV5 (3.9)	DCDC2 (3.9)	MECOM (3.7)	TBX2 (3.6)	UMOD (3.5)	SALL1 (3.4)	SHH (3.2)	HOXD10 (3.2)	PAX8 (3.1)	PPP1R1B (3.0)	IGF2-AS (2.9)	EYA4 (2.9)	SLC6A13 (2.9)	RERG (2.6)	SLC22A2 (2.5)	ZNF585A (2.5)	ENSG00000225138 (2.3)	GLI2 (2.3)	PPARGC1A (2.2)	IGF1R (2.2)	HOXD9 (2.2)	GNAS (2.1)	IRX1 (2.1)	CCDC121 (2.1)	CNNM2 (2.0)	C1orf54 (2.0)	MUC1 (1.9)	EFNA1 (1.8)	RAPSN (1.8)	HOXD3 (1.7)	SLC34A1 (1.7)	STC1 (1.7)	NAT8 (1.7)	PARD3 (1.6)	SLC9A3 (1.6)	ENSG00000189223 (1.6)	ERBB2 (1.6)	PTPN9 (1.6)	ABCC10 (1.6)	NFAT5 (1.5)	ABO (1.5)	SHROOM3 (1.5)
ENSG00000132356	PRKAA1 PPI subnetwork	0.000367	<0.05	GGT7 (3.2)	VEGFA (3.1)	ACSS2 (3.1)	PPP1R3B (3.0)	EHBP1L1 (2.8)	PLEKHM2 (2.7)	SLC50A1 (2.7)	DHRS11 (2.6)	SLC9A3 (2.4)	SYPL2 (2.3)	TRPC4AP (2.3)	DGKH (2.3)	CYB561D1 (2.3)	TP53INP2 (2.2)	WDR72 (2.2)	KIF21B (2.2)	SORT1 (2.2)	ATXN7L2 (2.2)	ENSG00000233334 (2.1)	PROCR (2.1)	R3HDM2 (2.0)	ITCH (2.0)	ACAD10 (2.0)	TRIP12 (1.9)	RNF152 (1.9)	UMOD (1.9)	ENSG00000238018 (1.9)	ENSG00000187446 (1.9)	PPARGC1A (1.8)	CSPG4 (1.8)	MUC4 (1.8)	TRIM54 (1.8)	HMGB3P1 (1.8)	KNG1 (1.7)	SLC22A7 (1.7)	ZFAND2A (1.7)	NDRG1 (1.7)	PBLD (1.7)	CACNA1S (1.7)	FUT2 (1.7)	MYOC (1.7)	PGAP3 (1.7)	PSPH (1.7)	L2HGDH (1.7)	C1orf51 (1.7)	PFKM (1.6)
ENSG00000091831	ESR1 PPI subnetwork	0.000368	<0.05	TNRC6B (4.9)	RPRD2 (3.7)	PIK3R1 (3.6)	ATXN2 (3.3)	NCOA6 (3.2)	MED1 (3.1)	NSD1 (3.1)	NFATC3 (3.0)	CDK12 (3.0)	ZFHX3 (2.9)	JUND (2.9)	PGAP3 (2.9)	ARNT (2.8)	TRIP12 (2.7)	RSBN1L (2.7)	MED24 (2.7)	TRIB1 (2.7)	SIN3A (2.7)	MCL1 (2.6)	MKL1 (2.5)	KDM5A (2.5)	SNX17 (2.5)	TFEB (2.5)	DPF2 (2.4)	LARP4B (2.4)	TNPO3 (2.4)	PNMT (2.4)	UBE2D3 (2.4)	MAP3K11 (2.4)	GGNBP2 (2.4)	PRRC2C (2.3)	INO80 (2.3)	PSMD3 (2.3)	CELF1 (2.3)	SETDB1 (2.2)	PCNXL3 (2.2)	EDC4 (2.2)	NFAT5 (2.2)	C10orf26 (2.2)	R3HDM2 (2.1)	PARD3 (2.1)	NRIP1 (2.1)	RELA (2.1)	FAM53B (2.0)	IGF1R (2.0)	ERBB2 (2.0)
ENSG00000007866	TEAD3 PPI subnetwork	0.000371	<0.05	MUC20 (4.1)	ANXA9 (3.5)	ITSN1 (2.9)	PPM1B (2.7)	SHROOM3 (2.7)	PLEKHM2 (2.6)	CDK10 (2.5)	PTPN11 (2.4)	ESRP2 (2.4)	NT5C2 (2.4)	LRP2 (2.4)	CGNL1 (2.3)	GOLGB1 (2.3)	IGF1R (2.3)	PARD3 (2.3)	NSD1 (2.2)	NCOA6 (2.2)	SENP2 (2.2)	ITCH (2.2)	ZFHX3 (2.2)	ERBB2 (2.2)	ATXN7L2 (2.1)	SIPA1L3 (2.0)	C12orf51 (2.0)	RGS12 (2.0)	RPRD2 (2.0)	C15orf27 (2.0)	SPTBN1 (2.0)	TP53INP2 (1.9)	ENSG00000231064 (1.9)	GATA4 (1.9)	GRB10 (1.9)	DNM1P35 (1.9)	GRB7 (1.9)	FAM63A (1.8)	RTF1 (1.8)	KRTCAP3 (1.8)	LARP4B (1.8)	TSPAN9 (1.8)	C10orf26 (1.8)	PTPN9 (1.7)	TMEM51 (1.7)	TPCN2 (1.6)	MED24 (1.6)	RPS27L (1.6)	CDC42EP2 (1.6)
GO:0008134	transcription factor binding	0.000373	<0.05	SMAD7 (4.1)	RPRD2 (3.5)	GATA4 (3.5)	NFATC1 (3.4)	RSBN1L (3.3)	JUND (3.3)	R3HDM2 (3.2)	SIN3A (3.2)	TRIB1 (3.2)	TNRC6B (3.1)	RELA (3.0)	ARNT (2.8)	TFEB (2.8)	ATXN2 (2.8)	KDM5A (2.8)	THAP11 (2.6)	MCL1 (2.5)	KAT5 (2.5)	ATXN7L2 (2.4)	PRRC2C (2.4)	MED1 (2.4)	NSD1 (2.4)	TBX2 (2.4)	NCOA6 (2.4)	RTF1 (2.3)	DPF2 (2.3)	CDK12 (2.3)	TRIP12 (2.3)	MFHAS1 (2.2)	SNX33 (2.2)	GLI2 (2.2)	CASZ1 (2.2)	MECOM (2.1)	ZFHX3 (2.1)	ZNF513 (2.1)	BAIAP2L2 (2.0)	MAFF (2.0)	ERBB2 (1.9)	ENSG00000231064 (1.9)	NFATC3 (1.9)	CELF1 (1.8)	C10orf26 (1.8)	PIK3R1 (1.8)	SIPA1 (1.7)	ENSG00000254470 (1.7)	MKL1 (1.7)
GO:0071375	cellular response to peptide hormone stimulus	0.000376	<0.05	MUC20 (3.7)	ZNF781 (3.2)	ENSG00000242086 (3.1)	PTPN11 (2.9)	C17orf82 (2.7)	ASB8 (2.7)	NT5C2 (2.7)	FAM63A (2.5)	PPM1B (2.5)	BCAS3 (2.5)	CELA2B (2.5)	PSEN2 (2.5)	ENSG00000189223 (2.5)	GNAS (2.4)	SORT1 (2.4)	CTRL (2.3)	C10orf26 (2.3)	MYH7B (2.1)	CHAC1 (2.0)	ADAMTSL4 (2.0)	DIP2C (2.0)	WDR72 (2.0)	ENSG00000251292 (2.0)	ENSG00000254235 (2.0)	LARP4B (2.0)	ZNF540 (1.9)	PRKAG2 (1.9)	ENSG00000245538 (1.8)	SHROOM3 (1.8)	LINC00208 (1.7)	SENP2 (1.7)	WWP2 (1.7)	C2orf16 (1.7)	DDI2 (1.7)	WDR37 (1.6)	CNNM2 (1.6)	ENSG00000187446 (1.6)	STAC2 (1.6)	PSKH1 (1.6)	BRAP (1.6)	EXOC6 (1.6)	SLC9A3 (1.6)	CSPG4 (1.6)	ZNF713 (1.6)	PTPN3 (1.6)	FBXL17 (1.6)
GO:0032869	cellular response to insulin stimulus	0.000377	<0.05	MUC20 (3.7)	WDR72 (3.6)	ENSG00000189223 (3.3)	ZNF781 (2.8)	PPM1B (2.8)	BCAS3 (2.7)	WDR87 (2.7)	NT5C2 (2.6)	ENSG00000242086 (2.6)	ASB8 (2.5)	SORT1 (2.5)	CHAC1 (2.4)	MYH7B (2.4)	PTPN11 (2.4)	DDI2 (2.4)	C17orf82 (2.3)	CELA2B (2.3)	ENSG00000245538 (2.3)	C10orf26 (2.2)	SENP2 (2.2)	PSEN2 (2.2)	LARP4B (2.1)	FAM63A (2.1)	PLA2G15 (2.1)	DIP2C (2.0)	CNNM2 (2.0)	ALMS1-IT1 (2.0)	ZNF540 (1.9)	WWP2 (1.9)	CTRL (1.9)	EXOC6 (1.9)	PRKAG2 (1.8)	BRAP (1.8)	SLC39A13 (1.8)	CELF1 (1.8)	TP53INP2 (1.8)	PSKH1 (1.8)	SLC9B2 (1.8)	SLC9A3 (1.7)	SHH (1.7)	PTPN3 (1.7)	MIEN1 (1.7)	ENSG00000187446 (1.6)	TBX2 (1.6)	ENSG00000247556 (1.6)	SHROOM3 (1.6)
GO:0044106	cellular amine metabolic process	0.000377	<0.05	PSPH (4.4)	L2HGDH (3.7)	CHAC1 (3.7)	NAT8 (3.7)	SLC22A7 (3.7)	XYLB (3.6)	AGMAT (3.3)	RBKS (3.2)	GSS (3.1)	SLC6A13 (3.0)	PBLD (3.0)	NDUFAF1 (2.9)	LHPP (2.7)	SLC22A1 (2.7)	NUDT19 (2.7)	ZNF607 (2.6)	SLC34A1 (2.6)	SLC47A1 (2.6)	MRS2 (2.6)	CASP9 (2.6)	TARS2 (2.5)	GCKR (2.5)	AS3MT (2.4)	SLC22A2 (2.4)	CLDN14 (2.2)	ENSG00000235142 (2.2)	ETFA (2.2)	PIGW (2.2)	ACSM1 (2.2)	F12 (2.2)	ALDH2 (2.2)	TCEA3 (2.2)	ENSG00000255120 (2.1)	SLC7A9 (2.1)	MRM1 (2.1)	KNG1 (2.1)	NQO1 (2.0)	DDX28 (2.0)	LCAT (2.0)	ZGPAT (2.0)	DUS2L (2.0)	ENSG00000232564 (2.0)	PSMA5 (2.0)	GATM (1.9)	INHBC (1.9)	A1CF (1.9)
ENSG00000113712	CSNK1A1 PPI subnetwork	0.000381	<0.05	SENP2 (3.3)	ATP1B3 (3.1)	SENP1 (2.9)	NRBP1 (2.8)	SMAD3 (2.8)	GLI2 (2.8)	NFE2L2 (2.7)	UBE2D3 (2.6)	NSD1 (2.5)	ENSG00000242086 (2.4)	ENSG00000236741 (2.3)	JUND (2.3)	THADA (2.2)	ARL15 (2.2)	MCL1 (2.2)	ENSG00000254470 (2.2)	ZNF641 (2.1)	TRIB1 (2.0)	PPM1B (2.0)	CA14 (1.9)	GRK6 (1.9)	TBX2 (1.9)	SHROOM3 (1.9)	ZNF607 (1.9)	KAT5 (1.8)	FUT2 (1.8)	TMEM51 (1.7)	TNPO3 (1.7)	CERS2 (1.7)	ENSA (1.7)	NUDT19 (1.7)	GNAS (1.7)	ESRP2 (1.6)	PRKAG2 (1.6)	SIN3A (1.6)	MTMR9 (1.6)	PTPN9 (1.5)	MUC20 (1.5)	CRIP3 (1.5)	ENSG00000245538 (1.5)	EXOG (1.4)	C2orf16 (1.4)	RTF1 (1.4)	RELA (1.4)	APH1A (1.4)	TFDP2 (1.4)
KEGG_STARCH_AND_SUCROSE_METABOLISM	KEGG_STARCH_AND_SUCROSE_METABOLISM	0.000387	<0.05	PPP1R3B (5.8)	SLC28A2 (4.5)	NAT8 (3.7)	ARG1 (3.5)	PBLD (3.3)	NDRG1 (3.3)	ENSG00000235142 (3.0)	CPS1 (2.9)	A1CF (2.9)	CDC14A (2.8)	CACNA1S (2.8)	ENSG00000230288 (2.8)	ENSG00000204872 (2.8)	VEGFA (2.7)	MYPN (2.7)	PFKM (2.6)	SLC22A1 (2.6)	SLC47A1 (2.5)	ACSS2 (2.4)	CSPG4 (2.4)	AGBL2 (2.3)	SYPL2 (2.3)	C1orf51 (2.3)	SLC22A7 (2.3)	SORT1 (2.3)	THBS3 (2.3)	L2HGDH (2.2)	STC1 (2.2)	DHRS11 (2.2)	TRIM54 (2.2)	C9 (2.1)	PPM1B (2.1)	TCEA3 (2.1)	WWP2 (2.1)	XYLB (2.0)	ADCK3 (2.0)	ENSG00000254470 (2.0)	SQRDL (2.0)	PPARGC1A (1.9)	MAN2C1 (1.8)	KCNMA1 (1.8)	DCDC5 (1.8)	KNG1 (1.8)	ZNF383 (1.8)	DPEP2 (1.7)	ENSG00000182648 (1.7)
ENSG00000131263	RLIM PPI subnetwork	0.00039	<0.05	TRIP12 (3.9)	EXOC6 (3.2)	GOLGB1 (2.9)	DACH1 (2.9)	PLEKHM2 (2.7)	TNPO3 (2.7)	HOXD10 (2.6)	DGKH (2.6)	CGNL1 (2.6)	GGNBP2 (2.6)	NSD1 (2.5)	WDR37 (2.4)	IDI2 (2.4)	MAP1LC3A (2.3)	PSKH1 (2.3)	RTF1 (2.3)	THAP11 (2.3)	FAM175B (2.2)	FBXL17 (2.2)	CCDC121 (2.2)	RAI14 (2.2)	EXOC3 (2.2)	PCNXL3 (2.1)	ZNF436 (2.1)	SIN3A (2.1)	ENSG00000222043 (2.1)	ENSG00000203392 (2.0)	PTPN9 (2.0)	LARP4B (2.0)	PARD3 (2.0)	KAT5 (2.0)	HOXD9 (2.0)	EDC4 (1.9)	PPM1G (1.9)	C10orf26 (1.9)	PPM1B (1.9)	ZNF318 (1.9)	GBAP1 (1.8)	HMGCLL1 (1.8)	ENSG00000230102 (1.8)	PLDN (1.7)	BRAP (1.7)	SHH (1.6)	NRBP1 (1.6)	SOS2 (1.6)	TNRC6B (1.6)
MP:0003031	acidosis	0.000392	<0.05	UMOD (12.8)	SLC34A1 (8.0)	KNG1 (5.5)	SLC22A2 (5.3)	CA12 (4.3)	HOXD10 (4.0)	PBLD (3.8)	SLC9A3 (3.6)	DCDC2 (3.3)	PAX8 (3.3)	HOXD9 (3.2)	PPARGC1A (3.2)	CGNL1 (3.1)	ENSG00000256900 (3.0)	MUC1 (2.9)	NAT8 (2.9)	MECOM (2.9)	SLC7A9 (2.8)	SLC39A13 (2.8)	ENSG00000188242 (2.7)	TMEM116 (2.6)	GATM (2.6)	SLC6A13 (2.6)	KIAA1614 (2.4)	MUC20 (2.4)	CYP17A1 (2.2)	HOXD4 (2.2)	ENSG00000204872 (2.2)	HOXD8 (2.2)	ATP1B3 (2.1)	CYP24A1 (2.1)	C2orf73 (2.1)	CDC14A (2.0)	TBX2 (2.0)	SYPL2 (2.0)	CLDN14 (2.0)	CNNM2 (1.9)	NDRG1 (1.9)	SUCLA2-AS1 (1.9)	SLC15A2 (1.8)	HOXD3 (1.8)	SLC9B2 (1.8)	AGMAT (1.7)	ENSG00000233334 (1.7)	DHRS11 (1.7)	MYO19 (1.7)
MP:0004784	abnormal anterior cardinal vein morphology	0.000392	<0.05	RASIP1 (4.7)	DACH1 (4.0)	ENSG00000226363 (3.7)	CDC42EP2 (3.4)	ZBTB46 (3.1)	CASZ1 (3.1)	ETV5 (2.9)	IGF2-AS (2.8)	MECOM (2.7)	ZNF793 (2.6)	C9orf71 (2.5)	LRP2 (2.4)	RAI14 (2.4)	ZFHX3 (2.3)	CGNL1 (2.3)	ENSG00000225138 (2.3)	GRB10 (2.2)	TBX2 (2.2)	RGS12 (2.2)	SHROOM3 (2.1)	ACVR2B (2.1)	NRIP1 (2.1)	ZNF436 (2.1)	PROCR (2.1)	PSKH1 (2.1)	SNX33 (2.1)	C1orf54 (2.0)	C1orf51 (2.0)	GPN1 (2.0)	CDC14A (2.0)	ENSG00000224189 (2.0)	ENSG00000188242 (2.0)	ENSG00000189223 (2.0)	MAMSTR (1.9)	KIAA1683 (1.9)	SHH (1.9)	ENSG00000182319 (1.9)	ZNF607 (1.9)	STC1 (1.9)	DDI2 (1.9)	MAP3K11 (1.8)	FAM122A (1.8)	ENSG00000230102 (1.8)	SOS2 (1.7)	TSPAN9 (1.7)	IGF1R (1.7)
GO:0005158	insulin receptor binding	0.000396	<0.05	CELA2B (4.9)	CTRL (3.9)	IGF2-AS (3.5)	NRIP1 (3.2)	NAT8 (3.0)	RSBN1L (2.8)	ZGPAT (2.7)	ERBB4 (2.6)	MAF (2.5)	C17orf82 (2.5)	ADAMTSL4 (2.5)	ITSN1 (2.4)	CELSR2 (2.3)	TNRC6B (2.3)	EHBP1L1 (2.3)	ASB8 (2.3)	C10orf26 (2.3)	GATA4 (2.2)	GCKR (2.2)	FAM122A (2.1)	ENSG00000246560 (2.0)	PPM1B (2.0)	PHTF2 (2.0)	TMEM60 (2.0)	WDR87 (2.0)	DIP2C (1.9)	GNAS (1.9)	PIK3R1 (1.9)	LRP2 (1.8)	DCDC5 (1.8)	DAB2 (1.7)	IGF1R (1.7)	PTPN12 (1.7)	MAN2C1 (1.7)	SLC2A4RG (1.7)	KIAA1614 (1.6)	ALMS1-IT1 (1.6)	WDR72 (1.6)	VEGFA (1.6)	NAA25 (1.6)	SH2B3 (1.6)	GATM (1.6)	ZNF569 (1.6)	NSD1 (1.5)	ENSG00000245538 (1.5)	TNPO3 (1.5)
ENSG00000171105	INSR PPI subnetwork	0.000413	<0.05	ARL15 (3.3)	CELF1 (3.2)	CSPG4 (2.9)	SOS2 (2.9)	NRIP1 (2.8)	STC1 (2.7)	TRIB1 (2.7)	PPM1J (2.7)	ADAMTSL4 (2.6)	GRK6 (2.5)	ERBB2 (2.4)	RAB8B (2.3)	LACTB (2.3)	MAF (2.2)	FGF5 (2.2)	KCNMA1 (2.1)	ITCH (2.1)	SH2B3 (2.1)	TRPC4AP (2.0)	SLC9A3 (2.0)	PTPN9 (2.0)	TFEB (2.0)	SMAD3 (2.0)	PPM1B (2.0)	PTPN12 (2.0)	ZGPAT (1.9)	ALMS1-IT1 (1.9)	MKL1 (1.9)	EHBP1L1 (1.9)	ENSG00000182319 (1.9)	MED24 (1.8)	C10orf26 (1.8)	NCOA6 (1.8)	GNAS (1.8)	ACVR2B (1.8)	IGF2 (1.8)	MCL1 (1.7)	ORMDL3 (1.7)	CHMP1A (1.7)	SORT1 (1.7)	UBE2D3 (1.7)	TBX2 (1.7)	ODF3L1 (1.7)	TRAFD1 (1.6)	LARP4B (1.6)	CELSR2 (1.6)
MP:0003333	liver fibrosis	0.000413	<0.05	KNG1 (4.7)	MAFF (3.5)	UMOD (3.4)	SLC22A1 (3.2)	AHRR (3.2)	CSF3 (3.2)	SLC22A7 (3.1)	GCKR (3.1)	CLDN14 (3.0)	STC1 (2.8)	INHBC (2.8)	NRG1 (2.8)	AGBL2 (2.7)	C9 (2.7)	TSNAXIP1 (2.7)	ENSG00000235142 (2.6)	RBKS (2.6)	DCDC2 (2.5)	ENSG00000188242 (2.4)	MCL1 (2.4)	A1CF (2.4)	AGMAT (2.3)	VEGFA (2.3)	PBLD (2.2)	F12 (2.1)	ENSG00000254235 (2.1)	SLC47A1 (2.0)	C10orf32 (2.0)	CDC42EP2 (2.0)	GRB7 (1.9)	SH2B3 (1.9)	THADA (1.9)	NAT8 (1.9)	ALDH2 (1.9)	ARG1 (1.8)	GOLGB1 (1.8)	CPS1 (1.8)	SLC6A13 (1.8)	EFNA1 (1.8)	SCAPER (1.7)	MFHAS1 (1.7)	NFATC1 (1.7)	SMAD3 (1.7)	SPI1 (1.7)	LCAT (1.7)	CGNL1 (1.6)
ENSG00000101680	LAMA1 PPI subnetwork	0.000417	<0.05	SPTBN1 (3.9)	LCAT (2.8)	TSPAN9 (2.7)	CSPG4 (2.7)	ECM1 (2.5)	ADAMTSL4 (2.4)	SCARB2 (2.4)	RAI14 (2.3)	ZNF436 (2.3)	KNG1 (2.2)	ENSG00000237887 (2.1)	CYP24A1 (2.1)	GCKR (2.0)	SHROOM3 (2.0)	THBS3 (1.9)	AGMAT (1.9)	ABCC10 (1.9)	TBX2 (1.9)	C9 (1.9)	WDR72 (1.8)	SLC12A4 (1.8)	ENSG00000259450 (1.8)	GRB10 (1.8)	ESRP2 (1.8)	CTSK (1.7)	SLC22A1 (1.7)	PGM5 (1.7)	SALL1 (1.7)	EFNA1 (1.6)	IGF2 (1.6)	CPS1 (1.5)	CELSR2 (1.5)	F12 (1.5)	MAMSTR (1.5)	APH1A (1.5)	IGF1R (1.5)	ZNF318 (1.5)	SLC22A7 (1.5)	ENSG00000226386 (1.4)	PARD3 (1.4)	ERP29 (1.4)	PPM1J (1.4)	CSF3 (1.4)	GSS (1.4)	SYPL2 (1.4)	ENSG00000238018 (1.4)
ENSG00000142611	PRDM16 PPI subnetwork	0.000419	<0.05	SLC7A9 (5.1)	NAT8 (4.6)	ENSG00000204872 (3.9)	SLC6A13 (3.6)	MCL1 (3.5)	SLC34A1 (3.5)	EPB41L3 (3.4)	ENSA (3.3)	SLC22A2 (3.2)	C15orf27 (3.1)	MAF (3.0)	IGF1R (2.6)	RPRD2 (2.5)	ARNT (2.4)	AGMAT (2.4)	SCAPER (2.4)	DHRS11 (2.3)	PPM1B (2.3)	THADA (2.3)	SLC25A45 (2.3)	ZNF713 (2.2)	SLC28A2 (2.2)	SLC9B2 (2.2)	ITCH (2.2)	OVOL1 (2.2)	IDI1 (2.1)	CYP17A1 (2.1)	IZUMO1 (2.1)	SLC22A7 (2.0)	ADAM1 (2.0)	ENSG00000230288 (2.0)	PSPH (2.0)	HORMAD1 (2.0)	R3HDM2 (1.9)	ENSG00000230102 (1.9)	AMIGO1 (1.8)	FBXL20 (1.8)	FAM63A (1.8)	KCNK7 (1.8)	GATM (1.8)	JUND (1.8)	KAT5 (1.8)	DUSP11 (1.8)	ENSG00000255120 (1.8)	LARP4B (1.7)	ENSG00000254470 (1.7)
GO:0006109	regulation of carbohydrate metabolic process	0.00042	<0.05	ENSG00000254235 (3.9)	ZNF527 (3.8)	PIK3R1 (3.7)	HKR1 (3.5)	TP53INP2 (3.3)	PPP1R3B (3.3)	FAM47E (3.1)	NT5C2 (3.0)	ZNF420 (2.8)	CELA2B (2.7)	ZNF383 (2.6)	A1CF (2.5)	WDR72 (2.5)	ZNF585A (2.4)	KIAA1683 (2.4)	INHBC (2.3)	L2HGDH (2.3)	HMGCLL1 (2.2)	ENSG00000214293 (2.2)	DNM1P35 (2.2)	VEGFA (2.1)	PDILT (2.0)	MYOC (2.0)	METTL10 (1.9)	SLC50A1 (1.9)	PPARGC1A (1.9)	C10orf26 (1.9)	C2orf16 (1.9)	CLDN14 (1.8)	NRIP1 (1.8)	MRS2 (1.8)	TMEM116 (1.8)	PPP1R1B (1.8)	ENSG00000247556 (1.8)	ASB8 (1.8)	ITCH (1.8)	ARNT (1.8)	C10orf32 (1.7)	ZNF570 (1.7)	CTRL (1.7)	LCAT (1.7)	SLC9A3 (1.7)	DNER (1.7)	STC1 (1.7)	APH1A (1.7)	NSD1 (1.6)
ENSG00000099308	MAST3 PPI subnetwork	0.000422	<0.05	SIPA1L3 (3.2)	MUC20 (2.9)	NSD1 (2.8)	ZFHX3 (2.8)	NCOA6 (2.8)	ERBB2 (2.8)	ANXA9 (2.7)	CASZ1 (2.6)	LARP4B (2.6)	FAM63A (2.6)	ENSG00000226386 (2.5)	C15orf27 (2.5)	C12orf51 (2.4)	IGF1R (2.4)	SOS2 (2.3)	RPRD2 (2.3)	GRB7 (2.3)	PTPN11 (2.3)	SHROOM3 (2.3)	PLEKHM2 (2.2)	NFAT5 (2.2)	MBD5 (2.2)	FAM167A (2.2)	CGNL1 (2.2)	GOLGB1 (2.1)	LRP2 (2.1)	ATXN2 (2.1)	PARD3 (2.1)	SLC30A4 (2.1)	ITSN1 (2.1)	NT5C2 (2.1)	RGS12 (2.0)	PPM1B (2.0)	ESRP2 (2.0)	GATA4 (2.0)	NRBP1 (2.0)	ARNT (2.0)	C10orf26 (1.9)	SENP2 (1.9)	ATXN7L2 (1.9)	MRPL33 (1.9)	TNRC6B (1.9)	MKL1 (1.9)	MAF (1.9)	ITCH (1.9)	SPTBN1 (1.9)
GO:2000027	regulation of organ morphogenesis	0.000423	<0.05	HOXD10 (4.1)	HOXD9 (3.8)	SALL1 (3.3)	SHH (3.3)	IGF2-AS (3.3)	GRB7 (3.2)	PAX8 (3.1)	PTPN3 (3.0)	ERBB2 (2.9)	DCDC2 (2.8)	HOXD1 (2.7)	ENSG00000225138 (2.7)	HOXD8 (2.5)	ENSG00000237380 (2.5)	ILDR1 (2.5)	ETV5 (2.5)	SLC9B1 (2.4)	TBX2 (2.3)	SHROOM3 (2.3)	HOXD4 (2.3)	IGF2 (2.3)	HOXD3 (2.1)	PARD3 (2.1)	GLI2 (2.1)	DACH1 (2.1)	CGNL1 (2.1)	ENSG00000175892 (2.1)	ISL2 (2.1)	TSPAN9 (2.0)	PTPN9 (2.0)	CLDN14 (2.0)	STC1 (2.0)	ECM1 (2.0)	KAAG1 (2.0)	EFNA1 (1.9)	GBAP1 (1.9)	IGF1R (1.9)	ZFP30 (1.9)	MECOM (1.9)	ASTN2 (1.8)	NSD1 (1.8)	SLC2A4RG (1.8)	EYA4 (1.7)	ACVR2B (1.7)	KIAA1614 (1.7)	CCDC121 (1.7)
ENSG00000070366	SMG6 PPI subnetwork	0.000424	<0.05	CDK10 (4.3)	TARS2 (4.3)	RPRD2 (3.9)	NRIP1 (3.1)	LARP4B (3.1)	APH1A (3.1)	MFSD6 (3.0)	PRPF3 (2.9)	ZGPAT (2.9)	ORC4 (2.9)	UBE2D3 (2.7)	CENPT (2.7)	ENSA (2.6)	BRAP (2.5)	DACH1 (2.5)	ZNF513 (2.5)	PARD3 (2.5)	WDR37 (2.4)	ARNT (2.4)	SUPT7L (2.3)	SETDB1 (2.3)	ENSG00000251292 (2.3)	SPATA5L1 (2.3)	AS3MT (2.3)	IFT172 (2.3)	GNAS (2.2)	ZNF585A (2.1)	NSD1 (2.1)	MAN2C1 (2.1)	MAP3K11 (2.1)	R3HDM2 (2.0)	GOLPH3L (2.0)	NT5C1B (2.0)	ATXN2 (2.0)	FUT2 (1.9)	PPM1J (1.9)	GGNBP2 (1.9)	GBAP1 (1.9)	PLEKHM2 (1.9)	CHST9-AS1 (1.9)	FAM63A (1.8)	GGT7 (1.8)	ATXN7L2 (1.8)	H1FNT (1.7)	FBXL17 (1.7)	FGF5 (1.7)
ENSG00000100014	SPECC1L PPI subnetwork	0.000424	<0.05	AAGAB (3.3)	NQO1 (3.3)	RNF152 (3.2)	PROCR (3.1)	RASIP1 (2.9)	CA12 (2.7)	CSPG4 (2.7)	SPTBN1 (2.6)	BAIAP2L2 (2.5)	SMAD3 (2.4)	AHRR (2.4)	MECOM (2.4)	SLC39A13 (2.4)	PPM1J (2.3)	RAI14 (2.3)	MAP3K11 (2.1)	FNDC4 (2.1)	ENSG00000182319 (2.1)	TP53INP2 (2.1)	SLC12A4 (2.1)	UBAP2 (2.1)	TRAFD1 (2.0)	SIPA1L3 (2.0)	GOLGB1 (1.9)	SLC9A3 (1.9)	TRIM54 (1.9)	SYPL2 (1.9)	GSS (1.8)	ABO (1.8)	MYPN (1.8)	FGF5 (1.8)	PRKAG2 (1.7)	ALDH2 (1.7)	LACTB (1.7)	NRG1 (1.7)	ZNF793 (1.7)	ECM1 (1.7)	PFKM (1.7)	GATM (1.7)	CACNA1S (1.6)	NSD1 (1.6)	UBE2R2 (1.6)	PBLD (1.6)	NDRG1 (1.6)	TBX2 (1.5)	RAPSN (1.5)
MP:0000783	abnormal forebrain morphology	0.000424	<0.05	LRP2 (4.0)	NEUROD2 (3.2)	DACH1 (2.9)	KDM5A (2.8)	ENSG00000238018 (2.8)	DDI2 (2.7)	EYA4 (2.7)	CA14 (2.6)	CASP9 (2.4)	CCDC77 (2.3)	GLI2 (2.3)	THBS3 (2.2)	SALL1 (2.2)	COL2A1 (2.2)	IGF1R (2.2)	GATM (2.0)	SLC9B1 (1.9)	ABCC10 (1.9)	ENSG00000214293 (1.9)	RAI14 (1.9)	WWP2 (1.9)	IRX1 (1.9)	NCOA6 (1.8)	NFATC3 (1.8)	IGF2-AS (1.8)	WDR37 (1.8)	L2HGDH (1.8)	FBXL20 (1.7)	RBKS (1.7)	MUC1 (1.7)	ZNF781 (1.7)	ENSG00000229191 (1.7)	ZNF607 (1.7)	ACVR2B (1.6)	FBXO36 (1.6)	ERBB4 (1.5)	DNAJC16 (1.5)	PPP1R1B (1.5)	KIAA1683 (1.4)	DNA2 (1.4)	HORMAD1 (1.4)	DCDC5 (1.4)	ENSG00000226363 (1.4)	SHF (1.4)	NSD1 (1.4)	ITSN1 (1.4)
ENSG00000157933	SKI PPI subnetwork	0.000425	<0.05	SMAD7 (5.8)	KDM5A (3.4)	TRIB1 (3.1)	NFE2L2 (2.9)	SNUPN (2.9)	GLI2 (2.7)	TNRC6B (2.6)	CASZ1 (2.6)	NFAT5 (2.5)	IGF1R (2.5)	MAMSTR (2.2)	DNAJC16 (2.2)	INO80 (2.2)	RELA (2.2)	SMAD3 (2.2)	GRB10 (2.2)	IFT172 (2.1)	ACVR2A (2.1)	RPRD2 (2.1)	CHST9-AS1 (2.1)	NCOA6 (2.1)	RSBN1L (2.1)	NSD1 (2.1)	PTPN9 (2.1)	IQCH (2.0)	PARD3 (2.0)	RTF1 (2.0)	FAM167A (2.0)	ZNF420 (2.0)	WDR72 (2.0)	APH1A (2.0)	SALL1 (2.0)	MBD5 (1.9)	SCAPER (1.9)	ARNT (1.9)	MAFF (1.9)	ATXN2 (1.9)	MCL1 (1.9)	C8orf12 (1.9)	SNX33 (1.8)	JUND (1.8)	UBE2R2 (1.8)	MKL1 (1.8)	NFATC1 (1.7)	ENSG00000231064 (1.7)	ENSG00000254470 (1.7)
GO:0033280	response to vitamin D	0.000426	<0.05	CYP24A1 (5.2)	SLC34A1 (4.0)	NRG1 (3.6)	DCDC5 (3.4)	IQCH (3.3)	HORMAD1 (3.2)	KIAA1614 (3.1)	SLC22A2 (3.1)	CA12 (2.9)	UMOD (2.8)	STAC2 (2.7)	ENSG00000255120 (2.5)	KRTCAP3 (2.5)	ENSG00000214293 (2.4)	WDR72 (2.4)	ENSG00000204872 (2.4)	NT5C1B (2.4)	ENSG00000180458 (2.3)	ENSG00000232564 (2.2)	HOXD8 (2.2)	SLC7A9 (2.2)	ENSG00000254470 (2.2)	MUC1 (2.2)	ZNF436 (2.1)	IGF1R (2.0)	C1orf51 (2.0)	C1orf54 (2.0)	RERG (1.9)	TMEM116 (1.9)	EAF2 (1.9)	EXD1 (1.9)	RSBN1L (1.9)	VEGFA (1.9)	OVOL1 (1.8)	TMEM51 (1.8)	ENSG00000256746 (1.8)	RAI14 (1.8)	PROCR (1.8)	ILDR1 (1.7)	FAM122A (1.7)	ARL15 (1.7)	TRAFD1 (1.6)	TPRKB (1.6)	XYLB (1.6)	VAMP4 (1.6)	LRP2 (1.6)
GO:0048384	retinoic acid receptor signaling pathway	0.000432	<0.05	TDH (3.7)	LHX3 (3.6)	RSBN1L (3.5)	ENSG00000255020 (3.3)	MAMSTR (3.0)	C2orf73 (3.0)	ENSG00000254470 (2.6)	NT5C1B (2.5)	IZUMO1 (2.5)	ENSG00000237380 (2.4)	SDCCAG8 (2.3)	FAM47E (2.3)	C15orf27 (2.2)	ZNF383 (2.2)	NFE2L2 (2.1)	PPP1R3B (2.1)	HOXD3 (2.1)	ZNF571 (2.1)	ENSG00000253426 (2.1)	ENSG00000229481 (2.0)	MYOC (2.0)	DPEP3 (1.9)	ENSG00000224189 (1.9)	MAP3K11 (1.8)	ODF3L1 (1.8)	ENSG00000230102 (1.8)	CA14 (1.8)	ATP1B3 (1.8)	ISL2 (1.8)	EXD1 (1.8)	STAC2 (1.7)	HOXD4 (1.7)	ZFHX3 (1.7)	METTL10 (1.7)	CASP9 (1.7)	HOXD1 (1.7)	CCDC158 (1.6)	ANXA9 (1.6)	ZNF540 (1.6)	ENSG00000175892 (1.5)	TNP1 (1.5)	SNX33 (1.5)	SHF (1.5)	ENSG00000248003 (1.5)	H1FNT (1.5)	CYP24A1 (1.5)
MP:0002089	abnormal postnatal growth/weight/body size	0.000435	<0.05	MAP1LC3A (3.9)	RAPSN (3.3)	MAF (3.2)	EYA4 (2.9)	PPP1R1B (2.7)	ENSG00000180458 (2.6)	FAM63A (2.6)	SMAD3 (2.4)	IDI2-AS1 (2.4)	ITCH (2.3)	CELA2B (2.3)	C10orf26 (2.2)	SHH (2.2)	SLC9B2 (2.1)	AGMAT (2.1)	CSPG4 (2.1)	WWP2 (2.0)	ACVR2B (2.0)	CA12 (2.0)	CELSR2 (2.0)	ENSG00000246560 (2.0)	IGF2 (2.0)	ENSG00000235142 (2.0)	SNX33 (2.0)	ENSG00000226363 (1.9)	TP53INP2 (1.9)	ATP1B3 (1.9)	RERG (1.9)	UBE2R2 (1.9)	GBAP1 (1.9)	ABCC10 (1.9)	ENSG00000231064 (1.8)	SMAD7 (1.8)	CA14 (1.7)	COL2A1 (1.7)	MAP3K11 (1.7)	IRX1 (1.7)	ENSG00000259450 (1.7)	PIGU (1.7)	APH1B (1.6)	MECOM (1.6)	TSPAN9 (1.6)	TBX2 (1.6)	PSEN2 (1.6)	ACP2 (1.6)	AGBL2 (1.6)
ENSG00000150907	FOXO1 PPI subnetwork	0.000437	<0.05	KDM5A (3.9)	NRIP1 (3.2)	DACH1 (2.8)	HMGB3P1 (2.6)	XYLB (2.6)	APH1A (2.5)	ENSG00000237380 (2.5)	BRE (2.4)	MKL1 (2.4)	SLC2A4RG (2.4)	SLC34A1 (2.4)	CYP24A1 (2.3)	PTPN9 (2.3)	LARP4B (2.3)	R3HDM2 (2.3)	NUDT19 (2.3)	IGF1R (2.3)	ITSN1 (2.3)	SLC47A1 (2.2)	PIK3R1 (2.1)	NUSAP1 (2.1)	ARNT (2.0)	NEUROD2 (2.0)	SLC22A7 (1.9)	ZNF436 (1.9)	UBE2R2 (1.9)	ISL2 (1.9)	EYA4 (1.8)	APH1B (1.8)	CELF1 (1.8)	PRKAG2 (1.8)	ACVR2A (1.7)	SMAD3 (1.7)	SIN3A (1.7)	ENSG00000187446 (1.7)	CYP17A1 (1.6)	ALMS1P (1.6)	SALL1 (1.6)	C10orf26 (1.6)	ALDH2 (1.6)	SLC22A2 (1.6)	HOXD8 (1.6)	ODF3L1 (1.6)	SMAD7 (1.5)	SPTBN1 (1.5)	SNX33 (1.5)
GO:0005159	insulin-like growth factor receptor binding	0.000441	<0.05	CELA2B (5.6)	CTRL (4.9)	IGF2-AS (3.9)	CYP24A1 (3.9)	NRIP1 (3.6)	MAF (3.1)	ADAMTSL4 (2.7)	DCDC5 (2.6)	ARNT (2.6)	PIK3R1 (2.6)	SLC34A1 (2.4)	TBX2 (2.4)	PBLD (2.3)	WDR72 (2.3)	HOXD10 (2.3)	ALMS1-IT1 (2.3)	GRB10 (2.2)	UMOD (2.2)	HOXD4 (2.2)	HOXD9 (2.1)	ZBTB46 (2.1)	FAM122A (2.1)	LCAT (2.1)	ENSA (2.1)	CDC42EP2 (2.1)	ARL15 (1.9)	RERG (1.9)	VEGFA (1.9)	C10orf26 (1.9)	PHTF2 (1.9)	STC1 (1.8)	TSPAN9 (1.8)	TRIB1 (1.8)	PSEN2 (1.8)	HOXD3 (1.7)	NT5C2 (1.7)	C17orf82 (1.7)	ENSG00000242086 (1.7)	ENSG00000175892 (1.6)	NRG4 (1.6)	GNAS (1.6)	CPS1 (1.5)	BCAS3 (1.5)	ITSN1 (1.5)	CDC14A (1.5)	GLI2 (1.5)
ENSG00000132773	TOE1 PPI subnetwork	0.000445	<0.05	NQO1 (3.8)	SENP2 (3.8)	TPPP (3.3)	ORC4 (2.9)	SLC7A6OS (2.7)	MAP1LC3A (2.6)	ENSG00000189223 (2.6)	ENSG00000242086 (2.5)	CHMP1A (2.5)	SCAPER (2.2)	ENSG00000237887 (2.1)	THAP11 (2.1)	ALMS1-IT1 (2.1)	ZFAND2A (2.1)	MUC20 (2.1)	DNER (2.1)	ENSG00000255020 (2.0)	SLC7A6 (2.0)	ADAM1 (2.0)	UBE2Q2 (1.9)	GTPBP4 (1.9)	ERBB4 (1.9)	UBE2D3 (1.9)	DDX28 (1.8)	ARFRP1 (1.8)	NT5C1B (1.8)	CA14 (1.8)	ILDR1 (1.8)	CGNL1 (1.7)	NSD1 (1.7)	ASTN2 (1.7)	C1QTNF4 (1.7)	PLA2G15 (1.7)	ZNF571 (1.7)	HNRNPH3 (1.7)	NUTF2 (1.6)	FAM63A (1.6)	GRB10 (1.6)	ATP1B3 (1.6)	THUMPD1 (1.6)	KBTBD4 (1.6)	BCAS1 (1.6)	KCNMA1 (1.5)	ZBTB46 (1.5)	ACSS2 (1.5)	TRIM32 (1.5)
ENSG00000105723	GSK3A PPI subnetwork	0.000447	<0.05	TRIB1 (3.9)	R3HDM2 (3.1)	SENP2 (2.7)	JUND (2.7)	EHBP1L1 (2.5)	PPM1B (2.5)	NFATC1 (2.5)	ENSG00000254470 (2.4)	MAMSTR (2.2)	SH2B3 (2.2)	MAPKAPK5 (2.2)	DGKH (2.2)	ENSG00000247556 (2.2)	SIPA1 (2.1)	KCNQ1 (2.1)	EXOC6 (2.0)	TFEB (2.0)	ADAMTSL4 (2.0)	PPM1J (2.0)	DGKG (1.9)	MAFF (1.9)	GBAS (1.9)	MAP3K11 (1.9)	SGSM3 (1.8)	MKL1 (1.8)	ZBTB46 (1.8)	SIPA1L3 (1.7)	SCAPER (1.7)	TRPC4AP (1.7)	RTF1 (1.7)	SDCCAG8 (1.7)	STAMBP (1.7)	AS3MT (1.7)	ACSM1 (1.6)	PROCR (1.6)	ALDH2 (1.6)	PRKAG2 (1.6)	MIEN1 (1.6)	MYH7B (1.6)	ARNT (1.6)	FNDC4 (1.5)	EAF2 (1.5)	C10orf26 (1.5)	MYOC (1.5)	SLC2A4RG (1.5)	NUDT15 (1.4)
ENSG00000143171	RXRG PPI subnetwork	0.000454	<0.05	CASZ1 (3.8)	A1CF (3.7)	TRIB1 (3.7)	KCNQ1 (3.2)	DHRS11 (3.2)	PNMT (3.1)	MBD5 (3.0)	ENSG00000229589 (3.0)	JUND (3.0)	PRKAG2 (3.0)	CDK12 (2.9)	SMAD7 (2.9)	PGAP3 (2.6)	MAFF (2.6)	MED1 (2.5)	ERBB2 (2.5)	GRB7 (2.5)	TFEB (2.4)	GSDMB (2.4)	PLA2G6 (2.3)	ENSG00000214293 (2.2)	BRE (2.2)	FNDC4 (2.2)	SMPD3 (2.1)	CHST9-AS1 (2.0)	GATA4 (2.0)	PPARGC1A (2.0)	ODF3L1 (2.0)	NFAT5 (2.0)	QSOX2 (1.9)	NCOA6 (1.9)	WWP2 (1.9)	TCEA3 (1.8)	L2HGDH (1.8)	MCL1 (1.8)	FBXL17 (1.7)	SHF (1.7)	MADD (1.7)	MFSD6 (1.7)	RNF152 (1.7)	ENSG00000255120 (1.7)	ZNF585A (1.7)	AMIGO1 (1.7)	ACVR2A (1.6)	LHX3 (1.6)	RSBN1L (1.6)
KEGG_BLADDER_CANCER	KEGG_BLADDER_CANCER	0.000459	<0.05	RPS27L (4.2)	VEGFA (3.4)	NRG1 (3.4)	SLC12A4 (3.1)	STC1 (2.9)	RGS12 (2.9)	DDB2 (2.9)	GRB7 (2.8)	SMAD3 (2.7)	MAFF (2.5)	AHRR (2.3)	MED24 (2.3)	MYO19 (2.3)	GSDMB (2.2)	JUND (2.2)	ESRP2 (2.2)	DNM1P35 (2.1)	ENSG00000259450 (2.1)	PGAP3 (2.1)	SMAD7 (2.1)	UBE2R2 (2.1)	FGF5 (2.1)	RELA (2.0)	NFE2L2 (2.0)	SENP2 (2.0)	TMEM51 (2.0)	PTPN9 (1.9)	ATXN7L2 (1.9)	ODF3L1 (1.9)	CENPT (1.9)	ENSG00000245538 (1.9)	ZNF585B (1.8)	IRX1 (1.8)	ENSG00000257839 (1.8)	FBXL20 (1.7)	MAP1LC3A (1.7)	GLI2 (1.6)	CHMP1A (1.6)	COMMD4 (1.6)	LARP4B (1.6)	CHAC1 (1.6)	CDC14A (1.6)	ENSG00000230102 (1.6)	CA12 (1.5)	TRPC4AP (1.5)	TIGD3 (1.5)
ENSG00000070018	LRP6 PPI subnetwork	0.000462	<0.05	ETV5 (4.0)	COL2A1 (3.6)	PPP1R1B (3.4)	ACVR2A (3.2)	MECOM (3.1)	DACH1 (3.1)	RCN2 (3.0)	MYH7B (2.9)	STC1 (2.8)	PTPN9 (2.5)	CGNL1 (2.4)	RERG (2.4)	WDR72 (2.3)	ZFP30 (2.3)	SLC47A1 (2.2)	ZFHX3 (2.0)	NRG1 (2.0)	GLI2 (2.0)	MFHAS1 (1.9)	PARD3 (1.9)	ENSG00000214293 (1.8)	KDM5A (1.8)	TBX2 (1.8)	IGF1R (1.8)	PSEN2 (1.8)	CA12 (1.7)	ENSG00000182319 (1.7)	PPARGC1A (1.7)	HOXD8 (1.7)	ACVR2B (1.6)	ENSG00000230288 (1.6)	SMAD3 (1.6)	RAI14 (1.5)	SHROOM3 (1.5)	ZNF585A (1.5)	CYP24A1 (1.5)	C1orf51 (1.5)	TRIM32 (1.4)	ZNF607 (1.4)	ENSG00000254235 (1.4)	PPP1R3B (1.4)	EYA4 (1.4)	SHF (1.4)	HOXD3 (1.4)	BCAS3 (1.4)	GBAP1 (1.4)
GO:0007369	gastrulation	0.000471	<0.05	FGF5 (4.2)	C2orf16 (3.9)	ENSG00000257839 (3.0)	ABO (2.8)	CGNL1 (2.6)	ZNF585A (2.6)	ZNF569 (2.5)	PTPN9 (2.5)	ETV5 (2.5)	ERBB4 (2.4)	GATA4 (2.4)	ACVR2B (2.3)	ZGPAT (2.2)	NRG1 (2.2)	ENSG00000226386 (2.2)	SALL1 (2.1)	ENSG00000251292 (2.0)	TDH (2.0)	TCEA3 (2.0)	SHF (2.0)	ACVR2A (1.9)	ZNF641 (1.9)	CCDC121 (1.9)	FAM122A (1.9)	PSEN2 (1.8)	PARD3 (1.8)	CA14 (1.8)	C8orf12 (1.8)	ENSG00000254235 (1.7)	ATXN7L2 (1.7)	ENSG00000238018 (1.7)	MECOM (1.7)	PSKH1 (1.7)	SHH (1.6)	DNM1P35 (1.6)	ZNF527 (1.6)	PAX8 (1.6)	SMAD7 (1.6)	SLC9A3 (1.6)	TRIB1 (1.6)	MFHAS1 (1.6)	KIAA1614 (1.5)	FBXL17 (1.5)	ENSG00000246560 (1.5)	ENSG00000188242 (1.5)	SHROOM3 (1.5)
MP:0003383	abnormal gluconeogenesis	0.000477	<0.05	PNMT (3.0)	MAFF (2.9)	DNER (2.9)	RAPSN (2.9)	STMN3 (2.7)	SHROOM3 (2.6)	IGF2-AS (2.5)	FBXL17 (2.5)	PIK3R1 (2.5)	NFE2L2 (2.5)	JUND (2.5)	C10orf26 (2.4)	ZNF585A (2.4)	ACSS2 (2.3)	SORT1 (2.3)	MCL1 (2.3)	ASB8 (2.2)	CHAC1 (2.1)	SCARB2 (2.1)	CHST9-AS1 (2.1)	CYP17A1 (2.1)	ZBTB46 (2.0)	PAX8 (1.9)	ACVR2A (1.9)	TP53INP2 (1.9)	PLEKHM2 (1.9)	ITSN1 (1.9)	EYA4 (1.9)	H1FNT (1.8)	ATXN2 (1.8)	C17orf82 (1.8)	GGT7 (1.8)	TPCN2 (1.8)	ATXN7L2 (1.8)	BAIAP2L2 (1.8)	ENSG00000251292 (1.7)	CPS1 (1.7)	SLC2A4RG (1.7)	ETFA (1.7)	PLA2G6 (1.7)	RSBN1L (1.6)	PTPN12 (1.6)	INHBC (1.6)	SLC12A4 (1.6)	PSPH (1.6)	ENSG00000237380 (1.6)
KEGG_PROXIMAL_TUBULE_BICARBONATE_RECLAMATION	KEGG_PROXIMAL_TUBULE_BICARBONATE_RECLAMATION	0.000479	<0.05	UMOD (4.2)	DHRS11 (4.1)	SLC34A1 (3.9)	CNNM2 (3.9)	PPARGC1A (3.7)	PBLD (3.7)	ENSG00000188242 (3.6)	KNG1 (3.4)	LRP2 (3.4)	SYPL2 (3.4)	NAT8 (3.2)	SLC22A7 (3.0)	SLC6A13 (3.0)	SLC22A2 (2.9)	TDH (2.9)	CHAC1 (2.8)	ENSG00000204872 (2.8)	PSPH (2.6)	XYLB (2.6)	PPM1B (2.3)	PFKM (2.1)	AMIGO1 (2.1)	SORT1 (2.1)	PPM1J (2.1)	ENSG00000187446 (2.1)	SLC25A45 (2.1)	GNAS (2.1)	PPP1R1B (2.0)	SLC15A2 (2.0)	PTPMT1 (1.9)	CERS2 (1.8)	ASTN2 (1.8)	DCDC2 (1.8)	SLC7A9 (1.8)	ERBB4 (1.8)	CHST9-AS1 (1.7)	GBAS (1.7)	ATP1B3 (1.7)	VEGFA (1.7)	DGKG (1.7)	SLC9A3 (1.7)	AS3MT (1.7)	SLC22A1 (1.7)	ENSG00000255020 (1.7)	GSS (1.7)	ETFA (1.7)
ENSG00000126001	CEP250 PPI subnetwork	0.000481	<0.05	MUC20 (3.4)	ANXA9 (3.1)	PLEKHM2 (2.9)	NSD1 (2.6)	SHROOM3 (2.6)	GOLGB1 (2.5)	SIPA1L3 (2.5)	ESRP2 (2.4)	GATA4 (2.4)	CDK10 (2.3)	PTPN11 (2.3)	SENP2 (2.2)	CASZ1 (2.2)	CDC42EP2 (2.2)	ZFAND2A (2.1)	ZFHX3 (2.1)	C12orf51 (2.1)	PPM1B (2.1)	ENSG00000231064 (2.0)	TNRC6B (2.0)	LARP4B (2.0)	TP53INP2 (2.0)	JUND (2.0)	LRP2 (2.0)	ARNT (2.0)	ITSN1 (2.0)	ERBB2 (2.0)	ITCH (1.9)	RPRD2 (1.9)	NCOA6 (1.9)	ATXN2 (1.9)	DNM1P35 (1.9)	MRPL33 (1.9)	IGF1R (1.9)	CGNL1 (1.8)	CELSR2 (1.8)	RTF1 (1.8)	SPTBN1 (1.8)	C15orf27 (1.8)	FAM63A (1.8)	NRBP1 (1.8)	GRB7 (1.7)	TSPAN9 (1.7)	MED24 (1.7)	ATXN7L2 (1.7)	PAX8 (1.7)
ENSG00000130159	ECSIT PPI subnetwork	0.000485	<0.05	TMEM116 (3.1)	GBAS (3.0)	ARNT (2.8)	NFE2L2 (2.7)	GPN1 (2.6)	THADA (2.5)	MCL1 (2.3)	ALMS1 (2.3)	EXOC3 (2.3)	FAM175B (2.3)	MAPKAPK5 (2.3)	RPRD2 (2.2)	SH2B3 (2.2)	AAGAB (2.2)	ENSG00000237887 (2.1)	ZNF383 (2.1)	PRPF3 (2.1)	ATP1B3 (2.1)	ZBTB46 (2.1)	TRIB1 (2.0)	LARP4B (2.0)	DUSP11 (2.0)	NUDT19 (2.0)	ACVR2B (2.0)	NUDT15 (2.0)	ARL15 (2.0)	GATA4 (2.0)	HKR1 (1.9)	SCAPER (1.9)	OVOL1 (1.9)	TNPO3 (1.9)	ACVR2A (1.9)	SMAD3 (1.9)	BRAP (1.9)	KCNQ1 (1.9)	C9orf71 (1.8)	ZNF420 (1.7)	ENSG00000245538 (1.7)	PTPN3 (1.7)	ZFP30 (1.7)	ATXN2 (1.7)	SNUPN (1.6)	SMAD7 (1.6)	NRG1 (1.6)	ETFA (1.6)	ZNF318 (1.6)
ENSG00000164924	YWHAZ PPI subnetwork	0.000489	<0.05	SPTBN1 (3.5)	TRIP12 (2.9)	DDX1 (2.9)	PFKM (2.6)	PPM1G (2.6)	NRBP1 (2.5)	SNX17 (2.5)	PTPN11 (2.5)	PRRC2C (2.4)	ENSG00000187446 (2.2)	ATXN2 (2.2)	IGF1R (2.2)	ZFHX3 (2.2)	ADSL (2.1)	HNRNPR (2.1)	NDRG1 (2.0)	TNPO3 (2.0)	PSMC3 (2.0)	GOLGB1 (2.0)	EXOC3 (2.0)	PSMA5 (2.0)	LARP4B (2.0)	UBAP2 (1.9)	NCOA6 (1.9)	DIP2C (1.9)	MAN2C1 (1.9)	MKL1 (1.8)	ANP32E (1.8)	PSMD3 (1.8)	GTPBP4 (1.8)	CASZ1 (1.8)	GNAS (1.7)	KDM5A (1.7)	MFSD6 (1.7)	GSS (1.6)	THADA (1.6)	ENSG00000238018 (1.6)	SMAD3 (1.6)	TPPP (1.5)	C12orf51 (1.5)	CELSR2 (1.5)	NQO1 (1.5)	NRG1 (1.5)	EDC4 (1.5)	PARD3 (1.5)	NUTF2 (1.4)
ENSG00000175387	SMAD2 PPI subnetwork	0.000492	<0.05	SMAD7 (3.7)	SOS2 (3.6)	SMAD3 (3.3)	IGF1R (3.1)	ATXN2 (3.0)	TRIM32 (2.9)	ADAMTSL4 (2.9)	ARNT (2.8)	NCOA6 (2.6)	SETDB1 (2.5)	NSD1 (2.5)	TNRC6B (2.5)	R3HDM2 (2.5)	RELA (2.5)	TRIP12 (2.5)	ZFHX3 (2.5)	ERBB2 (2.5)	PTPN11 (2.5)	SH2B3 (2.4)	PTPN9 (2.4)	PTPN12 (2.4)	FBXL20 (2.3)	PSMD3 (2.3)	GGNBP2 (2.3)	PCNXL3 (2.3)	PLEKHM2 (2.2)	SIN3A (2.2)	NRBP1 (2.2)	TBX2 (2.1)	SENP2 (2.1)	DIP2C (2.1)	SPTBN1 (2.1)	KDM5A (2.0)	EHBP1L1 (2.0)	C12orf51 (2.0)	MYO19 (1.9)	MAN2C1 (1.9)	MED1 (1.9)	ITCH (1.9)	MKL1 (1.9)	ZNF641 (1.9)	C10orf26 (1.9)	RPRD2 (1.8)	RAI14 (1.8)	LARP4B (1.8)	HOXD10 (1.8)
KEGG_PATHWAYS_IN_CANCER	KEGG_PATHWAYS_IN_CANCER	0.000496	<0.05	GLI2 (4.3)	STC1 (3.7)	SMAD3 (3.7)	SMAD7 (3.3)	SHH (3.2)	SLC12A4 (2.8)	SHROOM3 (2.7)	CSF3 (2.7)	SPTBN1 (2.6)	MYH7B (2.5)	PTPN9 (2.5)	IRX1 (2.5)	CDC42EP2 (2.5)	VEGFA (2.4)	PTPN12 (2.3)	NRG1 (2.3)	MAFF (2.3)	NFAT5 (2.2)	MCL1 (2.2)	ENSG00000238018 (2.1)	RAI14 (2.1)	PPP1R3B (2.1)	TBX2 (2.1)	CGNL1 (2.1)	LINC00208 (2.0)	NFE2L2 (2.0)	ENSG00000182319 (2.0)	TMEM51 (1.9)	SLC2A4RG (1.9)	RELA (1.9)	ARL15 (1.9)	MAP3K11 (1.9)	CASZ1 (1.9)	PTPN11 (1.9)	SNX33 (1.9)	ENSG00000256900 (1.9)	PLEKHM2 (1.8)	GBAP1 (1.8)	TSPAN9 (1.8)	EFNA1 (1.7)	SIPA1L3 (1.7)	GNAS (1.7)	ZBTB46 (1.6)	CDC14A (1.6)	RCN2 (1.6)	RAB8B (1.6)
MP:0003620	oliguria	0.000499	<0.05	MUC20 (3.6)	UMOD (3.5)	RNF152 (3.5)	SLC34A1 (3.5)	NFAT5 (3.4)	CTSS (3.1)	KCNQ1 (2.7)	HOXD10 (2.5)	ENSG00000175892 (2.5)	SPI1 (2.4)	CGNL1 (2.4)	TBX2 (2.4)	ENSG00000203392 (2.4)	LRP2 (2.3)	OVOL1 (2.3)	WDR72 (2.2)	SHH (2.1)	ANXA9 (2.1)	PAX8 (2.0)	KNG1 (2.0)	FAM167A (2.0)	ADAMTSL4 (1.9)	RERG (1.9)	HOXD8 (1.9)	GSDMB (1.8)	MYO19 (1.8)	ERBB4 (1.8)	BCAS3 (1.8)	ENSG00000230102 (1.7)	PRKAG2 (1.7)	ENSG00000214293 (1.7)	KDM5A (1.7)	ZNF420 (1.7)	C12orf51 (1.7)	PTPN3 (1.7)	CASZ1 (1.7)	ENSG00000254235 (1.6)	SNX33 (1.6)	AGMAT (1.6)	SLC22A2 (1.6)	BAIAP2L2 (1.6)	NEUROD2 (1.6)	TMEM60 (1.6)	SLC22A7 (1.6)	NDRG1 (1.6)	RAB8B (1.6)
MP:0011109	partial lethality throughout fetal growth and development	0.0005	<0.05	IGF2 (3.5)	ATXN2 (3.4)	ZFHX3 (3.4)	DAB2 (3.2)	PTPN12 (3.2)	NSD1 (3.0)	SMAD3 (2.9)	IGF1R (2.9)	SNX33 (2.8)	GLI2 (2.7)	IGF2-AS (2.7)	SMAD7 (2.7)	GRB10 (2.7)	ADAMTSL4 (2.6)	RPRD2 (2.6)	NFAT5 (2.5)	CERS2 (2.4)	NFATC3 (2.3)	EFNA1 (2.3)	ABCC10 (2.3)	ARNT (2.2)	TNRC6B (2.2)	R3HDM2 (2.1)	C12orf51 (2.1)	ARL15 (2.1)	RAI14 (2.1)	WDR72 (2.0)	ACVR2A (2.0)	TSPAN9 (2.0)	ECM1 (2.0)	AHRR (2.0)	TMEM51 (1.9)	GOLGB1 (1.9)	NCOA6 (1.9)	C10orf26 (1.8)	ACVR2B (1.8)	ZFP30 (1.8)	TFDP2 (1.8)	MBD5 (1.7)	MECOM (1.7)	SLC9B1 (1.7)	A1CF (1.7)	ALMS1 (1.7)	NRIP1 (1.7)	ENSG00000204872 (1.6)	CNNM2 (1.6)
GO:0015238	drug transmembrane transporter activity	0.0005	<0.05	NAT8 (6.6)	SLC22A2 (6.4)	SLC6A13 (5.1)	SLC34A1 (4.3)	SLC7A9 (4.2)	SLC47A1 (3.9)	C9orf71 (3.8)	ENSG00000204872 (3.7)	EAF2 (3.4)	AGMAT (3.1)	XYLB (3.0)	CYP24A1 (3.0)	A1CF (2.9)	MANBA (2.8)	GSS (2.7)	UMOD (2.7)	ILDR1 (2.5)	CERS2 (2.4)	LRP2 (2.3)	PBLD (2.2)	SLC9B2 (2.2)	IQCB1 (2.2)	PNMT (2.2)	SLC25A45 (2.1)	AHRR (2.0)	SLC2A4RG (2.0)	RBKS (1.9)	F12 (1.9)	ENSG00000226386 (1.9)	SLC9B1 (1.9)	GATM (1.9)	CHST9-AS1 (1.9)	KIAA1683 (1.8)	SHF (1.8)	HMGCLL1 (1.8)	AGBL2 (1.8)	BRE (1.8)	NQO1 (1.7)	KRTCAP2 (1.7)	SLC22A1 (1.7)	CISD2 (1.7)	SQRDL (1.7)	DDB2 (1.7)	DCDC2 (1.6)	SLC9A3 (1.6)	CYP17A1 (1.6)
MP:0002928	abnormal bile duct morphology	0.000502	<0.05	ENSG00000235142 (6.0)	DCDC2 (4.7)	RBKS (3.8)	PTPN3 (3.6)	NFATC1 (3.5)	PAX8 (3.1)	TSNAXIP1 (2.9)	QSOX2 (2.8)	C9orf71 (2.8)	ZBTB46 (2.7)	FBXO36 (2.5)	ZFP30 (2.3)	CYB561D1 (2.3)	SLC39A13 (2.2)	SLC9B1 (2.1)	C16orf55 (2.1)	SLC22A2 (2.1)	C12orf68 (2.1)	CASP9 (2.1)	JUND (2.0)	METTL10 (2.0)	AGBL2 (2.0)	LACTB (1.9)	CEP89 (1.9)	SLC6A13 (1.9)	ZNF781 (1.9)	WDR72 (1.9)	PBLD (1.8)	MBD5 (1.8)	SLC12A4 (1.8)	NAT8 (1.8)	SMAD3 (1.7)	RSBN1L (1.7)	KNG1 (1.7)	MAFF (1.6)	BRE (1.6)	ENSG00000254235 (1.6)	ENSG00000245538 (1.6)	HOXD8 (1.6)	CLDN14 (1.5)	APH1B (1.5)	SIPA1L3 (1.5)	HNRNPH3 (1.5)	FAM167A (1.5)	GCKR (1.5)	ZNF569 (1.4)
GO:0031072	heat shock protein binding	0.000509	<0.05	CISD2 (4.2)	UBE2D3 (3.2)	TP53INP2 (3.0)	ZFAND2A (2.7)	IDI1 (2.6)	ENSG00000214293 (2.5)	MAP1LC3A (2.5)	PSMD3 (2.5)	NUDT15 (2.5)	PGAP3 (2.2)	IDI2-AS1 (2.2)	KAT5 (2.1)	PPM1J (2.0)	TRIP12 (1.9)	ZGPAT (1.9)	MRS2 (1.9)	ACP2 (1.9)	PSMC3 (1.9)	HKR1 (1.9)	ARFRP1 (1.9)	MIEN1 (1.8)	ZBTB46 (1.8)	PPM1B (1.8)	PPARGC1A (1.8)	C16orf55 (1.8)	CCDC158 (1.8)	PLEKHM2 (1.7)	ENSG00000187446 (1.7)	CNNM2 (1.7)	SNUPN (1.7)	GTPBP4 (1.7)	AHRR (1.7)	SENP2 (1.7)	EAF2 (1.6)	CELF1 (1.6)	ZNF569 (1.6)	MYBPC3 (1.6)	H1FNT (1.6)	ENSG00000250009 (1.6)	TNP1 (1.6)	GOLGB1 (1.6)	PIGU (1.5)	NFE2L2 (1.5)	FBXO36 (1.5)	DCAF12 (1.5)	CDK12 (1.5)
MP:0003567	abnormal fetal cardiomyocyte proliferation	0.000513	<0.05	IGF2-AS (3.2)	MYBPC3 (3.0)	HOXD9 (3.0)	ADAMTSL4 (3.0)	PPP1R3B (3.0)	MECOM (2.8)	VEGFA (2.7)	ZFP30 (2.7)	DAB2 (2.6)	MYH7B (2.5)	GRB10 (2.5)	NFATC3 (2.5)	STAC2 (2.4)	DACH1 (2.4)	TSPAN9 (2.4)	UMOD (2.4)	ACVR2A (2.3)	MFHAS1 (2.3)	ABCC10 (2.3)	KCNQ1 (2.2)	ATXN7L2 (2.2)	TRPC4AP (2.2)	SLC9B2 (2.2)	KCNK7 (2.1)	ACSS2 (2.1)	MAMSTR (2.1)	R3HDM2 (2.1)	HOXD10 (2.1)	STC1 (2.1)	PROCR (2.0)	IZUMO1 (2.0)	GNAS (2.0)	CGNL1 (2.0)	ZNF573 (1.9)	MUC1 (1.9)	ETV5 (1.9)	MUC20 (1.9)	NDRG1 (1.8)	IGF2 (1.8)	KNG1 (1.8)	C15orf27 (1.8)	PIP5K1B (1.7)	TRIP12 (1.7)	PIGU (1.7)	KIAA1614 (1.7)	ZFHX3 (1.7)
GO:0007389	pattern specification process	0.000519	<0.05	HOXD3 (6.1)	HOXD8 (5.9)	ENSG00000175892 (5.6)	HOXD4 (5.2)	ENSG00000237380 (5.1)	HOXD9 (5.1)	ENSG00000226363 (5.1)	HOXD1 (5.0)	ENSG00000224189 (4.8)	HOXD10 (4.4)	ENSG00000203392 (3.3)	IGF2-AS (3.2)	CCDC121 (3.1)	SALL1 (3.1)	SHH (3.1)	GLI2 (2.7)	ISL2 (2.5)	ATXN7L2 (2.4)	MECOM (2.4)	ENSG00000257955 (2.4)	IRX1 (2.3)	CASZ1 (2.2)	DACH1 (2.1)	LHX3 (2.1)	SNX33 (2.1)	PTPN9 (2.1)	ENSG00000254235 (2.1)	IGF1R (2.1)	BAIAP2L2 (2.1)	COL2A1 (1.9)	ACVR2B (1.9)	DNM1P35 (1.9)	ZFHX3 (1.8)	ZNF318 (1.8)	ENSG00000246560 (1.8)	THAP11 (1.8)	HORMAD1 (1.7)	RPRD2 (1.7)	ACVR2A (1.7)	IGF2 (1.7)	ENSG00000182648 (1.6)	KIAA1614 (1.6)	SLC9A3 (1.6)	ZNF713 (1.6)	HMGCLL1 (1.6)	ABO (1.6)
ENSG00000050820	BCAR1 PPI subnetwork	0.00052	<0.05	TFEB (2.7)	SMAD7 (2.6)	GNAS (2.6)	SPTBN1 (2.5)	MCL1 (2.5)	APH1A (2.4)	DCAF12 (2.4)	ZFAND2A (2.3)	SH2B3 (2.2)	NSD1 (2.2)	SMAD3 (2.2)	PARD3 (2.2)	JUND (2.1)	CDC14A (2.1)	SIPA1 (2.1)	DIP2C (2.1)	TSPAN9 (2.1)	TMEM51 (2.1)	NFE2L2 (2.0)	RAI14 (2.0)	TRIB1 (2.0)	FAM167A (1.9)	MKL1 (1.9)	C1orf54 (1.9)	NDRG1 (1.9)	GATM (1.9)	NCOA6 (1.9)	C1orf213 (1.8)	PTPN12 (1.8)	SNX33 (1.8)	ERBB2 (1.8)	ENSG00000226386 (1.8)	NRBP1 (1.7)	ESRP2 (1.7)	LARP4B (1.7)	ODF3L1 (1.7)	ALDH2 (1.7)	MAP3K11 (1.7)	SOS2 (1.7)	VEGFA (1.7)	ENSG00000236827 (1.6)	OVOL1 (1.6)	NFATC1 (1.6)	ENSG00000182319 (1.6)	IFT172 (1.6)	SLC12A4 (1.6)
MP:0001927	abnormal estrous cycle	0.000528	<0.05	LHX3 (4.5)	C1orf51 (3.7)	C15orf27 (2.9)	PNMT (2.9)	ABO (2.8)	KCNK7 (2.6)	CYP17A1 (2.4)	DACH1 (2.3)	NFE2L2 (2.2)	RAI14 (2.2)	ENSG00000259450 (2.1)	MBD5 (2.0)	AHRR (2.0)	ERBB4 (2.0)	PIGW (2.0)	MAFF (2.0)	IZUMO1 (2.0)	ISL2 (2.0)	PARD3 (1.9)	GLI2 (1.9)	ORC4 (1.9)	ACVR2A (1.9)	COL2A1 (1.9)	SLC47A1 (1.9)	IGF2 (1.9)	CA14 (1.9)	SDCCAG8 (1.9)	PDILT (1.8)	CTSK (1.8)	HOXD3 (1.8)	ENSG00000256746 (1.7)	DNER (1.7)	ACVR2B (1.7)	RPS27L (1.7)	PPARGC1A (1.7)	IDI2 (1.7)	FAM53B (1.7)	DUSP11 (1.7)	IMP3 (1.6)	TMEM116 (1.6)	IGF2-AS (1.6)	DDB2 (1.5)	MAF (1.5)	DPM3 (1.5)	PTPN3 (1.5)	KCNMA1 (1.4)
ENSG00000050748	MAPK9 PPI subnetwork	0.000528	<0.05	JUND (6.0)	TRIB1 (5.9)	MCL1 (5.9)	MAFF (5.8)	ETV5 (3.3)	VEGFA (3.3)	SH2B3 (2.9)	EYA4 (2.7)	ZFAND2A (2.6)	ARNT (2.5)	RAB8B (2.4)	ENSG00000250009 (2.4)	KIAA1683 (2.3)	ODF3L1 (2.3)	EHBP1L1 (2.3)	MFHAS1 (2.2)	TPPP (2.2)	UBE2R2 (2.2)	ENSG00000182319 (2.0)	EXOC6 (2.0)	APH1A (2.0)	ATXN2 (2.0)	SMAD7 (2.0)	DGKG (2.0)	ENSG00000236827 (1.9)	ZNF512 (1.9)	SNX33 (1.9)	NFATC1 (1.9)	ENSG00000187446 (1.8)	MKL1 (1.7)	CDC14A (1.7)	RPRD2 (1.7)	NCOA6 (1.7)	HOXD10 (1.7)	ENSG00000257839 (1.7)	PARD3 (1.7)	NRIP1 (1.7)	PTPN9 (1.6)	RELA (1.6)	GNAS (1.6)	GATA4 (1.6)	SMAD3 (1.6)	CACNA1S (1.6)	ENSA (1.6)	CYP24A1 (1.6)	PTPN12 (1.6)
ENSG00000162909	CAPN2 PPI subnetwork	0.000531	<0.05	GRK6 (3.3)	SH2B3 (3.2)	GNAS (3.0)	ANXA9 (3.0)	ZNF571 (2.8)	ENSG00000256746 (2.7)	SLC22A7 (2.5)	ILDR1 (2.5)	UBE2R2 (2.4)	NAT8 (2.4)	C9 (2.4)	TDH (2.4)	AGMAT (2.3)	DDI2 (2.3)	RNF152 (2.3)	UMOD (2.3)	DNAJC16 (2.2)	ENSG00000255020 (2.2)	SIPA1 (2.2)	ZNF570 (2.2)	BRE (2.2)	FAM47E (2.1)	HOXD8 (2.1)	C10orf32 (2.0)	SALL1 (2.0)	GGNBP2 (2.0)	PIGW (1.9)	SLC22A2 (1.9)	TNPO3 (1.9)	KCNQ1 (1.9)	ALDH2 (1.9)	RERG (1.9)	DACH1 (1.9)	C2orf16 (1.9)	CYP24A1 (1.9)	LHX3 (1.9)	ZNF383 (1.8)	PTPN9 (1.8)	ENSG00000230102 (1.8)	MKL1 (1.7)	ZNF793 (1.7)	COX6B1P3 (1.7)	MRM1 (1.7)	ZNF569 (1.7)	C19orf40 (1.7)	ODF3L1 (1.6)
REACTOME_GLUTATHIONE_SYNTHESIS_AND_RECYCLING	REACTOME_GLUTATHIONE_SYNTHESIS_AND_RECYCLING	0.000539	<0.05	NQO1 (6.1)	ACSS2 (5.7)	SLC22A2 (4.6)	SLC34A1 (3.6)	GSS (3.4)	NFE2L2 (3.3)	C9orf71 (2.9)	SLC7A9 (2.8)	TCEA3 (2.8)	PROCR (2.7)	SQRDL (2.6)	LRP2 (2.5)	PLA2G6 (2.5)	XYLB (2.5)	ENSG00000236741 (2.5)	GCKR (2.5)	FBXO22 (2.4)	PPM1J (2.2)	CYP24A1 (2.2)	PTPN3 (2.2)	ACAD10 (2.2)	MAP1LC3A (2.1)	AMIGO1 (2.0)	UMOD (2.0)	FNDC4 (2.0)	SLC15A2 (2.0)	ENSG00000226386 (2.0)	SALL1 (1.9)	NUDT19 (1.9)	ENSG00000188242 (1.9)	SLC47A1 (1.9)	SLC6A13 (1.9)	DHRS11 (1.9)	BRE (1.8)	NAT8 (1.8)	MAFF (1.7)	SLC25A45 (1.7)	L2HGDH (1.7)	MUC20 (1.6)	SNUPN (1.6)	TMEM116 (1.6)	ENSG00000226363 (1.6)	RBKS (1.6)	SLC50A1 (1.6)	PBLD (1.6)	SLC28A2 (1.5)
ENSG00000165704	HPRT1 PPI subnetwork	0.000539	<0.05	CDK10 (3.5)	METTL10 (3.4)	NUDT19 (3.0)	NAT8 (3.0)	C10orf32 (2.9)	KNG1 (2.8)	EXOG (2.7)	ENSG00000236741 (2.7)	CHMP1A (2.5)	RAB8B (2.5)	LCAT (2.5)	ZFAND2A (2.5)	A1CF (2.4)	AGMAT (2.4)	C16orf55 (2.4)	HOXD4 (2.3)	FUT2 (2.2)	PSEN2 (2.2)	FAM53B (2.1)	MADD (2.0)	UMOD (2.0)	IKZF3 (1.9)	UBE2Q2 (1.9)	DUSP11 (1.9)	SMAD3 (1.8)	SLC22A2 (1.8)	ENSG00000188242 (1.8)	SLC7A6OS (1.8)	SLC15A2 (1.8)	ENSG00000236827 (1.8)	SLC22A7 (1.7)	PBLD (1.7)	TMEM194B (1.7)	SOS2 (1.7)	ASB8 (1.6)	VAMP4 (1.6)	ZNHIT3 (1.6)	C9 (1.6)	FAM175B (1.6)	FAM47E (1.6)	NFE2L2 (1.6)	ZPBP2 (1.6)	CTSS (1.6)	ZNF512 (1.6)	ZNF585B (1.5)	CISD2 (1.5)
ENSG00000062485	CS PPI subnetwork	0.000568	<0.05	PBLD (3.0)	ADARB2 (2.9)	UMOD (2.9)	DIP2C (2.9)	DNER (2.9)	ENSG00000187446 (2.8)	PIK3R1 (2.7)	SLC34A1 (2.6)	ZNF585B (2.5)	LHPP (2.5)	SMAD7 (2.5)	LACTB (2.5)	ZNF569 (2.4)	SDCCAG8 (2.4)	CDC14A (2.2)	PIGW (2.1)	GBAS (2.1)	AHRR (2.1)	ZNF318 (2.1)	FAM53B (2.0)	ASB8 (2.0)	KAAG1 (2.0)	SLC50A1 (2.0)	TFEB (1.9)	STAC2 (1.9)	MYO19 (1.9)	RUFY2 (1.9)	ENSG00000222043 (1.9)	SLC22A2 (1.9)	ENSG00000204872 (1.9)	ENSG00000236741 (1.9)	SOS2 (1.9)	ZNF383 (1.9)	WDR37 (1.9)	DUS2L (1.9)	NAT8 (1.8)	ENSG00000225138 (1.8)	FAM63A (1.8)	SYPL2 (1.8)	PRKAG2 (1.8)	ENSG00000182648 (1.8)	VAMP4 (1.8)	CNNM2 (1.8)	EPB41L3 (1.7)	NEIL1 (1.7)	SLC15A2 (1.7)
MP:0002981	increased liver weight	0.000568	<0.05	SLC22A1 (4.6)	KNG1 (4.3)	CPS1 (4.2)	SLC22A7 (4.1)	C9 (4.1)	CYP17A1 (3.9)	ACSS2 (3.8)	INHBC (3.8)	GCKR (3.7)	F12 (3.6)	PBLD (3.3)	SLC7A9 (3.3)	IDI1 (3.1)	A1CF (3.1)	ACSM1 (2.9)	SLC6A13 (2.7)	ACVR2A (2.7)	GSS (2.6)	C10orf26 (2.4)	RBKS (2.4)	ARG1 (2.3)	CERS2 (2.3)	ATXN2 (2.2)	ACP2 (2.2)	LCAT (2.2)	NDRG1 (2.2)	MAF (2.2)	L2HGDH (2.1)	ETFA (2.0)	SHH (2.0)	ZNF383 (1.9)	NAT8 (1.9)	EFNA1 (1.9)	ENSG00000204872 (1.9)	SLC47A1 (1.9)	VEGFA (1.8)	AHRR (1.8)	SCARB2 (1.8)	CLDN14 (1.8)	PPP1R3B (1.8)	RUFY2 (1.8)	TP53INP2 (1.8)	OVOL1 (1.7)	AGMAT (1.7)	DNER (1.7)	THBS3 (1.6)
ENSG00000100490	CDKL1 PPI subnetwork	0.000572	<0.05	DPEP3 (5.0)	FAM53B (3.1)	CHST9-AS1 (3.0)	HOXD3 (2.7)	DIP2C (2.7)	SORT1 (2.6)	XYLB (2.5)	SLC9A3 (2.4)	SOS2 (2.3)	TNPO3 (2.3)	CCDC158 (2.2)	R3HDM2 (2.2)	NUDT19 (2.1)	PLA2G15 (2.1)	CDC14A (2.0)	SMAD7 (2.0)	ENSG00000226386 (2.0)	TP53INP2 (1.9)	ENSG00000237380 (1.9)	TDH (1.8)	SHF (1.7)	ENSG00000226363 (1.7)	MRS2 (1.7)	CELSR2 (1.7)	VEGFA (1.7)	KIF21B (1.7)	ODF3L1 (1.7)	C8orf12 (1.6)	ENSG00000182319 (1.6)	WDR37 (1.6)	HOXD8 (1.6)	CASZ1 (1.6)	ENSG00000175892 (1.6)	SLC7A6 (1.6)	RNF152 (1.6)	ABO (1.6)	SH2B3 (1.5)	ENSG00000242086 (1.5)	PTPN12 (1.5)	ITSN1 (1.5)	SLC7A6OS (1.5)	DNAJC16 (1.4)	ITCH (1.4)	BCAS1 (1.4)	CLDN14 (1.4)	SUCLA2 (1.4)
GO:0070410	co-SMAD binding	0.000574	<0.05	SMAD7 (3.9)	CYP24A1 (3.1)	ERBB2 (2.9)	GLI2 (2.8)	ZNF420 (2.7)	AAGAB (2.5)	EFNA1 (2.5)	ZNF318 (2.3)	ENSG00000236741 (2.3)	NFATC1 (2.3)	SHROOM3 (2.3)	NRIP1 (2.2)	CDC14A (2.1)	GRB10 (2.1)	ZFP30 (2.0)	SIN3A (2.0)	EPB41L3 (1.9)	GOLGB1 (1.9)	TBX2 (1.8)	ATXN2 (1.8)	TRIB1 (1.8)	IFT172 (1.8)	ZNF436 (1.8)	ENSG00000256900 (1.8)	RPRD2 (1.7)	SNX33 (1.7)	C1orf213 (1.7)	SALL1 (1.7)	ATXN7L2 (1.6)	PNMT (1.6)	NSD1 (1.6)	ENSG00000246560 (1.5)	NFAT5 (1.5)	GATA4 (1.5)	GRB7 (1.5)	SNUPN (1.5)	C8orf12 (1.5)	EYA4 (1.5)	CELF1 (1.5)	HOXD10 (1.5)	IGF1R (1.5)	ENSG00000257955 (1.4)	ZNF607 (1.4)	ALMS1 (1.4)	PTPMT1 (1.4)	GSDMB (1.4)
ENSG00000188620	HMX3 PPI subnetwork	0.000575	<0.05	SLC7A9 (4.4)	MCL1 (3.8)	NAT8 (3.6)	MAF (3.3)	SLC34A1 (3.2)	TP53INP2 (3.2)	ENSG00000204872 (3.2)	SLC22A2 (3.2)	SLC6A13 (3.2)	EPB41L3 (3.0)	ENSA (3.0)	MAFF (2.8)	JUND (2.8)	ZNF713 (2.8)	DHRS11 (2.6)	IGF1R (2.6)	IDI1 (2.6)	SLC9B2 (2.5)	RPRD2 (2.4)	LARP4B (2.4)	SUPT7L (2.3)	TRIB1 (2.3)	NFE2L2 (2.2)	KCNK7 (2.2)	DCDC5 (2.1)	FBXL20 (2.1)	GATM (2.1)	OVOL1 (2.0)	ITCH (2.0)	AGMAT (2.0)	PPM1B (2.0)	GRB7 (2.0)	TFDP2 (2.0)	ARNT (1.9)	IZUMO1 (1.9)	ZNF570 (1.9)	ENSG00000230288 (1.9)	SENP2 (1.8)	SLC25A45 (1.8)	CYP17A1 (1.8)	PSPH (1.8)	KIAA1683 (1.8)	ENSG00000236263 (1.8)	ENSG00000250009 (1.7)	WDR72 (1.7)	SCAPER (1.7)
ENSG00000162552	WNT4 PPI subnetwork	0.000581	<0.05	COL2A1 (4.9)	SLC47A1 (4.1)	SLC34A1 (2.9)	NFATC3 (2.9)	C15orf27 (2.9)	MYOC (2.8)	FAM167A (2.7)	MECOM (2.6)	SLC22A2 (2.6)	WDR72 (2.5)	ETV5 (2.5)	GLI2 (2.4)	CDC14A (2.4)	CHAC1 (2.4)	ACVR2A (2.3)	HOXD9 (2.2)	RAI14 (2.2)	TMEM116 (2.1)	PPP1R1B (2.1)	UMOD (2.0)	ENSG00000226363 (2.0)	KDM5A (2.0)	ISL2 (1.9)	FGF5 (1.9)	SMAD7 (1.8)	HOXD8 (1.8)	SLC9A3 (1.8)	GATM (1.8)	WWP2 (1.8)	ERBB4 (1.8)	DIP2C (1.7)	CELSR2 (1.7)	NAT8 (1.7)	C1orf51 (1.7)	A1CF (1.7)	SALL1 (1.7)	DACH1 (1.6)	NFAT5 (1.6)	SHROOM3 (1.6)	PSPH (1.6)	MBD5 (1.6)	ACVR2B (1.6)	HOXD10 (1.5)	AMIGO1 (1.5)	CSPG4 (1.4)	ENSG00000204872 (1.4)
ENSG00000146950	SHROOM2 PPI subnetwork	0.000589	<0.05	SIPA1L3 (3.3)	PLEKHM2 (3.0)	ERBB2 (2.8)	MUC20 (2.8)	LARP4B (2.7)	SNX33 (2.7)	SENP2 (2.6)	ENSG00000226386 (2.5)	NSD1 (2.5)	ZFHX3 (2.5)	PTPN11 (2.4)	C12orf51 (2.3)	ATXN2 (2.3)	CDC42EP2 (2.3)	PPM1B (2.3)	GOLGB1 (2.3)	ANXA9 (2.2)	NCOA6 (2.2)	LRP2 (2.2)	RPRD2 (2.2)	ATXN7L2 (2.1)	CASZ1 (2.1)	NFAT5 (2.1)	SOS2 (2.1)	MKL1 (2.1)	RGS12 (2.1)	FAM167A (2.1)	JUND (2.0)	SHROOM3 (2.0)	ODF3L1 (2.0)	GRB7 (2.0)	ITCH (1.9)	C10orf26 (1.9)	ESRP2 (1.9)	C15orf27 (1.9)	RTF1 (1.9)	MBD5 (1.8)	TP53INP2 (1.8)	WDR37 (1.8)	CDK10 (1.8)	NRBP1 (1.8)	IGF1R (1.8)	SPTBN1 (1.7)	PARD3 (1.7)	GATA4 (1.7)	PAX8 (1.7)
ENSG00000134138	MEIS2 PPI subnetwork	0.000589	<0.05	DACH1 (3.5)	HOXD8 (3.3)	HOXD3 (2.9)	HORMAD1 (2.7)	HOXD10 (2.7)	ENSG00000237380 (2.3)	EPB41L3 (2.3)	DNM1P35 (2.2)	C15orf27 (2.2)	NRG4 (2.2)	HOXD9 (2.2)	ISL2 (2.2)	ZNF585A (2.1)	VAMP4 (2.1)	TIGD3 (2.1)	APH1A (2.1)	ACVR2A (2.0)	KIAA1614 (2.0)	ENSG00000254235 (2.0)	GLI2 (2.0)	SDCCAG8 (2.0)	PPM1J (1.9)	MRS2 (1.9)	AAGAB (1.9)	HMGCLL1 (1.8)	SLC50A1 (1.8)	NT5C2 (1.8)	ZGPAT (1.8)	GNAS (1.8)	SALL1 (1.7)	SIPA1L3 (1.7)	HOXD1 (1.7)	ENSG00000175892 (1.7)	ENSG00000230102 (1.7)	ZNF318 (1.6)	C1orf54 (1.6)	ENSG00000226363 (1.6)	PPP1R1B (1.6)	VPS45 (1.6)	MFHAS1 (1.5)	MECOM (1.5)	UBAP2 (1.5)	ENSG00000237781 (1.5)	ZNF513 (1.5)	CHMP1A (1.5)	RGS12 (1.5)
MP:0003229	abnormal vitelline vasculature morphology	0.00059	<0.05	VEGFA (4.7)	RASIP1 (4.6)	MECOM (3.9)	SMAD7 (3.3)	EFNA1 (3.2)	MAP3K11 (3.1)	SALL1 (3.0)	PTPN12 (3.0)	TSPAN9 (2.9)	TBX2 (2.7)	ZNF573 (2.6)	SH2B3 (2.6)	GATA4 (2.5)	DAB2 (2.3)	CGNL1 (2.3)	GRB10 (2.3)	RAI14 (2.2)	R3HDM2 (2.2)	C1orf54 (2.2)	ARL15 (2.1)	DACH1 (2.1)	IGF1R (2.1)	MYBPC3 (2.0)	NFAT5 (2.0)	ATXN2 (2.0)	ECM1 (2.0)	RELA (1.9)	PROCR (1.9)	KDM5A (1.9)	A1CF (1.9)	NCOA6 (1.9)	NRIP1 (1.8)	ZNF585B (1.8)	HOXD9 (1.8)	SPTBN1 (1.8)	ENSG00000245538 (1.8)	KCNQ1 (1.8)	ZBTB46 (1.8)	ZFAND2A (1.8)	STC1 (1.7)	HOXD10 (1.7)	PTPN9 (1.7)	DHRS11 (1.7)	HOXD4 (1.7)	SLC12A4 (1.7)	ITCH (1.7)
GO:0015695	organic cation transport	0.000591	<0.05	SLC34A1 (4.3)	SLC6A13 (4.1)	C9orf71 (3.6)	SLC22A2 (3.5)	UMOD (3.4)	NAT8 (3.2)	TMEM116 (3.1)	NT5C1B (3.1)	SLC7A9 (3.0)	ENSG00000173295 (2.9)	DDI2 (2.7)	SLC22A7 (2.6)	ENSG00000254470 (2.6)	SLC9A3 (2.5)	RNF152 (2.5)	XYLB (2.4)	ENSG00000226386 (2.2)	EAF2 (2.2)	ENSG00000242086 (2.2)	IZUMO1 (2.2)	ENSG00000188242 (2.2)	ILDR1 (2.2)	SLC25A45 (2.1)	PBLD (2.1)	AGMAT (2.0)	OVOL1 (2.0)	IDI2 (2.0)	CYP24A1 (2.0)	FBXO22 (2.0)	CERS2 (2.0)	APH1B (2.0)	ACAD10 (1.9)	FAM63A (1.9)	ENSG00000235142 (1.9)	CYP17A1 (1.9)	CA12 (1.9)	ITCH (1.8)	BCAS1 (1.8)	ENSG00000236827 (1.8)	ENSG00000225138 (1.8)	ENSG00000204872 (1.7)	ENSG00000233334 (1.7)	MUC20 (1.7)	CASZ1 (1.6)	SLC47A1 (1.6)	SYPL2 (1.5)
ENSG00000172939	OXSR1 PPI subnetwork	0.000597	<0.05	UMOD (7.9)	SLC34A1 (5.0)	KNG1 (3.8)	CGNL1 (3.1)	PHTF2 (2.8)	KCNQ1 (2.7)	RCN2 (2.7)	PTPN12 (2.7)	GATM (2.6)	CLDN14 (2.5)	IRX1 (2.4)	CDC14A (2.4)	SLC22A2 (2.4)	ALMS1-IT1 (2.4)	MECOM (2.4)	RAB8B (2.3)	DACH1 (2.3)	AGMAT (2.3)	NAT8 (2.3)	XYLB (2.3)	MUC1 (2.3)	ITCH (2.2)	ENSG00000236741 (2.1)	CASP9 (2.1)	KDM5A (2.1)	SLC9B1 (2.1)	ENSG00000256746 (2.0)	PDILT (1.9)	CA12 (1.9)	APH1B (1.9)	TRIP12 (1.9)	ZNF585B (1.8)	UBE2Q2 (1.8)	BCAS1 (1.8)	ABO (1.8)	SLC7A9 (1.8)	SORT1 (1.7)	C16orf55 (1.7)	SLC39A13 (1.7)	SLC30A4 (1.7)	PTPN11 (1.6)	PBLD (1.6)	NDRG1 (1.6)	HORMAD1 (1.6)	COL2A1 (1.6)	EXD1 (1.6)
REACTOME_SIGNALING_BY_TGF_BETA	REACTOME_SIGNALING_BY_TGF_BETA	0.000599	<0.05	SMAD7 (6.9)	SMAD3 (4.1)	CYP24A1 (3.7)	SH2B3 (3.5)	NFATC1 (3.4)	SOS2 (3.2)	PTPN12 (2.9)	ZNF641 (2.8)	SHH (2.7)	LACTB (2.7)	ERBB2 (2.7)	ZFHX3 (2.6)	R3HDM2 (2.6)	PROCR (2.5)	PTPN9 (2.3)	TFEB (2.3)	FBXL20 (2.2)	SHF (2.2)	PARD3 (2.1)	NRG1 (2.1)	CGNL1 (2.1)	PLEKHM2 (2.0)	RCN2 (2.0)	SNUPN (2.0)	GRB10 (2.0)	ENSG00000246560 (2.0)	IGF1R (2.0)	MAP3K11 (2.0)	PRKAG2 (1.9)	PHTF2 (1.9)	SIPA1 (1.8)	ACVR2B (1.8)	RAI14 (1.8)	DCAF12 (1.8)	TBX2 (1.8)	MAPKAPK5 (1.8)	FBXL17 (1.7)	MAFF (1.7)	RGS12 (1.7)	ACVR2A (1.7)	ENSG00000254470 (1.7)	VEGFA (1.7)	CISD2 (1.6)	RELA (1.6)	C10orf26 (1.6)	FAM53B (1.6)
MP:0011101	partial prenatal lethality	0.000602	<0.05	CERS2 (2.6)	SMAD3 (2.6)	SOS2 (2.5)	GLI2 (2.5)	NFE2L2 (2.4)	ETV5 (2.3)	GRB10 (2.3)	NFAT5 (2.3)	MAFF (2.2)	RASIP1 (2.1)	IGF2 (2.0)	NFATC3 (2.0)	C10orf26 (2.0)	PTPN12 (2.0)	RAI14 (2.0)	SHROOM3 (2.0)	ZFHX3 (2.0)	JUND (2.0)	C17orf82 (2.0)	EFNA1 (1.9)	IGF1R (1.9)	COL2A1 (1.9)	RERG (1.8)	DCAF12 (1.8)	TNRC6B (1.8)	R3HDM2 (1.8)	PPARGC1A (1.8)	MCL1 (1.8)	IDI1 (1.8)	TBX2 (1.7)	SALL1 (1.7)	CTSK (1.7)	ENSG00000254235 (1.6)	ENSG00000231064 (1.6)	ENSG00000182319 (1.6)	MYO19 (1.6)	AHRR (1.6)	NUDT15 (1.5)	ASTN2 (1.5)	GNAS (1.5)	ENSG00000236741 (1.5)	IRX1 (1.5)	MAF (1.5)	SLC47A1 (1.5)	VEGFA (1.5)	ZNF713 (1.5)
ENSG00000125124	BBS2 PPI subnetwork	0.000604	<0.05	RBKS (3.6)	KNG1 (3.5)	TBX2 (3.5)	HOXD4 (3.3)	UMOD (3.2)	ENSG00000235142 (3.1)	ESRP2 (3.1)	CPS1 (3.0)	NAT8 (2.9)	NUTF2 (2.8)	RASIP1 (2.8)	PPP1R3B (2.8)	LRP2 (2.8)	FBXO36 (2.7)	MUC1 (2.6)	CYP24A1 (2.6)	SLC22A1 (2.6)	AGMAT (2.5)	SLC7A9 (2.5)	DACH1 (2.5)	ZFHX3 (2.5)	ENSG00000204872 (2.4)	AGBL2 (2.4)	SLC22A2 (2.3)	IZUMO1 (2.3)	C9 (2.3)	F12 (2.2)	ENSG00000175892 (2.2)	CDK10 (2.2)	ZPBP2 (2.1)	ENSG00000230288 (2.1)	PBLD (2.0)	SLC22A7 (2.0)	HOXD8 (2.0)	SLC6A13 (1.9)	INHBC (1.9)	BRE (1.9)	TCEA3 (1.9)	ETV5 (1.8)	THAP11 (1.8)	SALL1 (1.8)	ENSG00000173295 (1.8)	ZGPAT (1.6)	HOXD10 (1.6)	ACSM1 (1.6)	ENSG00000253426 (1.6)
ENSG00000144908	ALDH1L1 PPI subnetwork	0.000614	<0.05	KNG1 (3.3)	PSMC3 (3.2)	GBAS (3.2)	DDX1 (2.7)	SLC22A7 (2.5)	UBE2D3 (2.4)	GSS (2.4)	PFKM (2.3)	IQCH (2.3)	ETFA (2.3)	GTPBP4 (2.2)	ADSL (2.1)	CPS1 (2.1)	PSPH (2.1)	SUCLA2 (2.1)	HNRNPH3 (2.1)	UMOD (2.0)	L2HGDH (2.0)	ENSG00000225138 (2.0)	ZFAND2A (2.0)	CCDC121 (2.0)	CCDC158 (1.9)	MTCH2 (1.9)	SLC47A1 (1.9)	ACSM1 (1.9)	R3HDM2 (1.9)	LCAT (1.9)	NUTF2 (1.8)	HNRNPR (1.8)	C9 (1.8)	ERP29 (1.8)	SPATA5L1 (1.8)	ADAM1 (1.8)	ZNF713 (1.8)	NAT8 (1.8)	GCKR (1.7)	STC1 (1.7)	SLC22A2 (1.7)	MED1 (1.6)	F12 (1.6)	AGMAT (1.6)	SLC34A1 (1.6)	MYPN (1.6)	EXD1 (1.6)	IDI2 (1.6)	SLC22A1 (1.6)
MP:0002628	hepatic steatosis	0.000614	<0.05	CPS1 (4.3)	C9 (4.0)	A1CF (3.9)	RBKS (3.7)	F12 (3.4)	KNG1 (3.4)	LCAT (3.3)	PBLD (3.2)	GCKR (3.1)	INHBC (3.1)	MAFF (3.1)	ETFA (2.9)	ACSS2 (2.9)	ALDH2 (2.9)	EFNA1 (2.6)	ENSG00000187446 (2.5)	SLC22A1 (2.5)	SCARB2 (2.4)	PLA2G6 (2.4)	SLC47A1 (2.3)	ACAD10 (2.3)	SUCLA2 (2.1)	AGMAT (2.1)	ADCK3 (2.1)	C10orf26 (2.0)	ACSM1 (1.9)	AS3MT (1.9)	FNDC4 (1.9)	PPP1R3B (1.8)	PPARGC1A (1.8)	PNMT (1.8)	SLC22A7 (1.8)	C10orf32 (1.8)	MTCH2 (1.8)	ITSN1 (1.7)	NR1H3 (1.7)	DHRS11 (1.7)	XYLB (1.7)	NT5C2 (1.7)	IGF2 (1.7)	LACTB (1.7)	DDX28 (1.7)	TP53INP2 (1.7)	RPS27L (1.6)	MYBPC3 (1.5)	ZFP30 (1.5)
ENSG00000138798	EGF PPI subnetwork	0.000615	<0.05	GRB7 (3.5)	ETV5 (3.1)	SPTBN1 (3.1)	ARNT (2.9)	ARL15 (2.7)	LARP4B (2.5)	TBX2 (2.5)	PARD3 (2.5)	EFNA1 (2.5)	MAP3K11 (2.4)	TRPC4AP (2.2)	GNAS (2.2)	CDC42EP2 (2.2)	PLEKHM2 (2.2)	OVOL1 (2.2)	C12orf51 (2.1)	DAB2 (2.1)	NFAT5 (2.1)	C1orf54 (2.0)	DIP2C (2.0)	ADAM1 (2.0)	ENSG00000235142 (2.0)	IDI2-AS1 (2.0)	EPB41L3 (2.0)	DCDC2 (2.0)	SH2B3 (1.9)	ZNF513 (1.9)	ITSN1 (1.9)	TSPAN9 (1.9)	HOXD1 (1.9)	ENSG00000224189 (1.9)	SLC9A3 (1.9)	IRX1 (1.8)	ENSG00000182319 (1.8)	WDR37 (1.7)	APH1A (1.7)	SIPA1L3 (1.7)	ENSG00000259450 (1.7)	GGNBP2 (1.7)	SLC2A4RG (1.7)	BCAS3 (1.7)	VEGFA (1.6)	MAF (1.6)	NRG4 (1.6)	TFEB (1.6)	PNMT (1.6)
ENSG00000105699	LSR PPI subnetwork	0.000618	<0.05	LARP4B (2.9)	SIPA1L3 (2.9)	NCOA6 (2.7)	FAM167A (2.7)	NSD1 (2.6)	ZFHX3 (2.6)	SHROOM3 (2.6)	SOS2 (2.6)	MUC20 (2.6)	ANXA9 (2.5)	CASZ1 (2.5)	ESRP2 (2.5)	C12orf51 (2.4)	IGF1R (2.4)	ATXN2 (2.4)	PARD3 (2.3)	NT5C2 (2.3)	ERBB2 (2.3)	MYH7B (2.3)	MKL1 (2.3)	SENP2 (2.2)	SPTBN1 (2.2)	PPM1B (2.2)	PTPN11 (2.2)	ARNT (2.1)	SMAD3 (2.1)	RGS12 (2.1)	SNX33 (2.1)	NRBP1 (2.1)	PLEKHM2 (2.1)	CGNL1 (2.0)	FAM63A (2.0)	DNM1P35 (2.0)	TP53INP2 (2.0)	NFAT5 (2.0)	RTF1 (1.9)	ODF3L1 (1.9)	MED24 (1.9)	C15orf27 (1.9)	DYNLRB1 (1.9)	ITCH (1.9)	SLC30A4 (1.8)	SMPD3 (1.8)	TRIP12 (1.8)	RPRD2 (1.8)	GATA4 (1.8)
MP:0001722	pale yolk sac	0.000621	<0.05	MAP3K11 (3.8)	TBX2 (3.4)	NCOA6 (3.4)	ATXN2 (3.3)	KDM5A (3.3)	RASIP1 (3.1)	LARP4B (2.7)	NFAT5 (2.7)	VEGFA (2.6)	ZFHX3 (2.6)	SMAD7 (2.5)	NRIP1 (2.5)	C12orf51 (2.4)	DACH1 (2.4)	EFNA1 (2.4)	DCAF12 (2.4)	SH2B3 (2.4)	SIPA1 (2.3)	NFATC3 (2.3)	RSBN1L (2.2)	MKL1 (2.2)	DDI2 (2.1)	RPRD2 (2.1)	C10orf26 (2.1)	SPTBN1 (2.0)	APH1A (1.9)	PRRC2C (1.9)	SIN3A (1.9)	PTPN12 (1.9)	ENSG00000238018 (1.8)	TNRC6B (1.8)	RELA (1.8)	CDC14A (1.8)	SOS2 (1.8)	ENSG00000231064 (1.7)	PSKH1 (1.7)	DCDC2 (1.7)	A1CF (1.7)	GATA4 (1.7)	PTPN9 (1.7)	NDRG1 (1.7)	PARD3 (1.7)	CERS2 (1.7)	MFHAS1 (1.6)	CPS1 (1.6)	WDR37 (1.6)
GO:0010035	response to inorganic substance	0.000626	<0.05	SLC7A9 (3.0)	ZNF540 (2.8)	SLC28A2 (2.6)	ARG1 (2.6)	SLC25A45 (2.6)	NFE2L2 (2.4)	ENSG00000230102 (2.4)	A1CF (2.4)	NQO1 (2.4)	DGKG (2.4)	PBLD (2.3)	CPS1 (2.3)	SQRDL (2.3)	DNER (2.2)	SLC9B1 (2.2)	CYP24A1 (2.1)	ENSG00000255120 (2.0)	MCL1 (2.0)	MYH7B (2.0)	C9 (1.9)	SLC22A1 (1.8)	PIP5K1B (1.8)	ENSG00000259450 (1.8)	ADAM1 (1.8)	PNMT (1.8)	LHPP (1.8)	ALDH2 (1.7)	JUND (1.7)	TP53INP2 (1.7)	EFNA1 (1.7)	DCAF12 (1.6)	C10orf32 (1.6)	LINC00208 (1.6)	DCDC5 (1.6)	LACTB (1.6)	CYP17A1 (1.6)	ETFA (1.6)	NDRG1 (1.6)	PFKM (1.5)	WDR72 (1.5)	TRIB1 (1.5)	FAM167A (1.5)	GATA4 (1.5)	C12orf51 (1.5)	C2orf73 (1.5)	SUCLA2-AS1 (1.5)
GO:0005496	steroid binding	0.000626	<0.05	A1CF (4.6)	CYP17A1 (4.4)	KNG1 (4.4)	SLC47A1 (3.9)	C9 (3.8)	PBLD (3.7)	SLC7A9 (3.7)	CPS1 (3.5)	GATA4 (3.4)	GCKR (3.3)	AGMAT (3.3)	SLC22A7 (3.3)	LCAT (3.0)	CTRL (2.9)	SLC22A1 (2.9)	F12 (2.8)	SLC28A2 (2.6)	ENSG00000204872 (2.3)	PNMT (2.3)	NFE2L2 (2.3)	ALDH2 (2.2)	TMEM116 (2.2)	INHBC (2.1)	RERG (2.1)	MUC1 (2.1)	CELA2B (2.0)	SHH (2.0)	NR1H3 (2.0)	H1FNT (2.0)	TCEA3 (2.0)	RBKS (2.0)	NAT8 (1.9)	ARG1 (1.9)	UMOD (1.9)	NRIP1 (1.8)	KCNQ1 (1.8)	EPB41L3 (1.8)	ACSM1 (1.7)	DHRS11 (1.7)	NRG4 (1.7)	GATM (1.7)	IRX1 (1.7)	SALL1 (1.6)	ACP2 (1.6)	IQCH (1.6)	LHX3 (1.6)
ENSG00000082701	GSK3B PPI subnetwork	0.000632	<0.05	UBE2D3 (3.6)	TRIB1 (2.9)	WDR37 (2.9)	SENP2 (2.9)	JUND (2.8)	SMAD3 (2.7)	NRIP1 (2.7)	KDM5A (2.6)	MKL1 (2.5)	TRPC4AP (2.4)	PTPN12 (2.4)	NFATC1 (2.4)	NSD1 (2.3)	TRIM32 (2.3)	ATP1B3 (2.3)	BCAS3 (2.2)	CELF1 (2.2)	SNX17 (2.2)	GLI2 (2.1)	PTPN11 (2.1)	LARP4B (2.0)	ENSG00000251292 (2.0)	TNRC6B (2.0)	SDCCAG8 (1.9)	NRBP1 (1.9)	C10orf26 (1.9)	PIK3R1 (1.9)	IGF1R (1.9)	ENSG00000182319 (1.8)	GNAS (1.8)	PARD3 (1.8)	ATXN2 (1.8)	CDC14A (1.8)	PCNXL3 (1.7)	ARL15 (1.7)	SALL1 (1.7)	MBD5 (1.7)	DIP2C (1.7)	FAM122A (1.7)	PRRC2C (1.7)	MAMSTR (1.7)	R3HDM2 (1.7)	NFAT5 (1.7)	PPM1J (1.7)	ZNF318 (1.6)	KCNQ1 (1.6)
GO:0016922	ligand-dependent nuclear receptor binding	0.000634	<0.05	CDK12 (5.2)	RPRD2 (4.7)	TNRC6B (4.5)	NCOA6 (3.8)	TRIP12 (3.6)	GATA4 (3.5)	PTPN9 (3.4)	MED24 (3.4)	ITCH (3.4)	PGAP3 (3.3)	C12orf51 (3.2)	TP53INP2 (3.1)	ERBB2 (3.1)	MYH7B (3.0)	ZNF713 (3.0)	ARNT (3.0)	GRB7 (2.8)	ENSG00000245538 (2.7)	MED1 (2.7)	PRRC2C (2.5)	ZFP30 (2.5)	MIEN1 (2.5)	ATXN2 (2.4)	NFATC3 (2.3)	ZNF585A (2.2)	SETDB1 (2.2)	SIN3A (2.2)	RTF1 (2.2)	DPF2 (2.2)	TNPO3 (2.2)	FBXL20 (2.2)	ZFHX3 (2.1)	GSS (2.1)	ALMS1P (2.1)	ZNF585B (2.0)	TRPC4AP (2.0)	KDM5A (2.0)	GSDMB (2.0)	ENSG00000214293 (2.0)	IQCH (2.0)	BCAS3 (1.9)	ENSG00000242086 (1.9)	SALL1 (1.9)	NSD1 (1.9)	GBAS (1.8)	C8orf12 (1.8)
ENSG00000198467	TPM2 PPI subnetwork	0.000636	<0.05	SMAD7 (3.0)	RNF152 (3.0)	MECOM (2.9)	TRIM54 (2.9)	AAGAB (2.9)	PROCR (2.8)	CSPG4 (2.7)	RASIP1 (2.6)	SLC39A13 (2.5)	ENSG00000182319 (2.5)	NRG1 (2.4)	PRKAG2 (2.4)	RAPSN (2.2)	TP53INP2 (2.1)	NQO1 (2.1)	SPTBN1 (2.1)	RAI14 (2.0)	SLC12A4 (2.0)	FGF5 (2.0)	CGNL1 (2.0)	TCAP (2.0)	MYPN (1.9)	MCL1 (1.9)	LACTB (1.9)	CACNA1S (1.8)	TSPAN9 (1.8)	SMAD3 (1.8)	MUC20 (1.8)	PGM5 (1.8)	TPCN2 (1.8)	NSD1 (1.7)	ABO (1.7)	RPS27L (1.7)	EYA4 (1.7)	TBX2 (1.6)	EPB41L3 (1.6)	BAIAP2L2 (1.6)	THBS3 (1.6)	SIPA1L3 (1.6)	RSBN1L (1.5)	SLC30A4 (1.5)	ENSG00000229191 (1.5)	WWP2 (1.5)	AHRR (1.5)	UBAP2 (1.5)	GLI2 (1.5)
MP:0005439	decreased glycogen level	0.00064	<0.05	MYPN (4.7)	ADCK3 (4.1)	PPP1R3B (4.1)	SUCLA2 (3.3)	ORMDL3 (3.2)	A1CF (3.1)	SYPL2 (3.1)	PPM1B (3.1)	TCAP (3.1)	TRIM54 (3.0)	ARNT (2.9)	DNER (2.8)	ACSS2 (2.8)	TP53INP2 (2.5)	MYH7B (2.5)	CACNA1S (2.5)	L2HGDH (2.5)	NRG4 (2.3)	VEGFA (2.3)	C10orf26 (2.3)	ARG1 (2.3)	LHX3 (2.3)	PPARGC1A (2.2)	MYBPC3 (2.2)	EFNA1 (2.0)	PTPN3 (1.9)	STC1 (1.8)	CA14 (1.8)	CPS1 (1.8)	TCEA3 (1.8)	ITSN1 (1.8)	RASIP1 (1.8)	ENSG00000238018 (1.8)	ENSG00000230288 (1.7)	IZUMO1 (1.7)	C9 (1.7)	CERS2 (1.7)	ENSG00000180458 (1.7)	PRKAG2 (1.7)	FAM47E (1.7)	PFKM (1.7)	H1FNT (1.7)	ENSG00000173295 (1.6)	KCNQ1 (1.6)	PLA2G6 (1.6)	FNDC4 (1.6)
GO:0046332	SMAD binding	0.000641	<0.05	SMAD7 (7.0)	PTPN12 (3.6)	GATA4 (3.1)	TRIB1 (2.9)	RCN2 (2.7)	PROCR (2.5)	ZNF420 (2.5)	RSBN1L (2.4)	SHROOM3 (2.4)	ERBB2 (2.3)	TRIM32 (2.3)	SMAD3 (2.3)	PTPN9 (2.3)	NSD1 (2.3)	NFE2L2 (2.3)	ATXN2 (2.3)	ACVR2A (2.2)	TBX2 (2.2)	SOS2 (2.2)	ZFHX3 (2.1)	DAB2 (2.1)	TNRC6B (2.1)	IGF1R (2.1)	GRB10 (2.0)	ZNF318 (2.0)	SH2B3 (2.0)	MAFF (2.0)	IGF2 (2.0)	KDM5A (2.0)	GLI2 (2.0)	ZNF513 (2.0)	C10orf26 (2.0)	JUND (2.0)	SNUPN (1.9)	NFAT5 (1.9)	DNAJC16 (1.9)	MCL1 (1.9)	MECOM (1.8)	ZNF641 (1.8)	NRG1 (1.8)	SHH (1.8)	WDR72 (1.8)	EPB41L3 (1.8)	NCOA6 (1.7)	SNX33 (1.7)	IMP3 (1.7)
MP:0001953	respiratory failure	0.000648	<0.05	COL2A1 (4.5)	EYA4 (4.2)	CACNA1S (4.1)	RAPSN (3.3)	GLI2 (3.0)	SHH (2.9)	DNER (2.7)	NRG1 (2.6)	ZFHX3 (2.5)	DACH1 (2.5)	RAI14 (2.4)	ZNF793 (2.3)	MYPN (2.2)	TRIM54 (2.2)	GNAS (2.2)	MAMSTR (2.2)	ACVR2B (2.1)	HOXD3 (2.1)	MAF (2.1)	CASZ1 (2.1)	IGF2 (2.0)	HMGCLL1 (1.9)	EPB41L3 (1.9)	TCAP (1.9)	WWP2 (1.9)	RERG (1.8)	SYPL2 (1.8)	SUCLA2-AS1 (1.8)	NSD1 (1.8)	LHX3 (1.8)	R3HDM2 (1.7)	HORMAD1 (1.7)	C15orf27 (1.7)	ENSG00000224189 (1.6)	IGF1R (1.6)	KCNMA1 (1.6)	IGF2-AS (1.6)	IRX1 (1.6)	HOXD1 (1.6)	PARD3 (1.6)	ARNT (1.5)	FNDC4 (1.5)	TBX2 (1.5)	RNF152 (1.5)	FAM53B (1.5)	IDI2 (1.5)
GO:0031668	cellular response to extracellular stimulus	0.000649	<0.05	FBXL20 (4.3)	HORMAD1 (4.1)	ZNF713 (2.9)	CYP24A1 (2.8)	KRTCAP3 (2.7)	CHAC1 (2.7)	SNX33 (2.5)	PLDN (2.4)	ENSG00000214293 (2.1)	NDRG1 (2.1)	ECM1 (2.0)	ZNF585A (2.0)	TMEM51 (2.0)	ORMDL3 (2.0)	CNNM2 (2.0)	LHPP (1.9)	ITPKA (1.9)	BRAP (1.9)	ZFAND2A (1.9)	MFSD6 (1.8)	ALMS1-IT1 (1.8)	ABO (1.8)	IFT172 (1.7)	DCDC5 (1.7)	MUC20 (1.6)	GSS (1.6)	NQO1 (1.6)	C8orf12 (1.6)	JUND (1.6)	SLC25A45 (1.6)	IRX1 (1.6)	DHRS11 (1.5)	TNRC6B (1.5)	MUC4 (1.5)	OVOL1 (1.5)	MRM1 (1.5)	DNM1P35 (1.5)	IGF2-AS (1.5)	RNF152 (1.5)	NEIL1 (1.5)	FUT2 (1.4)	MAPKAPK5 (1.4)	FAM175B (1.4)	GRB7 (1.4)	ENSG00000255020 (1.4)	RGS12 (1.3)
ENSG00000182199	SHMT2 PPI subnetwork	0.000655	<0.05	VEGFA (3.0)	BRAP (3.0)	MECOM (2.9)	STC1 (2.7)	ENSG00000250009 (2.5)	DYNLRB1 (2.4)	CHAC1 (2.4)	SH2B3 (2.3)	SLC22A2 (2.2)	PTPN11 (2.1)	DNM1P35 (2.1)	ENSG00000182319 (2.0)	SPTBN1 (2.0)	PLEKHM2 (2.0)	NDRG1 (2.0)	AGMAT (2.0)	RASIP1 (2.0)	RAPSN (1.9)	UMOD (1.9)	MUC20 (1.9)	C12orf51 (1.9)	TSPAN9 (1.9)	ADAM1 (1.9)	PBLD (1.9)	FAM63A (1.9)	ZNF318 (1.8)	SLC22A1 (1.8)	SLC7A9 (1.8)	A1CF (1.8)	MAP3K11 (1.7)	SUCLA2-AS1 (1.7)	KAT5 (1.7)	ENSG00000229191 (1.7)	CSPG4 (1.7)	RNF152 (1.7)	TP53INP2 (1.7)	CNNM2 (1.7)	SUPT7L (1.6)	LACTB (1.6)	KCNQ1 (1.6)	RELA (1.6)	BAIAP2L2 (1.6)	ZNF570 (1.5)	ZNF512 (1.5)	TBX2 (1.5)	NAT8 (1.5)
MP:0001711	abnormal placenta morphology	0.000657	<0.05	VEGFA (4.7)	PPP1R3B (4.4)	EFNA1 (3.2)	SPATA5L1 (3.2)	SMAD3 (3.1)	C9 (2.9)	ADAMTSL4 (2.9)	NSD1 (2.8)	SLC2A4RG (2.8)	ESRP2 (2.7)	IGF2 (2.7)	INO80 (2.5)	PTPN11 (2.5)	NDRG1 (2.5)	SLC9B1 (2.4)	TRIB1 (2.4)	MKL1 (2.4)	MCL1 (2.4)	ENSG00000246560 (2.4)	KNG1 (2.3)	ITCH (2.3)	GATA4 (2.3)	MUC1 (2.0)	SNUPN (2.0)	ZNF585B (2.0)	ARNT (2.0)	SMAD7 (1.9)	ENSG00000214293 (1.9)	MAF (1.9)	GRB7 (1.9)	ATXN2 (1.9)	TMEM51 (1.8)	C1orf213 (1.8)	SLC22A1 (1.8)	ERBB2 (1.8)	CDC42EP2 (1.8)	MAFF (1.8)	C10orf26 (1.7)	R3HDM2 (1.7)	CELF1 (1.7)	GRB10 (1.7)	ISL2 (1.7)	OVOL1 (1.6)	CNNM2 (1.6)	DDI2 (1.6)	ENSG00000245538 (1.6)
KEGG_GLYCINE_SERINE_AND_THREONINE_METABOLISM	KEGG_GLYCINE_SERINE_AND_THREONINE_METABOLISM	0.000666	<0.05	CHAC1 (6.7)	SLC22A7 (6.5)	SLC22A1 (5.2)	KNG1 (5.2)	PSPH (4.9)	LCAT (4.9)	NAT8 (4.9)	PBLD (4.3)	GCKR (4.2)	SLC34A1 (4.1)	SLC6A13 (4.0)	INHBC (4.0)	F12 (3.9)	AGMAT (3.9)	XYLB (3.8)	SLC22A2 (3.5)	C9 (3.4)	TCEA3 (3.4)	SLC47A1 (3.2)	UMOD (3.0)	CLDN14 (3.0)	ALDH2 (2.9)	L2HGDH (2.8)	NUDT19 (2.7)	C9orf71 (2.7)	SLC7A9 (2.6)	ACSM1 (2.6)	KIF21B (2.5)	ESRP2 (2.4)	ZGPAT (2.3)	A1CF (2.2)	PPM1B (2.1)	ARG1 (2.1)	FNDC4 (2.1)	GRB10 (2.0)	RBKS (2.0)	CELA2B (2.0)	AS3MT (2.0)	CTRL (2.0)	TARS2 (1.9)	SHF (1.9)	CYP17A1 (1.9)	LRP2 (1.8)	SLC25A45 (1.8)	SLC15A2 (1.8)	ENSG00000254235 (1.8)
MP:0003795	abnormal bone structure	0.000672	<0.05	WWP2 (4.4)	CTSK (4.0)	SLC22A2 (4.0)	DAB2 (3.7)	SLC9B2 (3.5)	CSPG4 (3.3)	SLC34A1 (3.3)	NFATC1 (3.3)	CA12 (3.1)	COL2A1 (3.1)	SLC39A13 (2.8)	MAF (2.7)	IRX1 (2.6)	UMOD (2.6)	PAX8 (2.5)	SLC22A7 (2.5)	PLA2G15 (2.4)	RAI14 (2.4)	SMAD7 (2.3)	FAM167A (2.3)	KCNQ1 (2.3)	LINC00208 (2.2)	KNG1 (2.2)	WDR72 (2.1)	SLC9A3 (2.1)	NR1H3 (2.0)	SLC30A4 (2.0)	NFAT5 (2.0)	CTSS (1.9)	IGF1R (1.8)	PPP1R1B (1.8)	ZFHX3 (1.8)	ENSG00000188242 (1.7)	CERS2 (1.7)	TMEM116 (1.7)	ENSG00000257839 (1.6)	PHTF2 (1.6)	AGMAT (1.6)	NDRG1 (1.6)	APH1B (1.6)	ILDR1 (1.6)	CRIP3 (1.6)	SLC12A4 (1.5)	ENSG00000245538 (1.5)	QSOX2 (1.5)	EYA4 (1.5)
ENSG00000065882	TBC1D1 PPI subnetwork	0.000677	<0.05	LARP4B (3.2)	SIPA1L3 (3.0)	ERBB2 (2.9)	ZFHX3 (2.8)	PARD3 (2.7)	SOS2 (2.7)	CASZ1 (2.7)	FAM167A (2.7)	C12orf51 (2.7)	MUC20 (2.6)	CGNL1 (2.6)	SHROOM3 (2.6)	ESRP2 (2.6)	ARNT (2.6)	GRB7 (2.6)	NSD1 (2.5)	IGF1R (2.5)	NCOA6 (2.5)	ATXN2 (2.4)	SENP2 (2.3)	ANXA9 (2.3)	NFAT5 (2.3)	PLEKHM2 (2.2)	ENSG00000226386 (2.2)	SNX33 (2.2)	ATXN7L2 (2.2)	SPTBN1 (2.2)	SLC30A4 (2.1)	GOLGB1 (2.1)	DNM1P35 (2.1)	PPM1B (2.1)	PTPN11 (2.1)	GATA4 (2.0)	RGS12 (2.0)	CDK10 (2.0)	RPRD2 (2.0)	NT5C2 (2.0)	RTF1 (2.0)	MKL1 (1.9)	MED24 (1.9)	MBD5 (1.9)	FAM63A (1.8)	TRIP12 (1.8)	SMPD3 (1.8)	MYH7B (1.8)	CELSR2 (1.8)
MP:0001544	abnormal cardiovascular system physiology	0.000678	<0.05	MYBPC3 (7.7)	TCAP (5.9)	PGM5 (4.6)	MYPN (4.5)	TRIM54 (4.2)	PRKAG2 (3.1)	MYH7B (3.1)	CYP24A1 (3.0)	TSPAN9 (2.9)	RASIP1 (2.9)	GATA4 (2.9)	PTPN3 (2.6)	PFKM (2.5)	SMAD7 (2.4)	PPP1R3B (2.3)	PIP5K1B (2.3)	MECOM (2.2)	ENSG00000238018 (2.2)	MYOC (2.2)	STC1 (2.2)	MFHAS1 (2.1)	CASZ1 (2.1)	CSF3 (2.1)	ECM1 (2.1)	SLC12A4 (2.0)	ENSG00000259450 (2.0)	ADAMTSL4 (1.9)	ALDH2 (1.9)	KCNQ1 (1.9)	PTPN12 (1.8)	IDI2-AS1 (1.7)	EHBP1L1 (1.7)	PLEKHM2 (1.7)	VEGFA (1.7)	SLC22A2 (1.7)	THBS3 (1.6)	ADCK3 (1.6)	WDR37 (1.6)	NDRG1 (1.6)	DACH1 (1.6)	SHROOM3 (1.6)	IGF2 (1.6)	C1orf213 (1.6)	ENSG00000245538 (1.5)	NRIP1 (1.5)	ERBB4 (1.5)
ENSG00000126767	ELK1 PPI subnetwork	0.000678	<0.05	SMAD7 (5.1)	MCL1 (3.9)	TFEB (3.3)	SH2B3 (3.0)	MAFF (2.8)	ENSG00000187446 (2.8)	VEGFA (2.7)	NFATC1 (2.7)	PTPN12 (2.6)	CDC14A (2.4)	UBE2D3 (2.3)	EHBP1L1 (2.3)	TRIP12 (2.2)	ETV5 (2.2)	EFNA1 (2.1)	INO80 (2.1)	LACTB (2.0)	NSD1 (2.0)	SMAD3 (2.0)	NFAT5 (2.0)	ENSG00000214293 (2.0)	TRIB1 (2.0)	SIPA1 (2.0)	PRKAG2 (2.0)	SQRDL (1.9)	ENSG00000229191 (1.9)	RAB8B (1.9)	MKL1 (1.9)	ZNF569 (1.8)	ALDH2 (1.8)	C10orf32 (1.8)	CDK12 (1.8)	NFE2L2 (1.8)	ENSG00000246560 (1.7)	C10orf26 (1.7)	WDR37 (1.7)	ENSA (1.7)	SENP2 (1.6)	GGNBP2 (1.6)	A1CF (1.6)	CISD2 (1.6)	CGNL1 (1.6)	TMEM194B (1.6)	NRBP1 (1.5)	NRG4 (1.5)	SHH (1.5)
GO:0043130	ubiquitin binding	0.000691	<0.05	GGNBP2 (4.9)	SCAPER (3.4)	DCAF12 (3.2)	UBAP2 (3.1)	FAM175B (3.1)	TFDP2 (3.0)	UBE2R2 (2.9)	STAMBP (2.6)	NQO1 (2.5)	IDI2 (2.4)	GNAS (2.3)	FAM122A (2.3)	PLDN (2.3)	SENP2 (2.3)	RBKS (2.2)	DPF2 (2.2)	RELA (2.2)	TRIP12 (2.2)	ZNF512 (2.2)	BCAS3 (2.1)	GSS (2.0)	KAT5 (2.0)	CHMP1A (2.0)	ZNF569 (2.0)	IQCB1 (2.0)	ZNF585A (2.0)	ZNF513 (1.9)	SNUPN (1.8)	NEIL1 (1.8)	BRE (1.8)	NUDT15 (1.8)	CEP89 (1.7)	METTL10 (1.7)	ENSG00000182648 (1.7)	ENSG00000259450 (1.7)	NUSAP1 (1.7)	EXOC3 (1.7)	TRIM32 (1.7)	GOLGB1 (1.7)	NFE2L2 (1.7)	MBD5 (1.6)	NSD1 (1.6)	GTPBP4 (1.6)	ATXN2 (1.6)	EYA4 (1.6)	ENSG00000242086 (1.6)
ENSG00000109062	SLC9A3R1 PPI subnetwork	0.000695	<0.05	SLC7A9 (4.6)	PBLD (4.5)	ENSG00000204872 (4.2)	UMOD (4.2)	SLC15A2 (4.2)	NAT8 (4.1)	SLC22A2 (3.9)	SLC34A1 (3.7)	CA12 (3.7)	LRP2 (3.6)	SLC47A1 (3.5)	ENSG00000188242 (3.5)	ABO (2.9)	CDC14A (2.9)	FUT2 (2.8)	CYP17A1 (2.7)	AGMAT (2.6)	ENSG00000235142 (2.6)	ALMS1-IT1 (2.5)	SLC6A13 (2.4)	ILDR1 (2.4)	WDR87 (2.3)	ACSM1 (2.3)	PIP5K1B (2.1)	ATP1B3 (2.1)	PRKAG2 (2.1)	CYP24A1 (2.1)	XYLB (2.1)	NDRG1 (2.0)	WDR72 (1.9)	SLC9A3 (1.9)	A1CF (1.9)	KNG1 (1.8)	DGKG (1.8)	ENSG00000225138 (1.7)	MUC20 (1.7)	CSPG4 (1.7)	ENSG00000257955 (1.6)	EAF2 (1.6)	C9orf71 (1.6)	CHST9-AS1 (1.6)	KIAA1683 (1.5)	PHTF2 (1.5)	SMPD3 (1.5)	SLC30A5 (1.5)	ENSG00000236741 (1.4)
MP:0005438	abnormal glycogen homeostasis	0.000697	<0.05	PPP1R3B (4.6)	MYPN (4.2)	EYA4 (3.0)	PSKH1 (2.9)	IDI2 (2.9)	THBS3 (2.9)	PFKM (2.7)	SYPL2 (2.5)	PGM5 (2.5)	EHBP1L1 (2.5)	FAM53B (2.4)	PHTF2 (2.3)	VEGFA (2.3)	TBX2 (2.3)	PLEKHM2 (2.2)	TRIM54 (2.2)	PIK3R1 (2.2)	KCNMA1 (2.1)	CACNA1S (2.1)	NUDT19 (2.0)	PCNXL3 (2.0)	CASP9 (1.9)	PLA2G15 (1.9)	CDK10 (1.9)	BCAS3 (1.9)	TNRC6B (1.9)	CPS1 (1.9)	EXD1 (1.8)	TMEM51 (1.8)	TP53INP2 (1.8)	ZNF513 (1.8)	SLC12A4 (1.7)	ATXN7L2 (1.7)	GNAS (1.7)	SCAPER (1.7)	TFEB (1.7)	ENSG00000233334 (1.7)	IZUMO1 (1.7)	ADAMTSL4 (1.7)	MAN2C1 (1.6)	RELA (1.6)	ENSG00000230102 (1.6)	GBAS (1.6)	APH1A (1.6)	STC1 (1.6)	ENSG00000257955 (1.6)
MP:0004984	increased osteoclast cell number	0.000718	<0.05	DCDC2 (4.8)	MAFF (4.4)	CELA2B (3.9)	TRIB1 (3.3)	RAI14 (3.1)	NFE2L2 (3.0)	PAX8 (3.0)	DCDC5 (2.9)	SMAD3 (2.9)	ENSG00000235142 (2.6)	MCL1 (2.5)	CYP24A1 (2.4)	MUC20 (2.3)	ZNF571 (2.2)	SMAD7 (2.2)	NQO1 (2.2)	WDR72 (2.2)	SALL1 (2.2)	SLC9B2 (2.0)	ENSG00000242086 (2.0)	TCEA3 (2.0)	KRTCAP3 (1.9)	SH2B3 (1.9)	IDI2 (1.9)	ANXA9 (1.8)	MAF (1.8)	FAM63A (1.8)	DNAJC16 (1.8)	DDI2 (1.7)	THADA (1.7)	CTRL (1.7)	IGF2 (1.7)	KAAG1 (1.7)	CSF3 (1.7)	CHST9-AS1 (1.7)	SLC22A2 (1.7)	TDH (1.6)	CASP9 (1.6)	PHTF2 (1.6)	CLDN14 (1.6)	ENSG00000246560 (1.6)	LRP2 (1.6)	ENSG00000230288 (1.5)	CTSK (1.5)	JUND (1.5)	ZNF570 (1.5)
MP:0006358	absent pinna reflex	0.000719	<0.05	MUC20 (4.4)	RNF152 (4.0)	SLC15A2 (3.6)	KCNQ1 (3.6)	CA12 (3.4)	MYH7B (3.3)	APH1B (3.1)	TMEM51 (3.0)	HOXD9 (2.8)	HOXD10 (2.8)	CA14 (2.6)	IZUMO1 (2.5)	ENSG00000257955 (2.4)	CTSK (2.3)	SLC22A2 (2.3)	CGNL1 (2.3)	PPP1R1B (2.2)	PPARGC1A (2.2)	FUT2 (2.2)	PPM1B (2.2)	ILDR1 (2.2)	ENSG00000189223 (2.2)	LRP2 (2.2)	DAB2 (2.1)	ISL2 (2.1)	ENSG00000255120 (2.1)	PGM5 (2.1)	TP53INP2 (2.1)	SLC47A1 (2.0)	GRB7 (2.0)	RAPSN (2.0)	NDRG1 (1.9)	ENSG00000226363 (1.9)	ENSG00000238018 (1.9)	ADARB2 (1.9)	HORMAD1 (1.9)	MUC4 (1.8)	IRX1 (1.8)	GBAS (1.8)	CYP24A1 (1.7)	ENSG00000242086 (1.7)	ARL15 (1.7)	KIAA1614 (1.7)	PIP5K1B (1.6)	PBLD (1.6)	ERBB2 (1.6)
ENSG00000131236	CAP1 PPI subnetwork	0.000726	<0.05	DDX1 (2.9)	GSS (2.8)	PFKM (2.8)	NRBP1 (2.7)	GTPBP4 (2.6)	SLC7A6 (2.6)	NAA25 (2.5)	PSMD3 (2.5)	ADSL (2.4)	THADA (2.4)	EXOC3 (2.4)	CCDC158 (2.3)	SLC30A5 (2.3)	BRE (2.3)	TRIP12 (2.3)	MTCH2 (2.2)	UBE2Q2 (2.1)	C2orf73 (2.1)	GATM (2.1)	PRRC2C (2.1)	ATP1B3 (2.1)	PRMT7 (2.0)	NUTF2 (2.0)	MRS2 (2.0)	DUS2L (1.9)	FBXO22 (1.9)	PIGW (1.8)	IKZF3 (1.8)	TNPO3 (1.8)	NT5C1B (1.8)	GOLGB1 (1.8)	ITCH (1.8)	MYPN (1.8)	PPARGC1A (1.7)	VPS45 (1.7)	TRIM32 (1.7)	AAGAB (1.7)	L2HGDH (1.6)	CPS1 (1.6)	PRKAG2 (1.6)	SUCLA2 (1.5)	MED24 (1.5)	TARS2 (1.5)	ENSG00000257839 (1.5)	PTPN11 (1.5)	HKR1 (1.4)
ENSG00000186575	NF2 PPI subnetwork	0.000728	<0.05	MED24 (3.8)	ZNF513 (3.6)	PTPN12 (3.2)	PARD3 (2.9)	KIF21B (2.7)	GSDMB (2.7)	PLEKHM2 (2.6)	CELF1 (2.5)	ENSG00000257839 (2.5)	WDR87 (2.5)	ENSG00000222043 (2.5)	UBAP2 (2.3)	PTPN11 (2.3)	ODF3L1 (2.1)	RELA (2.1)	SIPA1 (2.1)	HMGCLL1 (2.1)	MIEN1 (2.1)	PGAP3 (2.1)	DCAF12 (2.1)	ERBB4 (2.1)	SUPT7L (2.1)	WDR37 (2.1)	GRB7 (2.0)	CENPT (2.0)	RAI14 (2.0)	EDC4 (2.0)	MAP3K11 (2.0)	SMAD3 (1.9)	PHTF2 (1.9)	SLC12A4 (1.9)	A1CF (1.9)	ENSG00000256900 (1.9)	NEUROD2 (1.9)	SNX33 (1.9)	MANBA (1.9)	ACP2 (1.8)	TPPP (1.8)	MCL1 (1.8)	EHBP1L1 (1.8)	GPN1 (1.8)	MAFF (1.7)	NRBP1 (1.7)	LRP2 (1.7)	CDC14A (1.7)	DACH1 (1.7)
ENSG00000075618	FSCN1 PPI subnetwork	0.000734	<0.05	TP53INP2 (3.5)	TRIM54 (2.9)	FGF5 (2.7)	TCAP (2.6)	SPTBN1 (2.6)	MAMSTR (2.5)	CSPG4 (2.5)	ENSG00000238018 (2.5)	NFE2L2 (2.4)	ILDR1 (2.3)	ASTN2 (2.2)	HKR1 (2.2)	GLI2 (2.1)	RAPSN (2.1)	MYPN (2.0)	AHRR (1.9)	PRKAG2 (1.9)	DNER (1.9)	FAM63A (1.9)	SMAD7 (1.9)	EPB41L3 (1.9)	ENSG00000236741 (1.9)	WWP2 (1.9)	ATP1B3 (1.8)	ASB8 (1.8)	RNF152 (1.8)	MAP1LC3A (1.8)	RASIP1 (1.7)	ITCH (1.7)	BCAS1 (1.7)	MUC20 (1.7)	NSD1 (1.7)	SHH (1.7)	ZNF512 (1.7)	PFKM (1.7)	SIPA1L3 (1.7)	ENSG00000187446 (1.7)	DGKH (1.7)	SHROOM3 (1.6)	BRAP (1.5)	FUT2 (1.5)	CASZ1 (1.5)	ZNF570 (1.5)	ENSG00000250009 (1.5)	SLC28A2 (1.5)	PPP1R3B (1.4)
MP:0005440	increased glycogen level	0.000736	<0.05	CPS1 (4.1)	ACSM1 (3.9)	KNG1 (3.5)	SLC22A7 (3.1)	GCKR (2.9)	ADAMTSL4 (2.8)	SORT1 (2.7)	IGF2 (2.7)	LCAT (2.6)	GATA4 (2.6)	NR1H3 (2.5)	PTPN3 (2.4)	TP53INP2 (2.4)	C10orf26 (2.3)	MUC1 (2.3)	EFNA1 (2.3)	INHBC (2.2)	DDI2 (2.2)	RSBN1L (2.2)	ZFHX3 (2.1)	H1FNT (2.0)	SCARB2 (2.0)	C9 (2.0)	CA14 (2.0)	PPARGC1A (1.9)	IRX1 (1.9)	SALL1 (1.9)	ERP29 (1.9)	AGMAT (1.9)	HKR1 (1.8)	ENSG00000251292 (1.8)	RCN2 (1.8)	NDRG1 (1.8)	MUC20 (1.8)	ENSG00000255020 (1.8)	PPP1R3B (1.8)	ESRP2 (1.8)	ISL2 (1.8)	NCOA6 (1.8)	ALDH2 (1.7)	ACAD10 (1.7)	BCAS3 (1.7)	C17orf82 (1.7)	ENSG00000236263 (1.7)	ZFAND2A (1.6)	C2orf16 (1.6)
MP:0003878	abnormal ear physiology	0.000738	<0.05	CA14 (4.6)	CGNL1 (3.7)	SLC22A2 (3.4)	KCNK7 (3.3)	ANXA9 (3.0)	DAB2 (2.9)	KCNQ1 (2.9)	NAT8 (2.7)	IZUMO1 (2.6)	IDI2-AS1 (2.5)	DNAJC16 (2.5)	SLC34A1 (2.4)	SLC7A9 (2.4)	ENSG00000230288 (2.3)	PPP1R1B (2.3)	ENSG00000214293 (2.3)	UMOD (2.3)	SLC47A1 (2.3)	ENSG00000257955 (2.2)	PIP5K1B (2.1)	RAI14 (2.1)	ISL2 (2.1)	SLC6A13 (1.9)	FUT2 (1.9)	OVOL1 (1.9)	TPPP (1.9)	MUC4 (1.8)	NUDT19 (1.8)	C16orf55 (1.8)	HKR1 (1.7)	COL2A1 (1.7)	WDR72 (1.7)	GATA4 (1.7)	KIAA1614 (1.7)	ERBB4 (1.6)	APH1B (1.6)	C12orf47 (1.6)	TMEM51 (1.6)	CTSK (1.6)	CA12 (1.6)	ENSG00000237887 (1.6)	HORMAD1 (1.5)	ENSG00000204872 (1.5)	ENSG00000253426 (1.5)	ZNF570 (1.5)	C15orf27 (1.4)
ENSG00000065054	SLC9A3R2 PPI subnetwork	0.000743	<0.05	UMOD (4.7)	ENSG00000188242 (4.5)	CDC14A (4.2)	SLC22A2 (3.7)	ATP1B3 (3.6)	ENSG00000204872 (3.6)	SLC15A2 (3.6)	ACSM1 (3.4)	SLC34A1 (3.3)	SLC7A9 (3.0)	CA12 (2.8)	LRP2 (2.6)	SLC47A1 (2.5)	NAT8 (2.5)	ENSG00000225138 (2.5)	UBE2Q2 (2.4)	ALMS1-IT1 (2.4)	PBLD (2.3)	SLC9A3 (2.2)	SLC6A13 (2.2)	KNG1 (2.1)	SLC2A4RG (2.1)	DCDC2 (2.1)	CHST9-AS1 (2.1)	ORMDL3 (2.1)	SLC22A7 (2.0)	ILDR1 (2.0)	TMEM116 (1.9)	NUTF2 (1.8)	TFEB (1.8)	MUC4 (1.7)	ENSG00000230102 (1.7)	SLC39A13 (1.7)	C9orf71 (1.7)	CHMP1A (1.7)	PPM1B (1.7)	ENSG00000257955 (1.7)	CYP24A1 (1.7)	SOS2 (1.6)	ABO (1.6)	PSPH (1.6)	NDRG1 (1.6)	AGMAT (1.6)	NFE2L2 (1.6)	RNF152 (1.6)	PRKAG2 (1.5)
ENSG00000137171	KLC4 PPI subnetwork	0.000744	<0.05	SIPA1L3 (3.5)	NCOA6 (2.9)	LARP4B (2.8)	ZFHX3 (2.8)	ERBB2 (2.8)	ESRP2 (2.7)	FAM167A (2.6)	NSD1 (2.6)	PARD3 (2.6)	ANXA9 (2.5)	MUC20 (2.5)	SHROOM3 (2.5)	PTPN11 (2.4)	SLC30A4 (2.4)	GRB7 (2.4)	C12orf51 (2.3)	CASZ1 (2.3)	IGF1R (2.3)	SPTBN1 (2.3)	NT5C2 (2.2)	ATXN2 (2.2)	TRIP12 (2.1)	SOS2 (2.1)	ITCH (2.1)	SMAD3 (2.1)	CGNL1 (2.1)	SNX33 (2.1)	MBD5 (2.0)	MED24 (2.0)	MKL1 (2.0)	RTF1 (2.0)	DNM1P35 (1.9)	NFAT5 (1.9)	TP53INP2 (1.9)	GATA4 (1.9)	JUND (1.9)	SMPD3 (1.9)	DYNLRB1 (1.9)	ARNT (1.9)	RPRD2 (1.9)	ENSG00000226386 (1.9)	MYH7B (1.9)	MRPL33 (1.9)	NRBP1 (1.8)	FAM63A (1.7)	ODF3L1 (1.7)
ENSG00000105662	CRTC1 PPI subnetwork	0.00075	<0.05	SIPA1L3 (3.3)	NCOA6 (2.9)	LARP4B (2.8)	ERBB2 (2.8)	SHROOM3 (2.7)	NSD1 (2.7)	ZFHX3 (2.6)	MUC20 (2.6)	FAM167A (2.6)	ATXN2 (2.5)	GRB7 (2.4)	SOS2 (2.4)	C12orf51 (2.4)	ESRP2 (2.4)	ANXA9 (2.3)	MKL1 (2.3)	CASZ1 (2.3)	SNX33 (2.3)	C15orf27 (2.2)	IGF1R (2.2)	SPTBN1 (2.2)	PTPN11 (2.2)	CGNL1 (2.2)	NT5C2 (2.2)	MED24 (2.1)	PPM1B (2.1)	PARD3 (2.1)	TP53INP2 (2.1)	SENP2 (2.1)	FAM63A (2.0)	SLC30A4 (2.0)	MYH7B (2.0)	RTF1 (2.0)	ITCH (2.0)	GATA4 (1.9)	SMPD3 (1.9)	NFAT5 (1.9)	SMAD3 (1.9)	NRBP1 (1.9)	TRIP12 (1.8)	DYNLRB1 (1.8)	ARNT (1.8)	RPRD2 (1.8)	ODF3L1 (1.8)	LRP2 (1.8)	PLEKHM2 (1.8)
GO:0006536	glutamate metabolic process	0.000755	<0.05	INHBC (3.9)	XYLB (3.7)	SLC22A7 (3.5)	CLDN14 (3.3)	NQO1 (3.2)	AGBL2 (3.0)	SLC22A1 (3.0)	SLC6A13 (3.0)	ZNF607 (2.9)	PBLD (2.9)	F12 (2.8)	AGMAT (2.8)	GSS (2.8)	GATM (2.7)	SLC47A1 (2.7)	SLC34A1 (2.7)	LRP2 (2.6)	ABO (2.6)	AS3MT (2.5)	TCEA3 (2.5)	ZNF585B (2.4)	NT5C1B (2.4)	KNG1 (2.4)	GCKR (2.2)	LCAT (2.2)	ENSG00000253426 (2.2)	C9 (2.2)	ZNF713 (2.2)	PPM1B (2.2)	PIGW (2.2)	LHPP (2.1)	ACSM1 (2.1)	ERBB4 (2.1)	ZNF383 (2.0)	SLC22A2 (2.0)	SLC7A9 (2.0)	NT5C2 (2.0)	C17orf82 (1.9)	RBKS (1.9)	ADARB2 (1.9)	ZNF540 (1.8)	ECM1 (1.8)	ENSG00000229481 (1.8)	ENSG00000226386 (1.8)	MUC4 (1.8)	ASB8 (1.7)
MP:0006397	disorganized long bone epiphyseal plate	0.00076	<0.05	SLC9B2 (5.4)	CSPG4 (4.7)	WWP2 (4.6)	CTSK (3.7)	THBS3 (3.2)	SLC34A1 (3.2)	SLC39A13 (3.0)	ENSG00000242086 (2.8)	CA12 (2.8)	SMAD7 (2.7)	ODF3L1 (2.7)	CCDC158 (2.6)	SMPD3 (2.6)	NDRG1 (2.5)	COL2A1 (2.3)	ENSG00000173295 (2.3)	SLC47A1 (2.3)	KCNMA1 (2.3)	ATP1B3 (2.2)	HORMAD1 (2.1)	RERG (2.1)	NRG1 (2.1)	RCN2 (2.0)	SLC12A4 (1.9)	ENSG00000226363 (1.9)	BAIAP2L2 (1.9)	JUND (1.9)	CYP24A1 (1.8)	C19orf40 (1.8)	IRX1 (1.8)	C10orf32 (1.8)	MCL1 (1.7)	ERP29 (1.7)	EFNA1 (1.6)	ORMDL3 (1.6)	SLC22A2 (1.6)	LRP2 (1.6)	ENSG00000255120 (1.6)	C16orf55 (1.5)	SENP1 (1.5)	ETV5 (1.5)	PFKM (1.5)	EYA4 (1.5)	TMEM116 (1.5)	NFATC1 (1.4)	TRIB1 (1.4)
ENSG00000188843	ENSG00000188843 PPI subnetwork	0.000763	<0.05	SGSM3 (3.3)	KIAA1614 (3.2)	TRIM32 (2.9)	SNX33 (2.8)	CDC42EP2 (2.6)	MUC1 (2.4)	FGF5 (2.4)	THAP11 (2.4)	R3HDM2 (2.4)	SLC2A4RG (2.4)	PSKH1 (2.3)	SLC39A13 (2.3)	GATA4 (2.3)	MAP1LC3A (2.2)	QSOX2 (2.2)	NT5C1B (2.2)	RELA (2.2)	ZNF513 (2.2)	RAPSN (2.1)	ACVR2B (2.0)	FNDC4 (2.0)	MAP3K11 (1.9)	TRPC4AP (1.9)	NRBP1 (1.9)	HOXD3 (1.9)	FUT2 (1.8)	HOXD9 (1.8)	SENP2 (1.8)	SHROOM3 (1.8)	GLI2 (1.8)	ATXN7L2 (1.8)	HOXD1 (1.8)	TBX2 (1.8)	C16orf55 (1.8)	ENSG00000246560 (1.7)	KAT5 (1.7)	MUC20 (1.6)	ZBTB46 (1.6)	SIPA1 (1.6)	PCNXL3 (1.6)	ILDR1 (1.6)	CLDN14 (1.6)	TP53INP2 (1.6)	TMEM51 (1.5)	SORT1 (1.5)	UBE2R2 (1.5)
MP:0005293	impaired glucose tolerance	0.000767	<0.05	CELA2B (3.2)	WDR72 (2.7)	STC1 (2.7)	MADD (2.5)	MAFF (2.4)	DACH1 (2.3)	GNAS (2.3)	A1CF (2.3)	AMIGO1 (2.1)	TP53INP2 (2.1)	SGSM3 (2.1)	STMN3 (2.1)	ADCK3 (2.0)	TRIB1 (2.0)	SMPD3 (1.9)	NEIL1 (1.9)	DCDC5 (1.8)	RERG (1.8)	NT5C2 (1.7)	BCAS3 (1.7)	EXOC6 (1.7)	NRIP1 (1.7)	VEGFA (1.7)	FAM167A (1.7)	RSBN1L (1.7)	L2HGDH (1.7)	DIP2C (1.7)	ENSG00000259450 (1.7)	VAMP4 (1.7)	IGF1R (1.7)	IRX1 (1.6)	TMEM51 (1.6)	DCAF12 (1.6)	PLA2G6 (1.6)	CTRL (1.6)	ENSG00000187446 (1.6)	SPTBN1 (1.6)	PGM5 (1.6)	WDR37 (1.5)	EPB41L3 (1.5)	CLDN14 (1.5)	MYO19 (1.5)	ARG1 (1.5)	PNMT (1.5)	APH1B (1.4)	MAN2C1 (1.4)
REACTOME_STEROID_HORMONES	REACTOME_STEROID_HORMONES	0.000768	<0.05	CYP17A1 (11.4)	SLC47A1 (6.4)	FNDC4 (4.3)	PNMT (4.3)	LHX3 (3.7)	SLC34A1 (3.7)	SLC22A2 (3.6)	GATA4 (3.3)	GATM (3.3)	RBKS (3.3)	AS3MT (3.2)	SLC7A9 (3.1)	GCKR (3.0)	IDI1 (3.0)	CASP9 (3.0)	NAT8 (2.9)	BRE (2.8)	UMOD (2.7)	PBLD (2.7)	DAB2 (2.6)	C15orf27 (2.4)	TP53INP2 (2.3)	C9orf71 (2.2)	IQCH (2.1)	MUC20 (2.1)	ACSS2 (2.0)	NDRG1 (2.0)	ZNF641 (1.9)	SLC25A45 (1.9)	KIAA1614 (1.9)	ENSG00000256900 (1.9)	TMEM51 (1.8)	CPS1 (1.8)	ENSG00000189223 (1.8)	MAMSTR (1.7)	KNG1 (1.7)	CERS2 (1.7)	ZGPAT (1.7)	C12orf68 (1.6)	ENSG00000173295 (1.6)	ZNF793 (1.6)	KCNK7 (1.6)	OVOL1 (1.5)	LHPP (1.5)	ATP1B3 (1.5)	ENSG00000235142 (1.5)
MP:0000249	abnormal blood vessel physiology	0.00078	<0.05	PROCR (3.5)	SMAD7 (3.5)	SYPL2 (3.4)	ECM1 (3.1)	ENSG00000256900 (3.0)	TBX2 (2.8)	SLC22A2 (2.8)	C12orf47 (2.8)	DAB2 (2.7)	NRG1 (2.6)	CACNA1S (2.5)	UMOD (2.5)	SLC34A1 (2.5)	SLC12A4 (2.4)	PGM5 (2.4)	CYP24A1 (2.3)	RASIP1 (2.2)	CTSK (2.2)	NAT8 (2.2)	C1orf54 (2.2)	SQRDL (2.2)	VEGFA (2.1)	DCDC2 (2.0)	SLC9B1 (1.9)	TCEA3 (1.9)	IDI2 (1.8)	ENSG00000204872 (1.8)	PHTF2 (1.8)	TCAP (1.7)	DACH1 (1.7)	WDR72 (1.7)	DGKG (1.7)	SHROOM3 (1.7)	ENSG00000259450 (1.6)	CSPG4 (1.6)	C17orf82 (1.6)	PPP1R1B (1.6)	TRIM54 (1.6)	CTSS (1.5)	EHBP1L1 (1.5)	ADAMTSL4 (1.5)	MECOM (1.5)	DPEP3 (1.5)	DPEP2 (1.5)	STC1 (1.5)	CA14 (1.4)
ENSG00000164330	EBF1 PPI subnetwork	0.000795	<0.05	NCOA6 (3.4)	BLK (3.3)	TNRC6B (3.3)	KDM5A (3.0)	SMPD3 (2.9)	GRB10 (2.7)	KCNK7 (2.7)	GGT7 (2.7)	ENSG00000254470 (2.5)	NSD1 (2.5)	GLI2 (2.5)	SNX33 (2.4)	NFATC3 (2.4)	R3HDM2 (2.3)	ACSM1 (2.3)	ENSG00000253887 (2.2)	ENSG00000226386 (2.2)	AHRR (2.2)	LRP2 (2.1)	ISL2 (2.1)	THADA (2.0)	INO80 (2.0)	MBD5 (2.0)	WWP2 (2.0)	IFT172 (2.0)	PARD3 (2.0)	ASTN2 (1.9)	EAF2 (1.9)	DCDC5 (1.9)	PPP1R3B (1.9)	RTF1 (1.8)	RPRD2 (1.8)	TNPO3 (1.8)	ZNF513 (1.8)	NEUROD2 (1.8)	ALDH2 (1.7)	KCNMA1 (1.7)	CASZ1 (1.7)	ZNF318 (1.7)	ERBB2 (1.6)	DPEP3 (1.6)	PDILT (1.6)	CGNL1 (1.6)	CHAC1 (1.6)	PIK3R1 (1.6)	TRIP12 (1.5)
MP:0002667	decreased circulating aldosterone level	0.00081	<0.05	CYP17A1 (11.0)	PNMT (6.0)	SLC34A1 (5.0)	SLC47A1 (3.7)	FNDC4 (3.7)	UMOD (3.5)	AS3MT (3.1)	HOXD9 (3.0)	KCNQ1 (2.9)	MUC4 (2.7)	SLC22A2 (2.6)	AGMAT (2.6)	CHST9-AS1 (2.5)	HOXD8 (2.5)	SYPL2 (2.5)	MUC20 (2.4)	NAT8 (2.3)	ILDR1 (2.3)	HOXD10 (2.2)	ENSG00000226386 (2.1)	SLC6A13 (2.1)	ENSG00000242086 (2.1)	CNNM2 (2.0)	CA12 (2.0)	KCNK7 (2.0)	BAIAP2L2 (2.0)	SLC9A3 (2.0)	GATM (1.9)	SDCCAG8 (1.9)	ENSG00000175892 (1.9)	SALL1 (1.8)	BRE (1.8)	CYB561D1 (1.7)	MUC1 (1.7)	OVOL1 (1.7)	MAMSTR (1.7)	SLC7A9 (1.6)	ENSG00000203392 (1.6)	KRTCAP3 (1.6)	NT5C2 (1.6)	CASP9 (1.6)	HOXD4 (1.6)	TNP1 (1.6)	MRPL33 (1.5)	TMEM116 (1.5)	GBAP1 (1.5)
MP:0006107	abnormal fetal atrioventricular canal morphology	0.000819	<0.05	SHH (4.1)	IGF2 (3.5)	PGM5 (3.4)	HOXD1 (3.1)	TRIM54 (3.1)	ZFHX3 (3.0)	ISL2 (3.0)	RAPSN (2.9)	CASZ1 (2.9)	MYPN (2.8)	EYA4 (2.7)	C17orf82 (2.6)	GATA4 (2.5)	MAMSTR (2.5)	MYBPC3 (2.2)	DHRS11 (2.2)	ADAMTSL4 (2.1)	CYP24A1 (2.1)	EFNA1 (2.0)	PPP1R3B (2.0)	AS3MT (2.0)	TRIM32 (2.0)	CGNL1 (2.0)	HOXD10 (1.9)	ENSG00000237887 (1.9)	TCAP (1.9)	TMEM51 (1.9)	EXOC6 (1.9)	RASIP1 (1.8)	RSBN1L (1.8)	PNMT (1.8)	ENSG00000203392 (1.8)	ENSG00000175892 (1.8)	LHX3 (1.7)	CA14 (1.7)	GLI2 (1.7)	MYOC (1.7)	HOXD4 (1.7)	ENSG00000229589 (1.7)	LRP2 (1.7)	HMGCLL1 (1.6)	TSPAN9 (1.6)	NFAT5 (1.6)	EXOG (1.6)	HOXD3 (1.6)	VEGFA (1.5)
ENSG00000108001	EBF3 PPI subnetwork	0.000824	<0.05	ACSM1 (4.0)	NSD1 (2.9)	C15orf27 (2.8)	EXD1 (2.7)	ZFP30 (2.6)	NEIL1 (2.6)	ACP2 (2.4)	C8orf12 (2.4)	KDM5A (2.4)	C12orf51 (2.4)	MBD5 (2.3)	GGT7 (2.3)	RTF1 (2.3)	TNPO3 (2.3)	PLDN (2.2)	ENSG00000254470 (2.1)	CACNA1S (2.1)	ACVR2B (2.0)	ISL2 (2.0)	CASZ1 (2.0)	ZGPAT (1.9)	ERBB2 (1.9)	IFT172 (1.9)	SCAPER (1.8)	ENSG00000226386 (1.8)	AHRR (1.8)	TRIP12 (1.8)	ALDH2 (1.8)	PNMT (1.8)	TSPAN9 (1.8)	ENSG00000253887 (1.7)	KAAG1 (1.7)	C1QTNF4 (1.7)	SGSM3 (1.7)	SOS2 (1.7)	ENSG00000247556 (1.7)	GLI2 (1.6)	ORC4 (1.6)	TNRC6B (1.6)	WDR87 (1.6)	RAPSN (1.6)	GATM (1.6)	EXOG (1.6)	MAMSTR (1.6)	CCDC121 (1.6)	PROCR (1.6)
MP:0004521	abnormal cochlear hair cell stereociliary bundle morphology	0.000827	<0.05	SLC7A9 (4.0)	LRP2 (3.8)	SLC22A2 (3.6)	ENSG00000229191 (2.8)	ENSG00000257839 (2.8)	RBKS (2.7)	KIAA1614 (2.6)	C9orf71 (2.5)	LHX3 (2.4)	ENSG00000238018 (2.4)	DCDC2 (2.4)	PBLD (2.4)	EXOC6 (2.4)	ACVR2B (2.4)	CELSR2 (2.4)	HOXD4 (2.4)	A1CF (2.3)	EPB41L3 (2.3)	CYP17A1 (2.3)	CERS2 (2.3)	NAT8 (2.3)	HOXD9 (2.2)	SALL1 (2.2)	SLC34A1 (2.2)	AGMAT (2.2)	KIAA1683 (2.2)	TPPP (2.1)	ERBB4 (2.1)	ENSG00000255020 (2.0)	AS3MT (2.0)	ENSG00000257955 (2.0)	ENSG00000231064 (2.0)	CASZ1 (1.9)	MAP3K11 (1.9)	CASP9 (1.8)	NDRG1 (1.8)	PAX8 (1.8)	FBXO36 (1.8)	CA14 (1.8)	ENSG00000229481 (1.7)	ANXA9 (1.7)	DNER (1.7)	PLA2G6 (1.7)	DAB2 (1.6)	HOXD10 (1.6)	BAIAP2L2 (1.5)
MP:0001935	decreased litter size	0.00083	<0.05	DAB2 (3.3)	SHROOM3 (2.9)	HOXD10 (2.9)	SMAD3 (2.8)	C1orf51 (2.7)	PROCR (2.7)	ENSG00000203392 (2.7)	IGF2 (2.7)	MAF (2.6)	NFE2L2 (2.6)	RASIP1 (2.6)	PIK3R1 (2.5)	MAFF (2.4)	TRIB1 (2.4)	PSEN2 (2.4)	HOXD9 (2.3)	UBE2R2 (2.2)	STC1 (2.2)	GRB10 (2.2)	DPEP3 (2.1)	ENSG00000173295 (2.1)	BCAS3 (2.1)	PPP1R3B (2.1)	SLC7A6 (2.0)	AHRR (2.0)	TCEA3 (1.9)	ALDH2 (1.9)	TSPAN9 (1.9)	CDC14A (1.9)	IDI2 (1.8)	CA14 (1.8)	LACTB (1.7)	ENSG00000225138 (1.7)	GATA4 (1.7)	RERG (1.7)	SLC47A1 (1.6)	SLC22A1 (1.6)	NUTF2 (1.6)	AGMAT (1.5)	NAT8 (1.5)	NRG4 (1.5)	ODF3L1 (1.5)	LCAT (1.5)	CTSK (1.5)	ENSG00000189223 (1.5)	C8orf12 (1.5)
ENSG00000135930	EIF4E2 PPI subnetwork	0.000834	<0.05	ANXA9 (3.2)	SIPA1L3 (3.2)	RTF1 (3.0)	NCOA6 (3.0)	GRB10 (2.7)	DNAJC16 (2.7)	JUND (2.6)	MUC20 (2.3)	ESRP2 (2.2)	NSD1 (2.2)	NT5C2 (2.1)	TDH (2.0)	SCAPER (2.0)	PTPN11 (1.9)	NRG4 (1.9)	MBD5 (1.9)	FAM63A (1.9)	C10orf26 (1.9)	ZFHX3 (1.9)	UBAP2 (1.9)	TNRC6B (1.9)	EXOC6 (1.8)	NFE2L2 (1.8)	RPRD2 (1.8)	IGF1R (1.8)	SIN3A (1.8)	FAM53B (1.8)	ENSG00000255020 (1.8)	SENP2 (1.8)	GOLGB1 (1.8)	THADA (1.7)	SHROOM3 (1.7)	ZNF318 (1.7)	BRAP (1.7)	SMAD3 (1.7)	IKZF3 (1.7)	PSPH (1.7)	KIF21B (1.7)	ZNF436 (1.6)	MKL1 (1.6)	PSEN2 (1.6)	SMPD3 (1.6)	TMEM51 (1.6)	C8orf12 (1.6)	SIPA1 (1.6)	ATXN2 (1.6)
ENSG00000112305	SMAP1 PPI subnetwork	0.000846	<0.05	SLC7A9 (6.1)	NAT8 (5.7)	SLC22A2 (5.2)	ENSG00000204872 (4.3)	SLC34A1 (4.1)	SLC6A13 (4.0)	EPB41L3 (3.6)	IGF1R (3.2)	WDR72 (3.0)	SLC25A45 (2.8)	MAF (2.8)	UMOD (2.6)	PSPH (2.6)	XYLB (2.6)	SLC28A2 (2.6)	SYPL2 (2.5)	SLC22A7 (2.3)	C9orf71 (2.3)	TP53INP2 (2.3)	ZGPAT (2.2)	CHAC1 (2.2)	CYP17A1 (2.2)	ITCH (2.2)	KCNK7 (2.1)	ENSG00000230288 (2.1)	ENSG00000229481 (2.0)	AGMAT (2.0)	SLC9B2 (2.0)	EYA4 (2.0)	LCAT (2.0)	AS3MT (1.9)	CYP24A1 (1.9)	ERBB4 (1.9)	ALDH2 (1.8)	GRB10 (1.8)	PBLD (1.8)	ENSG00000232564 (1.8)	ENSG00000180458 (1.8)	ZNF585A (1.8)	NEUROD2 (1.8)	ENSG00000251292 (1.7)	MTMR9 (1.7)	SLC12A4 (1.7)	DUSP11 (1.7)	IDI1 (1.7)	ISL2 (1.7)
ENSG00000151090	THRB PPI subnetwork	0.000861	<0.05	ATXN2 (3.7)	MBD5 (3.6)	PARD3 (3.3)	KAT5 (3.2)	CDK12 (3.1)	NSD1 (3.0)	SIN3A (2.9)	NFATC3 (2.9)	ERBB2 (2.9)	SNUPN (2.8)	KDM5A (2.8)	NCOA6 (2.8)	KBTBD4 (2.8)	PGAP3 (2.8)	THAP11 (2.7)	ORC4 (2.6)	INO80 (2.5)	C12orf51 (2.5)	MED24 (2.5)	ZFHX3 (2.4)	NRBP1 (2.4)	TNRC6B (2.4)	TRIP12 (2.4)	ACVR2B (2.3)	PRRC2C (2.3)	SCAPER (2.3)	ITCH (2.2)	RAPSN (2.2)	DPF2 (2.1)	TBX2 (2.1)	BCAS3 (2.1)	PTPN9 (2.1)	WWP2 (2.1)	ARNT (2.0)	PTPN12 (2.0)	GRB7 (2.0)	EDC4 (2.0)	TP53INP2 (2.0)	FBXL20 (2.0)	METTL10 (2.0)	RTF1 (1.9)	MED4 (1.9)	PIGU (1.9)	ENSG00000247556 (1.9)	SMAD3 (1.9)	ETFA (1.8)
KEGG_ADHERENS_JUNCTION	KEGG_ADHERENS_JUNCTION	0.000861	<0.05	RAI14 (4.5)	PARD3 (4.3)	PTPN12 (4.1)	GRB7 (4.0)	LARP4B (3.6)	ERBB2 (3.4)	SPTBN1 (3.4)	ENSG00000226386 (3.2)	NCOA6 (3.2)	ETV5 (3.1)	ACVR2B (3.0)	ZFHX3 (3.0)	GRB10 (2.8)	MKL1 (2.5)	ENSG00000187446 (2.5)	PGAP3 (2.5)	EFNA1 (2.5)	CDK12 (2.5)	ACVR2A (2.4)	IGF1R (2.4)	CGNL1 (2.3)	NFAT5 (2.3)	APH1A (2.2)	UBE2R2 (2.2)	IRX1 (2.1)	MBD5 (2.1)	ATXN2 (2.1)	MED24 (2.1)	SH2B3 (2.1)	MED1 (2.1)	SMAD7 (2.1)	GSDMB (2.0)	ARL15 (1.9)	ALDH2 (1.9)	ARNT (1.9)	PTPN9 (1.8)	ZNF641 (1.8)	VEGFA (1.8)	TRIP12 (1.8)	SIPA1L3 (1.8)	SORT1 (1.8)	RASIP1 (1.8)	IGF2 (1.8)	SIN3A (1.7)	SNX33 (1.7)	PTPN3 (1.7)
ENSG00000086061	DNAJA1 PPI subnetwork	0.00087	<0.05	EHBP1L1 (3.8)	ZNF436 (3.5)	NFE2L2 (3.1)	MAP3K11 (3.0)	GSS (3.0)	ZFAND2A (2.7)	NQO1 (2.6)	DHRS11 (2.6)	UBE2D3 (2.5)	PSMB10 (2.3)	CHMP1A (2.3)	KIAA1683 (2.3)	A1CF (2.2)	KAT5 (2.2)	MCL1 (2.1)	AGMAT (2.0)	TCEA3 (2.0)	RAB8B (2.0)	KNG1 (2.0)	CDC14A (1.9)	AGBL2 (1.9)	NAT8 (1.9)	LINC00208 (1.8)	RELA (1.8)	GRK6 (1.8)	RGS14 (1.8)	SLC22A1 (1.7)	PBLD (1.7)	PTPN3 (1.7)	TFEB (1.7)	ENSG00000237887 (1.7)	ZBTB46 (1.7)	ODF3L1 (1.7)	TRIB1 (1.7)	KCNQ1 (1.6)	MFSD6 (1.6)	KBTBD4 (1.6)	SQRDL (1.6)	ENSG00000236741 (1.6)	ECM1 (1.6)	ENSG00000214293 (1.5)	AS3MT (1.5)	NRBP1 (1.5)	ZNF781 (1.5)	ACSM1 (1.5)	ENSG00000203392 (1.5)
GO:0015114	phosphate ion transmembrane transporter activity	0.000878	<0.05	SLC22A2 (5.8)	NAT8 (5.1)	SLC7A9 (5.1)	ENSG00000204872 (4.9)	SLC22A7 (4.9)	ENSG00000235142 (4.6)	PBLD (4.4)	LRP2 (4.0)	SLC15A2 (3.8)	XYLB (3.7)	SLC22A1 (3.6)	SLC47A1 (3.5)	AGMAT (3.3)	A1CF (3.2)	ACSM1 (3.2)	SLC6A13 (3.2)	PTPN3 (3.2)	UMOD (3.2)	TMEM116 (3.1)	CYP24A1 (3.0)	CLDN14 (2.9)	SLC34A1 (2.9)	WDR72 (2.8)	SH2B3 (2.8)	C9orf71 (2.7)	GSS (2.6)	INHBC (2.5)	ENSG00000188242 (2.4)	KNG1 (2.4)	MUC1 (2.3)	ACSS2 (2.1)	RNF152 (2.0)	MYH7B (2.0)	PPARGC1A (2.0)	ILDR1 (2.0)	TCEA3 (1.9)	SLC39A13 (1.9)	SYPL2 (1.9)	KAAG1 (1.9)	TBX2 (1.9)	LCAT (1.8)	DGKG (1.7)	RAI14 (1.7)	TPPP (1.6)	ENSG00000253887 (1.5)	ENSG00000232564 (1.5)
ENSG00000123091	RNF11 PPI subnetwork	0.000879	<0.05	DCAF12 (3.4)	EXOC3 (3.3)	MAPKAPK5 (2.5)	ZNF641 (2.5)	GBAS (2.4)	SOS2 (2.4)	UBAP2 (2.4)	ENSG00000187446 (2.3)	GOLGB1 (2.3)	ATXN2 (2.2)	ITCH (2.2)	SMAD3 (2.2)	TRIP12 (2.2)	IDI2 (2.1)	BRAP (2.1)	R3HDM2 (2.1)	MRM1 (2.1)	ENSG00000257839 (2.1)	PTPN11 (2.0)	ASB8 (2.0)	ENSG00000237887 (2.0)	KDM5A (2.0)	MKL1 (1.9)	SQRDL (1.9)	SIPA1L3 (1.9)	ARNT (1.9)	TRPC4AP (1.8)	RAI14 (1.8)	FGF5 (1.8)	PARD3 (1.8)	NRBP1 (1.8)	ZNF513 (1.8)	C12orf51 (1.7)	CHMP1A (1.7)	TP53INP2 (1.7)	BCAS3 (1.6)	SLC39A13 (1.6)	STAMBP (1.6)	ADAM1 (1.6)	HKR1 (1.5)	ZFHX3 (1.5)	ENSG00000248003 (1.5)	PHTF2 (1.5)	GGT7 (1.5)	SUCLA2-AS1 (1.5)	MAP3K11 (1.5)
MP:0006396	decreased long bone epiphyseal plate size	0.000885	<0.05	CA12 (3.8)	WWP2 (3.6)	ETV5 (2.8)	MAF (2.7)	SLC22A7 (2.6)	ACVR2B (2.6)	IGF1R (2.6)	KAAG1 (2.5)	GLI2 (2.5)	KCNMA1 (2.4)	GNAS (2.3)	SMPD3 (2.3)	NRIP1 (2.2)	ITSN1 (2.1)	ACP2 (2.0)	ENSG00000242086 (2.0)	PPP1R1B (2.0)	SLC9A3 (2.0)	ENSG00000230288 (2.0)	CYP24A1 (2.0)	SMAD7 (2.0)	SLC47A1 (1.9)	FNDC4 (1.9)	CTSK (1.9)	HOXD8 (1.9)	A1CF (1.8)	LCAT (1.7)	ENSG00000246560 (1.7)	APH1B (1.7)	RGS12 (1.7)	FBXO22 (1.7)	SLC30A4 (1.7)	NR1H3 (1.7)	CDK10 (1.7)	CELSR2 (1.7)	PHTF2 (1.6)	PTPN3 (1.6)	VEGFA (1.5)	ALMS1-IT1 (1.5)	ENSG00000257839 (1.5)	SLC22A1 (1.5)	PROCR (1.5)	SLC34A1 (1.5)	SALL1 (1.5)	ZNF436 (1.5)	PLA2G15 (1.5)
MP:0005332	abnormal amino acid level	0.000889	<0.05	SLC22A7 (4.7)	SLC22A1 (4.0)	SLC6A13 (3.9)	PBLD (3.7)	GCKR (3.5)	SLC47A1 (3.4)	L2HGDH (3.4)	F12 (3.3)	NAT8 (3.3)	CPS1 (3.1)	KNG1 (3.0)	C9 (2.9)	NT5C2 (2.8)	NDUFAF1 (2.7)	ADCK3 (2.6)	DCDC2 (2.6)	AGMAT (2.6)	MRS2 (2.5)	PSPH (2.5)	NQO1 (2.5)	SLC22A2 (2.4)	PPM1B (2.4)	AS3MT (2.4)	LCAT (2.4)	RBKS (2.4)	TARS2 (2.3)	ALDH2 (2.2)	TCEA3 (2.2)	GSS (2.1)	ETFA (2.1)	SLC34A1 (2.1)	INHBC (2.0)	NEIL1 (2.0)	LHPP (2.0)	ACSS2 (2.0)	ARG1 (2.0)	ENSG00000235142 (2.0)	CHAC1 (2.0)	SUCLA2-AS1 (1.9)	NUDT19 (1.9)	ENSG00000230288 (1.8)	ACAD10 (1.8)	GATM (1.8)	CA14 (1.8)	CLDN14 (1.8)	UMOD (1.8)
ENSG00000017427	IGF1 PPI subnetwork	0.000903	<0.05	IGF2 (3.9)	EFNA1 (3.0)	GRB7 (2.9)	TP53INP2 (2.7)	GCKR (2.7)	CA14 (2.7)	ECM1 (2.7)	NDRG1 (2.7)	SNX33 (2.5)	C9 (2.4)	FUT2 (2.4)	ESRP2 (2.4)	PAX8 (2.4)	ENSG00000237887 (2.4)	ATXN7L2 (2.3)	SLC22A1 (2.3)	INHBC (2.3)	GRB10 (2.2)	STC1 (2.2)	ADAM1 (2.1)	PPP1R3B (2.0)	VEGFA (2.0)	EXOC6 (1.9)	RAI14 (1.9)	C2orf73 (1.9)	CELSR2 (1.9)	ENSG00000256900 (1.9)	CTSK (1.9)	DAB2 (1.9)	SQRDL (1.8)	ENSG00000254235 (1.8)	ZGPAT (1.8)	FGF5 (1.8)	C1orf54 (1.8)	FNBP4 (1.8)	ENSG00000257955 (1.8)	FBXL17 (1.7)	A1CF (1.7)	LCAT (1.7)	ZNF713 (1.7)	PDILT (1.7)	CDC42EP2 (1.6)	STAC2 (1.6)	ALMS1 (1.6)	FBXL20 (1.5)	RASIP1 (1.5)
ENSG00000122779	TRIM24 PPI subnetwork	0.000906	<0.05	PIK3R1 (3.5)	CELSR2 (3.1)	TRIM32 (3.0)	A1CF (3.0)	THUMPD1 (2.9)	GLI2 (2.6)	THAP11 (2.5)	RSBN1L (2.4)	ORC4 (2.4)	ZNF573 (2.3)	SNX33 (2.3)	RERG (2.2)	MAP3K11 (2.2)	UBE2R2 (2.2)	ANXA9 (2.1)	NRIP1 (2.1)	CA12 (2.1)	CHMP1A (2.0)	KBTBD4 (2.0)	SLC22A7 (2.0)	DACH1 (2.0)	CDK10 (1.9)	PPM1J (1.9)	CGNL1 (1.9)	NFATC3 (1.8)	ACVR2B (1.8)	ZNF420 (1.8)	SALL1 (1.8)	ENSG00000254235 (1.8)	ZNF585A (1.8)	MECOM (1.8)	PSKH1 (1.7)	BCAS3 (1.7)	CLDN14 (1.7)	SMAD7 (1.6)	SLC47A1 (1.6)	TPRKB (1.6)	GATA4 (1.6)	EDC4 (1.6)	PBLD (1.6)	SLC2A4RG (1.6)	PSMA5 (1.5)	ITPKA (1.5)	STC1 (1.5)	CDC14A (1.5)	HOXD9 (1.5)
ENSG00000122194	PLG PPI subnetwork	0.000913	<0.05	KNG1 (5.5)	C9 (4.7)	SLC22A1 (3.9)	SLC22A7 (3.5)	STC1 (3.4)	F12 (3.3)	CPS1 (3.2)	ACSM1 (3.2)	LCAT (3.2)	GCKR (3.1)	NDRG1 (3.1)	CYP24A1 (3.0)	A1CF (2.9)	ECM1 (2.9)	CTSK (2.8)	ESRP2 (2.8)	ARG1 (2.7)	CSF3 (2.6)	INHBC (2.4)	UMOD (2.4)	AGMAT (2.4)	SLC6A13 (2.3)	MUC4 (2.1)	DCDC2 (2.1)	MUC1 (2.0)	RAI14 (2.0)	CLDN14 (2.0)	EFNA1 (2.0)	NAT8 (1.9)	ENSG00000250009 (1.9)	KRTCAP3 (1.9)	ADAMTSL4 (1.9)	ADAM1 (1.8)	NRG1 (1.8)	VEGFA (1.7)	CELSR2 (1.7)	GSS (1.7)	SHROOM3 (1.7)	FAM167A (1.7)	TMEM51 (1.7)	MUC20 (1.6)	PAX8 (1.6)	TSPAN9 (1.5)	IGF2-AS (1.5)	RERG (1.5)	SALL1 (1.5)
ENSG00000104892	KLC3 PPI subnetwork	0.000915	<0.05	SIPA1L3 (3.3)	MUC20 (3.0)	PTPN11 (2.8)	PLEKHM2 (2.7)	ZFHX3 (2.6)	C12orf51 (2.6)	NCOA6 (2.5)	SPTBN1 (2.5)	ENSG00000226386 (2.4)	JUND (2.4)	LARP4B (2.4)	NSD1 (2.4)	SENP2 (2.2)	RTF1 (2.2)	IGF1R (2.2)	MKL1 (2.2)	TPPP (2.2)	NT5C2 (2.2)	GOLGB1 (2.1)	SHROOM3 (2.1)	FAM167A (2.1)	MRPL33 (2.0)	SMPD3 (2.0)	MED24 (2.0)	C15orf27 (2.0)	CASZ1 (2.0)	TNRC6B (2.0)	CDK10 (2.0)	PPM1B (1.9)	FAM63A (1.9)	RGS12 (1.9)	ZFAND2A (1.9)	LRP2 (1.9)	SOS2 (1.9)	DNAJC16 (1.8)	NRBP1 (1.8)	DYNLRB1 (1.8)	ARNT (1.8)	DNM1P35 (1.8)	ENSG00000231064 (1.8)	ERBB2 (1.8)	CDC42EP2 (1.8)	PLDN (1.8)	TRIP12 (1.8)	ANXA9 (1.8)	STAMBP (1.7)
GO:0001823	mesonephros development	0.000919	<0.05	DCDC2 (5.3)	IGF2-AS (4.2)	PAX8 (4.2)	HOXD9 (3.5)	HOXD4 (3.4)	C9orf71 (3.1)	KAAG1 (3.1)	IGF2 (2.9)	HOXD3 (2.8)	PTPN3 (2.8)	MUC20 (2.7)	LRP2 (2.5)	DACH1 (2.5)	ABO (2.5)	HOXD10 (2.4)	ERBB4 (2.2)	THBS3 (2.2)	MYOC (2.2)	ENSG00000257955 (2.2)	CDC14A (2.1)	ILDR1 (2.1)	ENSG00000225138 (2.1)	HOXD8 (2.0)	AHRR (2.0)	ADAMTSL4 (2.0)	ENSG00000175892 (2.0)	SHH (2.0)	TBX2 (1.9)	SLC34A1 (1.9)	GBAP1 (1.9)	MECOM (1.9)	ENSG00000189223 (1.8)	SALL1 (1.7)	CA12 (1.7)	ZBTB46 (1.7)	HOXD1 (1.7)	ENSG00000229589 (1.7)	DCDC5 (1.7)	ENSG00000226386 (1.7)	ZNF569 (1.7)	GRB7 (1.7)	UMOD (1.7)	ANXA9 (1.6)	PARD3 (1.6)	SLC6A13 (1.6)	SLC9A3 (1.5)
GO:0030165	PDZ domain binding	0.000928	<0.05	CELSR2 (3.5)	PAX8 (3.1)	SHROOM3 (3.0)	SLC47A1 (2.8)	ERBB4 (2.7)	ACVR2A (2.7)	TMEM116 (2.7)	EYA4 (2.6)	SLC6A13 (2.5)	LRP2 (2.5)	ARL15 (2.4)	CGNL1 (2.4)	SORT1 (2.3)	CA12 (2.3)	NEUROD2 (2.3)	DIP2C (2.3)	AMIGO1 (2.3)	SMAD7 (2.3)	PPP1R1B (2.3)	MECOM (2.2)	FAM167A (2.2)	ERBB2 (2.2)	SLC9A3 (2.0)	KCNMA1 (2.0)	PPARGC1A (2.0)	MBD5 (2.0)	ACVR2B (1.9)	COL2A1 (1.9)	ENSG00000203392 (1.9)	SLC9B2 (1.9)	SALL1 (1.9)	MAF (1.8)	FGF5 (1.8)	ENSG00000226386 (1.7)	PIK3R1 (1.7)	PARD3 (1.7)	ZBTB46 (1.7)	A1CF (1.7)	ITSN1 (1.7)	ITPKA (1.6)	ALMS1P (1.6)	TDH (1.6)	IGF1R (1.6)	ENSG00000225138 (1.6)	ENSG00000254470 (1.5)	ENSG00000233334 (1.5)
ENSG00000111424	VDR PPI subnetwork	0.000932	<0.05	CDK12 (4.9)	MED1 (4.9)	TNRC6B (4.3)	PGAP3 (4.3)	RPRD2 (4.2)	KDM5A (4.0)	NCOA6 (4.0)	PRRC2C (3.7)	ERBB2 (3.7)	NSD1 (3.6)	PNMT (3.6)	C12orf51 (3.5)	RTF1 (3.4)	UBAP2 (3.4)	SIN3A (3.4)	TRIB1 (3.4)	JUND (3.3)	RSBN1L (3.2)	LHX3 (3.2)	ATXN2 (3.1)	UBE2R2 (3.1)	MED24 (3.0)	NFATC3 (3.0)	TRIP12 (3.0)	SOS2 (2.7)	PARD3 (2.6)	ZFHX3 (2.6)	FBXL20 (2.6)	INO80 (2.6)	BCAS3 (2.5)	PSMD3 (2.5)	WWP2 (2.4)	GRB7 (2.3)	DPF2 (2.3)	GSDMB (2.2)	MBD5 (2.2)	DCAF12 (2.1)	PTPN11 (2.1)	MAPKAPK5 (2.1)	ENSG00000242086 (2.1)	R3HDM2 (2.1)	TRAFD1 (2.1)	BRAP (2.0)	MIEN1 (1.9)	HNRNPR (1.8)	ZNF318 (1.8)
GO:0045178	basal part of cell	0.000939	<0.05	GRB7 (4.7)	EFNA1 (3.7)	PGAP3 (3.0)	GSDMB (3.0)	PNMT (2.7)	SPTBN1 (2.5)	MUC4 (2.5)	EHBP1L1 (2.4)	CERS2 (2.4)	MUC1 (2.3)	RNF152 (2.3)	SLC12A4 (2.3)	CSF3 (2.3)	MED24 (2.3)	ERBB2 (2.3)	RGS12 (2.3)	NFAT5 (2.3)	MIEN1 (2.3)	SLC39A13 (2.2)	HMGCLL1 (2.2)	TSPAN9 (2.2)	RAI14 (2.2)	PARD3 (2.2)	ZPBP2 (2.1)	PTPN12 (2.1)	PPP1R1B (2.1)	TMEM116 (2.1)	ILDR1 (2.0)	ABCC10 (1.9)	SLC47A1 (1.9)	ORMDL3 (1.8)	ENSG00000236741 (1.8)	IRX1 (1.8)	PLA2G6 (1.8)	ENSG00000242086 (1.8)	DPEP3 (1.8)	FUT2 (1.7)	CDK12 (1.7)	PRKAG2 (1.7)	DDI2 (1.7)	GOLGB1 (1.7)	SCARB2 (1.7)	MED1 (1.6)	C9orf71 (1.6)	APH1A (1.6)	ARL15 (1.6)
GO:0006520	cellular amino acid metabolic process	0.000943	<0.05	PSPH (4.6)	CHAC1 (4.0)	L2HGDH (3.7)	GSS (3.6)	SLC22A7 (3.6)	XYLB (3.5)	NAT8 (3.3)	RBKS (3.3)	NDUFAF1 (3.1)	AGMAT (3.0)	ZNF607 (3.0)	PBLD (3.0)	SLC34A1 (2.9)	SLC22A2 (2.8)	SLC6A13 (2.7)	TARS2 (2.7)	MRS2 (2.6)	SLC22A1 (2.6)	LHPP (2.5)	NUDT19 (2.4)	ENSG00000232564 (2.4)	TCEA3 (2.3)	CASP9 (2.3)	SLC47A1 (2.3)	LRP2 (2.2)	C9orf71 (2.2)	DDX28 (2.2)	ENSG00000255120 (2.2)	ALDH2 (2.2)	NQO1 (2.2)	AS3MT (2.1)	GCKR (2.1)	ETFA (2.1)	SLC7A9 (2.1)	ACSM1 (2.1)	ENSG00000235142 (2.1)	MTCH2 (2.1)	PIGW (2.1)	PSMA5 (2.0)	CLDN14 (2.0)	ACAD10 (2.0)	DUS2L (2.0)	UMOD (2.0)	NUTF2 (2.0)	BRE (2.0)	KNG1 (1.9)
MP:0002258	abnormal cricoid cartilage morphology	0.000953	<0.05	HMGCLL1 (5.8)	COL2A1 (4.5)	MYOC (3.5)	SALL1 (3.4)	EYA4 (3.1)	MECOM (2.9)	HOXD3 (2.9)	CASZ1 (2.9)	DACH1 (2.9)	IGF2 (2.8)	SHH (2.7)	C15orf27 (2.7)	IGF1R (2.7)	ADAMTSL4 (2.7)	SLC6A13 (2.5)	WWP2 (2.5)	CA14 (2.4)	NFATC1 (2.3)	NRG4 (2.3)	ENSG00000237380 (2.3)	IDI2 (2.3)	CGNL1 (2.3)	C9orf71 (2.2)	GLI2 (2.2)	SMAD7 (2.2)	CHST9-AS1 (2.1)	PPP1R3B (2.1)	PGM5 (2.1)	HOXD1 (2.1)	MAMSTR (2.1)	TBX2 (2.1)	HOXD4 (2.0)	EFNA1 (2.0)	MAF (1.9)	CSPG4 (1.9)	SHF (1.9)	DNM1P35 (1.8)	ENSG00000224189 (1.8)	ETV5 (1.8)	ARNT (1.8)	ERBB2 (1.8)	KCNK7 (1.7)	ZNF585A (1.7)	CASP9 (1.7)	FNDC4 (1.6)	SLC47A1 (1.6)
ENSG00000197045	GMFB PPI subnetwork	0.000967	<0.05	RNF152 (3.0)	CDC42EP2 (3.0)	MECOM (2.9)	RASIP1 (2.8)	ENSG00000182319 (2.7)	PROCR (2.7)	AAGAB (2.6)	SMAD3 (2.6)	BAIAP2L2 (2.5)	TRAFD1 (2.4)	SPTBN1 (2.4)	FAM175B (2.4)	RUFY2 (2.3)	UBE2R2 (2.3)	UBAP2 (2.2)	CGNL1 (2.2)	AHRR (2.1)	TP53INP2 (2.1)	MAP3K11 (2.1)	LACTB (2.0)	ASB8 (2.0)	WWP2 (1.9)	MKL1 (1.9)	CSPG4 (1.9)	ZNF512 (1.8)	FGF5 (1.8)	SLC30A4 (1.8)	RAI14 (1.8)	ZNF793 (1.8)	A1CF (1.8)	PRKAG2 (1.8)	ABO (1.8)	ITCH (1.7)	RSBN1L (1.7)	SLC39A13 (1.7)	NQO1 (1.7)	SIPA1 (1.7)	ENSG00000229191 (1.7)	SMAD7 (1.6)	TRIM54 (1.6)	DPF2 (1.6)	TPCN2 (1.6)	NSD1 (1.5)	FNDC4 (1.5)	STAMBP (1.5)	ALMS1-IT1 (1.5)
GO:0046906	tetrapyrrole binding	0.000984	<0.05	SLC22A1 (6.8)	SLC22A7 (5.6)	GCKR (5.0)	ARG1 (5.0)	C9 (4.8)	INHBC (4.1)	KNG1 (3.7)	ALDH2 (3.7)	F12 (3.3)	CYP17A1 (3.3)	PBLD (3.3)	CPS1 (2.9)	NAT8 (2.8)	NQO1 (2.8)	LHPP (2.7)	CLDN14 (2.7)	ACSM1 (2.3)	ZGPAT (2.3)	CERS2 (2.2)	DCAF12 (2.1)	PROCR (2.1)	SLC28A2 (2.1)	SLC7A9 (2.1)	AGBL2 (2.0)	CTSS (2.0)	XYLB (2.0)	LCAT (2.0)	AHRR (2.0)	SLC47A1 (1.9)	A1CF (1.9)	DCDC5 (1.9)	ENSG00000187446 (1.9)	IDI1 (1.9)	GATM (1.8)	ENSG00000254235 (1.8)	PDILT (1.8)	RAI14 (1.7)	AS3MT (1.7)	KCNQ1 (1.7)	VEGFA (1.7)	ENSG00000248003 (1.7)	ECM1 (1.7)	FNDC4 (1.7)	TFDP2 (1.7)	CA14 (1.7)	PTPMT1 (1.7)
ENSG00000112186	CAP2 PPI subnetwork	0.000985	<0.05	NRBP1 (3.0)	GSS (3.0)	BRE (3.0)	NAA25 (2.8)	DDX1 (2.8)	GTPBP4 (2.6)	THADA (2.6)	TRIP12 (2.6)	PFKM (2.5)	TNPO3 (2.5)	PRRC2C (2.4)	ADSL (2.4)	PSMD3 (2.3)	MRS2 (2.3)	GATM (2.3)	IKZF3 (2.3)	ITCH (2.2)	AAGAB (2.2)	CCDC158 (2.2)	C2orf73 (2.2)	FBXO22 (2.2)	SLC30A5 (2.1)	HKR1 (2.1)	TP53INP2 (2.0)	PPARGC1A (2.0)	PPM1G (1.9)	SLC7A6 (1.9)	ALMS1 (1.9)	GPN1 (1.9)	UBE2Q2 (1.9)	PRMT7 (1.9)	GOLGB1 (1.9)	PIGW (1.9)	EXOC3 (1.8)	NAT8 (1.8)	PRKAG2 (1.8)	MED24 (1.8)	C1orf51 (1.7)	ATP1B3 (1.7)	TRPC4AP (1.7)	LRP2 (1.7)	DIP2C (1.7)	MTCH2 (1.6)	DUS2L (1.6)	ALMS1-IT1 (1.6)	MED1 (1.6)
ENSG00000133313	CNDP2 PPI subnetwork	0.00099	<0.05	CA14 (3.0)	NAA25 (2.9)	GRB10 (2.7)	ITCH (2.6)	SNX17 (2.6)	UBE2Q2 (2.5)	ENSG00000229589 (2.5)	TARS2 (2.4)	SLC2A4RG (2.3)	PRKAG2 (2.3)	DYNLRB1 (2.3)	ACSS2 (2.3)	TRPC4AP (2.2)	TRIP12 (2.1)	TNP1 (2.1)	XYLB (2.1)	GSS (2.1)	CA12 (2.1)	BRAP (2.0)	LRP2 (2.0)	SENP2 (2.0)	PTPN11 (2.0)	PRRC2C (2.0)	FBXO22 (2.0)	MAN2C1 (1.9)	TPPP (1.9)	ACAD10 (1.9)	ENSG00000248003 (1.8)	RBKS (1.8)	MAP1LC3A (1.8)	STC1 (1.8)	ATXN2 (1.8)	DDX1 (1.7)	QSOX2 (1.7)	DIP2C (1.7)	CERS2 (1.7)	MED1 (1.7)	CASP9 (1.7)	AMIGO1 (1.7)	SNUPN (1.7)	GATM (1.7)	VEGFA (1.7)	GCKR (1.6)	NRBP1 (1.6)	AAGAB (1.6)	PROCR (1.6)
GO:0042803	protein homodimerization activity	0.001	<0.05	SLC2A4RG (3.1)	AGMAT (3.0)	MAF (2.9)	NDRG1 (2.9)	A1CF (2.8)	ACSS2 (2.7)	C1orf51 (2.7)	KCNQ1 (2.6)	TCEA3 (2.5)	ALDH2 (2.5)	NQO1 (2.4)	C9 (2.3)	RBKS (2.3)	ACSM1 (2.3)	SLC47A1 (2.2)	METTL10 (2.2)	TMEM51 (2.2)	SH2B3 (2.2)	ENSG00000238018 (2.2)	VEGFA (2.2)	PIP5K1B (2.1)	GATA4 (2.1)	C1QTNF4 (2.1)	MYBPC3 (2.0)	STC1 (2.0)	ETFA (2.0)	SQRDL (2.0)	EFNA1 (1.9)	SLC22A7 (1.9)	ENSG00000182319 (1.9)	SPI1 (1.8)	SALL1 (1.8)	NFATC3 (1.7)	BRE (1.7)	LCAT (1.7)	IGF2 (1.7)	SLC25A45 (1.7)	PIK3R1 (1.7)	TRIB1 (1.6)	DHRS11 (1.6)	CISD2 (1.6)	F12 (1.6)	ITPKA (1.6)	PPP1R3B (1.6)	SHF (1.5)	NRIP1 (1.5)
ENSG00000163631	ALB PPI subnetwork	0.00101	<0.05	KNG1 (6.3)	CPS1 (4.8)	AGMAT (4.7)	F12 (4.7)	A1CF (4.4)	NAT8 (4.4)	C9 (4.3)	SLC22A7 (3.8)	SLC7A9 (3.6)	GCKR (3.3)	SLC6A13 (3.3)	ARG1 (3.1)	LCAT (3.1)	SLC22A1 (3.1)	CELA2B (2.8)	ORMDL3 (2.7)	PBLD (2.5)	ODF3L1 (2.4)	SLC47A1 (2.3)	GATM (2.3)	AS3MT (2.3)	ENSG00000250009 (2.3)	IGF2 (2.3)	SLC22A2 (2.2)	CDK12 (2.1)	SLC34A1 (2.1)	FAM53B (2.0)	UMOD (2.0)	ANXA9 (2.0)	ETFA (2.0)	GSS (1.8)	MYBPC3 (1.8)	RBKS (1.8)	PNMT (1.8)	ERBB4 (1.8)	NRG4 (1.8)	R3HDM2 (1.7)	MYH7B (1.7)	DAB2 (1.6)	XYLB (1.6)	ENSG00000259450 (1.6)	MED24 (1.6)	MUC20 (1.6)	TMEM51 (1.5)	ADAM1 (1.5)	SLC2A4RG (1.5)
ENSG00000134025	ENSG00000134025 PPI subnetwork	0.00101	<0.05	ACSM1 (3.9)	NSD1 (3.0)	MBD5 (2.8)	C15orf27 (2.8)	EXD1 (2.7)	KDM5A (2.6)	TNPO3 (2.5)	RTF1 (2.5)	NEIL1 (2.5)	IFT172 (2.3)	C12orf51 (2.3)	ZFP30 (2.3)	C8orf12 (2.3)	TRIP12 (2.2)	ENSG00000254470 (2.2)	GGT7 (2.1)	PNMT (2.1)	CASZ1 (2.0)	CACNA1S (1.9)	ISL2 (1.9)	ZGPAT (1.9)	GATM (1.9)	ALDH2 (1.9)	ACVR2B (1.8)	TSPAN9 (1.8)	GLI2 (1.8)	SCAPER (1.8)	C1QTNF4 (1.8)	ACP2 (1.8)	PLDN (1.8)	AHRR (1.8)	ENSG00000253887 (1.7)	MAMSTR (1.7)	KAAG1 (1.7)	WDR87 (1.7)	NT5C2 (1.7)	FAM167A (1.7)	ENSG00000226386 (1.6)	SOS2 (1.6)	ORC4 (1.6)	UBAP2 (1.6)	SGSM3 (1.6)	ERBB2 (1.5)	CCDC121 (1.5)	EXOG (1.5)	GRB10 (1.5)
ENSG00000100644	HIF1A PPI subnetwork	0.00102	<0.05	APH1A (3.4)	VEGFA (3.0)	PPP1R3B (2.9)	MYBPC3 (2.9)	EYA4 (2.5)	STC1 (2.5)	NDRG1 (2.5)	C10orf26 (2.4)	RPRD2 (2.4)	DACH1 (2.4)	NRBP1 (2.4)	ASB8 (2.3)	TRIM54 (2.3)	TCAP (2.3)	ZNF713 (2.3)	PFKM (2.3)	TNRC6B (2.2)	TRIB1 (2.2)	CSF3 (2.2)	R3HDM2 (2.2)	NFATC3 (2.1)	ARNT (2.1)	DPF2 (2.1)	PGM5 (2.1)	NSD1 (2.0)	ADCK3 (2.0)	NCOA6 (2.0)	ZNF793 (1.9)	FBXL20 (1.9)	IDI2-AS1 (1.9)	HMGB3P1 (1.9)	PIP5K1B (1.9)	RAPSN (1.9)	GATA4 (1.9)	IFT172 (1.9)	MCL1 (1.9)	IGF2 (1.8)	PIK3R1 (1.8)	MAFF (1.8)	ENSA (1.8)	RTF1 (1.8)	CASZ1 (1.7)	GBAS (1.7)	UBE2D3 (1.7)	SNX33 (1.7)	ENSG00000229589 (1.7)
GO:0061008	hepaticobiliary system development	0.00103	<0.05	GRB7 (3.8)	KIAA1683 (3.6)	A1CF (3.5)	GSDMB (2.8)	CDK12 (2.7)	PGAP3 (2.7)	DCDC2 (2.7)	KAAG1 (2.7)	EXOC6 (2.7)	F12 (2.7)	ENSG00000235142 (2.7)	ENSG00000248003 (2.5)	IQCH (2.5)	GATA4 (2.4)	GRB10 (2.4)	TNRC6B (2.2)	DDI2 (2.2)	ACVR2A (2.2)	FBXL20 (2.1)	SIPA1L3 (2.1)	ALMS1P (2.0)	RBKS (2.0)	CPS1 (1.9)	CLDN14 (1.9)	INHBC (1.9)	DHRS11 (1.9)	GATM (1.9)	AGMAT (1.9)	PPP1R3B (1.8)	LACTB (1.8)	ORMDL3 (1.8)	JUND (1.8)	ENSG00000225138 (1.8)	ZNF585B (1.8)	ENSG00000250009 (1.7)	ARNT (1.7)	AS3MT (1.7)	ACSS2 (1.7)	RASIP1 (1.7)	KDM5A (1.7)	ALDH2 (1.7)	TRIM32 (1.7)	FAM122A (1.6)	IDI1 (1.6)	EFNA1 (1.6)	DDX28 (1.6)
ENSG00000189037	DUSP21 PPI subnetwork	0.00103	<0.05	SLC7A9 (4.4)	MCL1 (3.7)	NAT8 (3.7)	SLC22A2 (3.3)	ENSG00000204872 (3.2)	SLC6A13 (3.2)	MAF (3.0)	SLC34A1 (3.0)	ENSA (2.9)	EPB41L3 (2.8)	IDI1 (2.8)	JUND (2.8)	DHRS11 (2.8)	SLC25A45 (2.5)	SLC9B2 (2.4)	ZNF713 (2.4)	TP53INP2 (2.3)	MAFF (2.3)	SUPT7L (2.2)	IGF1R (2.2)	CYP17A1 (2.2)	ARNT (2.1)	TRIB1 (2.1)	LARP4B (2.0)	ENSG00000250009 (2.0)	GATM (2.0)	ENSG00000232564 (2.0)	FBXL20 (2.0)	EXOC3 (2.0)	PPM1B (1.9)	AGMAT (1.9)	ENSG00000230288 (1.9)	OVOL1 (1.9)	MED24 (1.8)	PSPH (1.8)	KIAA1683 (1.8)	SLC28A2 (1.7)	WDR37 (1.7)	ENSG00000173295 (1.7)	IZUMO1 (1.7)	SENP2 (1.7)	VPS45 (1.7)	ENSG00000230102 (1.7)	PGAP3 (1.7)	GRB7 (1.6)	GRK6 (1.6)
ENSG00000160087	UBE2J2 PPI subnetwork	0.00104	<0.05	DDI2 (4.1)	LARP4B (3.1)	GTPBP4 (2.9)	PSMD3 (2.8)	PLDN (2.8)	MED24 (2.7)	TRIP12 (2.7)	DDX1 (2.7)	IDI1 (2.5)	PSMC3 (2.4)	UBE2D3 (2.4)	ZFAND2A (2.4)	GNAS (2.4)	ETFA (2.4)	NDUFAF1 (2.3)	PSPH (2.3)	PSMA5 (2.2)	INO80 (2.2)	PTPN11 (2.1)	UBAP2 (2.1)	ISL2 (2.1)	EXOC3 (2.1)	SUPT7L (2.1)	GSS (2.1)	NAA25 (2.1)	ZGPAT (2.0)	SLC30A5 (2.0)	THADA (1.9)	GBAS (1.9)	ACAD10 (1.8)	SNX17 (1.8)	DHRS11 (1.7)	NUDT19 (1.7)	PLEKHM2 (1.7)	SLC7A6 (1.7)	MAPKAPK5 (1.7)	ATXN7L2 (1.6)	ENSG00000187446 (1.6)	C12orf51 (1.6)	NCOA6 (1.6)	WDR37 (1.6)	ITCH (1.6)	CDK12 (1.6)	ENSG00000236263 (1.6)	BRAP (1.5)	CGNL1 (1.5)
GO:0010675	regulation of cellular carbohydrate metabolic process	0.00104	<0.05	ENSG00000254235 (4.2)	PIK3R1 (3.8)	ZNF527 (3.7)	HKR1 (3.5)	TP53INP2 (3.3)	PPP1R3B (3.3)	FAM47E (3.2)	NT5C2 (3.0)	ZNF420 (2.8)	CELA2B (2.8)	ZNF383 (2.6)	WDR72 (2.5)	KIAA1683 (2.4)	ZNF585A (2.4)	DNM1P35 (2.4)	L2HGDH (2.4)	HMGCLL1 (2.3)	INHBC (2.2)	VEGFA (2.1)	A1CF (2.1)	ENSG00000214293 (2.1)	PDILT (2.1)	C2orf16 (2.1)	MYOC (2.0)	SLC50A1 (2.0)	METTL10 (1.9)	ARNT (1.9)	C10orf26 (1.9)	PPP1R1B (1.8)	ZNF570 (1.8)	CLDN14 (1.8)	PPARGC1A (1.8)	MRS2 (1.8)	ZGPAT (1.8)	CTRL (1.8)	ITCH (1.8)	NRIP1 (1.8)	STC1 (1.7)	ASB8 (1.7)	NSD1 (1.7)	C10orf32 (1.7)	WDR87 (1.7)	TMEM116 (1.7)	CGNL1 (1.6)	VAMP4 (1.6)	ENSG00000247556 (1.6)
MP:0000445	short snout	0.00107	<0.05	COL2A1 (6.0)	WWP2 (4.6)	GLI2 (3.9)	RERG (3.6)	SLC9B2 (3.6)	CTSK (3.6)	CSPG4 (3.1)	THBS3 (2.9)	NFATC1 (2.9)	CA12 (2.8)	PPP1R1B (2.8)	ITSN1 (2.7)	IGF2 (2.7)	MECOM (2.5)	RCN2 (2.4)	TPCN2 (2.4)	RAI14 (2.3)	ALMS1 (2.3)	SMPD3 (2.3)	SLC39A13 (2.3)	ATP1B3 (2.2)	KCNMA1 (2.2)	ZFHX3 (2.2)	SMAD7 (2.2)	TBX2 (2.1)	HMGCLL1 (2.0)	ILDR1 (2.0)	CYP24A1 (2.0)	NFAT5 (1.9)	SLC47A1 (1.9)	SALL1 (1.9)	PRRC2C (1.9)	DIP2C (1.9)	AHRR (1.9)	IRX1 (1.9)	CA14 (1.9)	SLC12A4 (1.9)	CERS2 (1.9)	RPRD2 (1.8)	DAB2 (1.8)	EFNA1 (1.8)	ABCC10 (1.8)	MUC4 (1.8)	ERBB2 (1.7)	ATXN2 (1.7)	FAM167A (1.7)
ENSG00000120709	FAM53C PPI subnetwork	0.00108	<0.05	SIPA1L3 (3.4)	ERBB2 (2.9)	NCOA6 (2.9)	SHROOM3 (2.9)	LARP4B (2.7)	ZFHX3 (2.6)	GRB7 (2.6)	FAM167A (2.6)	MUC20 (2.6)	C12orf51 (2.5)	CASZ1 (2.5)	SOS2 (2.4)	IGF1R (2.4)	ANXA9 (2.4)	ATXN2 (2.4)	NSD1 (2.3)	C15orf27 (2.3)	ESRP2 (2.3)	ITCH (2.3)	MKL1 (2.2)	NT5C2 (2.2)	PTPN11 (2.2)	SLC30A4 (2.1)	PARD3 (2.1)	SPTBN1 (2.1)	GATA4 (2.1)	CGNL1 (2.1)	SMPD3 (2.0)	NFAT5 (2.0)	MED24 (2.0)	SMAD3 (2.0)	FAM63A (2.0)	TRIP12 (2.0)	SNX33 (1.9)	TP53INP2 (1.9)	MYH7B (1.9)	RPRD2 (1.9)	RGS12 (1.9)	PPM1B (1.8)	NRBP1 (1.8)	TSPAN9 (1.8)	ARNT (1.8)	SENP2 (1.8)	MRPL33 (1.7)	CDK10 (1.7)	DNM1P35 (1.7)
ENSG00000131242	RAB11FIP4 PPI subnetwork	0.0011	<0.05	C16orf55 (3.4)	DAB2 (3.0)	AGBL2 (2.8)	ENSG00000204872 (2.7)	C1QTNF4 (2.6)	ECM1 (2.5)	XYLB (2.5)	ENSG00000245538 (2.3)	RPS27L (2.3)	ZFHX3 (2.3)	METTL10 (2.2)	ENSG00000237887 (2.1)	ZNF569 (2.1)	FAM53B (2.1)	ENSG00000229191 (2.1)	FAM175B (2.1)	ALMS1-IT1 (2.0)	IMP3 (2.0)	TNP1 (2.0)	ANXA9 (1.9)	VAMP4 (1.9)	KAAG1 (1.9)	FAM47E (1.8)	ITPKA (1.8)	DPEP3 (1.8)	MRM1 (1.8)	PROCR (1.8)	TRIM46 (1.8)	ARL15 (1.7)	ZFP30 (1.7)	ENSG00000236741 (1.7)	APH1B (1.7)	TTBK1 (1.7)	RCN2 (1.7)	DUSP11 (1.6)	ENSG00000173295 (1.6)	TPPP (1.6)	FAM63A (1.6)	C19orf40 (1.6)	ENSG00000188242 (1.6)	LRP2 (1.6)	SLC7A9 (1.6)	ENSG00000233334 (1.6)	DACH1 (1.6)	ENSG00000225138 (1.5)	DNM1P35 (1.5)
MP:0004765	decreased brainstem auditory evoked potential	0.00111	<0.05	COL2A1 (4.9)	EYA4 (4.8)	SLC22A2 (3.7)	WDR72 (3.5)	SLC47A1 (3.4)	LRP2 (3.3)	SLC6A13 (3.3)	DNER (3.0)	STMN3 (3.0)	ENSG00000257955 (2.9)	ADARB2 (2.8)	ERBB4 (2.8)	KCNQ1 (2.7)	CSPG4 (2.4)	PPP1R1B (2.4)	SHH (2.3)	RNF152 (2.3)	ENSG00000225138 (2.3)	SLC12A4 (2.2)	CYP24A1 (2.2)	TCEA3 (2.2)	CERS2 (2.1)	IGF2 (2.1)	NAT8 (2.1)	CA12 (2.1)	IGF2-AS (2.1)	APH1B (2.1)	ILDR1 (2.0)	ALMS1-IT1 (2.0)	CGNL1 (2.0)	A1CF (1.9)	CTSK (1.9)	KIAA1614 (1.9)	IGF1R (1.8)	CNNM2 (1.8)	SORT1 (1.8)	CHST9-AS1 (1.7)	DAB2 (1.7)	ANXA9 (1.7)	DCDC5 (1.7)	SMAD3 (1.7)	FUT2 (1.6)	CA14 (1.6)	AGMAT (1.6)	SLC15A2 (1.6)	PPARGC1A (1.6)
ENSG00000109906	ZBTB16 PPI subnetwork	0.00112	<0.05	TRPC4AP (3.1)	ZNF420 (2.8)	DNM1P35 (2.6)	MUC4 (2.6)	TFEB (2.5)	NEIL1 (2.4)	LACTB (2.3)	ARNT (2.2)	ADCK3 (2.2)	PSMD3 (2.1)	IDI2 (2.1)	DACH1 (2.1)	IRX1 (2.1)	ACAD10 (2.1)	TIGD3 (2.1)	UBE2Q2 (2.0)	IFT172 (2.0)	INO80 (2.0)	NFATC3 (1.9)	TFDP2 (1.9)	PSMA5 (1.9)	EXOC3 (1.8)	TCEA3 (1.8)	TNRC6B (1.8)	EHBP1L1 (1.8)	ASB8 (1.7)	DUSP11 (1.7)	ZNF573 (1.7)	GGT7 (1.7)	ATXN2 (1.7)	BCAS3 (1.7)	ENSG00000237887 (1.7)	SH2B3 (1.7)	NRBP1 (1.6)	MUC1 (1.6)	AAGAB (1.6)	SMAD3 (1.6)	ENSG00000248003 (1.6)	NRIP1 (1.6)	C19orf40 (1.6)	SPATA5L1 (1.6)	SGSM3 (1.5)	VAMP4 (1.5)	MRM1 (1.5)	SLC22A1 (1.5)	PNMT (1.5)
ENSG00000166949	SMAD3 PPI subnetwork	0.00114	<0.05	JUND (4.2)	SMAD7 (3.7)	SOS2 (3.5)	TRIB1 (3.4)	PTPN12 (3.0)	MAFF (2.9)	MKL1 (2.9)	RELA (2.9)	TNRC6B (2.7)	R3HDM2 (2.5)	MCL1 (2.5)	IGF1R (2.5)	NCOA6 (2.4)	ATXN7L2 (2.4)	RTF1 (2.4)	MAP3K11 (2.3)	ATXN2 (2.3)	KAT5 (2.3)	RPRD2 (2.3)	PARD3 (2.2)	ZNF573 (2.2)	NFE2L2 (2.2)	LARP4B (2.2)	SMAD3 (2.2)	PCNXL3 (2.2)	NSD1 (2.1)	PLEKHM2 (2.1)	DACH1 (2.1)	IGF2 (2.0)	ZNF318 (2.0)	KCNK7 (2.0)	SIN3A (2.0)	ERBB2 (2.0)	LINC00208 (2.0)	EYA4 (2.0)	INO80 (2.0)	SALL1 (1.9)	TBX2 (1.9)	SH2B3 (1.9)	ZNF420 (1.9)	ARNT (1.8)	ZNF641 (1.8)	MAPKAPK5 (1.8)	KDM5A (1.8)	NRIP1 (1.8)	ACVR2B (1.7)
GO:0001701	in utero embryonic development	0.00114	<0.05	EFNA1 (2.8)	ACVR2B (2.6)	PIGW (2.6)	ADAMTSL4 (2.5)	PCNXL3 (2.4)	CGNL1 (2.3)	ECM1 (2.2)	SMAD3 (2.1)	ATXN2 (2.1)	ATXN7L2 (2.1)	RASIP1 (2.1)	SNX33 (2.1)	GRB10 (2.0)	PARD3 (2.0)	LRP2 (2.0)	GATA4 (2.0)	SMAD7 (2.0)	NFATC3 (1.9)	KIAA1683 (1.9)	THAP11 (1.9)	WDR72 (1.9)	ENSG00000248003 (1.9)	FBXL20 (1.8)	IQCH (1.8)	TBX2 (1.8)	ERBB2 (1.8)	C10orf26 (1.8)	JUND (1.8)	DCDC5 (1.8)	ENSG00000256746 (1.7)	NCOA6 (1.7)	INO80 (1.7)	TSPAN9 (1.7)	RAI14 (1.7)	IRX1 (1.6)	MCL1 (1.6)	SHROOM3 (1.6)	GGNBP2 (1.6)	PTPN12 (1.6)	SLC12A4 (1.5)	HORMAD1 (1.5)	NRIP1 (1.4)	TDH (1.4)	TRIB1 (1.4)	PTPN9 (1.4)	ABCC10 (1.4)
GO:0001889	liver development	0.00116	<0.05	GRB7 (3.7)	A1CF (3.5)	KIAA1683 (3.4)	ENSG00000235142 (3.3)	GSDMB (2.9)	F12 (2.9)	PGAP3 (2.8)	KAAG1 (2.7)	DCDC2 (2.7)	CDK12 (2.7)	ENSG00000248003 (2.6)	EXOC6 (2.4)	IQCH (2.4)	GRB10 (2.3)	DDI2 (2.2)	SIPA1L3 (2.2)	ACVR2A (2.2)	FBXL20 (2.1)	GATA4 (2.1)	INHBC (2.0)	RBKS (2.0)	GATM (2.0)	AGMAT (2.0)	TNRC6B (2.0)	CPS1 (1.9)	TRIM32 (1.9)	DHRS11 (1.9)	LACTB (1.9)	ORMDL3 (1.8)	PPP1R3B (1.8)	ARNT (1.8)	ACSS2 (1.8)	JUND (1.7)	XYLB (1.7)	KCNK7 (1.7)	ALMS1P (1.7)	ALDH2 (1.7)	CLDN14 (1.7)	IDI1 (1.7)	ENSG00000250009 (1.6)	DDX28 (1.6)	STAC2 (1.6)	KNG1 (1.6)	FAM122A (1.6)	ENSG00000225138 (1.6)	AS3MT (1.6)
ENSG00000172725	CORO1B PPI subnetwork	0.00117	<0.05	ENSG00000182319 (3.5)	SPTBN1 (3.1)	NQO1 (3.1)	PROCR (2.9)	BAIAP2L2 (2.8)	RASIP1 (2.8)	SMAD3 (2.6)	CSPG4 (2.5)	AHRR (2.5)	SLC12A4 (2.5)	CA12 (2.5)	RNF152 (2.4)	SLC30A4 (2.3)	MECOM (2.3)	NSD1 (2.3)	ZNF793 (2.3)	RAI14 (2.3)	UBAP2 (2.3)	DGKH (2.2)	FGF5 (2.1)	TP53INP2 (2.1)	PRKAG2 (2.0)	AAGAB (2.0)	PPM1J (2.0)	BRAP (2.0)	PARD3 (2.0)	SH2B3 (1.9)	NDRG1 (1.9)	WWP2 (1.9)	SIPA1L3 (1.9)	SLC39A13 (1.9)	UBE2R2 (1.9)	EPB41L3 (1.9)	MAP3K11 (1.8)	SLC9A3 (1.8)	ALMS1-IT1 (1.8)	METTL10 (1.8)	ARFRP1 (1.7)	DIP2C (1.7)	MYPN (1.7)	GATM (1.6)	TRIM54 (1.6)	NRG1 (1.5)	SUCLA2-AS1 (1.5)	TBX2 (1.5)	STAMBP (1.5)
ENSG00000133124	IRS4 PPI subnetwork	0.00118	<0.05	DNAJC16 (4.4)	WDR37 (3.1)	PRKAG2 (2.8)	TRIP12 (2.7)	MED24 (2.6)	ZNF793 (2.4)	C1orf213 (2.4)	C15orf27 (2.4)	SPTBN1 (2.4)	INHBC (2.3)	NFAT5 (2.3)	ETV5 (2.3)	MBD5 (2.2)	ARNT (2.2)	RAI14 (2.1)	MKL1 (2.0)	FBXL17 (2.0)	C2orf16 (2.0)	NAT8 (1.9)	ENSG00000182319 (1.9)	CDK12 (1.9)	GRK6 (1.9)	RGS12 (1.8)	PPM1B (1.8)	GSDMB (1.8)	L2HGDH (1.8)	DIP2C (1.8)	SMAD3 (1.8)	AGBL2 (1.8)	ENSG00000235142 (1.8)	CDC14A (1.8)	PIK3R1 (1.8)	ODF3L1 (1.7)	SLC7A6 (1.7)	ESRP2 (1.7)	ERP29 (1.7)	TARS2 (1.7)	NFATC3 (1.7)	APH1A (1.7)	SENP2 (1.7)	TMEM51 (1.6)	ZGPAT (1.5)	PGAP3 (1.5)	ENSG00000233334 (1.5)	SNX33 (1.5)	ITCH (1.5)
GO:0044283	small molecule biosynthetic process	0.00119	<0.05	SLC22A7 (4.1)	LHPP (3.8)	L2HGDH (3.5)	ACSS2 (3.4)	ACSM1 (3.1)	CLDN14 (3.0)	NUDT19 (2.9)	NAT8 (2.9)	GATM (2.8)	GCKR (2.8)	CHAC1 (2.7)	PSPH (2.7)	INHBC (2.7)	ALDH2 (2.7)	SLC22A1 (2.7)	XYLB (2.6)	IDI2-AS1 (2.6)	F12 (2.5)	SLC50A1 (2.5)	AGMAT (2.4)	GSS (2.4)	ENSG00000187446 (2.4)	PBLD (2.4)	SLC47A1 (2.4)	IDI1 (2.3)	ACAD10 (2.3)	PPP1R3B (2.3)	ADCK3 (2.2)	SLC6A13 (2.2)	LCAT (2.2)	NDRG1 (2.2)	ENSG00000255120 (2.2)	ARG1 (2.2)	RBKS (2.2)	KNG1 (2.1)	FAM47E (2.1)	ENSG00000253426 (2.0)	NQO1 (2.0)	TCEA3 (2.0)	SLC22A2 (1.9)	C9 (1.9)	MRS2 (1.8)	ANXA9 (1.8)	CPS1 (1.8)	SUCLA2-AS1 (1.8)	C1orf51 (1.8)
ENSG00000213949	ITGA1 PPI subnetwork	0.00119	<0.05	PAX8 (3.6)	CSPG4 (3.1)	SLC12A4 (3.0)	LRP2 (2.8)	PHTF2 (2.6)	SLC39A13 (2.6)	CPS1 (2.5)	SPTBN1 (2.4)	DNER (2.3)	GRB10 (2.3)	CERS2 (2.2)	RNF152 (2.2)	DAB2 (2.2)	STC1 (2.0)	SLC7A6 (2.0)	SALL1 (2.0)	ENSG00000237887 (2.0)	TSPAN9 (2.0)	C9orf71 (2.0)	VEGFA (1.9)	FAM53B (1.9)	CTSK (1.8)	DCDC2 (1.8)	TBX2 (1.8)	DUS2L (1.8)	ABCC10 (1.8)	IGF2 (1.8)	PPARGC1A (1.7)	KIAA1614 (1.7)	ZNF641 (1.7)	SLC9A3 (1.7)	SYPL2 (1.7)	SLC2A4RG (1.7)	TMEM116 (1.6)	SIPA1 (1.6)	RAI14 (1.6)	SHROOM3 (1.6)	SLC50A1 (1.6)	MUC1 (1.6)	UMOD (1.6)	ENSG00000257955 (1.6)	SLC47A1 (1.6)	CYP24A1 (1.5)	ZFHX3 (1.5)	ENSG00000256746 (1.5)	ECM1 (1.5)
ENSG00000177425	PAWR PPI subnetwork	0.00122	<0.05	ZBTB46 (3.6)	SLC7A9 (3.3)	CPS1 (3.2)	AGMAT (3.1)	DHRS11 (3.1)	TSPAN9 (3.0)	GRB7 (2.9)	ZNF607 (2.8)	HOXD4 (2.8)	PRKAG2 (2.6)	PBLD (2.5)	SIPA1L3 (2.5)	A1CF (2.5)	SLC28A2 (2.5)	C9 (2.4)	GSDMB (2.4)	CASZ1 (2.4)	ERBB2 (2.3)	PTPN3 (2.2)	DCDC2 (2.2)	RBKS (2.1)	PARD3 (2.1)	RNF152 (2.1)	CGNL1 (2.0)	ENSG00000175892 (2.0)	F12 (2.0)	SPTBN1 (2.0)	LACTB (2.0)	NAT8 (2.0)	MECOM (2.0)	ENSG00000204872 (2.0)	SHROOM3 (2.0)	GSS (2.0)	MRM1 (1.9)	ZNF527 (1.9)	PLA2G15 (1.9)	KNG1 (1.9)	RPS27L (1.9)	HOXD1 (1.9)	NQO1 (1.9)	MAP3K11 (1.8)	AAGAB (1.8)	PLEKHM2 (1.8)	CDK12 (1.8)	MED1 (1.8)	PRMT7 (1.7)
MP:0001263	weight loss	0.00122	<0.05	NRG1 (3.3)	MAFF (3.2)	SLC22A7 (3.0)	CSF3 (2.9)	UMOD (2.8)	KNG1 (2.7)	SLC22A1 (2.6)	MCL1 (2.5)	EFNA1 (2.4)	TRIB1 (2.3)	LACTB (2.1)	MUC1 (2.0)	ATP1B3 (2.0)	SCARB2 (2.0)	GCKR (2.0)	SLC22A2 (1.9)	C9orf71 (1.9)	PPM1J (1.9)	PLA2G15 (1.9)	ZGPAT (1.8)	PROCR (1.8)	CYP24A1 (1.8)	ENSG00000173295 (1.8)	FGF5 (1.7)	STC1 (1.7)	C9 (1.7)	DAB2 (1.7)	ARG1 (1.7)	COX6B1P3 (1.6)	LCAT (1.6)	ADAMTSL4 (1.6)	C10orf26 (1.6)	SLC34A1 (1.6)	ALDH2 (1.6)	SLC15A2 (1.5)	APH1B (1.5)	ENSG00000222043 (1.5)	EDEM2 (1.5)	AHRR (1.4)	RAI14 (1.4)	ADCK3 (1.4)	ACSM1 (1.4)	PFKM (1.4)	ERP29 (1.4)	TMEM116 (1.4)	ALMS1-IT1 (1.4)
ENSG00000159228	CBR1 PPI subnetwork	0.00123	<0.05	AAGAB (3.4)	CGNL1 (3.1)	RASIP1 (2.7)	TP53INP2 (2.7)	EXOG (2.5)	TRIM54 (2.5)	SLC7A6 (2.4)	RAB8B (2.4)	BRAP (2.4)	ZNF570 (2.3)	ENSG00000236741 (2.3)	ENSG00000182319 (2.2)	MECOM (2.2)	SH2B3 (2.1)	RPS27L (2.1)	SPTBN1 (2.1)	SENP2 (2.1)	AHRR (2.1)	C1orf213 (2.1)	ILDR1 (2.1)	RNF152 (2.0)	FGF5 (2.0)	FAM63A (2.0)	WWP2 (1.9)	RGS12 (1.9)	ENSG00000229191 (1.9)	DCAF12 (1.9)	RAPSN (1.9)	TSPAN9 (1.9)	TFDP2 (1.9)	DACH1 (1.8)	SLC9A3 (1.8)	LACTB (1.8)	ZNF585A (1.8)	FAM175B (1.8)	UBE2R2 (1.8)	ZBTB46 (1.8)	TBX2 (1.8)	A1CF (1.8)	ITCH (1.7)	ENSG00000188242 (1.7)	RAI14 (1.7)	DDI2 (1.6)	PRKAG2 (1.6)	SMAD3 (1.6)	ARL15 (1.6)
MP:0000198	hypophosphatemia	0.00123	<0.05	UMOD (4.5)	SLC9B2 (4.3)	SLC7A9 (3.7)	SLC15A2 (3.6)	ENSG00000204872 (3.4)	SLC22A2 (3.4)	LRP2 (3.3)	SLC34A1 (3.1)	NDRG1 (2.9)	CA12 (2.8)	IRX1 (2.8)	TMEM116 (2.7)	MUC1 (2.6)	RERG (2.6)	NAT8 (2.4)	RBKS (2.3)	XYLB (2.3)	LACTB (2.2)	ENSG00000245538 (2.1)	C2orf16 (2.1)	SLC22A7 (2.0)	A1CF (2.0)	SLC22A1 (2.0)	ANXA9 (2.0)	FAM167A (2.0)	CTSK (1.8)	CERS2 (1.8)	ZNF641 (1.8)	NFATC1 (1.8)	ACP2 (1.8)	SYPL2 (1.8)	PAX8 (1.7)	ENSG00000248003 (1.7)	R3HDM2 (1.7)	ENSG00000173295 (1.7)	STAC2 (1.7)	HMGCLL1 (1.7)	WDR37 (1.6)	WWP2 (1.6)	SLC9A3 (1.6)	PBLD (1.6)	ZNF436 (1.6)	ENSG00000230102 (1.6)	EPB41L3 (1.5)	ILDR1 (1.5)	GSS (1.5)
ENSG00000135100	HNF1A PPI subnetwork	0.00124	<0.05	NCOA6 (3.6)	TNRC6B (3.3)	SIPA1L3 (3.2)	KDM5A (3.2)	BLK (3.0)	RPRD2 (3.0)	GRB7 (2.9)	PIK3R1 (2.9)	SMPD3 (2.7)	JUND (2.6)	R3HDM2 (2.6)	PARD3 (2.6)	WWP2 (2.5)	ERBB4 (2.3)	GGT7 (2.3)	ENSG00000235142 (2.2)	EYA4 (2.2)	NFE2L2 (2.2)	NFATC3 (2.1)	CASZ1 (2.1)	ENSG00000230102 (2.0)	C2orf73 (2.0)	DHRS11 (1.9)	NSD1 (1.8)	F12 (1.8)	ENSG00000226386 (1.8)	ERBB2 (1.8)	ZNF318 (1.7)	TFEB (1.7)	NFATC1 (1.7)	ZNF512 (1.7)	SLC9B2 (1.7)	ASTN2 (1.7)	AGBL2 (1.7)	PPM1B (1.6)	MTMR9 (1.6)	SNX33 (1.6)	TSNAXIP1 (1.6)	CCDC121 (1.6)	ENSG00000182319 (1.5)	ALDH2 (1.5)	DPEP3 (1.5)	MFSD6 (1.5)	THADA (1.5)	ATXN2 (1.5)	TBX2 (1.5)
MP:0005150	cachexia	0.00124	<0.05	SCAPER (3.3)	APH1B (3.1)	IGF1R (2.9)	ACP2 (2.7)	PHTF2 (2.6)	MAF (2.5)	NFATC1 (2.5)	ENSG00000254470 (2.4)	QSOX2 (2.2)	ENSG00000222043 (2.2)	BCAS3 (2.1)	DPEP2 (2.1)	TBX2 (2.1)	STC1 (2.0)	FAM53B (2.0)	AHRR (2.0)	PSKH1 (2.0)	SLC9A3 (2.0)	TPCN2 (1.9)	ZFP30 (1.8)	ENSG00000247556 (1.8)	APH1A (1.8)	IZUMO1 (1.8)	RELA (1.8)	NAT8 (1.7)	DIP2C (1.7)	ENSG00000259450 (1.7)	ENSG00000235142 (1.7)	HORMAD1 (1.7)	UBE2Q2 (1.7)	TMEM194B (1.7)	KIAA1614 (1.7)	EXOC3 (1.6)	ECM1 (1.6)	RCN2 (1.6)	KIAA1683 (1.6)	RBKS (1.6)	TMEM51 (1.6)	HMGB3P1 (1.6)	SMAD7 (1.6)	NRG1 (1.6)	NRIP1 (1.6)	ENSG00000251292 (1.5)	ENSG00000226386 (1.5)	PIGU (1.5)	ILDR1 (1.5)
GO:0046688	response to copper ion	0.00124	<0.05	UMOD (2.7)	SLC22A2 (2.6)	SLC22A7 (2.4)	CHST9-AS1 (2.4)	ENSG00000229589 (2.3)	ZNF571 (2.3)	DGKH (2.3)	MUC1 (2.3)	ODF3L1 (2.3)	FAM167A (2.2)	SLC7A9 (2.2)	C2orf73 (2.1)	PPM1J (2.1)	NT5C1B (2.1)	CNNM2 (2.1)	SLC22A1 (2.0)	INHBC (2.0)	ENSG00000224189 (2.0)	PNMT (1.9)	SLC34A1 (1.9)	ENSG00000255120 (1.9)	ENSG00000188242 (1.9)	MRPL33 (1.9)	C16orf55 (1.9)	KNG1 (1.8)	ENSA (1.8)	ENSG00000254235 (1.8)	C10orf32 (1.8)	NAT8 (1.8)	SLC12A4 (1.8)	ECM1 (1.8)	ENSG00000255020 (1.7)	NFE2L2 (1.7)	CLDN14 (1.7)	ENSG00000222043 (1.7)	LRP2 (1.7)	ENSG00000242086 (1.7)	SLC25A45 (1.6)	KCNQ1 (1.6)	C9orf71 (1.6)	PBLD (1.5)	ENSG00000256746 (1.5)	ENSG00000204872 (1.5)	DNM1P35 (1.5)	C1orf213 (1.5)	KIAA1683 (1.5)
GO:0035272	exocrine system development	0.00125	<0.05	KAAG1 (3.4)	ENSG00000256746 (3.3)	ENSG00000253887 (3.1)	CGNL1 (3.0)	TDH (2.6)	SLC2A4RG (2.6)	ENSG00000248003 (2.6)	ENSG00000245538 (2.4)	ALMS1-IT1 (2.4)	DCDC2 (2.3)	PSEN2 (2.3)	RERG (2.2)	ENSG00000257955 (2.2)	CCDC121 (2.2)	SMAD3 (2.1)	CYP24A1 (2.1)	SHH (2.1)	C8orf12 (2.1)	IGF2-AS (2.0)	ENSG00000173295 (2.0)	ZNF641 (1.9)	SHROOM3 (1.9)	PAX8 (1.9)	ZBTB46 (1.8)	NFAT5 (1.8)	RAI14 (1.7)	ACVR2B (1.7)	ERBB4 (1.7)	MUC20 (1.7)	ARL15 (1.7)	PTPN3 (1.7)	AMIGO1 (1.7)	RGS12 (1.6)	ZNF713 (1.6)	ENSG00000256900 (1.6)	CELSR2 (1.6)	RUFY2 (1.6)	EYA4 (1.5)	ENSG00000225138 (1.5)	MUC4 (1.5)	FAM122A (1.5)	DCDC5 (1.5)	ENSG00000255020 (1.5)	CA12 (1.5)	MUC1 (1.5)	ACVR2A (1.5)
MP:0002059	abnormal seminal vesicle morphology	0.00125	<0.05	HOXD9 (5.5)	HOXD10 (5.0)	HOXD1 (4.2)	RSBN1L (3.7)	ENSG00000214293 (3.6)	ISL2 (3.6)	HOXD4 (3.4)	HOXD8 (3.3)	ENSG00000237380 (3.3)	IGF1R (3.2)	AHRR (3.1)	HOXD3 (2.9)	SHH (2.9)	EPB41L3 (2.9)	SALL1 (2.9)	HNRNPH3 (2.7)	MECOM (2.7)	IGF2 (2.5)	NRIP1 (2.5)	CA14 (2.5)	MAF (2.4)	DACH1 (2.2)	ILDR1 (2.2)	ENSG00000224189 (2.2)	ENSG00000233334 (2.1)	EYA4 (2.1)	GNAS (2.1)	KAAG1 (2.0)	MAP1LC3A (1.9)	TNRC6B (1.9)	PARD3 (1.9)	UBE2R2 (1.9)	DCDC2 (1.8)	CERS2 (1.8)	BRAP (1.8)	ACVR2B (1.8)	UBAP2 (1.7)	PSEN2 (1.7)	ACP2 (1.7)	GRB10 (1.7)	PPP1R3B (1.7)	EAF2 (1.7)	ENSG00000253426 (1.7)	LHPP (1.7)	ALDH2 (1.6)	GATM (1.6)
MP:0002151	abnormal neural tube morphology/development	0.00126	<0.05	HOXD10 (5.2)	SALL1 (4.7)	NSD1 (3.4)	HOXD9 (3.2)	IQCH (3.1)	ALMS1 (3.1)	IFT172 (3.0)	ACVR2B (2.9)	DACH1 (2.8)	SMAD7 (2.7)	RCN2 (2.6)	ZFHX3 (2.6)	SNX33 (2.6)	ATXN2 (2.6)	PTPN9 (2.6)	NCOA6 (2.5)	RAI14 (2.5)	RPRD2 (2.5)	CCDC121 (2.3)	PARD3 (2.3)	R3HDM2 (2.2)	SETDB1 (2.2)	SMAD3 (2.2)	ATXN7L2 (2.1)	GATA4 (2.1)	CA14 (2.1)	CGNL1 (2.0)	HOXD3 (2.0)	AGBL2 (1.9)	SHROOM3 (1.9)	AAGAB (1.8)	HOXD4 (1.8)	TNPO3 (1.8)	ZNF569 (1.8)	TRIP12 (1.7)	TSNAXIP1 (1.7)	ENSG00000238018 (1.7)	APH1A (1.7)	IGF1R (1.7)	ERBB2 (1.6)	ENSG00000256900 (1.6)	ABO (1.6)	NRG1 (1.6)	KDM5A (1.6)	ARNT (1.6)	SIN3A (1.6)
ENSG00000215320	ENSG00000215320 PPI subnetwork	0.00127	<0.05	NCOA6 (3.7)	TNRC6B (3.5)	KDM5A (3.4)	BLK (3.3)	PARD3 (2.8)	WWP2 (2.8)	GRB7 (2.7)	RPRD2 (2.7)	PIK3R1 (2.5)	SIPA1L3 (2.4)	R3HDM2 (2.3)	EYA4 (2.3)	GGT7 (2.2)	ERBB4 (2.2)	SMPD3 (2.2)	CASZ1 (2.2)	F12 (2.1)	NFATC3 (2.1)	JUND (2.0)	ENSG00000235142 (2.0)	NFE2L2 (2.0)	NFATC1 (1.9)	ZNF318 (1.9)	NSD1 (1.9)	PPP1R3B (1.8)	ERBB2 (1.8)	SNX33 (1.8)	PDILT (1.8)	COL2A1 (1.8)	KCNK7 (1.7)	ATXN2 (1.7)	TRIB1 (1.7)	DHRS11 (1.7)	SLC9B2 (1.7)	THADA (1.7)	ENSG00000226386 (1.7)	TSNAXIP1 (1.7)	NFAT5 (1.6)	C19orf40 (1.6)	TBX2 (1.6)	ENSG00000182319 (1.6)	ALDH2 (1.6)	MTMR9 (1.6)	C2orf73 (1.5)	ASTN2 (1.5)	CGNL1 (1.5)
MP:0001144	vagina atresia	0.00129	<0.05	DGKH (4.6)	GRB7 (3.5)	TMEM51 (3.3)	IGF2 (3.2)	PARD3 (2.9)	ACP2 (2.8)	LHX3 (2.8)	SALL1 (2.7)	ZFHX3 (2.7)	ANXA9 (2.7)	EPB41L3 (2.6)	DCDC2 (2.5)	ENSG00000226386 (2.4)	PPM1J (2.4)	ENSG00000248003 (2.4)	KRTCAP3 (2.4)	ILDR1 (2.3)	MYO19 (2.3)	ERBB2 (2.2)	MANBA (2.2)	CCDC158 (2.1)	PLA2G15 (2.1)	ESRP2 (2.1)	OVOL1 (2.1)	DAB2 (1.9)	CYB561D1 (1.8)	HOXD8 (1.8)	C2orf16 (1.8)	ZNF436 (1.8)	ERP29 (1.8)	RAI14 (1.8)	DACH1 (1.8)	CGNL1 (1.7)	SCARB2 (1.7)	ERBB4 (1.7)	SHH (1.7)	MUC20 (1.7)	TDH (1.6)	MBD5 (1.6)	NSD1 (1.6)	FAM53B (1.6)	LRP2 (1.6)	STC1 (1.6)	NT5C1B (1.5)	NR1H3 (1.5)	ACVR2B (1.5)
GO:0043401	steroid hormone mediated signaling pathway	0.0013	<0.05	A1CF (3.7)	C1orf51 (3.5)	C15orf27 (3.2)	LHX3 (3.1)	SLC9A3 (3.1)	ENSG00000188242 (2.8)	INHBC (2.8)	TCEA3 (2.7)	ENSG00000229589 (2.6)	ENSG00000246560 (2.5)	ISL2 (2.4)	IDI2 (2.4)	XYLB (2.3)	C17orf82 (2.3)	SLC47A1 (2.3)	ITPKA (2.2)	ENSG00000242086 (2.2)	PDILT (2.1)	ENSG00000229481 (2.1)	ZNF540 (2.0)	SNX33 (2.0)	PPM1J (1.9)	C8orf12 (1.9)	DACH1 (1.9)	CASZ1 (1.9)	DHRS11 (1.9)	KCNQ1 (1.8)	NRIP1 (1.8)	NRG4 (1.8)	H1FNT (1.8)	CCDC121 (1.8)	AMIGO1 (1.8)	PTPN3 (1.8)	MAP3K11 (1.7)	ADCK3 (1.7)	FBXO36 (1.7)	R3HDM2 (1.7)	MUC20 (1.7)	L2HGDH (1.7)	MAMSTR (1.7)	C2orf73 (1.7)	NUDT19 (1.6)	ENSG00000230102 (1.6)	ABO (1.6)	JUND (1.6)	TNRC6B (1.6)
ENSG00000129965	INS-IGF2 PPI subnetwork	0.0013	<0.05	VEGFA (4.2)	ENSG00000235142 (3.9)	CA12 (2.9)	SLC47A1 (2.8)	CERS2 (2.7)	WDR72 (2.6)	GNAS (2.6)	STC1 (2.4)	C10orf26 (2.4)	CSPG4 (2.4)	RAI14 (2.3)	MAF (2.3)	CTSK (2.2)	ETV5 (2.2)	ARNT (2.2)	DAB2 (2.2)	NDRG1 (2.1)	COL2A1 (2.1)	ANXA9 (2.1)	MUC1 (2.0)	CGNL1 (2.0)	WWP2 (2.0)	ACP2 (2.0)	TSPAN9 (2.0)	PTPN9 (2.0)	IGF2 (1.9)	CYP24A1 (1.9)	NT5C2 (1.9)	SNX33 (1.9)	LARP4B (1.9)	DCDC2 (1.8)	PLA2G15 (1.8)	NAT8 (1.8)	SALL1 (1.8)	SLC22A2 (1.8)	ZBTB46 (1.7)	ENSG00000230288 (1.7)	NUDT15 (1.7)	SHROOM3 (1.7)	EYA4 (1.7)	SMAD3 (1.7)	IRX1 (1.6)	DCDC5 (1.6)	KRTCAP3 (1.6)	CELSR2 (1.6)	TNRC6B (1.6)
ENSG00000204673	AKT1S1 PPI subnetwork	0.00131	<0.05	MUC20 (3.3)	CDK10 (3.1)	SIPA1L3 (2.9)	PLEKHM2 (2.8)	PTPN11 (2.7)	JUND (2.7)	ANXA9 (2.7)	GOLGB1 (2.5)	ZFHX3 (2.5)	NCOA6 (2.4)	ESRP2 (2.4)	TP53INP2 (2.4)	SHROOM3 (2.4)	NSD1 (2.3)	CASZ1 (2.3)	SENP2 (2.3)	NT5C2 (2.2)	SNX33 (2.2)	DNM1P35 (2.1)	CDC42EP2 (2.1)	RGS12 (2.1)	ERBB2 (2.0)	DYNLRB1 (2.0)	RTF1 (2.0)	ITSN1 (2.0)	IGF1R (2.0)	ITCH (1.9)	MIEN1 (1.9)	FAM167A (1.9)	MED24 (1.9)	SPTBN1 (1.9)	NRBP1 (1.9)	ARNT (1.9)	SLC30A4 (1.9)	GRB7 (1.8)	GATA4 (1.8)	TPCN2 (1.8)	LARP4B (1.8)	LRP2 (1.8)	PRKAG2 (1.8)	PSEN2 (1.8)	FAM63A (1.7)	C10orf26 (1.7)	C15orf27 (1.7)	MRPL33 (1.6)	PAX8 (1.6)
MP:0011228	abnormal vitamin D level	0.00131	<0.05	UMOD (7.3)	SLC34A1 (6.6)	SLC22A2 (6.1)	SLC7A9 (5.9)	ENSG00000204872 (5.7)	SLC15A2 (3.8)	ACSM1 (3.6)	SLC22A7 (3.4)	DCDC2 (3.4)	KNG1 (3.4)	TMEM116 (3.4)	NAT8 (3.1)	IRX1 (3.1)	MUC1 (3.0)	CELA2B (2.9)	SLC9B2 (2.8)	XYLB (2.8)	PBLD (2.7)	STAC2 (2.7)	ILDR1 (2.7)	NDRG1 (2.6)	SLC22A1 (2.4)	AGMAT (2.4)	C12orf47 (2.4)	SLC47A1 (2.4)	FAM167A (2.3)	LRP2 (2.3)	RERG (2.3)	DGKG (2.2)	MUC20 (2.2)	SLC6A13 (2.1)	GATM (2.1)	RNF152 (2.0)	PAX8 (2.0)	A1CF (1.9)	KCNMA1 (1.9)	SLC25A45 (1.9)	ENSG00000256900 (1.8)	C9orf71 (1.8)	KIAA1614 (1.7)	GSS (1.7)	CA12 (1.7)	CGNL1 (1.6)	TBX2 (1.6)	ANXA9 (1.5)	ZNF436 (1.5)
MP:0002086	abnormal extraembryonic tissue morphology	0.00132	<0.05	NFAT5 (3.4)	PARD3 (3.3)	PTPN12 (3.2)	ERBB2 (3.1)	RAI14 (3.0)	HMGB3P1 (2.8)	MFHAS1 (2.8)	NSD1 (2.7)	CDK12 (2.5)	ZNF318 (2.4)	R3HDM2 (2.4)	SIN3A (2.4)	GRB7 (2.3)	ZNF513 (2.3)	CGNL1 (2.3)	GATA4 (2.3)	IRX1 (2.2)	PCNXL3 (2.2)	SMAD7 (2.1)	ECM1 (2.1)	C10orf26 (2.1)	C9orf71 (2.1)	EFNA1 (2.1)	MAP3K11 (2.1)	DNAJC16 (2.0)	NCOA6 (2.0)	ATXN2 (2.0)	TRIP12 (1.9)	ARL15 (1.9)	TMEM51 (1.9)	SALL1 (1.9)	INO80 (1.9)	ZNF585B (1.9)	CCDC121 (1.8)	SOS2 (1.8)	ACVR2B (1.8)	PAX8 (1.8)	PLEKHM2 (1.8)	ODF3L1 (1.7)	ABO (1.7)	PTPN9 (1.7)	LARP4B (1.7)	PRRC2C (1.7)	OVOL1 (1.7)	MKL1 (1.6)	ITCH (1.6)
ENSG00000042753	AP2S1 PPI subnetwork	0.00132	<0.05	PLA2G15 (3.5)	ENSG00000228599 (3.0)	CHMP1A (2.9)	EXD1 (2.8)	GOLGB1 (2.6)	ASTN2 (2.6)	DIP2C (2.5)	NEUROD2 (2.4)	EPB41L3 (2.4)	AAGAB (2.4)	NAT8 (2.4)	MADD (2.3)	ESRP2 (2.3)	SLC9A3 (2.3)	ABO (2.2)	DGKH (2.2)	ITSN1 (2.2)	WDR37 (2.1)	LRP2 (2.1)	ENSG00000204872 (2.1)	BRAP (2.1)	PRKAG2 (2.0)	BCAS3 (2.0)	PGM5 (1.9)	HKR1 (1.9)	ILDR1 (1.9)	NSD1 (1.9)	CGNL1 (1.9)	NFATC3 (1.9)	TMEM51 (1.9)	WWP2 (1.9)	PBLD (1.8)	TFDP2 (1.8)	C12orf51 (1.8)	MECOM (1.8)	TMEM116 (1.7)	SLC7A6 (1.7)	ZNF527 (1.7)	IRX1 (1.7)	EXOC3 (1.7)	SLC7A9 (1.6)	KRTCAP3 (1.6)	MAP1LC3A (1.6)	WDR72 (1.6)	FGF5 (1.6)	MAP3K11 (1.6)
MP:0001121	uterus hypoplasia	0.00132	<0.05	LHX3 (7.1)	SALL1 (3.1)	TFEB (3.1)	ENSG00000248003 (2.6)	KIAA1614 (2.5)	SLC47A1 (2.3)	QSOX2 (2.2)	ENSG00000189223 (2.0)	LINC00208 (2.0)	ILDR1 (2.0)	EYA4 (2.0)	LRP2 (2.0)	ZNF641 (1.9)	CA12 (1.8)	C19orf40 (1.8)	ANP32E (1.8)	SLC30A5 (1.8)	CCDC158 (1.8)	IGF2-AS (1.7)	PSEN2 (1.7)	SLC25A45 (1.7)	PSKH1 (1.7)	MYO19 (1.7)	DCDC2 (1.7)	CYB561D1 (1.7)	VAMP4 (1.6)	ENSG00000173295 (1.6)	ZFHX3 (1.6)	CPS1 (1.6)	EXOG (1.6)	SLC22A2 (1.5)	ENSG00000203392 (1.5)	HOXD3 (1.5)	ECM1 (1.5)	FAM63A (1.5)	ENSG00000225138 (1.5)	CLDN14 (1.5)	CHMP1A (1.4)	C9orf71 (1.4)	ENSG00000246560 (1.4)	DPEP2 (1.4)	ENSG00000222043 (1.4)	ANXA9 (1.4)	EPB41L3 (1.4)	CRIP3 (1.4)	PIGW (1.3)
MP:0000897	abnormal midbrain morphology	0.00132	<0.05	ENSG00000235142 (3.3)	GLI2 (3.1)	MRM1 (2.9)	IRX1 (2.8)	LRP2 (2.8)	PSKH1 (2.6)	ATXN2 (2.4)	PSEN2 (2.4)	ZFHX3 (2.3)	COL2A1 (2.3)	ISL2 (2.3)	NSD1 (2.3)	ENSG00000236263 (2.3)	CA14 (2.2)	THBS3 (2.2)	BRE (2.2)	RAPSN (2.2)	DNAJC16 (2.1)	DACH1 (2.1)	ZNF318 (2.1)	GNAS (2.1)	ENSG00000246560 (2.0)	ABCC10 (2.0)	CASZ1 (2.0)	PLEKHM2 (2.0)	DDI2 (1.9)	TARS2 (1.9)	GBAP1 (1.8)	LARP4B (1.8)	NFAT5 (1.8)	PARD3 (1.7)	C9orf71 (1.7)	SUCLA2 (1.6)	LHX3 (1.6)	ENSG00000237380 (1.6)	ENSG00000229481 (1.6)	ABO (1.6)	MAMSTR (1.6)	IGF2-AS (1.6)	FBXL17 (1.6)	ENSG00000203392 (1.6)	KCNK7 (1.6)	IFT172 (1.5)	NFATC3 (1.5)	TRIM46 (1.5)	SALL1 (1.5)
KEGG_SMALL_CELL_LUNG_CANCER	KEGG_SMALL_CELL_LUNG_CANCER	0.00135	<0.05	CSF3 (4.1)	SLC12A4 (2.9)	SPTBN1 (2.5)	CDC42EP2 (2.5)	SOS2 (2.4)	MECOM (2.4)	MCL1 (2.4)	SIN3A (2.3)	CSPG4 (2.2)	EFNA1 (2.2)	ZBTB46 (2.1)	TMEM51 (2.1)	ZNF641 (2.1)	POLA2 (2.0)	ENSG00000256900 (2.0)	HMGCLL1 (1.9)	SMAD3 (1.9)	WDR37 (1.9)	MAP3K11 (1.9)	SHROOM3 (1.9)	STC1 (1.8)	MKL1 (1.8)	NFAT5 (1.8)	SIPA1L3 (1.8)	TBX2 (1.8)	SLC2A4RG (1.7)	LARP4B (1.7)	SLC7A6 (1.7)	SUCLA2-AS1 (1.7)	IGF1R (1.7)	NRIP1 (1.7)	PIK3R1 (1.7)	RGS12 (1.7)	CGNL1 (1.7)	IRX1 (1.6)	ENSG00000259450 (1.6)	ARL15 (1.6)	RAI14 (1.6)	RELA (1.6)	MYO19 (1.6)	RCN2 (1.6)	SENP1 (1.6)	DUSP11 (1.6)	TSPAN9 (1.6)	ZNF585B (1.6)	DDB2 (1.5)
GO:0003706	ligand-regulated transcription factor activity	0.00136	<0.05	SNX33 (3.7)	ARNT (3.5)	HOXD10 (3.2)	HORMAD1 (2.8)	SHH (2.7)	HOXD9 (2.7)	CNNM2 (2.5)	CYP17A1 (2.5)	LACTB (2.5)	TBX2 (2.5)	ZNF585A (2.5)	IGF1R (2.5)	RELA (2.4)	SIN3A (2.3)	SLC2A4RG (2.3)	TNRC6B (2.3)	AAGAB (2.2)	HOXD4 (2.2)	C10orf26 (2.1)	MRM1 (2.1)	ENSG00000254470 (2.1)	SMAD3 (2.1)	ZNF573 (2.1)	ENSG00000254235 (2.0)	MAMSTR (2.0)	ZNF383 (2.0)	PLEKHM2 (2.0)	SLC47A1 (1.9)	PPM1J (1.9)	ATXN2 (1.9)	MAP3K11 (1.9)	ZNF318 (1.9)	PCNXL3 (1.9)	IQCH (1.9)	CYB561D1 (1.8)	BCAS3 (1.8)	PARD3 (1.8)	ENSG00000231064 (1.7)	ZNF641 (1.7)	CYP24A1 (1.7)	GLI2 (1.7)	ADCK3 (1.7)	CASP9 (1.7)	ZBTB46 (1.6)	DNER (1.6)	DDI2 (1.6)
GO:0051427	hormone receptor binding	0.00136	<0.05	NRIP1 (3.9)	GATA4 (3.8)	TNRC6B (3.7)	CDK12 (3.7)	MED1 (3.5)	GGNBP2 (3.0)	KDM5A (3.0)	NSD1 (3.0)	TRIP12 (2.9)	MYBPC3 (2.9)	ARNT (2.8)	PRRC2C (2.7)	MADD (2.7)	INO80 (2.7)	ERBB2 (2.6)	RSBN1L (2.6)	FBXL20 (2.6)	GOLGB1 (2.5)	SIN3A (2.5)	MED24 (2.5)	R3HDM2 (2.5)	PTPN12 (2.4)	LARP4B (2.4)	UBE2R2 (2.3)	NCOA6 (2.3)	MAPKAPK5 (2.3)	TRAFD1 (2.2)	RTF1 (2.1)	ATXN2 (2.1)	GLI2 (2.0)	THUMPD1 (2.0)	PIK3R1 (2.0)	ZFP30 (1.9)	SMAD7 (1.9)	TNPO3 (1.8)	PNMT (1.8)	C10orf26 (1.8)	JUND (1.7)	ITCH (1.7)	TRPC4AP (1.7)	PGAP3 (1.7)	DIP2C (1.7)	FAM122A (1.7)	C19orf40 (1.7)	ITSN1 (1.7)	GSDMB (1.6)
MP:0002745	abnormal atrioventricular valve morphology	0.00136	<0.05	PHTF2 (4.0)	ENSG00000188242 (3.0)	MYOC (2.7)	SMAD7 (2.7)	SHF (2.5)	SORT1 (2.5)	NRG1 (2.5)	NFATC1 (2.4)	IGF2 (2.4)	SLC12A4 (2.3)	NT5C2 (2.3)	ENSG00000232564 (2.2)	PRKAG2 (2.2)	OVOL1 (2.1)	CYP24A1 (2.1)	CGNL1 (2.0)	QSOX2 (2.0)	MECOM (2.0)	C15orf27 (2.0)	EFNA1 (1.9)	ZFHX3 (1.9)	SLC9A3 (1.9)	F12 (1.9)	L2HGDH (1.9)	DPEP2 (1.9)	EYA4 (1.8)	MCL1 (1.8)	EXOC6 (1.8)	ALMS1-IT1 (1.8)	HNRNPH3 (1.8)	RCN2 (1.8)	FBXL20 (1.8)	KRTCAP3 (1.7)	DGKG (1.7)	NFE2L2 (1.7)	ALMS1 (1.7)	A1CF (1.7)	IDI2 (1.7)	PPP1R3B (1.7)	ISL2 (1.7)	ENSG00000182319 (1.7)	RAPSN (1.7)	CERS2 (1.6)	ZNF512 (1.6)	WWP2 (1.6)	SYPL2 (1.6)
ENSG00000163486	SRGAP2 PPI subnetwork	0.00138	<0.05	SIPA1L3 (3.9)	MUC20 (2.9)	ZFHX3 (2.8)	LARP4B (2.7)	ERBB2 (2.7)	NSD1 (2.6)	ENSG00000226386 (2.6)	MBD5 (2.5)	NCOA6 (2.5)	IGF1R (2.4)	FAM167A (2.4)	CASZ1 (2.4)	ANXA9 (2.4)	PLEKHM2 (2.3)	ARNT (2.3)	PARD3 (2.3)	NFAT5 (2.3)	SOS2 (2.3)	PTPN11 (2.3)	FAM63A (2.2)	RPRD2 (2.2)	C12orf51 (2.2)	RTF1 (2.2)	SNX33 (2.2)	MKL1 (2.1)	SPTBN1 (2.1)	TRIP12 (2.0)	GOLGB1 (2.0)	SHROOM3 (2.0)	GRB7 (2.0)	GATA4 (2.0)	PPM1B (2.0)	ESRP2 (2.0)	CELSR2 (2.0)	TNRC6B (2.0)	MED24 (1.9)	ATXN7L2 (1.9)	NRBP1 (1.9)	ATXN2 (1.8)	BCAS3 (1.8)	NDRG1 (1.8)	SENP2 (1.8)	JUND (1.7)	TP53INP2 (1.7)	NFE2L2 (1.7)	RGS12 (1.7)
KEGG_PHENYLALANINE_METABOLISM	KEGG_PHENYLALANINE_METABOLISM	0.00139	<0.05	ACSM1 (5.3)	NAT8 (3.8)	KNG1 (3.7)	NQO1 (3.5)	RERG (3.4)	ALDH2 (3.3)	UMOD (3.3)	CPS1 (3.1)	PBLD (3.1)	SLC22A1 (3.0)	AGMAT (3.0)	SLC34A1 (2.9)	SLC22A7 (2.7)	ENSG00000187446 (2.6)	NUDT19 (2.4)	F12 (2.4)	TPPP (2.3)	AHRR (2.3)	SLC47A1 (2.3)	ESRP2 (2.3)	SLC9A3 (2.2)	ENSG00000204872 (2.2)	ADCK3 (2.2)	GCKR (2.1)	IDI2-AS1 (2.1)	GOLPH3L (2.0)	NR1H3 (2.0)	ETFA (1.9)	DPEP3 (1.9)	SLC6A13 (1.9)	COX6B1P3 (1.8)	ENSG00000237781 (1.8)	CA14 (1.8)	CYP17A1 (1.8)	DGKG (1.8)	SHROOM3 (1.7)	ZFHX3 (1.7)	ARG1 (1.7)	ENSG00000226363 (1.7)	SLC7A9 (1.7)	LHPP (1.6)	C9orf71 (1.6)	PGM5 (1.6)	C1orf213 (1.6)	TCEA3 (1.6)	A1CF (1.6)
MP:0005264	glomerulosclerosis	0.0014	<0.05	UMOD (4.4)	VEGFA (4.4)	SLC12A4 (3.9)	HOXD9 (3.5)	DCDC2 (3.1)	RAI14 (3.1)	RASIP1 (3.0)	TMEM51 (3.0)	HOXD8 (2.9)	CYP24A1 (2.7)	HOXD10 (2.7)	ISL2 (2.6)	ENSG00000229589 (2.5)	AS3MT (2.5)	SLC34A1 (2.5)	HOXD1 (2.5)	LRP2 (2.5)	SLC39A13 (2.4)	SHROOM3 (2.3)	HOXD4 (2.3)	PPM1J (2.3)	PROCR (2.3)	SLC25A45 (2.3)	PTPN12 (2.2)	DAB2 (2.2)	CDC42EP2 (2.2)	TBX2 (2.1)	APH1A (1.9)	CSF3 (1.9)	ZNF383 (1.8)	ASTN2 (1.8)	SQRDL (1.8)	LHPP (1.8)	BRE (1.7)	WDR72 (1.7)	CDC14A (1.7)	DCDC5 (1.7)	MANBA (1.7)	ZBTB46 (1.6)	MAFF (1.6)	ENSG00000259450 (1.6)	ADAMTSL4 (1.6)	CGNL1 (1.6)	DDB2 (1.6)	XYLB (1.6)	SLC9B1 (1.6)
MP:0001056	abnormal cranial nerve morphology	0.00141	<0.05	HOXD3 (6.2)	HOXD4 (5.0)	HOXD1 (5.0)	ENSG00000237380 (4.7)	IRX1 (4.0)	HOXD8 (3.9)	GRB7 (3.6)	ENSG00000175892 (3.5)	ENSG00000224189 (3.4)	CASZ1 (3.0)	HOXD9 (3.0)	EFNA1 (3.0)	PPP1R3B (2.9)	ACVR2A (2.8)	LRP2 (2.6)	ACVR2B (2.4)	CELSR2 (2.4)	ISL2 (2.3)	ARG1 (2.3)	EYA4 (2.2)	MFHAS1 (2.2)	ZNF607 (2.2)	HOXD10 (2.2)	ENSG00000246560 (2.1)	HORMAD1 (2.1)	ARL15 (2.1)	TMEM116 (2.1)	ENSG00000182319 (2.1)	ENSG00000229191 (2.1)	IFT172 (2.0)	ATXN2 (2.0)	DDI2 (1.9)	NRIP1 (1.9)	CDK12 (1.9)	SALL1 (1.9)	ZFAND2A (1.8)	ENSG00000226363 (1.8)	ENSG00000203392 (1.8)	BAIAP2L2 (1.8)	SORT1 (1.8)	PAX8 (1.8)	FBXL20 (1.8)	GSDMB (1.7)	IGF1R (1.7)	ERBB2 (1.7)	ENSG00000235142 (1.7)
GO:0005667	transcription factor complex	0.00141	<0.05	MECOM (3.6)	SMAD7 (3.1)	RPRD2 (3.0)	HOXD10 (2.8)	SALL1 (2.7)	ATXN2 (2.7)	MAPKAPK5 (2.7)	PARD3 (2.7)	ATXN7L2 (2.6)	ISL2 (2.6)	SIN3A (2.6)	NFATC3 (2.5)	MFHAS1 (2.5)	THAP11 (2.5)	ZFHX3 (2.5)	TBX2 (2.5)	ACVR2B (2.4)	NFATC1 (2.4)	SENP1 (2.4)	ARNT (2.4)	GLI2 (2.3)	ARL15 (2.3)	NCOA6 (2.2)	ZNF318 (2.2)	EYA4 (2.2)	RSBN1L (2.2)	FAM53B (2.1)	JUND (2.1)	CASZ1 (2.0)	TRIB1 (2.0)	RAPSN (2.0)	AHRR (2.0)	SHH (2.0)	GATA4 (2.0)	NUP160 (2.0)	PTPN9 (1.9)	PRRC2C (1.9)	R3HDM2 (1.9)	UBE2R2 (1.9)	CELF1 (1.9)	IGF2 (1.8)	MED4 (1.8)	LARP4B (1.8)	ALDH2 (1.7)	FGF5 (1.7)	INO80 (1.7)
GO:0060688	regulation of morphogenesis of a branching structure	0.00144	<0.05	ENSG00000225138 (3.3)	SALL1 (3.2)	DCDC2 (3.0)	C15orf27 (2.9)	SHH (2.9)	ENSG00000235142 (2.9)	GRB7 (2.8)	PAX8 (2.8)	HOXD9 (2.6)	ETV5 (2.6)	ENSG00000253887 (2.6)	CGNL1 (2.4)	HOXD8 (2.4)	EXD1 (2.4)	ILDR1 (2.4)	IDI2 (2.3)	KIAA1614 (2.3)	ENSG00000237380 (2.3)	RAPSN (2.2)	EYA4 (2.2)	PTPN3 (2.2)	HOXD10 (2.2)	ASTN2 (2.1)	ISL2 (2.1)	ENSG00000256746 (2.0)	ENSG00000254235 (2.0)	IGF2-AS (2.0)	ALMS1-IT1 (1.9)	RERG (1.9)	ENSG00000246560 (1.9)	STC1 (1.9)	ENSG00000229481 (1.9)	ZNF713 (1.9)	TDH (1.8)	IGF1R (1.8)	SLC2A4RG (1.8)	TSPAN9 (1.8)	CA12 (1.8)	ECM1 (1.8)	NFAT5 (1.8)	ENSG00000175892 (1.7)	PPP1R1B (1.7)	TBX2 (1.7)	ENSG00000248003 (1.7)	DACH1 (1.7)	ZNF585B (1.7)
ENSG00000148848	ADAM12 PPI subnetwork	0.00145	<0.05	MYPN (3.9)	MYH7B (3.9)	SYPL2 (3.6)	TCAP (3.5)	TRIM54 (3.3)	NRIP1 (3.3)	VEGFA (3.0)	MYBPC3 (2.9)	TMEM116 (2.8)	RAI14 (2.8)	EFNA1 (2.6)	SALL1 (2.4)	UMOD (2.4)	GNAS (2.4)	PARD3 (2.3)	TSPAN9 (2.3)	ENSG00000238018 (2.3)	GATM (2.2)	ALMS1P (2.1)	CACNA1S (2.1)	ERBB2 (2.0)	SLC2A4RG (2.0)	RNF152 (2.0)	ADAMTSL4 (2.0)	ENSG00000204872 (2.0)	GRB10 (2.0)	ORMDL3 (2.0)	STC1 (1.9)	ESRP2 (1.9)	ERBB4 (1.9)	NAT8 (1.9)	KCNQ1 (1.8)	CHST9-AS1 (1.8)	SPTBN1 (1.8)	ZNF641 (1.8)	WDR87 (1.7)	SLC34A1 (1.7)	GATA4 (1.7)	PGM5 (1.7)	CGNL1 (1.7)	EXD1 (1.6)	ZFHX3 (1.6)	DAB2 (1.6)	ALMS1-IT1 (1.6)	PTPN11 (1.5)	CELA2B (1.5)
GO:0008285	negative regulation of cell proliferation	0.00146	<0.05	ENSG00000253887 (3.2)	IDI2 (2.7)	ZNF436 (2.5)	TRIB1 (2.4)	SHROOM3 (2.4)	ENSG00000256746 (2.3)	CHST9-AS1 (2.3)	NRIP1 (2.2)	MYOC (2.2)	PTPN9 (2.2)	ACVR2B (2.1)	ECM1 (2.1)	PTPN3 (2.1)	TBX2 (2.1)	SLC12A4 (2.0)	MAFF (2.0)	SLC15A2 (2.0)	CASZ1 (2.0)	NDRG1 (1.9)	DCAF12 (1.9)	JUND (1.8)	UBE2R2 (1.8)	NFAT5 (1.8)	ADAMTSL4 (1.8)	SNX33 (1.8)	IGF2 (1.8)	ENSG00000231064 (1.7)	CYP24A1 (1.7)	ENSG00000251292 (1.7)	GLI2 (1.6)	TNRC6B (1.6)	MAF (1.6)	RCN2 (1.6)	RSBN1L (1.6)	MCL1 (1.6)	SLC9B1 (1.6)	SMAD3 (1.6)	SLC2A4RG (1.6)	ENSG00000214293 (1.6)	ZNF585B (1.5)	NCOA6 (1.5)	NFE2L2 (1.5)	IGF1R (1.5)	GNAS (1.5)	ENSG00000203392 (1.5)	RNF152 (1.4)
ENSG00000068976	PYGM PPI subnetwork	0.00146	<0.05	CDK10 (3.7)	MAN2C1 (3.1)	GBAS (3.0)	TCAP (2.9)	NDRG1 (2.7)	BCAS3 (2.7)	SNX17 (2.7)	NRBP1 (2.6)	PNMT (2.5)	PFKM (2.4)	SYPL2 (2.4)	CACNA1S (2.3)	ADCK3 (2.3)	ASB8 (2.3)	NFATC3 (2.2)	TRIM54 (2.2)	PSMD3 (2.2)	SLC6A13 (2.1)	ENSG00000237887 (2.1)	PSKH1 (2.0)	DNM1P35 (2.0)	MAP3K11 (2.0)	PLEKHM2 (2.0)	SLC2A4RG (2.0)	ORMDL3 (2.0)	FBXL17 (2.0)	CHMP1A (1.9)	HORMAD1 (1.9)	MAP1LC3A (1.9)	GRK6 (1.9)	PGAP3 (1.9)	ZNF641 (1.8)	MYPN (1.8)	NAT8 (1.8)	NEIL1 (1.8)	PSPH (1.8)	MADD (1.8)	SLC34A1 (1.7)	R3HDM2 (1.7)	PLA2G15 (1.7)	ACAD10 (1.7)	ENSG00000226386 (1.7)	TRPC4AP (1.6)	EHBP1L1 (1.6)	GSDMB (1.6)	UBE2D3 (1.6)
MP:0000914	exencephaly	0.00146	<0.05	SALL1 (4.0)	GLI2 (3.7)	ALMS1 (3.4)	NSD1 (3.1)	ACVR2B (2.9)	RAI14 (2.9)	SNX33 (2.9)	ATXN2 (2.7)	NCOA6 (2.5)	PARD3 (2.5)	SMAD3 (2.5)	TRIB1 (2.3)	CA14 (2.3)	SIN3A (2.3)	R3HDM2 (2.2)	SMAD7 (2.2)	IQCH (2.1)	ZNF513 (2.1)	LRP2 (2.1)	PTPN9 (2.1)	IGF1R (2.0)	AHRR (2.0)	ERBB2 (2.0)	CDC14A (2.0)	DNAJC16 (2.0)	HOXD10 (2.0)	IFT172 (1.9)	RPRD2 (1.9)	TFDP2 (1.9)	ZNF436 (1.9)	PTPN12 (1.8)	ACVR2A (1.8)	SIPA1L3 (1.8)	TIGD3 (1.7)	ARL15 (1.7)	KDM5A (1.7)	TRIM32 (1.7)	ZFHX3 (1.7)	CPS1 (1.7)	DACH1 (1.7)	SHROOM3 (1.6)	ENSG00000229191 (1.6)	ABCC10 (1.6)	MECOM (1.6)	GOLGB1 (1.6)	FBXO36 (1.6)
MP:0006355	abnormal sixth branchial arch artery morphology	0.00146	<0.05	C1orf54 (4.1)	RASIP1 (3.9)	RAPSN (3.6)	STC1 (3.0)	ENSG00000233334 (2.9)	DDI2 (2.9)	EYA4 (2.8)	RAI14 (2.6)	ENSG00000188242 (2.6)	HMGCLL1 (2.6)	BCAS3 (2.5)	MECOM (2.5)	GRB10 (2.4)	TBX2 (2.3)	EFNA1 (2.3)	IGF1R (2.3)	CA14 (2.3)	KCNQ1 (2.2)	TSPAN9 (2.2)	NR1H3 (2.2)	ZFHX3 (2.2)	ENSG00000254470 (2.1)	ECM1 (2.0)	C17orf82 (2.0)	SHH (2.0)	ENSG00000225138 (1.9)	LARP4B (1.8)	NDRG1 (1.8)	IGF2-AS (1.8)	ZNF571 (1.8)	NRIP1 (1.8)	IFT172 (1.8)	ENSG00000257955 (1.8)	HOXD4 (1.7)	VEGFA (1.7)	RSBN1L (1.7)	CASZ1 (1.7)	ENSG00000253887 (1.7)	PLEKHM2 (1.7)	IGF2 (1.7)	HOXD1 (1.6)	ACVR2B (1.6)	SMAD7 (1.5)	PPP1R3B (1.5)	ENSG00000238018 (1.5)	DPM3 (1.5)
GO:0046395	carboxylic acid catabolic process	0.00147	<0.05	ACAD10 (4.2)	SLC22A7 (4.1)	PBLD (3.9)	ACSM1 (3.9)	AS3MT (3.6)	L2HGDH (3.5)	INHBC (3.5)	LCAT (3.4)	TCEA3 (3.2)	XYLB (3.2)	SLC22A1 (3.2)	ETFA (3.1)	LHPP (3.0)	GSS (3.0)	AGMAT (2.9)	SLC34A1 (2.7)	RBKS (2.7)	GATM (2.6)	NAT8 (2.6)	CLDN14 (2.6)	F12 (2.6)	ADCK3 (2.6)	ALDH2 (2.5)	KNG1 (2.5)	SLC22A2 (2.5)	SLC6A13 (2.4)	HKR1 (2.4)	ENSG00000187446 (2.4)	ENSG00000235142 (2.3)	SLC47A1 (2.3)	SUCLA2 (2.3)	A1CF (2.3)	ZGPAT (2.2)	ESRP2 (2.2)	LACTB (2.2)	NDUFAF1 (2.1)	PLA2G6 (2.1)	C9 (2.1)	GCKR (2.1)	TP53INP2 (2.0)	ENSG00000229481 (2.0)	NUDT19 (2.0)	ZNF607 (1.9)	TARS2 (1.9)	CASP9 (1.8)	PPM1B (1.8)
GO:0016054	organic acid catabolic process	0.00147	<0.05	ACAD10 (4.2)	SLC22A7 (4.1)	PBLD (3.9)	ACSM1 (3.9)	AS3MT (3.6)	L2HGDH (3.5)	INHBC (3.5)	LCAT (3.4)	TCEA3 (3.2)	XYLB (3.2)	SLC22A1 (3.2)	ETFA (3.1)	LHPP (3.0)	GSS (3.0)	AGMAT (2.9)	SLC34A1 (2.7)	RBKS (2.7)	GATM (2.6)	NAT8 (2.6)	CLDN14 (2.6)	F12 (2.6)	ADCK3 (2.6)	ALDH2 (2.5)	KNG1 (2.5)	SLC22A2 (2.5)	SLC6A13 (2.4)	HKR1 (2.4)	ENSG00000187446 (2.4)	ENSG00000235142 (2.3)	SLC47A1 (2.3)	SUCLA2 (2.3)	A1CF (2.3)	ZGPAT (2.2)	ESRP2 (2.2)	LACTB (2.2)	NDUFAF1 (2.1)	PLA2G6 (2.1)	C9 (2.1)	GCKR (2.1)	TP53INP2 (2.0)	ENSG00000229481 (2.0)	NUDT19 (2.0)	ZNF607 (1.9)	TARS2 (1.9)	CASP9 (1.8)	PPM1B (1.8)
ENSG00000105974	CAV1 PPI subnetwork	0.00147	<0.05	ERBB2 (3.5)	RASIP1 (3.3)	PGAP3 (3.3)	SPTBN1 (2.8)	PTPN12 (2.8)	VEGFA (2.7)	GRB7 (2.5)	CSF3 (2.5)	MAP3K11 (2.5)	ENSG00000238018 (2.4)	GSDMB (2.3)	EFNA1 (2.3)	HOXD9 (2.3)	APH1A (2.3)	ENSG00000237380 (2.2)	MED24 (2.2)	RAI14 (2.2)	ENSG00000235142 (2.1)	SLC2A4RG (2.1)	PSMD3 (2.1)	PPP1R1B (2.1)	CHMP1A (2.0)	CSPG4 (2.0)	CTRL (2.0)	AHRR (2.0)	TSPAN9 (2.0)	SMAD7 (1.9)	SMAD3 (1.9)	TMEM51 (1.9)	ATP1B3 (1.9)	SLC12A4 (1.9)	CDC42EP2 (1.9)	NDRG1 (1.8)	HOXD8 (1.8)	ADAMTSL4 (1.8)	NRG1 (1.8)	ECM1 (1.8)	ENSG00000237887 (1.7)	RGS12 (1.7)	PARD3 (1.7)	PROCR (1.7)	EHBP1L1 (1.7)	MED1 (1.7)	PNMT (1.6)	MAF (1.6)	ENSG00000175892 (1.6)
ENSG00000134313	KIDINS220 PPI subnetwork	0.00148	<0.05	CHAC1 (4.0)	IZUMO1 (3.8)	VEGFA (3.4)	DUSP11 (3.3)	HOXD8 (3.3)	ORC4 (3.2)	PBLD (3.2)	ENSG00000175892 (3.2)	HOXD1 (3.0)	HOXD4 (3.0)	PPM1B (2.8)	ITCH (2.7)	PTPN9 (2.6)	UBE2D3 (2.6)	RBKS (2.4)	ENSG00000229191 (2.3)	CSPG4 (2.3)	HOXD3 (2.3)	SLC28A2 (2.2)	SOS2 (2.2)	DNM1P35 (2.1)	CASP9 (2.1)	L2HGDH (2.1)	A1CF (2.1)	RAB8B (2.1)	SIPA1 (2.0)	NFE2L2 (2.0)	EHBP1L1 (2.0)	ENSG00000204872 (1.9)	SH2B3 (1.9)	AMIGO1 (1.9)	AGMAT (1.9)	UMOD (1.9)	KNG1 (1.9)	C1orf213 (1.9)	GSS (1.8)	AS3MT (1.8)	SLC7A9 (1.8)	ENSG00000238018 (1.8)	ENSG00000251292 (1.7)	LARP4B (1.7)	NUDT15 (1.7)	FGF5 (1.7)	ARNT (1.7)	SLC50A1 (1.7)	FAM122A (1.7)
GO:0051219	phosphoprotein binding	0.00149	<0.05	UBE2R2 (4.6)	DCAF12 (4.2)	KIF21B (3.1)	ARG1 (3.1)	RERG (2.7)	GSS (2.7)	DACH1 (2.6)	ATP1B3 (2.5)	ZNF436 (2.4)	TMEM51 (2.3)	ENSG00000187446 (2.2)	ENSA (2.1)	ARL15 (2.1)	EXD1 (2.0)	KRTCAP3 (2.0)	MKL1 (2.0)	GGNBP2 (2.0)	SPI1 (2.0)	UBAP2 (1.9)	TNRC6B (1.9)	SUCLA2-AS1 (1.9)	LARP4B (1.8)	PLA2G15 (1.8)	SCARB2 (1.8)	IRX1 (1.8)	NRBP1 (1.7)	ENSG00000229191 (1.7)	TFEB (1.7)	DNAJC16 (1.7)	EXOC6 (1.7)	CA12 (1.6)	LINC00208 (1.6)	PARD3 (1.6)	ENSG00000232564 (1.6)	GRK6 (1.6)	WWP2 (1.5)	PTPN12 (1.5)	MADD (1.5)	DDI2 (1.5)	DYNLRB1 (1.4)	TPCN2 (1.4)	TRIP12 (1.4)	CCDC158 (1.4)	MFSD6 (1.4)	SOS2 (1.4)	PRKAG2 (1.3)
MP:0005560	decreased circulating glucose level	0.00153	<0.05	INHBC (3.2)	C10orf26 (3.0)	LHX3 (3.0)	GCKR (2.8)	NR1H3 (2.7)	SLC22A7 (2.7)	STC1 (2.6)	ENSG00000187446 (2.5)	IDI2 (2.5)	TP53INP2 (2.5)	AGMAT (2.4)	ACSM1 (2.4)	L2HGDH (2.3)	MAP1LC3A (2.3)	SUCLA2 (2.2)	SMPD3 (2.2)	A1CF (2.1)	ETFA (2.1)	C10orf32 (2.0)	NFE2L2 (1.9)	PLA2G6 (1.9)	ADCK3 (1.9)	DHRS11 (1.9)	GNAS (1.9)	STMN3 (1.9)	PBLD (1.8)	IGF2-AS (1.8)	ZNF713 (1.8)	ACAD10 (1.8)	ALDH2 (1.8)	VEGFA (1.8)	GATA4 (1.8)	KNG1 (1.8)	ENSG00000180458 (1.8)	XYLB (1.7)	C9 (1.7)	NRIP1 (1.7)	MTCH2 (1.7)	MAF (1.7)	TPCN2 (1.6)	PPARGC1A (1.6)	ITSN1 (1.6)	ORMDL3 (1.6)	PIK3R1 (1.6)	ARG1 (1.5)	NT5C2 (1.5)
MP:0005030	absent amnion	0.00153	<0.05	SLC7A9 (4.8)	LRP2 (4.5)	ENSG00000204872 (4.5)	SLC22A2 (4.4)	SLC34A1 (4.2)	AGMAT (3.3)	SLC6A13 (3.0)	NAT8 (3.0)	DNAJC16 (2.9)	UMOD (2.9)	SLC47A1 (2.8)	PTPN12 (2.7)	DAB2 (2.6)	AS3MT (2.6)	TSPAN9 (2.5)	GATA4 (2.5)	A1CF (2.5)	XYLB (2.5)	C9orf71 (2.2)	SLC22A7 (2.2)	MAPKAPK5 (2.2)	ALMS1P (2.1)	PBLD (2.1)	PIGW (2.1)	ENSG00000251292 (2.1)	ACVR2A (2.0)	SLC7A6 (2.0)	ENSG00000253426 (1.9)	RAI14 (1.9)	SMAD7 (1.8)	NCOA6 (1.8)	FGF5 (1.8)	SLC30A4 (1.8)	ENSG00000236741 (1.8)	ECM1 (1.8)	PTPN9 (1.8)	PLA2G15 (1.7)	SENP1 (1.7)	SH2B3 (1.7)	ZGPAT (1.7)	SHF (1.7)	ENSG00000214293 (1.7)	SNUPN (1.7)	DNA2 (1.6)	EFNA1 (1.6)	HNRNPR (1.6)
MP:0005608	cardiac interstitial fibrosis	0.00153	<0.05	MYBPC3 (9.4)	TCAP (6.7)	PGM5 (4.6)	GATA4 (4.5)	MYPN (4.4)	MYH7B (4.3)	TRIM54 (4.3)	ERBB4 (3.5)	SLC7A9 (2.6)	IDI2-AS1 (2.5)	ENSG00000238018 (2.5)	UMOD (2.5)	PPM1J (2.3)	STC1 (2.3)	SLC34A1 (2.2)	PIP5K1B (2.2)	ACSM1 (2.2)	TSPAN9 (2.1)	CYP24A1 (2.1)	THBS3 (2.1)	NAT8 (2.0)	ACAD10 (2.0)	PPP1R3B (2.0)	MYOC (2.0)	PBLD (1.9)	SLC22A2 (1.9)	ECM1 (1.9)	PFKM (1.9)	RERG (1.8)	LRP2 (1.8)	DIP2C (1.8)	EFNA1 (1.8)	C9orf71 (1.7)	DAB2 (1.6)	ENSG00000204872 (1.6)	SENP1 (1.5)	GBAS (1.4)	SYPL2 (1.4)	NFAT5 (1.4)	ENSG00000203392 (1.4)	HOXD1 (1.4)	ADCK3 (1.3)	THADA (1.3)	MECOM (1.3)	CNNM2 (1.3)	ENSG00000245538 (1.3)
KEGG_DRUG_METABOLISM_OTHER_ENZYMES	KEGG_DRUG_METABOLISM_OTHER_ENZYMES	0.00153	<0.05	SLC22A1 (6.6)	SLC22A7 (5.7)	C9 (5.2)	PBLD (5.0)	NAT8 (4.7)	SLC28A2 (3.7)	ARG1 (3.4)	ZGPAT (3.3)	CPS1 (3.3)	KNG1 (3.2)	ACSM1 (3.0)	INHBC (3.0)	GCKR (2.9)	F12 (2.8)	RBKS (2.6)	MUC4 (2.5)	XYLB (2.5)	A1CF (2.4)	PPP1R3B (2.4)	SLC2A4RG (2.4)	NRG1 (2.4)	LCAT (2.3)	ECM1 (2.3)	SQRDL (2.2)	SLC7A9 (2.1)	ENSG00000259450 (1.9)	ENSG00000237781 (1.8)	CDK10 (1.8)	SLC25A45 (1.8)	SHROOM3 (1.7)	ENSG00000188242 (1.7)	SLC22A2 (1.6)	PSEN2 (1.6)	ENSG00000236741 (1.6)	C9orf71 (1.5)	EDC4 (1.5)	DDB2 (1.5)	RNF152 (1.5)	GRB10 (1.4)	EPB41L3 (1.4)	HMGCLL1 (1.4)	FAM63A (1.4)	PLDN (1.4)	ERI1 (1.4)	DHRS11 (1.4)	ADAM1 (1.3)
ENSG00000186446	ZNF501 PPI subnetwork	0.00155	<0.05	SLC7A9 (4.6)	MCL1 (4.5)	NAT8 (3.8)	ENSG00000204872 (3.5)	ENSA (3.5)	JUND (3.3)	EPB41L3 (3.3)	SLC34A1 (3.1)	SLC22A2 (3.1)	MAF (3.0)	SLC6A13 (3.0)	FBXL20 (2.9)	SLC28A2 (2.8)	MAFF (2.7)	IGF1R (2.6)	SLC9B2 (2.5)	TRIB1 (2.4)	PGAP3 (2.4)	DHRS11 (2.4)	ARNT (2.3)	SLC25A45 (2.3)	KIAA1683 (2.3)	ENSG00000230288 (2.3)	RPRD2 (2.2)	IDI1 (2.1)	ZNF713 (2.1)	GRB7 (2.1)	TBX2 (2.1)	C15orf27 (2.1)	IZUMO1 (2.1)	OVOL1 (2.0)	BCAS3 (2.0)	TP53INP2 (2.0)	CYP17A1 (2.0)	PDILT (2.0)	NRG4 (1.9)	ENSG00000255120 (1.9)	ENSG00000254470 (1.9)	NFE2L2 (1.9)	AHRR (1.9)	LARP4B (1.9)	THADA (1.8)	SCAPER (1.8)	WDR72 (1.8)	AGMAT (1.8)	SUPT7L (1.8)
ENSG00000108854	SMURF2 PPI subnetwork	0.00156	<0.05	MYPN (5.5)	TCAP (5.1)	TRIM54 (5.1)	SMAD7 (4.0)	CACNA1S (3.9)	SYPL2 (3.2)	PARD3 (2.7)	PFKM (2.6)	ERBB4 (2.4)	GATA4 (2.4)	C10orf26 (2.4)	PTPN12 (2.2)	SHROOM3 (2.2)	UBE2D3 (2.0)	PRKAG2 (2.0)	MAPKAPK5 (2.0)	PPP1R3B (2.0)	NRG1 (2.0)	GBAS (2.0)	PTPN9 (1.9)	MYH7B (1.9)	PPM1B (1.9)	ERBB2 (1.9)	FBXL17 (1.8)	DDI2 (1.8)	TCEA3 (1.7)	ETFA (1.7)	PPM1J (1.7)	THAP11 (1.7)	ATXN2 (1.7)	PROCR (1.7)	SH2B3 (1.7)	CASZ1 (1.7)	SUCLA2 (1.6)	SLC2A4RG (1.6)	AAGAB (1.6)	ESRP2 (1.6)	IRX1 (1.6)	ENSG00000182319 (1.6)	SMAD3 (1.6)	LACTB (1.6)	INHBC (1.5)	GOLPH3L (1.5)	TMEM51 (1.5)	EFNA1 (1.5)	RAI14 (1.5)
MP:0004933	abnormal epididymis epithelium morphology	0.00157	<0.05	CYP17A1 (9.8)	GATA4 (4.5)	SLC47A1 (3.8)	CLDN14 (3.2)	AS3MT (3.2)	TNP1 (3.1)	KIAA1683 (3.0)	NRIP1 (2.7)	PNMT (2.6)	ENSG00000173295 (2.5)	PPM1J (2.3)	HOXD3 (2.3)	GATM (2.2)	HOXD9 (2.2)	HOXD1 (2.2)	SMAD7 (2.1)	SLC25A45 (2.1)	ENSG00000259450 (2.1)	SLC9B2 (2.0)	ABO (2.0)	QSOX2 (2.0)	RERG (2.0)	ZNF641 (2.0)	ERBB4 (2.0)	TCEA3 (2.0)	SIPA1L3 (1.9)	CNNM2 (1.8)	WDR72 (1.7)	SDCCAG8 (1.7)	MECOM (1.7)	ARL15 (1.7)	FNDC4 (1.7)	C10orf32 (1.7)	BRE (1.7)	CGNL1 (1.7)	CSPG4 (1.6)	SLC39A13 (1.6)	RAPSN (1.6)	KIAA1614 (1.6)	ENSG00000246560 (1.6)	ENSG00000229589 (1.5)	ENSG00000226363 (1.5)	ENSG00000233334 (1.5)	CSF3 (1.5)	ENSG00000237380 (1.5)	GCKR (1.4)
GO:0015893	drug transport	0.00158	<0.05	SLC22A2 (5.9)	NAT8 (5.1)	SLC34A1 (3.9)	SLC6A13 (3.6)	EAF2 (3.5)	SLC25A45 (3.2)	XYLB (3.2)	SLC9B1 (3.2)	C9orf71 (3.1)	CHST9-AS1 (2.9)	SLC7A9 (2.6)	CYP24A1 (2.4)	ENSG00000235142 (2.4)	WDR72 (2.4)	UMOD (2.4)	ENSG00000204872 (2.4)	AGBL2 (2.4)	GSS (2.3)	ILDR1 (2.3)	ENSG00000253426 (2.2)	ZNF527 (2.1)	NT5C1B (2.1)	SLC9B2 (2.1)	ZNF793 (2.1)	PBLD (2.0)	ENSG00000254470 (2.0)	NRG4 (1.9)	SLC22A7 (1.8)	IQCB1 (1.8)	GATM (1.8)	TMEM60 (1.8)	CERS2 (1.8)	SLC47A1 (1.8)	MANBA (1.7)	ABCC10 (1.7)	LRP2 (1.7)	PNMT (1.7)	BRE (1.7)	SUCLA2-AS1 (1.6)	PTPMT1 (1.6)	KCNMA1 (1.6)	ENSG00000226386 (1.6)	SLC2A4RG (1.6)	DCDC5 (1.6)	C2orf73 (1.6)	THADA (1.6)
GO:0031406	carboxylic acid binding	0.00158	<0.05	AGMAT (4.4)	A1CF (4.2)	SLC22A7 (4.0)	PBLD (3.9)	NR1H3 (3.7)	KNG1 (3.5)	SLC7A9 (3.5)	ACSS2 (3.4)	ACSM1 (3.4)	F12 (3.4)	XYLB (3.3)	SLC6A13 (3.2)	GSS (3.2)	PPP1R3B (3.2)	NAT8 (3.1)	CPS1 (3.1)	ETFA (3.0)	TCEA3 (3.0)	SLC22A1 (2.9)	SLC47A1 (2.8)	DHRS11 (2.8)	C9 (2.7)	VEGFA (2.6)	ACAD10 (2.6)	SLC22A2 (2.6)	LCAT (2.5)	AS3MT (2.5)	GCKR (2.5)	PSPH (2.5)	ALDH2 (2.5)	PLA2G15 (2.4)	SUCLA2 (2.2)	SLC34A1 (2.2)	L2HGDH (2.2)	NQO1 (2.2)	SLC2A4RG (2.1)	ENSG00000204872 (2.1)	C9orf71 (2.1)	SLC28A2 (2.1)	SLC9A3 (2.0)	PTPMT1 (1.9)	ARG1 (1.9)	ERBB4 (1.9)	GRB10 (1.8)	ENSG00000187446 (1.8)	LRP2 (1.8)
ENSG00000132170	PPARG PPI subnetwork	0.0016	<0.05	CDK12 (5.1)	TNRC6B (4.2)	LHX3 (3.9)	PGAP3 (3.7)	MED1 (3.6)	ERBB2 (3.6)	INO80 (3.4)	C12orf51 (3.4)	NCOA6 (3.1)	RSBN1L (2.8)	GSDMB (2.8)	PNMT (2.7)	RPRD2 (2.7)	KDM5A (2.6)	TRIB1 (2.6)	GRB7 (2.6)	DHRS11 (2.6)	PRRC2C (2.6)	PIK3R1 (2.6)	ORMDL3 (2.5)	NFE2L2 (2.4)	GGNBP2 (2.4)	ADAMTSL4 (2.4)	MAFF (2.4)	SCAPER (2.4)	ENSG00000224189 (2.4)	ENSG00000245538 (2.3)	ZFAND2A (2.3)	A1CF (2.3)	LARP4B (2.2)	MAPKAPK5 (2.2)	TP53INP2 (2.2)	SMAD3 (2.2)	PARD3 (2.2)	ALMS1 (2.2)	MIEN1 (2.1)	ACVR2A (2.1)	PSMD3 (2.1)	IGF1R (2.1)	TRIP12 (2.1)	RAPSN (2.0)	NSD1 (2.0)	PTPN12 (2.0)	NT5C2 (2.0)	NRIP1 (2.0)	SMAD7 (1.9)
GO:0042974	retinoic acid receptor binding	0.00161	<0.05	CDK12 (3.6)	GRB7 (3.6)	FBXL20 (3.4)	PGAP3 (3.2)	THAP11 (2.8)	MED24 (2.8)	ERBB2 (2.8)	ADAMTSL4 (2.8)	TRPC4AP (2.7)	GGNBP2 (2.5)	MADD (2.5)	INO80 (2.5)	R3HDM2 (2.4)	GRK6 (2.3)	NSD1 (2.2)	RPRD2 (2.2)	ENSG00000214293 (2.2)	NR1H3 (2.2)	MAP3K11 (2.2)	RSBN1L (2.1)	NFATC3 (2.1)	TMEM51 (2.1)	GSDMB (2.0)	ENSG00000187446 (2.0)	ITCH (2.0)	SLC47A1 (2.0)	TPCN2 (2.0)	PTPN12 (2.0)	ARFRP1 (2.0)	DHRS11 (2.0)	MED1 (2.0)	A1CF (1.9)	SIN3A (1.9)	ENSG00000245538 (1.9)	ACSS2 (1.9)	NFAT5 (1.9)	ACP2 (1.8)	EHBP1L1 (1.8)	ZNF781 (1.8)	PIK3R1 (1.8)	TNRC6B (1.7)	MECOM (1.7)	DPEP3 (1.7)	ATXN2 (1.7)	MYO19 (1.7)	EPB41L3 (1.7)
KEGG_LYSINE_DEGRADATION	KEGG_LYSINE_DEGRADATION	0.00162	<0.05	L2HGDH (3.8)	NAT8 (3.5)	ACAD10 (3.4)	TARS2 (3.3)	SLC47A1 (3.2)	SLC34A1 (3.2)	PBLD (3.1)	XYLB (2.9)	AGMAT (2.7)	SLC2A4RG (2.6)	RPRD2 (2.6)	SLC22A7 (2.6)	A1CF (2.5)	ACSS2 (2.5)	ARNT (2.5)	ETFA (2.5)	KNG1 (2.4)	ATXN2 (2.4)	ADCK3 (2.3)	ZGPAT (2.3)	PPP1R3B (2.2)	LCAT (2.2)	EXOG (2.2)	CERS2 (2.1)	HMGB3P1 (2.1)	NCOA6 (2.1)	MANBA (2.0)	SETDB1 (2.0)	F12 (1.9)	GSS (1.9)	ENSG00000180458 (1.9)	UMOD (1.8)	APH1A (1.8)	CGNL1 (1.8)	NUDT19 (1.8)	PPARGC1A (1.8)	ANP32E (1.7)	ENSG00000254235 (1.7)	SOS2 (1.7)	INHBC (1.7)	ENSG00000187446 (1.7)	SLC22A2 (1.7)	DDI2 (1.7)	ATXN7L2 (1.7)	ENSG00000238018 (1.7)	VPS45 (1.6)
MP:0010551	abnormal coronary vessel morphology	0.00162	<0.05	SMAD7 (4.8)	SMAD3 (3.6)	RASIP1 (3.3)	PNMT (3.2)	ENSG00000253887 (3.1)	RAPSN (3.0)	ZBTB46 (2.9)	IGF2 (2.9)	TBX2 (2.8)	GLI2 (2.7)	PPM1J (2.6)	NEUROD2 (2.6)	IFT172 (2.5)	MAMSTR (2.4)	GRB10 (2.4)	ABCC10 (2.4)	C2orf16 (2.4)	FGF5 (2.3)	SNUPN (2.2)	GATA4 (2.1)	TMEM51 (2.1)	MAF (2.0)	GSDMB (2.0)	STC1 (2.0)	MYH7B (1.9)	ZNF513 (1.9)	IGF2-AS (1.9)	DCDC5 (1.9)	EFNA1 (1.8)	AHRR (1.8)	H1FNT (1.8)	C15orf27 (1.8)	MRS2 (1.7)	ZNF569 (1.7)	DCDC2 (1.7)	ENSG00000237380 (1.7)	SLC9B1 (1.6)	ENSG00000229589 (1.6)	PPP1R3B (1.6)	MECOM (1.6)	C1orf51 (1.6)	CACNA1S (1.6)	IZUMO1 (1.5)	ZNF436 (1.5)	TSPAN9 (1.5)	MYBPC3 (1.5)
MP:0003827	abnormal Wolffian duct morphology	0.00163	<0.05	SHH (3.6)	SNX33 (3.2)	IRX1 (3.2)	ADAMTSL4 (3.2)	IGF2 (3.1)	PROCR (2.9)	HOXD1 (2.6)	DAB2 (2.6)	CNNM2 (2.5)	ANXA9 (2.5)	ENSG00000189223 (2.4)	COL2A1 (2.3)	IGF2-AS (2.3)	ENSG00000257955 (2.3)	PGM5 (2.2)	FAM63A (2.2)	EYA4 (2.2)	CA12 (2.2)	PIK3R1 (2.1)	C10orf26 (2.1)	THBS3 (2.1)	CERS2 (2.0)	FGF5 (2.0)	SMAD7 (2.0)	AHRR (2.0)	ERBB4 (1.9)	GBAP1 (1.9)	SPTBN1 (1.9)	ENSG00000225138 (1.9)	CCDC121 (1.8)	CA14 (1.8)	TPPP (1.8)	ZNF781 (1.8)	CGNL1 (1.8)	DIP2C (1.7)	MYOC (1.7)	KCNK7 (1.7)	TBX2 (1.7)	FAM122A (1.7)	PARD3 (1.7)	HOXD3 (1.7)	PPP1R3B (1.6)	RERG (1.6)	DACH1 (1.6)	EFNA1 (1.5)	ACVR2B (1.5)
GO:0012510	trans-Golgi network transport vesicle membrane	0.00163	<0.05	SNX17 (3.1)	TFEB (2.8)	ZNF641 (2.6)	NRG1 (2.6)	C15orf27 (2.5)	ENSG00000226386 (2.5)	MIEN1 (2.5)	ASB8 (2.4)	MADD (2.4)	ENSG00000242086 (2.3)	ENSG00000237380 (2.3)	ENSG00000224189 (2.3)	TPPP (2.2)	SIPA1L3 (2.0)	PARD3 (2.0)	PSEN2 (2.0)	GRB7 (2.0)	DACH1 (2.0)	AMIGO1 (2.0)	EXOC6 (1.9)	LACTB (1.9)	IZUMO1 (1.8)	DCDC2 (1.8)	ERP29 (1.8)	MRS2 (1.8)	HOXD1 (1.8)	MRM1 (1.8)	BRE (1.8)	NRBP1 (1.8)	MFSD6 (1.8)	VPS45 (1.8)	RSBN1L (1.7)	BCAS3 (1.7)	ENSG00000256746 (1.7)	HMGCLL1 (1.7)	GGNBP2 (1.7)	PIP5K1B (1.7)	C8orf12 (1.6)	DAB2 (1.6)	ENSG00000189223 (1.6)	ZNF793 (1.6)	STAMBP (1.6)	GSDMB (1.6)	EXOC3 (1.6)	TRIM46 (1.6)	SLC25A45 (1.6)
MP:0000285	abnormal heart valve morphology	0.00164	<0.05	SMAD7 (3.9)	KCNMA1 (3.3)	LRP2 (3.1)	EPB41L3 (3.0)	CSPG4 (2.8)	RERG (2.5)	GRB10 (2.5)	SMAD3 (2.5)	ACVR2A (2.4)	ERBB4 (2.4)	SHROOM3 (2.3)	DGKH (2.2)	ALDH2 (2.1)	NEUROD2 (2.1)	EFNA1 (2.1)	TMEM194B (2.1)	TSPAN9 (2.1)	DAB2 (2.0)	ENSG00000229191 (2.0)	CERS2 (2.0)	ENSG00000238018 (2.0)	HMGCLL1 (1.9)	VEGFA (1.9)	NRG1 (1.9)	GLI2 (1.9)	IGF2-AS (1.9)	SOS2 (1.9)	CGNL1 (1.9)	DCDC5 (1.8)	WWP2 (1.8)	DIP2C (1.7)	ENSG00000248003 (1.7)	PDILT (1.7)	THBS3 (1.7)	ZFHX3 (1.7)	A1CF (1.7)	DACH1 (1.7)	PTPN12 (1.7)	ENSG00000173295 (1.7)	IRX1 (1.6)	SLC34A1 (1.6)	CCDC77 (1.6)	SLC47A1 (1.6)	KIF21B (1.6)	ANXA9 (1.6)	PAX8 (1.5)
GO:0009791	post-embryonic development	0.00165	<0.05	CTRL (6.0)	CELA2B (4.7)	ENSG00000236827 (3.3)	C17orf82 (3.2)	TPCN2 (3.2)	ENSG00000246560 (2.8)	ZNF641 (2.8)	ENSG00000255020 (2.8)	ENSG00000189223 (2.8)	AHRR (2.7)	ENSG00000242086 (2.5)	APH1B (2.5)	TDH (2.3)	XYLB (2.1)	FAM122A (2.1)	PHTF2 (2.0)	ODF3L1 (2.0)	TCEA3 (2.0)	ZNF571 (1.9)	APH1A (1.9)	GNAS (1.9)	ARNT (1.9)	RNF152 (1.8)	DIP2C (1.8)	ACVR2A (1.8)	ENSG00000257839 (1.7)	ITSN1 (1.7)	C15orf27 (1.7)	ACP2 (1.7)	EXOG (1.7)	FAM63A (1.7)	ADAMTSL4 (1.6)	FAM53B (1.6)	ENSG00000253426 (1.6)	HMGCLL1 (1.6)	GGT7 (1.6)	ALMS1P (1.5)	GCKR (1.5)	CERS2 (1.5)	ENSG00000203392 (1.4)	ENSG00000247556 (1.4)	ENSG00000253887 (1.4)	DCAF12 (1.4)	TMEM194B (1.4)	DNM1P35 (1.4)	BCAS3 (1.4)
ENSG00000151276	MAGI1 PPI subnetwork	0.00166	<0.05	LARP4B (2.8)	EFNA1 (2.7)	SYPL2 (2.5)	ACVR2B (2.5)	TCEA3 (2.5)	IRX1 (2.4)	ZNF540 (2.3)	ZNF570 (2.3)	ZNF607 (2.3)	ENSG00000182319 (2.2)	HMGB3P1 (2.2)	SHROOM3 (2.2)	PTPN12 (2.2)	HOXD1 (2.1)	PSEN2 (2.1)	XYLB (2.1)	GRB7 (2.1)	ZFHX3 (2.0)	PARD3 (2.0)	RAI14 (2.0)	R3HDM2 (2.0)	IFT172 (1.9)	ENSG00000222043 (1.9)	DIP2C (1.9)	PRKAG2 (1.8)	ACVR2A (1.8)	ENSG00000259450 (1.8)	STAC2 (1.8)	CELSR2 (1.8)	ZBTB46 (1.8)	SLC22A2 (1.8)	UBE2R2 (1.8)	ENSG00000233334 (1.7)	C1orf213 (1.7)	ENSG00000250009 (1.7)	ENSG00000180458 (1.7)	ECM1 (1.6)	DAB2 (1.6)	ERBB2 (1.6)	SPTBN1 (1.6)	CACNA1S (1.6)	ZNF383 (1.6)	KIAA1683 (1.5)	RBKS (1.5)	NDRG1 (1.5)	SLC7A9 (1.5)
GO:0032182	small conjugating protein binding	0.00166	<0.05	GGNBP2 (4.8)	SCAPER (3.4)	FAM175B (3.3)	TFDP2 (3.2)	UBAP2 (3.0)	UBE2R2 (3.0)	DCAF12 (2.8)	RELA (2.6)	STAMBP (2.5)	FAM122A (2.4)	IDI2 (2.4)	SENP2 (2.4)	DPF2 (2.3)	BRE (2.3)	GNAS (2.3)	NQO1 (2.2)	TRIP12 (2.2)	ZNF512 (2.2)	NFE2L2 (2.1)	RBKS (2.1)	ENSG00000259450 (2.0)	SNUPN (2.0)	METTL10 (2.0)	MBD5 (2.0)	PLDN (1.9)	ZNF513 (1.9)	IQCB1 (1.9)	KBTBD4 (1.9)	BCAS3 (1.8)	CHMP1A (1.8)	NRIP1 (1.8)	KAT5 (1.8)	SPATA5L1 (1.8)	NSD1 (1.8)	TRIM32 (1.8)	ATXN2 (1.8)	GTPBP4 (1.7)	PSMA5 (1.7)	SIN3A (1.7)	NEIL1 (1.7)	AAGAB (1.7)	ENSG00000182648 (1.7)	NUSAP1 (1.7)	SQRDL (1.6)	PLEKHM2 (1.6)	LARP4B (1.6)
GO:0046965	retinoid X receptor binding	0.00169	<0.05	MADD (2.9)	ADAMTSL4 (2.6)	A1CF (2.6)	ENSG00000187446 (2.6)	GRK6 (2.6)	THAP11 (2.4)	NSD1 (2.4)	ACP2 (2.4)	INO80 (2.4)	ITCH (2.4)	NFATC3 (2.3)	TMEM51 (2.3)	RPRD2 (2.3)	R3HDM2 (2.3)	SLC7A9 (2.3)	PTPN12 (2.1)	SLC47A1 (2.1)	TRPC4AP (2.0)	ZNF781 (2.0)	ENSG00000214293 (2.0)	PBLD (2.0)	MED1 (2.0)	NR1H3 (2.0)	NFAT5 (1.9)	MAPKAPK5 (1.9)	WWP2 (1.9)	ACSS2 (1.9)	SENP1 (1.9)	AGMAT (1.8)	ENSG00000245538 (1.8)	MAP3K11 (1.8)	RERG (1.7)	NRIP1 (1.7)	PIK3R1 (1.7)	EPB41L3 (1.7)	ENSG00000254470 (1.7)	C8orf12 (1.7)	RAI14 (1.7)	NAT8 (1.7)	ITSN1 (1.6)	EYA4 (1.6)	DHRS11 (1.6)	ALDH2 (1.6)	MYO19 (1.6)	SHH (1.6)	TPCN2 (1.6)
GO:0048185	activin binding	0.00173	<0.05	PROCR (5.4)	NRG1 (4.1)	SMAD7 (3.8)	EPB41L3 (3.2)	PTPN12 (3.0)	SLC39A13 (2.9)	ACVR2A (2.8)	ENSG00000246560 (2.6)	SLC30A4 (2.6)	RASIP1 (2.5)	RAI14 (2.4)	IGF1R (2.2)	SMAD3 (2.2)	RGS12 (2.1)	PRKAG2 (2.1)	ADAMTSL4 (2.1)	ARL15 (2.1)	ERBB2 (1.9)	TMEM116 (1.9)	EFNA1 (1.9)	ACVR2B (1.8)	ZFHX3 (1.7)	C10orf26 (1.7)	IGF2 (1.7)	QSOX2 (1.7)	SLC7A6 (1.7)	MBD5 (1.7)	ENSG00000253887 (1.7)	C1orf54 (1.7)	SHROOM3 (1.7)	MAFF (1.6)	ATP1B3 (1.6)	ECM1 (1.6)	WDR72 (1.6)	DCAF12 (1.6)	XYLB (1.6)	ERBB4 (1.6)	SH2B3 (1.6)	VEGFA (1.6)	ZNF513 (1.5)	NFE2L2 (1.5)	SDCCAG8 (1.5)	C15orf27 (1.5)	NRIP1 (1.5)	PARD3 (1.5)	ENSG00000259450 (1.5)
MP:0001270	distended abdomen	0.00174	<0.05	MECOM (3.9)	TBX2 (3.7)	SHH (3.7)	COL2A1 (3.3)	ISL2 (3.0)	WWP2 (2.8)	HOXD8 (2.7)	TFDP2 (2.4)	MAF (2.4)	PHTF2 (2.4)	HOXD1 (2.4)	UMOD (2.4)	SMPD3 (2.3)	ZFHX3 (2.2)	IQCB1 (2.1)	PTPN3 (2.0)	IGF2 (2.0)	NFATC1 (1.9)	HOXD4 (1.9)	HOXD10 (1.9)	SLC22A2 (1.9)	ENSG00000237380 (1.9)	HOXD3 (1.9)	SLC12A4 (1.9)	SLC47A1 (1.9)	ENSG00000226386 (1.8)	MFHAS1 (1.8)	SPTBN1 (1.8)	IDI2 (1.8)	NQO1 (1.7)	SLC9A3 (1.7)	CNNM2 (1.7)	EYA4 (1.7)	MYOC (1.7)	CELA2B (1.7)	SLC7A6 (1.7)	KCNK7 (1.7)	AHRR (1.7)	RGS12 (1.7)	ENSG00000230102 (1.6)	FGF5 (1.6)	CSPG4 (1.6)	ENSG00000222043 (1.6)	RCN2 (1.5)	EFNA1 (1.5)	HOXD9 (1.5)
ENSG00000120509	PDZD11 PPI subnetwork	0.00174	<0.05	NT5C2 (3.5)	ESRP2 (3.4)	ANXA9 (3.3)	MUC20 (3.1)	NSD1 (2.9)	LARP4B (2.8)	SHROOM3 (2.8)	TPCN2 (2.7)	ATXN7L2 (2.4)	SENP2 (2.4)	ZFHX3 (2.4)	ALMS1 (2.4)	SOS2 (2.3)	TDH (2.3)	PLEKHM2 (2.2)	MBD5 (2.2)	SMAD3 (2.2)	JUND (2.2)	C10orf26 (2.2)	ARNT (2.1)	NCOA6 (2.1)	ENSG00000254470 (2.1)	DIP2C (2.1)	GATA4 (2.1)	C16orf55 (2.0)	DNM1P35 (2.0)	CASZ1 (1.9)	H1FNT (1.9)	PCNXL3 (1.9)	NFE2L2 (1.9)	KRTCAP3 (1.8)	SIPA1L3 (1.8)	DNAJC16 (1.8)	ENSG00000255020 (1.8)	FAM63A (1.8)	NDRG1 (1.7)	RPRD2 (1.7)	C12orf51 (1.7)	CYP24A1 (1.7)	ITCH (1.6)	NRBP1 (1.6)	TP53INP2 (1.6)	R3HDM2 (1.6)	TNRC6B (1.6)	FAM167A (1.6)	ODF3L1 (1.6)
GO:0003682	chromatin binding	0.00175	<0.05	RPRD2 (3.8)	ACVR2B (3.8)	SIN3A (3.6)	RSBN1L (3.3)	ZFHX3 (3.2)	GLI2 (3.1)	CDK12 (3.1)	RTF1 (3.0)	HNRNPH3 (2.7)	MED1 (2.7)	MED24 (2.7)	PARD3 (2.6)	HNRNPR (2.5)	SALL1 (2.5)	ANP32E (2.5)	IGF1R (2.5)	NCOA6 (2.5)	CELF1 (2.5)	DPF2 (2.5)	ISL2 (2.5)	UBE2R2 (2.5)	TFDP2 (2.4)	HOXD10 (2.4)	ENSG00000254470 (2.3)	FBXL20 (2.3)	DACH1 (2.3)	R3HDM2 (2.2)	SMAD7 (2.2)	COL2A1 (2.2)	NFATC3 (2.2)	ERBB2 (2.1)	ALMS1 (2.1)	INO80 (2.1)	TNRC6B (2.1)	SENP1 (2.1)	EYA4 (2.1)	UBAP2 (2.1)	POLA2 (2.0)	NRIP1 (1.9)	SH2B3 (1.9)	ATXN2 (1.9)	FAM53B (1.9)	THAP11 (1.9)	MAP3K11 (1.9)	DNA2 (1.8)	HOXD9 (1.8)
ENSG00000182247	UBE2E2 PPI subnetwork	0.00176	<0.05	KAT5 (3.1)	SLC30A4 (3.0)	INO80 (3.0)	ENSG00000224189 (2.9)	AAGAB (2.9)	GRB10 (2.8)	GOLGB1 (2.7)	FGF5 (2.7)	BRAP (2.6)	ARL15 (2.5)	SMAD3 (2.5)	RAI14 (2.4)	TRPC4AP (2.4)	TRIM32 (2.4)	FAM175B (2.4)	WDR37 (2.3)	MECOM (2.3)	FAM167A (2.2)	HKR1 (2.1)	CHMP1A (2.1)	WDR72 (2.1)	FBXO22 (2.0)	SUPT7L (2.0)	MFSD6 (2.0)	PRKAG2 (2.0)	NCOA6 (2.0)	IDI2 (1.9)	PIK3R1 (1.9)	TRIP12 (1.9)	C12orf51 (1.8)	ABO (1.8)	THADA (1.8)	APH1B (1.8)	NRBP1 (1.7)	PTPN12 (1.7)	KBTBD4 (1.7)	C19orf40 (1.7)	ZFHX3 (1.7)	ARFRP1 (1.6)	NUP54 (1.6)	TMEM116 (1.6)	SENP2 (1.6)	EFNA1 (1.6)	ARNT (1.6)	SCAPER (1.6)	CYP24A1 (1.6)
GO:0006096	glycolysis	0.00176	<0.05	C1orf51 (5.3)	NDRG1 (4.8)	WDR87 (4.7)	PPP1R3B (4.1)	TNP1 (3.8)	NT5C1B (3.7)	VEGFA (3.2)	IDI2-AS1 (2.9)	ENSG00000229481 (2.9)	PFKM (2.9)	L2HGDH (2.7)	IFT172 (2.6)	APH1B (2.5)	H1FNT (2.3)	ZPBP2 (2.3)	ASB8 (2.3)	ENSG00000230288 (2.2)	COX6B1P3 (2.2)	NRG4 (2.1)	ALMS1-IT1 (2.1)	PPARGC1A (2.0)	ACSS2 (1.9)	HKR1 (1.9)	SNUPN (1.9)	SLC9B1 (1.8)	CA12 (1.8)	ENSG00000233334 (1.8)	WDR72 (1.7)	DPEP3 (1.7)	STC1 (1.7)	ENSG00000257839 (1.7)	CELA2B (1.7)	MRS2 (1.6)	ACAD10 (1.6)	GBAS (1.6)	C2orf73 (1.6)	IZUMO1 (1.6)	SUCLA2 (1.5)	ENSG00000182648 (1.5)	MYPN (1.5)	MTCH2 (1.5)	CA14 (1.5)	WDR37 (1.5)	LHX3 (1.5)	DIP2C (1.5)	LARP4B (1.4)
ENSG00000196498	NCOR2 PPI subnetwork	0.00176	<0.05	TNRC6B (5.0)	JUND (3.7)	MCL1 (3.6)	TRIB1 (3.6)	SNX33 (3.3)	RPRD2 (3.2)	EYA4 (3.0)	MAMSTR (2.8)	TFEB (2.8)	PIK3R1 (2.8)	NFE2L2 (2.8)	ACVR2B (2.7)	EXOC3 (2.5)	KCNMA1 (2.5)	BCAS3 (2.5)	INO80 (2.4)	SMAD3 (2.3)	NSD1 (2.3)	IFT172 (2.3)	ARNT (2.2)	NCOA6 (2.1)	KCNK7 (2.1)	MED1 (2.0)	FBXL20 (2.0)	R3HDM2 (2.0)	BLK (2.0)	MBD5 (1.9)	FAM122A (1.9)	CASZ1 (1.9)	NFATC1 (1.9)	A1CF (1.8)	TCEA3 (1.8)	MAFF (1.8)	TRPC4AP (1.8)	CDC14A (1.8)	VAMP4 (1.8)	MKL1 (1.7)	NFAT5 (1.7)	SNUPN (1.7)	KDM5A (1.7)	CDK12 (1.6)	EDC4 (1.6)	ATXN2 (1.6)	ADAMTSL4 (1.5)	PDILT (1.5)	MAN2C1 (1.5)
GO:0000165	MAPK cascade	0.00178	<0.05	CELA2B (2.8)	GBAP1 (2.7)	WDR72 (2.5)	UBE2R2 (2.5)	ENSG00000236827 (2.5)	SLC2A4RG (2.5)	MCL1 (2.4)	ENSG00000257955 (2.2)	ENSG00000254470 (2.2)	FAM122A (2.2)	SMAD3 (2.1)	ENSG00000235142 (2.1)	PTPN11 (2.1)	FBXL17 (2.0)	ARNT (2.0)	MAP3K11 (2.0)	SLC12A4 (2.0)	SOS2 (2.0)	SLC9A3 (1.9)	ZNF793 (1.9)	TRIB1 (1.9)	RERG (1.9)	ENSG00000182319 (1.8)	CYP24A1 (1.8)	ENSG00000188242 (1.8)	DPEP2 (1.8)	CGNL1 (1.8)	SNX33 (1.8)	CDC42EP2 (1.7)	C9orf71 (1.7)	GRK6 (1.7)	PDILT (1.7)	TFEB (1.7)	MAFF (1.7)	TSPAN9 (1.7)	ENSG00000259450 (1.7)	ARL15 (1.6)	ZNF585B (1.6)	C10orf26 (1.6)	ENSG00000203392 (1.6)	ENSG00000245538 (1.6)	PSEN2 (1.6)	RNF152 (1.5)	FBXL20 (1.5)	FGF5 (1.5)	ABO (1.5)
MP:0002127	abnormal cardiovascular system morphology	0.00178	<0.05	PGM5 (3.8)	TSPAN9 (3.8)	MYBPC3 (3.5)	CASZ1 (3.0)	ERBB2 (2.9)	TCAP (2.8)	RASIP1 (2.8)	MECOM (2.8)	ENSG00000180458 (2.6)	STC1 (2.6)	PROCR (2.4)	CSF3 (2.3)	PNMT (2.3)	TRIM54 (2.2)	GSDMB (2.2)	MYPN (2.2)	C2orf73 (2.1)	TBX2 (2.1)	IGF2 (2.1)	HOXD3 (2.1)	C15orf27 (2.0)	SLC9B2 (2.0)	ENSG00000250009 (2.0)	ZNF512 (1.9)	PPM1J (1.9)	TSNAXIP1 (1.8)	ISL2 (1.8)	SHROOM3 (1.8)	GRB7 (1.8)	ENSG00000225138 (1.8)	ENSG00000229481 (1.8)	ACVR2B (1.7)	SLC9A3 (1.7)	MED24 (1.7)	GLI2 (1.7)	SYPL2 (1.7)	GRB10 (1.7)	CA14 (1.7)	RAI14 (1.6)	RERG (1.6)	C1orf54 (1.6)	AGBL2 (1.6)	SMAD7 (1.6)	NRG4 (1.6)	DACH1 (1.6)	IGF2-AS (1.6)
REACTOME_CIRCADIAN_CLOCK	REACTOME_CIRCADIAN_CLOCK	0.00179	<0.05	C1orf51 (5.9)	ITCH (3.6)	MAFF (3.5)	TRIB1 (3.4)	TNRC6B (3.3)	FBXL17 (3.1)	VEGFA (3.0)	ARNT (3.0)	INO80 (2.8)	SMAD7 (2.8)	TP53INP2 (2.7)	TFEB (2.7)	RPRD2 (2.6)	ADAMTSL4 (2.6)	SOS2 (2.5)	MBD5 (2.5)	NFAT5 (2.5)	CDK12 (2.5)	IFT172 (2.4)	PTPN3 (2.4)	ENSG00000242086 (2.4)	PRRC2C (2.2)	PARD3 (2.2)	ALMS1 (2.2)	BRE (2.1)	MCL1 (2.1)	SCAPER (2.1)	NCOA6 (2.1)	ENSG00000188242 (2.1)	C12orf51 (2.0)	PIK3R1 (2.0)	RSBN1L (2.0)	NDRG1 (2.0)	R3HDM2 (1.9)	SLC2A4RG (1.9)	GNAS (1.9)	PNMT (1.8)	JUND (1.8)	NFE2L2 (1.8)	ATXN2 (1.8)	NSD1 (1.8)	NRBP1 (1.8)	ACVR2A (1.8)	DPEP3 (1.8)	PPP1R3B (1.8)	TRIP12 (1.7)
GO:0006725	cellular aromatic compound metabolic process	0.00181	<0.05	SLC22A7 (3.7)	XYLB (3.5)	SLC22A1 (3.4)	NAT8 (3.2)	SLC25A45 (3.1)	PNMT (2.9)	GCKR (2.8)	L2HGDH (2.8)	PBLD (2.7)	ENSG00000254235 (2.7)	AGMAT (2.6)	SLC34A1 (2.5)	CHST9-AS1 (2.5)	SUCLA2-AS1 (2.5)	INHBC (2.5)	SLC6A13 (2.5)	F12 (2.3)	LHPP (2.3)	ACSM1 (2.2)	AS3MT (2.2)	CASP9 (2.2)	HMGCLL1 (2.1)	ZGPAT (2.1)	AHRR (2.1)	RBKS (2.0)	SLC47A1 (2.0)	CPS1 (2.0)	MRM1 (2.0)	PIGW (1.9)	CYP17A1 (1.9)	NQO1 (1.8)	BRE (1.8)	GSS (1.8)	UMOD (1.8)	LCAT (1.8)	ENSG00000204872 (1.7)	KNG1 (1.7)	GRB10 (1.6)	NUDT19 (1.6)	CYP24A1 (1.6)	ALDH2 (1.6)	C9 (1.6)	PSEN2 (1.6)	CLDN14 (1.6)	ENSG00000203392 (1.6)	CGNL1 (1.5)
GO:0015301	anion:anion antiporter activity	0.00183	<0.05	SLC34A1 (7.9)	SLC6A13 (5.7)	SLC22A2 (4.5)	UMOD (4.4)	ENSG00000204872 (3.9)	LRP2 (3.5)	MUC20 (3.4)	TMEM116 (3.2)	ZGPAT (3.1)	CA12 (3.1)	XYLB (3.0)	RNF152 (3.0)	SLC47A1 (2.9)	SLC7A9 (2.9)	DHRS11 (2.7)	MUC4 (2.7)	NAT8 (2.7)	CGNL1 (2.7)	PBLD (2.7)	WDR72 (2.7)	SLC9A3 (2.6)	CA14 (2.5)	ENSG00000255120 (2.5)	ENSG00000256746 (2.3)	PIP5K1B (2.3)	SLC9B2 (2.3)	AMIGO1 (2.2)	ENSG00000188242 (2.2)	CRIP3 (1.9)	MYBPC3 (1.9)	HMGCLL1 (1.9)	MUC1 (1.9)	PPARGC1A (1.8)	ZNF781 (1.8)	SLC22A7 (1.8)	CERS2 (1.8)	EYA4 (1.8)	ENSG00000236263 (1.8)	TP53INP2 (1.7)	ZBTB46 (1.7)	CYP17A1 (1.7)	ENSG00000242086 (1.7)	ENSG00000182648 (1.6)	SLC50A1 (1.6)	SLC28A2 (1.6)	SLC15A2 (1.6)
ENSG00000131910	NR0B2 PPI subnetwork	0.00183	<0.05	A1CF (4.5)	INHBC (3.3)	TRIM32 (3.3)	MAP3K11 (2.7)	GATA4 (2.6)	ENSG00000229481 (2.6)	TCEA3 (2.6)	PGAP3 (2.5)	PLA2G15 (2.4)	SLC47A1 (2.3)	LHX3 (2.3)	CCDC158 (2.2)	CLDN14 (2.1)	THAP11 (2.1)	ISL2 (2.1)	PPM1J (2.1)	PLA2G6 (2.0)	ENSG00000254235 (2.0)	ODF3L1 (2.0)	ADCK3 (2.0)	XYLB (2.0)	ALDH2 (2.0)	SLC22A7 (2.0)	PSKH1 (1.9)	ENSG00000257839 (1.9)	MECOM (1.9)	EYA4 (1.8)	CDK10 (1.8)	CDC42EP2 (1.8)	ATXN7L2 (1.8)	NR1H3 (1.8)	DACH1 (1.8)	TNRC6B (1.7)	CYP17A1 (1.7)	ENSG00000214293 (1.7)	CHMP1A (1.7)	ORMDL3 (1.6)	ENSG00000253887 (1.6)	SPI1 (1.6)	H1FNT (1.6)	NRIP1 (1.5)	OVOL1 (1.5)	ACP2 (1.5)	TPCN2 (1.5)	TDH (1.5)	ENSG00000255020 (1.5)
REACTOME_SIGNALING_BY_ERBB4	REACTOME_SIGNALING_BY_ERBB4	0.00183	<0.05	BCAS3 (3.3)	NRIP1 (3.3)	PSKH1 (3.1)	ITCH (3.1)	LARP4B (3.0)	JUND (2.9)	CHAC1 (2.9)	NRBP1 (2.8)	CELSR2 (2.7)	TRPC4AP (2.7)	ZNF585B (2.5)	ENSG00000187446 (2.5)	ENSG00000257839 (2.4)	CGNL1 (2.3)	EHBP1L1 (2.3)	COX6B1P3 (2.3)	CA12 (2.3)	ATXN2 (2.2)	ANXA9 (2.2)	UBE2R2 (2.2)	PTPN9 (2.2)	PLEKHM2 (2.2)	MBD5 (2.2)	SPTBN1 (2.2)	NFE2L2 (2.1)	APH1A (2.1)	ZNF793 (2.0)	KDM5A (2.0)	STAMBP (2.0)	SLC2A4RG (2.0)	RELA (1.9)	SENP2 (1.9)	C10orf26 (1.9)	VEGFA (1.9)	ENSG00000237380 (1.9)	MCL1 (1.8)	FBXL20 (1.8)	ENSG00000247556 (1.8)	BRE (1.7)	NSD1 (1.7)	NCOA6 (1.7)	GSS (1.7)	SETDB1 (1.7)	ENSA (1.7)	MAP1LC3A (1.7)	FAM63A (1.6)
MP:0005333	decreased heart rate	0.00184	<0.05	MYBPC3 (4.9)	PGM5 (4.5)	RASIP1 (3.6)	PRKAG2 (3.5)	PIP5K1B (3.2)	KCNQ1 (2.8)	IGF1R (2.8)	PPP1R3B (2.7)	TP53INP2 (2.6)	LRP2 (2.5)	ENSG00000259450 (2.5)	SHROOM3 (2.3)	ZFHX3 (2.2)	TSPAN9 (2.2)	DGKH (2.1)	DIP2C (2.1)	PPP1R1B (2.0)	CASZ1 (2.0)	TBX2 (2.0)	AHRR (1.9)	ENSG00000230288 (1.9)	RNF152 (1.9)	DAB2 (1.9)	MYH7B (1.9)	PPARGC1A (1.9)	CGNL1 (1.8)	STC1 (1.8)	GRB10 (1.8)	ARL15 (1.8)	TMEM51 (1.7)	GBAS (1.7)	SORT1 (1.7)	AMIGO1 (1.7)	PROCR (1.7)	NDRG1 (1.7)	PNMT (1.6)	CYP24A1 (1.6)	VEGFA (1.6)	SLC22A1 (1.6)	GATA4 (1.6)	DHRS11 (1.6)	ENSG00000255120 (1.5)	ECM1 (1.5)	DCDC5 (1.5)	ENSG00000203392 (1.5)	IZUMO1 (1.5)
MP:0000530	abnormal kidney blood vessel morphology	0.00185	<0.05	TBX2 (5.4)	RERG (4.4)	ZBTB46 (4.1)	ECM1 (3.8)	C1orf54 (3.8)	SLC7A9 (3.2)	DACH1 (2.9)	GATA4 (2.6)	SNX33 (2.5)	SLC34A1 (2.5)	A1CF (2.5)	NAT8 (2.5)	HOXD4 (2.4)	MAF (2.4)	ENSG00000225138 (2.3)	GRB7 (2.3)	AHRR (2.3)	TSPAN9 (2.3)	C1orf213 (2.3)	AGMAT (2.2)	UMOD (2.2)	CDC14A (2.1)	ENSG00000204872 (2.1)	DCDC2 (2.1)	PPP1R3B (2.0)	IQCH (2.0)	PPP1R1B (2.0)	RASIP1 (2.0)	IZUMO1 (1.9)	HOXD3 (1.9)	ENSG00000253426 (1.8)	ENSG00000233334 (1.8)	TCEA3 (1.8)	SHH (1.8)	SLC6A13 (1.7)	C1orf51 (1.7)	SMAD7 (1.7)	SH2B3 (1.7)	LRP2 (1.7)	GRB10 (1.7)	ZNF713 (1.7)	ZNF513 (1.6)	TMEM51 (1.6)	NRIP1 (1.6)	CDC42EP2 (1.5)	ALDH2 (1.5)
ENSG00000068615	REEP1 PPI subnetwork	0.00186	<0.05	SIPA1L3 (3.4)	NCOA6 (2.9)	ERBB2 (2.8)	ZFHX3 (2.7)	SHROOM3 (2.7)	LARP4B (2.7)	FAM167A (2.6)	NSD1 (2.6)	MUC20 (2.5)	GRB7 (2.5)	C12orf51 (2.4)	IGF1R (2.4)	CASZ1 (2.4)	ESRP2 (2.3)	C15orf27 (2.3)	NT5C2 (2.3)	SOS2 (2.3)	MKL1 (2.3)	ATXN2 (2.3)	PTPN11 (2.3)	SNX33 (2.2)	CGNL1 (2.2)	NFAT5 (2.2)	ITCH (2.1)	FAM63A (2.1)	PPM1B (2.1)	TP53INP2 (2.0)	ANXA9 (2.0)	SLC30A4 (2.0)	MED24 (2.0)	PARD3 (2.0)	SPTBN1 (2.0)	SMPD3 (2.0)	MYH7B (2.0)	PLEKHM2 (1.9)	TRIP12 (1.9)	SMAD3 (1.9)	SENP2 (1.9)	DNM1P35 (1.9)	GATA4 (1.8)	RPRD2 (1.8)	RTF1 (1.8)	NRBP1 (1.8)	JUND (1.8)	RGS12 (1.7)	ARNT (1.7)
ENSG00000172379	ARNT2 PPI subnetwork	0.00187	<0.05	BLK (3.6)	NCOA6 (2.5)	EYA4 (2.5)	THADA (2.4)	RPRD2 (2.4)	ENSG00000235142 (2.4)	R3HDM2 (2.4)	ZNF318 (2.3)	TFEB (2.3)	TNRC6B (2.3)	WWP2 (2.2)	KDM5A (2.2)	KCNK7 (2.1)	EAF2 (2.0)	SIPA1L3 (2.0)	AHRR (2.0)	SETDB1 (1.9)	NFATC3 (1.9)	UMOD (1.9)	GRB10 (1.9)	NFATC1 (1.9)	TRIP12 (1.9)	CHAC1 (1.8)	NFAT5 (1.8)	SNX33 (1.8)	TRIM46 (1.8)	TRIB1 (1.7)	STAMBP (1.7)	SLC22A2 (1.7)	C2orf73 (1.7)	ANXA9 (1.7)	UBE2R2 (1.6)	ATXN2 (1.6)	PTPN3 (1.6)	NSD1 (1.6)	SMPD3 (1.6)	ZNF513 (1.6)	ENSG00000203392 (1.6)	GRB7 (1.6)	PPP1R3B (1.6)	TSNAXIP1 (1.5)	PIK3R1 (1.5)	ENSG00000253887 (1.5)	CNNM2 (1.5)	ZFHX3 (1.5)	EXOC3 (1.5)
GO:0060562	epithelial tube morphogenesis	0.00187	<0.05	IRX1 (4.2)	LRP2 (3.5)	SHH (3.5)	SALL1 (3.1)	HOXD10 (3.0)	HOXD3 (2.9)	ECM1 (2.9)	ERBB2 (2.9)	CGNL1 (2.8)	HOXD9 (2.7)	HOXD1 (2.7)	ENSG00000226386 (2.6)	HOXD4 (2.6)	ACVR2B (2.5)	SHROOM3 (2.5)	GLI2 (2.5)	AHRR (2.5)	RCN2 (2.4)	TBX2 (2.4)	IGF1R (2.3)	ETV5 (2.3)	PARD3 (2.3)	TSPAN9 (2.3)	ENSG00000182319 (2.2)	GRB7 (2.2)	CDC14A (2.1)	SNX33 (2.1)	DACH1 (2.1)	ENSG00000225138 (2.1)	ENSG00000253887 (2.0)	PTPN9 (2.0)	ENSG00000238018 (1.9)	CCDC121 (1.9)	ZFP30 (1.9)	C1orf213 (1.9)	ENSG00000257839 (1.8)	MUC1 (1.8)	ILDR1 (1.8)	PAX8 (1.8)	SIPA1L3 (1.8)	SLC9B1 (1.8)	IGF2-AS (1.8)	CA14 (1.7)	GNAS (1.7)	EFNA1 (1.7)	ENSG00000226363 (1.7)
MP:0000018	small ears	0.00187	<0.05	HMGCLL1 (4.9)	KCNK7 (4.8)	GLI2 (4.6)	CA14 (4.0)	STC1 (3.2)	DCDC2 (3.1)	C9orf71 (2.8)	ANXA9 (2.8)	L2HGDH (2.6)	SHH (2.6)	C1orf213 (2.5)	SALL1 (2.5)	ZFP30 (2.4)	ETV5 (2.3)	CELSR2 (2.2)	FAM167A (2.2)	SIPA1L3 (2.1)	AHRR (2.1)	ODF3L1 (2.0)	DCDC5 (2.0)	ESRP2 (2.0)	ENSG00000247556 (2.0)	TBX2 (1.9)	PPARGC1A (1.9)	MYOC (1.9)	SLC2A4RG (1.8)	FUT2 (1.8)	CYP24A1 (1.8)	MAF (1.8)	KIAA1614 (1.7)	IDI2 (1.7)	MECOM (1.7)	ATP1B3 (1.7)	IDI2-AS1 (1.7)	WDR72 (1.6)	SMAD3 (1.6)	MUC4 (1.5)	RERG (1.5)	ENSG00000256746 (1.5)	DGKG (1.5)	TPPP (1.5)	PGM5 (1.5)	ENSG00000214293 (1.5)	IGF2 (1.5)	THBS3 (1.4)	ECM1 (1.4)
MP:0004768	abnormal axonal transport	0.00189	<0.05	MFSD6 (3.6)	PRKAG2 (3.2)	SPTBN1 (3.1)	C12orf51 (2.9)	EDC4 (2.9)	PLEKHM2 (2.8)	TRIP12 (2.8)	PPM1B (2.8)	TPPP (2.7)	PTPN11 (2.7)	BCAS1 (2.7)	NSD1 (2.6)	CHMP1A (2.6)	ABCC10 (2.6)	WDR37 (2.5)	IFT172 (2.4)	ACVR2A (2.4)	CDK10 (2.4)	MADD (2.3)	DIP2C (2.1)	GOLGB1 (2.1)	DNAJC16 (2.1)	SOS2 (2.0)	SLC12A4 (2.0)	ENSG00000214293 (2.0)	PHTF2 (2.0)	DUS2L (2.0)	MRS2 (1.9)	THADA (1.9)	DNER (1.9)	MAN2C1 (1.9)	SCARB2 (1.9)	DDX1 (1.9)	DDI2 (1.9)	NDUFAF1 (1.8)	SLC7A6OS (1.8)	GLI2 (1.8)	SDCCAG8 (1.8)	ZNF436 (1.8)	NFATC3 (1.8)	AAGAB (1.8)	CEP89 (1.7)	NRBP1 (1.7)	CASP9 (1.7)	ALMS1-IT1 (1.7)	ENSG00000253887 (1.7)
ENSG00000118785	SPP1 PPI subnetwork	0.00192	<0.05	ENSG00000259450 (3.7)	ECM1 (3.6)	STC1 (3.2)	CTSK (2.8)	HOXD10 (2.8)	KCNMA1 (2.7)	PTPN11 (2.4)	PHTF2 (2.4)	CSPG4 (2.3)	THBS3 (2.3)	NRG1 (2.3)	PARD3 (2.1)	PLA2G15 (2.1)	TMEM51 (2.1)	CYP24A1 (2.0)	RERG (2.0)	CSF3 (2.0)	VEGFA (2.0)	ENSG00000229589 (2.0)	R3HDM2 (2.0)	DUS2L (1.9)	GSS (1.9)	LCAT (1.9)	KRTCAP3 (1.9)	MANBA (1.9)	DIP2C (1.8)	ENSG00000256900 (1.8)	ESRP2 (1.8)	SLC7A6OS (1.7)	ARFRP1 (1.7)	PNMT (1.7)	PGM5 (1.7)	NUTF2 (1.7)	RAI14 (1.7)	TSPAN9 (1.7)	C16orf55 (1.6)	ENSG00000175892 (1.6)	ENSG00000230102 (1.6)	SALL1 (1.6)	MKL1 (1.5)	SLC47A1 (1.5)	UBAP2 (1.5)	SLC12A4 (1.5)	NFAT5 (1.5)	PIK3R1 (1.5)	WWP2 (1.5)
MP:0011091	complete prenatal lethality	0.00194	<0.05	CA14 (4.3)	VEGFA (3.9)	ENSG00000214293 (2.7)	GLI2 (2.7)	PPP1R3B (2.6)	AHRR (2.5)	PCNXL3 (2.5)	HMGCLL1 (2.4)	GRB10 (2.4)	STC1 (2.3)	PTPN12 (2.3)	CHAC1 (2.3)	SALL1 (2.2)	NSD1 (2.2)	RAI14 (2.2)	IDI2-AS1 (2.1)	PARD3 (2.1)	GATA4 (2.1)	TMEM51 (2.0)	ALDH2 (2.0)	ACVR2B (2.0)	RASIP1 (2.0)	ACVR2A (1.9)	OIP5 (1.9)	FAM122A (1.9)	ENSG00000187446 (1.9)	ENSG00000245538 (1.9)	PRRC2C (1.8)	GOLGB1 (1.8)	MFHAS1 (1.8)	ZFHX3 (1.8)	POLA2 (1.7)	KDM5A (1.7)	ETV5 (1.7)	NDRG1 (1.7)	TPCN2 (1.7)	SUPT7L (1.7)	MAP3K11 (1.7)	ETFA (1.6)	ADAMTSL4 (1.6)	ENSG00000251292 (1.6)	NCOA6 (1.6)	TRIP12 (1.6)	TBX2 (1.6)	ATXN2 (1.6)	R3HDM2 (1.6)
MP:0010402	ventricular septal defect	0.00195	<0.05	SMAD7 (3.6)	GLI2 (3.6)	GRB10 (3.5)	TRIB1 (3.2)	IGF2 (3.2)	ALMS1 (3.0)	IGF1R (3.0)	CGNL1 (3.0)	ENSG00000229589 (2.7)	RAI14 (2.6)	SMAD3 (2.5)	MYBPC3 (2.5)	MAFF (2.5)	TSPAN9 (2.4)	ENSG00000182319 (2.4)	ACVR2B (2.3)	ENSG00000238018 (2.3)	ATXN2 (2.3)	SHROOM3 (2.2)	C10orf26 (2.2)	C1orf51 (2.2)	DAB2 (2.2)	IFT172 (2.0)	PARD3 (2.0)	ZNF513 (2.0)	RASIP1 (2.0)	IRX1 (1.9)	NSD1 (1.9)	JUND (1.8)	COL2A1 (1.8)	ITSN1 (1.8)	ENSG00000231064 (1.8)	ACVR2A (1.8)	ADAMTSL4 (1.8)	ENSG00000248003 (1.8)	ENSG00000225138 (1.7)	SLC12A4 (1.7)	AS3MT (1.7)	ERBB4 (1.7)	MAP3K11 (1.7)	PROCR (1.7)	SALL1 (1.6)	DIP2C (1.6)	ZFHX3 (1.6)	AGBL2 (1.6)	HNRNPH3 (1.6)
ENSG00000126351	THRA PPI subnetwork	0.00196	<0.05	TNRC6B (5.1)	CDK12 (4.9)	PGAP3 (4.4)	MED1 (4.2)	ERBB2 (4.1)	C12orf51 (4.0)	ZFHX3 (3.9)	PTPN12 (3.3)	GSDMB (3.1)	NCOA6 (3.1)	PRRC2C (3.0)	PNMT (2.9)	RSBN1L (2.9)	TNPO3 (2.9)	MED24 (2.8)	ORC4 (2.8)	KDM5A (2.8)	SALL1 (2.6)	DUSP11 (2.6)	DACH1 (2.5)	ALMS1 (2.5)	ARFRP1 (2.4)	ORMDL3 (2.3)	PSMD3 (2.3)	ATXN2 (2.3)	GRB7 (2.3)	SIN3A (2.2)	SMAD7 (2.2)	KBTBD4 (2.2)	RPRD2 (2.2)	ZNF513 (2.1)	NFATC3 (2.1)	MFHAS1 (2.1)	ISL2 (2.0)	LHX3 (2.0)	CLDN14 (2.0)	ZNHIT3 (2.0)	MED4 (2.0)	TPRKB (1.9)	ENSG00000229481 (1.9)	ENSG00000245538 (1.8)	INO80 (1.8)	ZNF573 (1.8)	NRIP1 (1.8)	ABCC10 (1.7)	ETV5 (1.7)
GO:0042493	response to drug	0.00197	<0.05	ENSG00000230288 (4.1)	SUCLA2-AS1 (4.0)	SLC28A2 (3.7)	SLC9B1 (3.2)	SLC7A9 (3.1)	PNMT (3.1)	NAT8 (2.8)	PBLD (2.8)	AHRR (2.7)	ENSG00000204872 (2.7)	AGMAT (2.6)	CPS1 (2.5)	SLC22A1 (2.5)	C9orf71 (2.4)	A1CF (2.4)	RBKS (2.4)	CHST9-AS1 (2.3)	NFE2L2 (2.3)	ENSG00000259450 (2.2)	ENSG00000255120 (2.2)	NQO1 (2.2)	C9 (2.0)	NUDT19 (2.0)	LCAT (1.9)	INHBC (1.9)	TCEA3 (1.8)	JUND (1.8)	IDI1 (1.8)	NRG4 (1.8)	ENSG00000180458 (1.7)	GCKR (1.7)	PDILT (1.7)	HORMAD1 (1.6)	GATM (1.6)	SLC22A7 (1.6)	LRP2 (1.6)	KRTCAP2 (1.6)	RPS27L (1.5)	KIAA1683 (1.5)	ATXN7L2 (1.5)	SLC22A2 (1.5)	ENSG00000226386 (1.5)	ENSG00000236827 (1.4)	RASIP1 (1.4)	CYP17A1 (1.4)	ACSS2 (1.3)
GO:0009066	aspartate family amino acid metabolic process	0.00199	<0.05	NAT8 (3.8)	SLC22A2 (3.6)	ENSG00000235142 (3.3)	ENSG00000254235 (3.0)	MRS2 (3.0)	SLC34A1 (2.7)	PSPH (2.7)	WDR72 (2.7)	LRP2 (2.6)	ENSG00000255120 (2.6)	NUDT19 (2.6)	L2HGDH (2.5)	ENSG00000242086 (2.5)	GSS (2.4)	ZNF607 (2.4)	XYLB (2.3)	PBLD (2.3)	TARS2 (2.3)	SLC47A1 (2.2)	SLC6A13 (2.2)	AS3MT (2.2)	SLC22A7 (2.2)	KAAG1 (2.2)	LHPP (2.2)	ZNF540 (2.2)	CA14 (2.1)	ENSG00000226363 (2.1)	ZNF573 (2.1)	FBXO22 (2.1)	CISD2 (2.0)	ZNF713 (2.0)	ENSG00000232564 (1.9)	ACAD10 (1.9)	ENSG00000257955 (1.9)	GATM (1.9)	CHAC1 (1.9)	SLC22A1 (1.8)	ZNF527 (1.8)	TCEA3 (1.8)	ASB8 (1.8)	NUP54 (1.8)	CDK10 (1.8)	ADCK3 (1.7)	TNPO3 (1.7)	GGT7 (1.7)	ENSG00000204872 (1.7)
GO:0015108	chloride transmembrane transporter activity	0.00199	<0.05	SLC34A1 (8.7)	UMOD (8.1)	ENSG00000188242 (5.0)	SLC22A2 (3.3)	SLC15A2 (3.2)	DNAJC16 (3.1)	KNG1 (3.1)	KCNQ1 (3.0)	CNNM2 (3.0)	LRP2 (2.9)	SLC7A9 (2.9)	RNF152 (2.9)	AGMAT (2.7)	XYLB (2.7)	ZGPAT (2.7)	PHTF2 (2.7)	PDILT (2.7)	SLC7A6 (2.7)	PIP5K1B (2.6)	ATP1B3 (2.6)	NT5C2 (2.5)	TMEM116 (2.5)	NAT8 (2.5)	APH1B (2.5)	CERS2 (2.4)	MUC1 (2.3)	SLC39A13 (2.3)	MUC4 (2.3)	ERBB4 (2.3)	SLC12A4 (2.2)	SGSM3 (2.1)	ZNF641 (2.1)	SLC47A1 (2.1)	C12orf68 (2.1)	SLC22A7 (2.1)	SLC6A13 (2.0)	HOXD10 (2.0)	SLC9A3 (2.0)	ENSG00000225138 (2.0)	ENSG00000204872 (1.9)	CYP24A1 (1.8)	CA12 (1.8)	ISL2 (1.8)	ERBB2 (1.7)	ENSG00000182648 (1.7)	WWP2 (1.7)
GO:0044275	cellular carbohydrate catabolic process	0.002	<0.05	PPP1R3B (4.6)	C1orf51 (3.7)	NDRG1 (3.4)	ENSG00000230288 (3.3)	IDI2-AS1 (3.0)	MUC20 (2.9)	PFKM (2.8)	L2HGDH (2.7)	IZUMO1 (2.7)	ENSG00000229481 (2.6)	WDR87 (2.6)	NT5C1B (2.6)	TNP1 (2.4)	VEGFA (2.3)	LHPP (2.3)	ENSG00000254470 (2.2)	ZPBP2 (2.2)	ACSS2 (2.2)	IFT172 (2.2)	SYPL2 (2.1)	NRG4 (2.1)	ASB8 (2.1)	BRE (2.0)	SLC28A2 (2.0)	NT5C2 (1.9)	ZNF383 (1.9)	ACAD10 (1.9)	ZNF570 (1.9)	APH1B (1.9)	ENSG00000204872 (1.9)	PPARGC1A (1.9)	MTCH2 (1.8)	ENSG00000233334 (1.8)	SUCLA2 (1.8)	ENSG00000254235 (1.7)	SORT1 (1.7)	FUT2 (1.7)	GBAS (1.7)	ENSG00000257839 (1.6)	COX6B1P3 (1.6)	MYPN (1.6)	CHST9-AS1 (1.5)	GSS (1.5)	DGKG (1.5)	ALMS1-IT1 (1.5)	LARP4B (1.4)
ENSG00000137831	UACA PPI subnetwork	0.002	<0.05	BAIAP2L2 (3.5)	AAGAB (3.1)	SPTBN1 (3.0)	TP53INP2 (3.0)	MECOM (3.0)	NQO1 (2.9)	ENSG00000182319 (2.8)	SLC9A3 (2.7)	RASIP1 (2.7)	SLC39A13 (2.6)	PROCR (2.6)	MAP3K11 (2.5)	ALMS1-IT1 (2.4)	GOLGB1 (2.3)	RNF152 (2.3)	SLC28A2 (2.3)	LACTB (2.2)	SIPA1L3 (2.2)	ZNF793 (2.1)	ZNF585A (2.1)	CSPG4 (2.1)	SMAD3 (2.1)	AHRR (2.0)	MYPN (2.0)	PBLD (1.9)	EFNA1 (1.8)	UBE2R2 (1.8)	DNM1P35 (1.8)	BCAS3 (1.8)	TRIM54 (1.8)	ITCH (1.8)	CDC42EP2 (1.8)	NRG1 (1.7)	UBAP2 (1.7)	ARFRP1 (1.7)	ZNF318 (1.7)	SOS2 (1.7)	SLC12A4 (1.7)	PRKAG2 (1.7)	TRAFD1 (1.7)	ERBB2 (1.6)	ABO (1.6)	WWP2 (1.6)	KIAA1614 (1.6)	SLC7A9 (1.6)	TBX2 (1.6)
MP:0004774	abnormal bile salt level	0.00202	<0.20	A1CF (7.5)	PBLD (5.1)	RBKS (4.7)	INHBC (4.4)	ACSM1 (3.8)	PPP1R3B (2.9)	AGMAT (2.9)	RNF152 (2.8)	KNG1 (2.8)	GCKR (2.6)	C9orf71 (2.6)	FUT2 (2.6)	F12 (2.6)	C9 (2.6)	SLC22A1 (2.6)	SLC9A3 (2.5)	ENSG00000250009 (2.5)	LCAT (2.4)	FAM47E (2.2)	CPS1 (2.2)	LACTB (2.2)	AS3MT (2.2)	ESRP2 (2.2)	DCAF12 (2.1)	ENSG00000204872 (2.1)	XYLB (2.1)	GRB7 (2.1)	SLC28A2 (2.1)	TCEA3 (2.1)	ENSG00000235142 (2.0)	KCNQ1 (1.9)	PTPN9 (1.9)	SLC22A7 (1.9)	SLC7A9 (1.9)	SLC47A1 (1.9)	CELA2B (1.8)	HOXD1 (1.8)	NAT8 (1.7)	FAM63A (1.7)	ENSG00000247556 (1.7)	ENSG00000251292 (1.7)	GSDMB (1.7)	ENSG00000187446 (1.7)	NRIP1 (1.7)	ARNT (1.6)	ENSG00000224189 (1.6)
ENSG00000100311	PDGFB PPI subnetwork	0.00203	<0.20	EFNA1 (4.3)	GRB7 (3.8)	ENSG00000259450 (3.3)	VEGFA (3.1)	CSPG4 (2.8)	ENSG00000235142 (2.7)	RASIP1 (2.5)	ESRP2 (2.5)	ARL15 (2.5)	GLI2 (2.4)	SLC9A3 (2.3)	SLC2A4RG (2.3)	TSPAN9 (2.3)	AGBL2 (2.3)	SLC12A4 (2.2)	CTSK (2.2)	SLC39A13 (2.2)	SMAD3 (2.2)	ENSG00000182319 (2.1)	SMAD7 (2.1)	CDC42EP2 (2.1)	PPP1R3B (2.0)	SNX33 (2.0)	PNMT (2.0)	ADAM1 (2.0)	RAI14 (2.0)	FUT2 (2.0)	ENSG00000237887 (1.9)	DGKH (1.9)	COL2A1 (1.9)	EPB41L3 (1.9)	IGF2 (1.8)	C9orf71 (1.8)	TBX2 (1.8)	EHBP1L1 (1.7)	INHBC (1.7)	ALMS1 (1.7)	RGS12 (1.7)	ZNF607 (1.7)	OVOL1 (1.7)	C1orf54 (1.6)	CELSR2 (1.6)	KRTCAP3 (1.6)	DCDC2 (1.5)	FNBP4 (1.5)	MAPKAPK5 (1.5)
ENSG00000100697	DICER1 PPI subnetwork	0.00203	<0.20	DPEP3 (4.1)	MYBPC3 (4.1)	PNMT (3.7)	C8orf12 (2.7)	PGM5 (2.6)	GATA4 (2.5)	MYPN (2.4)	TCAP (2.3)	ACAD10 (2.3)	FBXL17 (2.2)	ENSG00000222043 (2.1)	CCDC158 (2.1)	ATXN2 (2.1)	ENSG00000248003 (2.1)	ZFAND2A (2.0)	ALMS1P (2.0)	TRIM54 (2.0)	GATM (1.9)	NUDT15 (1.9)	ADAM1 (1.9)	BRAP (1.9)	DDI2 (1.8)	ETV5 (1.8)	IDI2-AS1 (1.8)	KCNK7 (1.8)	MAPKAPK5 (1.8)	PLA2G6 (1.8)	NUTF2 (1.8)	TARS2 (1.8)	ERBB2 (1.7)	R3HDM2 (1.7)	PFKM (1.7)	PSEN2 (1.7)	SENP1 (1.7)	TCEA3 (1.6)	KDM5A (1.5)	ERP29 (1.5)	GBAP1 (1.5)	SLC15A2 (1.5)	MRPS21 (1.5)	ENSG00000226363 (1.5)	TMEM116 (1.5)	ZNF641 (1.5)	PGAP3 (1.5)	MYH7B (1.5)	PRRC2C (1.5)
MP:0002962	increased urine protein level	0.00205	<0.20	SLC12A4 (4.9)	UMOD (3.9)	DDB2 (3.7)	SLC39A13 (3.3)	CYP24A1 (2.8)	ZNF383 (2.8)	ADAMTSL4 (2.7)	ZNF641 (2.7)	FAM122A (2.6)	MUC1 (2.5)	RAI14 (2.5)	RPS27L (2.4)	SLC34A1 (2.3)	SLC7A6 (2.3)	PSKH1 (2.2)	CERS2 (2.2)	CDC14A (2.1)	HOXD1 (2.1)	CDC42EP2 (2.1)	HKR1 (2.0)	DCDC2 (2.0)	ISL2 (1.9)	LRP2 (1.9)	HOXD9 (1.9)	ALMS1-IT1 (1.9)	NFAT5 (1.9)	DGKH (1.8)	CGNL1 (1.8)	SLC22A2 (1.8)	SNX33 (1.8)	GOLGB1 (1.8)	PAX8 (1.8)	SHROOM3 (1.7)	IGF2 (1.7)	WDR72 (1.7)	SQRDL (1.7)	PPM1J (1.7)	DUSP11 (1.7)	PIP5K1B (1.7)	MCL1 (1.7)	RELA (1.7)	VEGFA (1.6)	MAN2C1 (1.6)	ENSG00000257839 (1.6)	SMAD7 (1.5)	ENSG00000229589 (1.5)
ENSG00000033800	PIAS1 PPI subnetwork	0.00206	<0.20	SMAD7 (3.3)	TRAFD1 (3.2)	IGF1R (2.9)	SALL1 (2.9)	SLC47A1 (2.9)	NFATC1 (2.9)	NFE2L2 (2.9)	TRIM32 (2.6)	MCL1 (2.6)	NRIP1 (2.6)	NFAT5 (2.6)	ARNT (2.5)	GLI2 (2.5)	HOXD10 (2.3)	RELA (2.2)	INO80 (2.2)	DPF2 (2.1)	SIN3A (2.1)	MKL1 (2.1)	ENSG00000245538 (2.0)	CASZ1 (2.0)	JUND (2.0)	ENSG00000182319 (1.9)	FNBP4 (1.9)	HOXD9 (1.8)	DDB2 (1.8)	SDCCAG8 (1.8)	R3HDM2 (1.7)	ALDH2 (1.7)	THUMPD1 (1.7)	APH1A (1.7)	RERG (1.7)	RUFY2 (1.6)	TMEM194B (1.6)	C10orf26 (1.6)	RGS12 (1.6)	ENSA (1.6)	ENSG00000246560 (1.6)	ENSG00000256746 (1.5)	IQCB1 (1.5)	HOXD8 (1.5)	RPS27L (1.5)	KBTBD4 (1.5)	TRIB1 (1.5)	ENSG00000224189 (1.5)	SUPT7L (1.5)
MP:0006267	abnormal intercalated disc morphology	0.00207	<0.20	TCAP (6.1)	MYPN (4.5)	TRIM54 (4.4)	MYBPC3 (3.9)	PGM5 (3.8)	SYPL2 (3.4)	EHBP1L1 (3.1)	CACNA1S (2.9)	ECM1 (2.6)	MYH7B (2.5)	ADCK3 (2.5)	RAI14 (2.4)	IGF1R (2.3)	PFKM (2.3)	FUT2 (2.2)	ERBB2 (2.2)	ENSG00000214293 (2.2)	CASZ1 (2.2)	TCEA3 (2.1)	TSPAN9 (2.0)	ENSG00000253426 (2.0)	TPCN2 (2.0)	C8orf12 (1.9)	CSPG4 (1.9)	RAPSN (1.9)	GOLGB1 (1.8)	MYOC (1.8)	NDRG1 (1.7)	ABCC10 (1.7)	ENSG00000238018 (1.7)	PIGW (1.6)	NUTF2 (1.6)	EFNA1 (1.6)	RSBN1L (1.5)	ENSG00000232564 (1.5)	AS3MT (1.5)	MECOM (1.5)	ZPBP2 (1.5)	CYP24A1 (1.5)	FAM47E (1.5)	FAM175B (1.5)	WDR72 (1.4)	MFHAS1 (1.4)	SIPA1L3 (1.4)	ENSG00000230102 (1.4)	PRKAG2 (1.4)
GO:0000982	RNA polymerase II core promoter proximal region sequence-specific DNA binding transcription factor activity	0.00207	<0.20	TRIB1 (5.7)	TBX2 (4.7)	JUND (4.1)	MAFF (3.9)	MCL1 (3.9)	CASZ1 (3.6)	ZNF713 (3.0)	IRX1 (3.0)	VEGFA (2.9)	LHX3 (2.8)	GLI2 (2.7)	HOXD3 (2.7)	SMAD7 (2.5)	ISL2 (2.5)	DCDC2 (2.5)	SH2B3 (2.4)	ZFP30 (2.3)	HOXD4 (2.3)	ETV5 (2.3)	ACVR2B (2.3)	GATA4 (2.2)	HOXD1 (2.2)	RSBN1L (2.2)	HOXD10 (2.1)	HOXD9 (2.1)	UBE2R2 (2.1)	EFNA1 (2.1)	NRIP1 (2.0)	TFDP2 (2.0)	R3HDM2 (1.9)	KIAA1683 (1.9)	RGS12 (1.8)	NFE2L2 (1.7)	ERBB2 (1.7)	ARL15 (1.7)	BCAS3 (1.6)	CA14 (1.6)	TMEM51 (1.6)	ANXA9 (1.6)	CRIP3 (1.5)	ENSG00000224189 (1.5)	CDC42EP2 (1.5)	CELSR2 (1.5)	ZNF383 (1.5)	ENSG00000175892 (1.5)	ZBTB46 (1.5)
ENSG00000162337	LRP5 PPI subnetwork	0.00207	<0.20	COL2A1 (4.0)	ACVR2A (3.5)	RCN2 (3.2)	MYH7B (3.1)	WDR72 (3.1)	ETV5 (3.0)	SHROOM3 (2.9)	MECOM (2.8)	CGNL1 (2.5)	STC1 (2.5)	NRG1 (2.5)	SORT1 (2.4)	GLI2 (2.3)	SLC47A1 (2.3)	SMAD7 (2.2)	PPP1R1B (2.1)	ZFHX3 (2.1)	FAM167A (2.0)	DACH1 (1.9)	ENSG00000182319 (1.9)	FBXL20 (1.9)	LRP2 (1.8)	SHH (1.8)	ZFP30 (1.8)	CELSR2 (1.7)	RERG (1.7)	BAIAP2L2 (1.6)	SHF (1.6)	GCKR (1.6)	ENSG00000214293 (1.6)	ENSG00000182648 (1.6)	PPARGC1A (1.6)	TRIM32 (1.5)	DNM1P35 (1.4)	AMIGO1 (1.4)	ENSG00000255120 (1.4)	NT5C2 (1.4)	PTPN9 (1.4)	PSEN2 (1.4)	TBX2 (1.4)	SLC39A13 (1.4)	IGF1R (1.4)	SLC12A4 (1.4)	MYO19 (1.4)	ENSG00000259450 (1.4)	SALL1 (1.4)
GO:0007507	heart development	0.00208	<0.20	MYH7B (5.2)	MYBPC3 (4.2)	GATA4 (3.7)	ENSG00000238018 (3.3)	SHROOM3 (2.9)	PGM5 (2.9)	ERBB2 (2.9)	PPP1R3B (2.8)	SMAD7 (2.6)	TBX2 (2.6)	SLC9B1 (2.5)	TSPAN9 (2.5)	MYPN (2.5)	EFNA1 (2.5)	ZFHX3 (2.4)	ZNF641 (2.4)	IGF2 (2.4)	ACVR2B (2.3)	C1orf213 (2.3)	TRIM54 (2.2)	CASZ1 (2.2)	ENSG00000253426 (2.1)	ENSG00000245538 (2.1)	IDI2-AS1 (2.1)	THBS3 (2.0)	HOXD1 (2.0)	TCAP (2.0)	RPRD2 (1.9)	ATXN2 (1.9)	ENSG00000182319 (1.9)	IGF1R (1.9)	EYA4 (1.9)	IQCH (1.9)	PRKAG2 (1.8)	ACVR2A (1.8)	PNMT (1.8)	EPB41L3 (1.8)	ZNF585A (1.8)	SHH (1.8)	CGNL1 (1.8)	ENSG00000225138 (1.7)	AS3MT (1.7)	FBXL20 (1.7)	IGF2-AS (1.7)	C10orf26 (1.7)	SLC12A4 (1.7)
GO:0010181	FMN binding	0.00208	<0.20	ENSG00000188242 (4.4)	KNG1 (3.5)	ZGPAT (3.5)	C9 (3.4)	SLC22A1 (3.3)	SLC22A7 (3.2)	RASIP1 (3.2)	GCKR (3.1)	ENSG00000225138 (2.9)	RBKS (2.7)	ARG1 (2.6)	CSF3 (2.6)	SLC34A1 (2.4)	CLDN14 (2.3)	PROCR (2.1)	SLC47A1 (2.1)	AGMAT (2.1)	TARS2 (2.1)	ENSG00000214293 (2.0)	UMOD (2.0)	L2HGDH (1.9)	KIAA1683 (1.9)	FUT2 (1.9)	C1orf51 (1.9)	MRM1 (1.9)	SLC6A13 (1.9)	XYLB (1.8)	ENSG00000173295 (1.8)	F12 (1.8)	MAN2C1 (1.7)	SLC9A3 (1.7)	INHBC (1.7)	SLC2A4RG (1.7)	PCNXL3 (1.7)	ZFAND2A (1.6)	CPS1 (1.6)	A1CF (1.6)	PRMT7 (1.6)	ENSG00000182648 (1.6)	ENSG00000231064 (1.6)	PLA2G6 (1.6)	CYP17A1 (1.6)	ENSG00000253426 (1.6)	ENSG00000203392 (1.6)	SIPA1 (1.5)	TPPP (1.5)
MP:0000609	abnormal liver physiology	0.00209	<0.20	C9 (5.2)	A1CF (5.1)	GCKR (5.0)	F12 (4.9)	INHBC (4.5)	ACSM1 (4.4)	KNG1 (4.1)	CPS1 (4.1)	SLC22A7 (4.1)	LCAT (3.9)	SLC22A1 (3.7)	XYLB (3.5)	CLDN14 (3.3)	AGMAT (2.9)	ARG1 (2.8)	CYP17A1 (2.3)	IDI1 (2.3)	FNDC4 (2.2)	CRIP3 (2.2)	ARNT (2.1)	NQO1 (2.1)	ENSG00000230288 (2.0)	GATA4 (2.0)	RBKS (2.0)	SLC12A4 (1.9)	ADCK3 (1.9)	SLC47A1 (1.8)	ACSS2 (1.8)	CERS2 (1.8)	RNF152 (1.8)	ETFA (1.7)	EFNA1 (1.7)	SLC7A9 (1.7)	AHRR (1.7)	NR1H3 (1.6)	SH2B3 (1.6)	TRIB1 (1.6)	NUDT19 (1.5)	CA14 (1.5)	MAN2C1 (1.5)	ENSG00000257839 (1.5)	LHPP (1.5)	PPP1R3B (1.4)	GRB7 (1.4)	SLC6A13 (1.4)	MUC20 (1.4)
MP:0009050	dilated proximal convoluted tubules	0.00209	<0.20	UMOD (5.9)	DCDC2 (5.9)	ENSG00000235142 (5.3)	SLC34A1 (3.7)	LRP2 (3.4)	CDC14A (3.4)	PAX8 (3.0)	SLC22A2 (3.0)	HOXD9 (3.0)	HOXD3 (3.0)	HOXD4 (2.8)	PBLD (2.8)	HOXD8 (2.6)	C12orf68 (2.6)	NRG1 (2.5)	VEGFA (2.4)	SLC12A4 (2.4)	RAI14 (2.4)	SLC9B1 (2.3)	NAT8 (2.3)	PTPN9 (2.3)	BAIAP2L2 (2.3)	C9orf71 (2.3)	SLC39A13 (2.3)	IRX1 (2.2)	SLC25A45 (2.2)	SLC22A1 (2.2)	WDR72 (2.2)	PARD3 (2.1)	GLI2 (2.1)	CELSR2 (2.0)	THADA (2.0)	SHROOM3 (2.0)	CGNL1 (2.0)	C16orf55 (1.9)	GBAP1 (1.9)	SLC7A9 (1.9)	DACH1 (1.8)	SLC2A4RG (1.7)	ENSG00000189223 (1.7)	ENSG00000253887 (1.7)	KNG1 (1.7)	SLC47A1 (1.6)	CYP24A1 (1.6)	ENSG00000175892 (1.6)	ERBB4 (1.6)
MP:0001524	impaired limb coordination	0.0021	<0.20	ENSG00000236263 (3.4)	ETV5 (3.3)	ASTN2 (3.1)	CHAC1 (3.0)	SLC47A1 (2.8)	NRG1 (2.7)	TMEM51 (2.7)	APH1B (2.6)	LCAT (2.5)	PFKM (2.4)	TNRC6B (2.3)	IDI2-AS1 (2.2)	ISL2 (2.2)	PPP1R1B (2.2)	STAC2 (2.2)	RNF152 (2.2)	ENSG00000257839 (2.1)	THBS3 (2.1)	MFSD6 (2.1)	SHF (2.1)	MAN2C1 (2.1)	CSPG4 (2.0)	GRB10 (2.0)	CA14 (2.0)	FGF5 (1.9)	IDI2 (1.9)	BCAS3 (1.9)	DGKG (1.9)	KCNMA1 (1.9)	RCN2 (1.8)	ABCC10 (1.8)	TRIM32 (1.8)	PPARGC1A (1.8)	PPM1J (1.8)	DGKH (1.8)	PGM5 (1.7)	ENSG00000224189 (1.7)	DIP2C (1.7)	ZFHX3 (1.7)	NFAT5 (1.6)	SMAD3 (1.6)	HOXD1 (1.6)	CISD2 (1.6)	TTBK1 (1.6)	ENSG00000251292 (1.6)	GLI2 (1.6)
GO:0003002	regionalization	0.0021	<0.20	HOXD8 (6.9)	HOXD3 (6.8)	ENSG00000175892 (6.3)	ENSG00000237380 (6.1)	HOXD4 (5.7)	HOXD9 (5.7)	HOXD1 (5.7)	ENSG00000226363 (5.2)	ENSG00000224189 (5.2)	HOXD10 (4.7)	SALL1 (3.4)	CCDC121 (3.2)	IGF2-AS (3.2)	ENSG00000203392 (2.9)	SHH (2.7)	GLI2 (2.5)	ATXN7L2 (2.3)	DACH1 (2.3)	IRX1 (2.2)	DNM1P35 (2.2)	MECOM (2.2)	ENSG00000257955 (2.1)	ACVR2B (2.1)	ENSG00000254235 (2.0)	ITSN1 (2.0)	THBS3 (2.0)	COL2A1 (2.0)	BAIAP2L2 (2.0)	ZNF585B (2.0)	ERBB4 (1.9)	KAAG1 (1.9)	CASZ1 (1.9)	ISL2 (1.9)	KIAA1614 (1.9)	ZNF641 (1.8)	PTPN9 (1.8)	SNX33 (1.7)	ABO (1.7)	ZNF318 (1.7)	C15orf27 (1.6)	LHX3 (1.6)	THAP11 (1.6)	IGF1R (1.6)	CA14 (1.6)	ZFHX3 (1.6)	ENSG00000246560 (1.6)
ENSG00000111199	TRPV4 PPI subnetwork	0.00211	<0.20	PSPH (3.3)	RAI14 (2.8)	KIAA1614 (2.7)	ZNF713 (2.7)	HKR1 (2.6)	GNAS (2.6)	ALMS1P (2.5)	ZNF570 (2.4)	NR1H3 (2.4)	ILDR1 (2.4)	GBAS (2.3)	ZBTB46 (2.3)	ENSG00000235142 (2.3)	ENSG00000230288 (2.2)	GSS (2.2)	ZNF607 (2.1)	WDR72 (2.1)	CDC42EP2 (2.1)	PTPN12 (2.1)	CSPG4 (2.1)	SLC47A1 (2.0)	EFNA1 (1.9)	GRB7 (1.9)	PPM1J (1.9)	SH2B3 (1.9)	TFDP2 (1.9)	PIGW (1.9)	ZFAND2A (1.8)	ENSG00000204872 (1.8)	MAPKAPK5 (1.8)	ALMS1-IT1 (1.8)	L2HGDH (1.7)	ERBB2 (1.7)	CHAC1 (1.7)	AHRR (1.6)	SPTBN1 (1.6)	HMGB3P1 (1.6)	ENSG00000229481 (1.6)	DNM1P35 (1.6)	CYP17A1 (1.6)	MAP1LC3A (1.6)	C8orf12 (1.6)	TMEM116 (1.6)	INHBC (1.6)	IGF1R (1.5)	NFE2L2 (1.5)
MP:0001636	irregular heartbeat	0.00212	<0.20	MYBPC3 (6.5)	PGM5 (4.7)	MYH7B (4.2)	GATA4 (3.6)	ARL15 (3.3)	MYPN (3.3)	PGAP3 (3.2)	TCAP (3.1)	RASIP1 (3.0)	KCNQ1 (2.8)	GSDMB (2.5)	CASZ1 (2.5)	PNMT (2.4)	IGF1R (2.4)	ENSG00000238018 (2.3)	GRB10 (2.3)	EFNA1 (2.3)	TRIM54 (2.3)	CA14 (2.2)	CA12 (2.2)	PPP1R1B (2.1)	FGF5 (2.1)	VEGFA (2.0)	ZFHX3 (2.0)	NRG1 (2.0)	PRKAG2 (2.0)	PPP1R3B (1.9)	IGF2 (1.9)	KIAA1614 (1.9)	EYA4 (1.9)	ENSG00000257955 (1.8)	MECOM (1.8)	ENSG00000255120 (1.8)	ADCK3 (1.8)	TP53INP2 (1.8)	ASB8 (1.7)	TBX2 (1.7)	MED1 (1.7)	EPB41L3 (1.7)	SUPT7L (1.7)	SPTBN1 (1.6)	GRB7 (1.6)	DHRS11 (1.6)	SHROOM3 (1.6)	ERBB4 (1.6)	PIP5K1B (1.6)
REACTOME_PHASE_1_:_FUNCTIONALIZATION_OF_COMPOUNDS	REACTOME_PHASE_1_:_FUNCTIONALIZATION_OF_COMPOUNDS	0.00212	<0.20	SLC22A1 (6.7)	GCKR (5.4)	C9 (5.3)	SLC22A7 (5.2)	ALDH2 (4.2)	ZGPAT (3.8)	ACSM1 (3.8)	CYP17A1 (3.6)	INHBC (3.6)	CPS1 (3.5)	KNG1 (3.3)	PBLD (3.3)	SLC28A2 (3.2)	F12 (3.1)	NQO1 (3.1)	ARG1 (3.0)	NAT8 (3.0)	MUC20 (2.9)	LHPP (2.8)	FNDC4 (2.5)	GATM (2.5)	RBKS (2.4)	SLC47A1 (2.4)	HORMAD1 (2.3)	NFE2L2 (2.2)	AGBL2 (2.2)	ECM1 (2.1)	NRG1 (2.0)	SLC7A9 (2.0)	GATA4 (1.9)	TPPP (1.8)	SLC25A45 (1.8)	ACSS2 (1.8)	ITCH (1.8)	MECOM (1.8)	PROCR (1.7)	ENSG00000187446 (1.7)	C10orf26 (1.7)	CTSS (1.6)	LCAT (1.6)	PNMT (1.5)	A1CF (1.5)	SLC6A13 (1.5)	SLC15A2 (1.5)	SHROOM3 (1.5)	AHRR (1.4)
ENSG00000126934	MAP2K2 PPI subnetwork	0.00215	<0.20	RAB8B (3.4)	UBE2R2 (3.2)	EHBP1L1 (3.0)	TRPC4AP (3.0)	ENSG00000187446 (2.9)	MED24 (2.8)	NRBP1 (2.7)	INHBC (2.6)	ARG1 (2.6)	NAT8 (2.6)	CPS1 (2.5)	A1CF (2.5)	UBE2D3 (2.5)	AGMAT (2.4)	ZNF573 (2.2)	CDC14A (2.2)	TNPO3 (2.2)	PLEKHM2 (2.0)	RGS14 (2.0)	MKL1 (2.0)	GRK6 (2.0)	MYPN (2.0)	KNG1 (1.9)	DDI2 (1.9)	BRE (1.9)	SYPL2 (1.9)	CDK10 (1.9)	PTPN11 (1.9)	DCDC2 (1.9)	MYH7B (1.8)	ENSG00000188242 (1.8)	ITCH (1.8)	NCOA6 (1.8)	CACNA1S (1.7)	FAM122A (1.7)	CHMP1A (1.7)	ADSL (1.6)	CRIP3 (1.6)	PPM1B (1.5)	PTPN9 (1.5)	FBXL20 (1.5)	APH1A (1.5)	C9 (1.5)	DCDC5 (1.4)	SENP2 (1.4)	WDR87 (1.4)
GO:0016620	oxidoreductase activity, acting on the aldehyde or oxo group of donors, NAD or NADP as acceptor	0.00216	<0.20	NQO1 (4.4)	SLC47A1 (4.4)	PBLD (4.1)	AGMAT (3.5)	NAT8 (3.5)	TCEA3 (3.5)	ALDH2 (3.1)	LHPP (3.1)	SLC22A7 (2.8)	GSS (2.8)	TNP1 (2.7)	XYLB (2.6)	SLC6A13 (2.6)	ADCK3 (2.5)	PSPH (2.5)	SLC15A2 (2.4)	SLC25A45 (2.4)	NFE2L2 (2.4)	ACSM1 (2.4)	IDI2-AS1 (2.3)	SLC2A4RG (2.3)	ARG1 (2.2)	ETFA (2.2)	MTCH2 (2.1)	NUDT19 (2.1)	RGS12 (2.1)	ENSG00000232564 (2.0)	CPS1 (1.9)	KNG1 (1.9)	L2HGDH (1.9)	MRM1 (1.9)	COX6B1P3 (1.9)	ACSS2 (1.9)	ENSG00000187446 (1.8)	ZNF607 (1.8)	KCNK7 (1.8)	ORMDL3 (1.7)	EAF2 (1.7)	CYP17A1 (1.7)	SLC22A1 (1.7)	PFKM (1.7)	AS3MT (1.7)	A1CF (1.7)	STAC2 (1.7)	PROCR (1.7)	ZPBP2 (1.7)
KEGG_ALDOSTERONE_REGULATED_SODIUM_REABSORPTION	KEGG_ALDOSTERONE_REGULATED_SODIUM_REABSORPTION	0.00217	<0.20	UMOD (7.1)	MUC1 (4.7)	ILDR1 (4.4)	HOXD10 (4.3)	MECOM (4.1)	SLC34A1 (3.5)	KNG1 (3.4)	SLC15A2 (3.1)	MUC20 (3.1)	KCNQ1 (3.1)	CDC14A (3.1)	CELA2B (3.0)	CA12 (3.0)	SORT1 (3.0)	TMEM116 (2.9)	MUC4 (2.7)	SLC22A2 (2.7)	KRTCAP3 (2.6)	MAMSTR (2.5)	CELSR2 (2.4)	SYPL2 (2.3)	ESRP2 (2.3)	CTSS (2.3)	IRX1 (2.3)	FUT2 (2.2)	WDR37 (2.2)	PRKAG2 (2.2)	CLDN14 (2.0)	DNER (2.0)	PIK3R1 (2.0)	CNNM2 (1.9)	ATP1B3 (1.9)	PAX8 (1.9)	ENSG00000247556 (1.9)	ARL15 (1.9)	MFHAS1 (1.8)	ALMS1-IT1 (1.7)	BCAS1 (1.7)	PPM1J (1.7)	GNAS (1.7)	FAM53B (1.6)	MKL1 (1.6)	ENSG00000188242 (1.6)	SMAD7 (1.6)	PPP1R1B (1.6)	CTRL (1.6)
MP:0002078	abnormal glucose homeostasis	0.0022	<0.20	CELA2B (3.7)	ADCK3 (3.3)	NR1H3 (2.9)	CTRL (2.8)	PIK3R1 (2.7)	ACSS2 (2.6)	L2HGDH (2.5)	STC1 (2.5)	PPP1R3B (2.4)	MAF (2.4)	ITSN1 (2.3)	RERG (2.3)	ENSG00000259450 (2.3)	SORT1 (2.1)	SYPL2 (2.1)	ACVR2A (2.1)	AMIGO1 (2.0)	VEGFA (2.0)	ENSG00000238018 (1.9)	MAFF (1.9)	IDI2 (1.8)	ORMDL3 (1.8)	NFE2L2 (1.8)	CACNA1S (1.8)	ETFA (1.8)	FNDC4 (1.8)	AGMAT (1.8)	SLC9A3 (1.7)	MAP1LC3A (1.7)	ENSG00000187446 (1.6)	MYOC (1.6)	SCARB2 (1.6)	IGF2 (1.6)	GNAS (1.6)	TRIM54 (1.6)	PLA2G6 (1.5)	MYPN (1.5)	ASB8 (1.5)	SHH (1.5)	SUCLA2 (1.5)	C1orf213 (1.5)	INHBC (1.5)	ADARB2 (1.5)	IGF2-AS (1.5)	ATXN7L2 (1.5)	ENSG00000237887 (1.5)
MP:0003864	abnormal midbrain development	0.00222	<0.20	IRX1 (3.9)	HORMAD1 (3.0)	SHF (3.0)	NSD1 (2.7)	ADARB2 (2.6)	NRG1 (2.6)	ENSG00000229191 (2.6)	CA14 (2.5)	GLI2 (2.4)	ACVR2B (2.3)	SIN3A (2.2)	CEP89 (2.2)	IFT172 (2.1)	BCAS3 (2.1)	HOXD10 (2.0)	TSNAXIP1 (1.9)	SIPA1L3 (1.9)	ENSG00000254470 (1.8)	CYP24A1 (1.8)	KRTCAP3 (1.8)	TRIB1 (1.7)	RPRD2 (1.7)	BAIAP2L2 (1.7)	SMAD3 (1.6)	ENSG00000203392 (1.6)	GBAP1 (1.6)	ENSG00000229481 (1.6)	LRP2 (1.6)	RAI14 (1.6)	RNF152 (1.6)	NRIP1 (1.6)	DCDC2 (1.6)	MAP3K11 (1.6)	IGF2-AS (1.5)	ACVR2A (1.5)	PTPN3 (1.5)	MAFF (1.5)	NFATC1 (1.5)	C15orf27 (1.5)	ATP1B3 (1.5)	ENSG00000259450 (1.5)	NT5C2 (1.5)	ZNF607 (1.4)	ENSG00000182648 (1.4)	HOXD3 (1.4)	ITSN1 (1.4)
REACTOME_BIOLOGICAL_OXIDATIONS	REACTOME_BIOLOGICAL_OXIDATIONS	0.00222	<0.20	SLC22A1 (6.5)	NQO1 (5.6)	GCKR (5.4)	SLC22A7 (5.0)	C9 (4.7)	PBLD (4.6)	ACSM1 (4.2)	ALDH2 (4.2)	SLC28A2 (4.0)	CPS1 (3.8)	CYP17A1 (3.6)	NFE2L2 (3.5)	NAT8 (3.5)	KNG1 (3.3)	F12 (3.1)	ACSS2 (3.0)	SLC47A1 (2.8)	RBKS (2.8)	ZGPAT (2.8)	XYLB (2.7)	INHBC (2.6)	SLC7A9 (2.6)	AGBL2 (2.5)	PROCR (2.4)	FNDC4 (2.4)	ARG1 (2.3)	ENSG00000187446 (2.3)	SQRDL (2.2)	GATM (2.2)	CLDN14 (2.1)	GATA4 (2.1)	SLC6A13 (2.0)	AGMAT (1.9)	LHPP (1.9)	A1CF (1.9)	MUC20 (1.9)	NRG1 (1.8)	ECM1 (1.8)	GSS (1.8)	LCAT (1.7)	SLC15A2 (1.7)	TCEA3 (1.7)	MUC4 (1.6)	KRTCAP3 (1.6)	MECOM (1.6)	SHROOM3 (1.6)
ENSG00000181929	PRKAG1 PPI subnetwork	0.00222	<0.20	PPP1R3B (3.8)	UMOD (3.4)	CHAC1 (3.3)	NDRG1 (3.3)	PSPH (3.1)	KNG1 (3.0)	SLC7A6 (3.0)	DHRS11 (2.9)	VEGFA (2.9)	L2HGDH (2.7)	ACSS2 (2.7)	TMEM51 (2.6)	PPARGC1A (2.4)	SLC22A7 (2.4)	ORMDL3 (2.4)	SUCLA2 (2.3)	C9orf71 (2.2)	ENSG00000204872 (2.2)	SLC50A1 (2.2)	DNM1P35 (2.2)	ENSG00000233334 (2.2)	ZFAND2A (2.1)	CSPG4 (2.1)	SORT1 (2.0)	KAAG1 (2.0)	ZNF713 (1.9)	ENSG00000236741 (1.9)	ENSG00000188242 (1.9)	ENSG00000214293 (1.8)	MECOM (1.8)	ACVR2A (1.8)	SLC34A1 (1.8)	CNNM2 (1.7)	HOXD1 (1.7)	EXOC6 (1.7)	MYBPC3 (1.7)	WDR72 (1.6)	ITCH (1.6)	ENSG00000222043 (1.6)	ATP1B3 (1.6)	MUC20 (1.6)	GRB10 (1.5)	PBLD (1.5)	SLC7A9 (1.5)	ACSM1 (1.4)	PSMA5 (1.4)
MP:0011290	decreased nephron number	0.00223	<0.20	PAX8 (5.4)	DCDC2 (4.5)	SALL1 (4.1)	NRG1 (3.7)	VEGFA (3.5)	EYA4 (3.3)	PGM5 (3.2)	SLC9A3 (3.0)	LRP2 (2.7)	GLI2 (2.7)	CA12 (2.5)	TBX2 (2.5)	FGF5 (2.5)	CSF3 (2.5)	AHRR (2.4)	MECOM (2.4)	DACH1 (2.4)	ZNF585A (2.3)	ENSG00000235142 (2.3)	CDC42EP2 (2.3)	STC1 (2.2)	IZUMO1 (2.1)	WDR72 (2.1)	PIP5K1B (2.0)	ERBB2 (2.0)	GBAP1 (2.0)	SMAD7 (2.0)	DGKH (1.9)	SHROOM3 (1.9)	ECM1 (1.9)	SLC9B1 (1.9)	ENSG00000204872 (1.8)	GRB7 (1.7)	SMAD3 (1.6)	ILDR1 (1.6)	FAM63A (1.6)	ENSG00000188242 (1.6)	H1FNT (1.6)	BCAS3 (1.5)	IGF1R (1.5)	CDC14A (1.5)	HORMAD1 (1.5)	PPARGC1A (1.4)	C1orf51 (1.4)	MBD5 (1.4)	C10orf26 (1.3)
GO:0046626	regulation of insulin receptor signaling pathway	0.00223	<0.20	ENSG00000189223 (3.7)	ENSG00000230102 (3.5)	CELA2B (3.4)	ADAMTSL4 (3.3)	FBXL17 (3.0)	CTRL (2.9)	CLDN14 (2.8)	ENSG00000242086 (2.8)	CDC42EP2 (2.7)	ENSG00000182648 (2.5)	ENSG00000255020 (2.5)	WDR72 (2.4)	CSPG4 (2.4)	BCAS3 (2.3)	C17orf82 (2.3)	NT5C1B (2.2)	ZNF607 (2.2)	DIP2C (2.0)	GNAS (2.0)	MAN2C1 (1.9)	MAP3K11 (1.9)	C1orf213 (1.8)	TRIB1 (1.8)	WDR87 (1.8)	SLC9B2 (1.8)	ENSG00000259450 (1.8)	C2orf16 (1.8)	GGNBP2 (1.8)	IGF2-AS (1.8)	TCEA3 (1.7)	TFEB (1.6)	CCDC158 (1.6)	KCNMA1 (1.6)	FBXO36 (1.6)	SDCCAG8 (1.6)	HOXD1 (1.6)	ORMDL3 (1.6)	ARL15 (1.5)	ENSG00000222043 (1.5)	WWP2 (1.5)	TDH (1.5)	NDRG1 (1.5)	GCKR (1.5)	SLC39A13 (1.4)	HMGCLL1 (1.4)	SUCLA2-AS1 (1.4)
MP:0000432	abnormal head morphology	0.00223	<0.20	COL2A1 (4.0)	WWP2 (3.6)	IGF1R (3.3)	ITSN1 (3.1)	RERG (2.6)	SALL1 (2.6)	LRP2 (2.5)	GOLGB1 (2.5)	ZFHX3 (2.5)	GLI2 (2.5)	NFAT5 (2.4)	PTPN12 (2.4)	SMAD3 (2.4)	ATP1B3 (2.3)	SHH (2.2)	CYP24A1 (2.2)	MKL1 (2.2)	HOXD1 (2.2)	PARD3 (2.2)	ACVR2B (2.2)	ALMS1-IT1 (2.1)	CA14 (2.1)	ENSG00000259450 (2.1)	NCOA6 (2.0)	EFNA1 (2.0)	ENSG00000231064 (2.0)	ALMS1 (2.0)	C15orf27 (2.0)	C1orf213 (1.9)	KCNK7 (1.9)	RSBN1L (1.9)	CSPG4 (1.9)	SIN3A (1.9)	ENSG00000226386 (1.9)	METTL10 (1.9)	GRK6 (1.9)	ENSG00000229191 (1.8)	ZNF607 (1.8)	MECOM (1.8)	TNRC6B (1.7)	KDM5A (1.7)	RCN2 (1.7)	C16orf55 (1.6)	STC1 (1.6)	CCDC77 (1.6)	HORMAD1 (1.6)
GO:0006081	cellular aldehyde metabolic process	0.00225	<0.20	SLC6A13 (4.2)	NAT8 (4.2)	SLC47A1 (3.6)	CHST9-AS1 (3.5)	ACSM1 (3.3)	SLC22A1 (3.3)	PBLD (3.1)	GATM (3.0)	LHPP (2.9)	XYLB (2.8)	GSS (2.8)	ZNF383 (2.8)	CASP9 (2.8)	HKR1 (2.7)	ALDH2 (2.7)	MYOC (2.6)	SLC34A1 (2.6)	GCKR (2.4)	AGMAT (2.4)	NQO1 (2.4)	NDRG1 (2.4)	TRIM32 (2.4)	SLC22A7 (2.4)	SLC15A2 (2.3)	ENSG00000255120 (2.3)	WDR87 (2.2)	SLC7A9 (2.1)	IQCH (2.1)	UMOD (2.1)	MUC20 (2.1)	CA12 (2.0)	ENSG00000229481 (2.0)	DCDC2 (2.0)	PTPMT1 (2.0)	SLC22A2 (2.0)	FBXO36 (2.0)	C9orf71 (2.0)	KNG1 (1.9)	L2HGDH (1.9)	ENSG00000246560 (1.9)	NFE2L2 (1.8)	ALMS1-IT1 (1.8)	SLC28A2 (1.8)	F12 (1.8)	C9 (1.7)	ENSG00000235142 (1.7)
MP:0009674	decreased birth weight	0.00225	<0.20	IGF2 (4.7)	ACVR2B (4.7)	IGF2-AS (3.6)	IDI1 (3.3)	L2HGDH (2.9)	GNAS (2.8)	NUDT15 (2.8)	R3HDM2 (2.6)	ACSS2 (2.5)	STC1 (2.5)	EYA4 (2.4)	NSD1 (2.3)	ENSG00000189223 (2.2)	TRIP12 (2.2)	ACSM1 (2.2)	CA14 (2.2)	GRB10 (2.2)	SLC22A7 (2.2)	SCAPER (2.2)	CACNA1S (2.1)	SALL1 (2.1)	RAPSN (2.1)	IGF1R (2.1)	MYO19 (2.1)	DNA2 (2.0)	ZGPAT (2.0)	INHBC (1.9)	PPP1R3B (1.9)	SMAD7 (1.9)	ENSG00000251292 (1.8)	PLDN (1.8)	VEGFA (1.8)	TRIB1 (1.8)	CELSR2 (1.8)	ENSG00000253426 (1.8)	TDH (1.7)	MAF (1.7)	SYPL2 (1.7)	SORT1 (1.7)	PNMT (1.7)	IDI2-AS1 (1.7)	COL2A1 (1.6)	DAB2 (1.6)	GRB7 (1.5)	GSS (1.5)	UBAP2 (1.5)
KEGG_CYSTEINE_AND_METHIONINE_METABOLISM	KEGG_CYSTEINE_AND_METHIONINE_METABOLISM	0.00226	<0.20	SLC22A1 (4.0)	SLC22A7 (3.7)	KNG1 (3.2)	GCKR (3.2)	PBLD (3.2)	PPM1B (3.2)	C9 (3.1)	CHAC1 (3.1)	CASP9 (3.0)	F12 (2.8)	SLC6A13 (2.7)	ALDH2 (2.6)	CA14 (2.5)	LCAT (2.5)	TNP1 (2.4)	DPEP3 (2.4)	LRP2 (2.3)	TCEA3 (2.3)	HORMAD1 (2.2)	ZNF607 (2.2)	NUDT19 (2.2)	CLDN14 (2.1)	C8orf12 (2.0)	ADCK3 (2.0)	L2HGDH (2.0)	CPS1 (1.9)	PNMT (1.9)	ETFA (1.9)	MUC4 (1.8)	GSS (1.8)	SLC47A1 (1.8)	NRG4 (1.8)	CERS2 (1.8)	CYP24A1 (1.8)	NUP54 (1.8)	PIGW (1.8)	NUTF2 (1.7)	NT5C1B (1.7)	SLC34A1 (1.7)	ENSG00000187446 (1.7)	ENSG00000247556 (1.7)	SLC22A2 (1.6)	ENSG00000254235 (1.6)	ENSG00000237380 (1.6)	PSMA5 (1.5)	PPARGC1A (1.5)
MP:0001879	abnormal lymphatic vessel morphology	0.00228	<0.20	RASIP1 (8.3)	EFNA1 (3.5)	ENSG00000226363 (3.2)	STC1 (3.2)	GRB10 (3.1)	NEIL1 (3.0)	ENSG00000175892 (2.9)	BLK (2.8)	HOXD10 (2.7)	VEGFA (2.5)	KIAA1683 (2.5)	ENSG00000224189 (2.4)	NDRG1 (2.2)	ZBTB46 (2.2)	SIPA1 (2.1)	RAI14 (2.0)	TSPAN9 (1.9)	PROCR (1.9)	CGNL1 (1.9)	MECOM (1.9)	ENSG00000230288 (1.8)	ENSG00000203392 (1.8)	ARL15 (1.8)	HMGCLL1 (1.7)	DPEP2 (1.7)	CASZ1 (1.6)	SLC30A4 (1.6)	KCNQ1 (1.6)	RNF152 (1.6)	FAM122A (1.6)	IGF2 (1.6)	TBX2 (1.6)	CDC42EP2 (1.5)	ZNF713 (1.5)	SH2B3 (1.4)	HOXD9 (1.4)	HOXD1 (1.4)	STAC2 (1.4)	APH1A (1.4)	ZNF571 (1.4)	C15orf27 (1.3)	PTPN12 (1.3)	HOXD3 (1.3)	ABO (1.3)	ENSG00000242086 (1.3)	C9 (1.3)
ENSG00000130985	UBA1 PPI subnetwork	0.00228	<0.20	CHAC1 (4.4)	PSPH (3.6)	CENPT (3.6)	PRMT7 (2.8)	NUSAP1 (2.8)	ZFAND2A (2.6)	ATXN2 (2.5)	PSMC3 (2.5)	OIP5 (2.3)	THAP11 (2.2)	NUTF2 (2.0)	CEP89 (2.0)	IGF2 (2.0)	LARP4B (2.0)	DCAF12 (2.0)	SNUPN (1.9)	PPM1G (1.9)	KCNK7 (1.8)	ISL2 (1.8)	NQO1 (1.8)	GOLPH3L (1.8)	IFT172 (1.7)	C2orf73 (1.7)	CHMP1A (1.7)	NRBP1 (1.7)	POLA2 (1.7)	RBKS (1.6)	C9orf71 (1.6)	UBE2D3 (1.6)	MAPKAPK5 (1.5)	RNASEH2C (1.5)	HNRNPH3 (1.5)	PRPF3 (1.5)	PSEN2 (1.4)	PFKM (1.4)	ENSG00000248003 (1.4)	DNA2 (1.4)	ORC4 (1.4)	CCDC77 (1.4)	ANP32E (1.4)	DYNLRB1 (1.4)	SENP1 (1.4)	PSMD3 (1.4)	ENSG00000246560 (1.4)	MAMSTR (1.3)	AGMAT (1.3)
GO:0030855	epithelial cell differentiation	0.00229	<0.20	OVOL1 (4.8)	ANXA9 (4.4)	SHH (3.8)	KCNK7 (3.4)	ESRP2 (3.4)	ECM1 (3.0)	FUT2 (2.9)	MUC1 (2.5)	FAM47E (2.5)	MECOM (2.4)	DCDC2 (2.4)	PTPN3 (2.2)	HOXD8 (2.1)	CGNL1 (2.1)	KAAG1 (2.1)	ENSG00000245538 (2.1)	RGS12 (2.0)	CASZ1 (2.0)	TBX2 (1.9)	CYP24A1 (1.9)	ENSG00000182319 (1.8)	IGF2-AS (1.8)	HOXD9 (1.8)	RASIP1 (1.7)	FAM167A (1.7)	DDI2 (1.7)	ENSG00000225138 (1.6)	TMEM51 (1.6)	HOXD10 (1.6)	CELSR2 (1.5)	CCDC121 (1.5)	ADAMTSL4 (1.5)	ENSG00000253887 (1.5)	EXD1 (1.5)	SMPD3 (1.5)	ZNF436 (1.5)	MUC4 (1.5)	PAX8 (1.5)	SLC15A2 (1.4)	IGF2 (1.4)	HOXD1 (1.4)	PPP1R1B (1.4)	SALL1 (1.4)	ISL2 (1.4)	EYA4 (1.4)	ZFHX3 (1.3)
MP:0000601	small liver	0.00229	<0.20	NFATC3 (3.3)	ENSG00000188242 (3.1)	ARNT (3.1)	NFAT5 (3.0)	C12orf51 (2.9)	MCL1 (2.9)	EDC4 (2.9)	MYH7B (2.8)	TNRC6B (2.8)	NCOA6 (2.7)	ACVR2B (2.7)	TRIB1 (2.7)	SMAD7 (2.7)	JUND (2.7)	VEGFA (2.7)	EXOC6 (2.6)	ZNF318 (2.6)	TRPC4AP (2.6)	MED1 (2.5)	THAP11 (2.4)	NSD1 (2.3)	LARP4B (2.2)	MTMR9 (2.2)	NRIP1 (2.2)	IGF1R (2.2)	CERS2 (2.2)	RPRD2 (2.2)	TBX2 (2.1)	SETDB1 (2.1)	KIF21B (2.1)	MAF (2.1)	PRRC2C (2.1)	PLA2G15 (2.0)	PSKH1 (2.0)	MFHAS1 (2.0)	ZNF569 (2.0)	ENSG00000225138 (2.0)	A1CF (1.9)	ZFHX3 (1.9)	FBXL20 (1.9)	ENSG00000214293 (1.9)	LRP2 (1.8)	SMAD3 (1.8)	EYA4 (1.8)	DDI2 (1.8)	C1orf213 (1.7)
ENSG00000151322	NPAS3 PPI subnetwork	0.0023	<0.20	C15orf27 (4.1)	FAM167A (3.3)	SLC47A1 (3.2)	NFAT5 (2.9)	CYP17A1 (2.9)	HOXD8 (2.7)	TRIP12 (2.6)	COL2A1 (2.6)	HOXD9 (2.5)	NFATC3 (2.4)	KDM5A (2.4)	ENSG00000233334 (2.3)	R3HDM2 (2.2)	ADCK3 (2.2)	DGKG (2.2)	HOXD10 (2.1)	CDC14A (2.1)	SLC34A1 (2.1)	ENSG00000237380 (2.1)	MBD5 (2.0)	CHAC1 (2.0)	C2orf16 (2.0)	DACH1 (1.9)	PRRC2C (1.9)	ZNF641 (1.9)	PIK3R1 (1.9)	ENSG00000250009 (1.8)	DNM1P35 (1.8)	DCDC2 (1.8)	MKL1 (1.8)	SOS2 (1.8)	TNRC6B (1.7)	ACVR2A (1.7)	HOXD3 (1.7)	AS3MT (1.7)	SDCCAG8 (1.7)	ENSG00000226363 (1.6)	BAIAP2L2 (1.6)	NAT8 (1.6)	UBE2D3 (1.6)	C1orf51 (1.6)	PAX8 (1.6)	RASIP1 (1.6)	GRB10 (1.6)	CRIP3 (1.6)	SYPL2 (1.6)
GO:0044212	transcription regulatory region DNA binding	0.00231	<0.20	TRIB1 (4.0)	TBX2 (3.9)	CASZ1 (3.7)	SMAD7 (3.6)	RSBN1L (3.2)	EFNA1 (3.2)	SALL1 (3.1)	GLI2 (3.1)	SIN3A (3.1)	TNRC6B (2.7)	ACVR2B (2.7)	IRX1 (2.7)	NFATC1 (2.6)	DCAF12 (2.6)	JUND (2.6)	MECOM (2.6)	SHH (2.5)	RPRD2 (2.5)	GATA4 (2.3)	GNAS (2.3)	COL2A1 (2.3)	HOXD3 (2.3)	R3HDM2 (2.2)	ATXN2 (2.2)	EYA4 (2.1)	ISL2 (2.1)	HOXD1 (2.1)	IGF2 (2.1)	NSD1 (2.0)	MCL1 (2.0)	INO80 (2.0)	SENP1 (1.9)	ZFHX3 (1.9)	NFE2L2 (1.9)	RELA (1.9)	NEIL1 (1.8)	IGF1R (1.8)	ERBB2 (1.8)	TFEB (1.8)	MAFF (1.8)	CDC14A (1.8)	ZNF513 (1.8)	MAF (1.7)	ATXN7L2 (1.7)	FBXL20 (1.7)	PCNXL3 (1.7)
GO:0016830	carbon-carbon lyase activity	0.00233	<0.20	ACSS2 (5.4)	NAT8 (4.7)	PBLD (4.4)	ENSG00000204872 (3.8)	GSS (3.6)	ENSG00000235142 (3.6)	L2HGDH (3.6)	SLC22A2 (3.5)	LRP2 (3.5)	UMOD (3.2)	KNG1 (3.2)	PSPH (3.2)	CHAC1 (3.2)	GRB10 (3.1)	ENSG00000188242 (3.0)	SLC7A9 (3.0)	AGMAT (2.9)	BRE (2.8)	SLC6A13 (2.8)	IDI1 (2.8)	SLC22A7 (2.8)	A1CF (2.7)	ENSG00000230288 (2.7)	RBKS (2.7)	VEGFA (2.7)	SLC34A1 (2.5)	C1orf51 (2.5)	SLC47A1 (2.4)	ENSG00000187446 (2.3)	DDX28 (2.2)	GATM (2.1)	MTCH2 (2.1)	TMEM116 (2.1)	ACSM1 (2.1)	TIGD3 (2.0)	ETFA (2.0)	AS3MT (2.0)	ENSG00000225138 (2.0)	DUS2L (1.9)	ACAD10 (1.9)	ADCK3 (1.9)	MANBA (1.9)	SLC22A1 (1.9)	SNUPN (1.8)	PPP1R3B (1.8)	LHPP (1.7)
ENSG00000110880	CORO1C PPI subnetwork	0.00233	<0.20	SPTBN1 (4.1)	NQO1 (3.6)	RASIP1 (3.1)	BAIAP2L2 (3.0)	AAGAB (3.0)	CSPG4 (2.8)	GOLGB1 (2.8)	RPS27L (2.8)	UBAP2 (2.7)	NSD1 (2.7)	SMAD3 (2.7)	RNF152 (2.5)	SLC39A13 (2.4)	RAI14 (2.4)	SLC28A2 (2.2)	WWP2 (2.2)	ILDR1 (2.2)	ENSG00000182319 (2.1)	SIPA1L3 (2.1)	PROCR (2.1)	CCDC158 (2.0)	MECOM (2.0)	NDRG1 (2.0)	SLC12A4 (1.9)	ERBB2 (1.9)	MAP3K11 (1.9)	GSS (1.8)	PPM1J (1.8)	SIN3A (1.8)	NUDT15 (1.7)	ENSG00000237887 (1.7)	GRB10 (1.7)	EFNA1 (1.7)	CA12 (1.6)	BRAP (1.6)	TP53INP2 (1.6)	EPB41L3 (1.6)	SLC9A3 (1.6)	CPS1 (1.6)	CGNL1 (1.6)	SNX33 (1.5)	PRKAG2 (1.5)	PARD3 (1.5)	TRIM54 (1.4)	FNDC4 (1.4)	GRK6 (1.4)
MP:0005140	decreased cardiac muscle contractility	0.00237	<0.20	MYBPC3 (8.1)	TCAP (6.9)	TRIM54 (6.6)	MYPN (5.8)	MYH7B (4.6)	GATA4 (4.4)	IDI2-AS1 (3.3)	ENSG00000238018 (3.2)	PGM5 (3.1)	PFKM (3.0)	ERBB4 (3.0)	RASIP1 (2.9)	EFNA1 (2.8)	PPP1R3B (2.6)	TSPAN9 (2.6)	PIP5K1B (2.4)	PRKAG2 (2.3)	MECOM (2.2)	ADCK3 (2.2)	THBS3 (2.2)	ECM1 (2.1)	STC1 (2.0)	SYPL2 (2.0)	SMAD7 (1.9)	VEGFA (1.8)	NDRG1 (1.8)	SPTBN1 (1.8)	MAFF (1.8)	SLC28A2 (1.7)	KCNQ1 (1.6)	CA14 (1.6)	PAX8 (1.6)	TBX2 (1.6)	SORT1 (1.6)	CSPG4 (1.5)	NEUROD2 (1.5)	TCEA3 (1.5)	PTPN3 (1.5)	DIP2C (1.5)	IGF1R (1.5)	DHRS11 (1.5)	CSF3 (1.5)	NRG1 (1.4)	C9orf71 (1.4)	PBLD (1.4)	CYP24A1 (1.4)
ENSG00000205918	ENSG00000205918 PPI subnetwork	0.00237	<0.20	SLC7A9 (4.6)	NAT8 (3.9)	ENSG00000204872 (3.4)	SLC34A1 (3.4)	EPB41L3 (3.4)	ENSA (3.4)	MCL1 (3.4)	MAF (3.1)	SLC22A2 (3.0)	SLC6A13 (2.9)	SLC28A2 (2.9)	IGF1R (2.8)	ARNT (2.4)	IZUMO1 (2.3)	FBXL20 (2.3)	C15orf27 (2.3)	DHRS11 (2.2)	SLC25A45 (2.2)	ENSG00000230288 (2.2)	IDI1 (2.2)	AGMAT (2.2)	JUND (2.2)	ZNF713 (2.2)	ZNF585A (2.1)	AHRR (2.1)	SLC9B2 (2.1)	SUPT7L (2.0)	TBX2 (2.0)	NRG4 (2.0)	DCDC5 (1.9)	RPRD2 (1.9)	SLC22A7 (1.9)	KCNK7 (1.9)	PPM1B (1.9)	KBTBD4 (1.9)	PSPH (1.9)	SCAPER (1.8)	WDR72 (1.8)	KIAA1683 (1.8)	THADA (1.8)	TFDP2 (1.8)	ENSG00000254470 (1.8)	UMOD (1.8)	CYP17A1 (1.8)	NEUROD2 (1.7)	ENSG00000255120 (1.7)
GO:0007588	excretion	0.00237	<0.20	UMOD (7.4)	MUC20 (5.7)	SLC34A1 (4.9)	SLC9A3 (4.4)	SLC7A9 (4.4)	ENSG00000188242 (3.9)	SLC22A2 (3.9)	NAT8 (3.3)	MUC4 (3.3)	MUC1 (3.2)	PBLD (3.2)	IRX1 (3.0)	ENSG00000204872 (2.9)	KNG1 (2.9)	XYLB (2.7)	CA12 (2.6)	SLC22A7 (2.6)	DCDC2 (2.5)	TMEM116 (2.5)	ERBB4 (2.5)	CLDN14 (2.5)	MECOM (2.4)	HOXD8 (2.3)	KCNQ1 (2.3)	ILDR1 (2.3)	SLC15A2 (2.2)	LRP2 (2.1)	CYP24A1 (2.1)	FBXO36 (2.1)	HOXD4 (2.1)	CASZ1 (2.0)	DNER (2.0)	DNM1P35 (1.9)	AGMAT (1.9)	ENSG00000229589 (1.9)	CDC14A (1.8)	SLC6A13 (1.8)	PTPN3 (1.8)	A1CF (1.8)	ZNF781 (1.7)	C2orf73 (1.6)	TRIM46 (1.6)	NT5C1B (1.6)	ENSG00000230102 (1.5)	PRKAG2 (1.5)	SLC47A1 (1.5)
ENSG00000109332	UBE2D3 PPI subnetwork	0.00238	<0.20	UBE2D3 (5.0)	ITCH (3.3)	SENP2 (3.2)	BRAP (3.0)	ASB8 (2.9)	TRPC4AP (2.8)	TRIP12 (2.8)	KDM5A (2.6)	ATXN2 (2.6)	RTF1 (2.6)	PIK3R1 (2.5)	ENSG00000187446 (2.5)	THUMPD1 (2.5)	INO80 (2.5)	DYNLRB1 (2.4)	FAM122A (2.4)	KBTBD4 (2.4)	NUP54 (2.3)	SOS2 (2.3)	PPM1B (2.2)	UBE2Q2 (2.2)	PLDN (2.1)	NFAT5 (2.0)	ENSG00000256900 (2.0)	NCOA6 (2.0)	C12orf51 (2.0)	NSD1 (2.0)	CELF1 (2.0)	AAGAB (1.9)	PSMA5 (1.9)	CHMP1A (1.9)	ORC4 (1.8)	SIN3A (1.8)	RUFY2 (1.8)	PTPN9 (1.8)	RAI14 (1.8)	ZFAND2A (1.8)	CGNL1 (1.8)	CDK12 (1.8)	PTPN11 (1.7)	GOLGB1 (1.7)	SENP1 (1.7)	ZNF585B (1.7)	PTPN12 (1.7)	NFATC3 (1.7)	UBE2R2 (1.7)
GO:0009055	electron carrier activity	0.00238	<0.20	SLC22A1 (6.2)	SLC22A7 (4.7)	ALDH2 (4.6)	NQO1 (4.2)	GCKR (4.2)	C9 (4.1)	PBLD (3.7)	ACSM1 (3.6)	ZGPAT (3.5)	CYP17A1 (3.2)	F12 (3.2)	MTCH2 (3.1)	ETFA (3.1)	KNG1 (3.1)	PROCR (3.0)	SLC28A2 (3.0)	NAT8 (2.9)	SLC47A1 (2.8)	INHBC (2.8)	NUDT19 (2.7)	ACAD10 (2.6)	AS3MT (2.6)	ADCK3 (2.6)	ENSG00000187446 (2.5)	CPS1 (2.5)	ARG1 (2.5)	TCEA3 (2.4)	SQRDL (2.4)	NDUFAF1 (2.3)	GSS (2.3)	SLC34A1 (2.2)	FNDC4 (2.2)	PTPMT1 (2.2)	A1CF (2.2)	LACTB (2.1)	NFE2L2 (2.1)	XYLB (2.1)	ACSS2 (2.1)	EDEM2 (2.1)	NDUFS3 (2.0)	SUCLA2 (2.0)	AGMAT (2.0)	RPS27L (1.9)	RBKS (1.8)	PDILT (1.8)	GATA4 (1.8)
GO:0042813	Wnt-activated receptor activity	0.00239	<0.20	COL2A1 (5.2)	GLI2 (4.3)	ETV5 (3.3)	CGNL1 (3.1)	WWP2 (3.0)	SHROOM3 (3.0)	LRP2 (3.0)	RCN2 (2.7)	CELSR2 (2.6)	SALL1 (2.6)	MYOC (2.5)	SLC47A1 (2.5)	MECOM (2.5)	ACVR2B (2.4)	ACVR2A (2.4)	ERBB2 (2.4)	SLC6A13 (2.3)	PPP1R1B (2.2)	AMIGO1 (2.2)	CTSK (2.1)	CA14 (2.1)	ISL2 (2.0)	RAI14 (2.0)	HORMAD1 (1.9)	THBS3 (1.9)	ZFP30 (1.9)	ITSN1 (1.9)	SMAD7 (1.7)	ENSG00000173295 (1.7)	PARD3 (1.7)	SLC39A13 (1.7)	CNNM2 (1.6)	PPM1J (1.6)	STC1 (1.6)	PSEN2 (1.6)	WDR72 (1.6)	ORC4 (1.5)	ADAMTSL4 (1.5)	C1orf213 (1.5)	PIP5K1B (1.5)	ENSG00000255120 (1.4)	CCDC121 (1.4)	ENSG00000229589 (1.4)	HMGB3P1 (1.4)	FBXL20 (1.3)	DPM3 (1.3)
ENSG00000075413	MARK3 PPI subnetwork	0.0024	<0.20	ESRP2 (4.1)	OVOL1 (2.9)	KRTCAP3 (2.8)	PARD3 (2.6)	SHROOM3 (2.6)	SIPA1L3 (2.6)	ZFHX3 (2.3)	TMEM51 (2.3)	MTMR9 (2.3)	CELSR2 (2.3)	KAT5 (2.3)	ENSG00000182319 (2.2)	GRB7 (2.2)	TPCN2 (2.1)	ERBB2 (2.1)	SNX33 (2.0)	ENSG00000187446 (2.0)	PSKH1 (2.0)	TPPP (1.9)	PRKAG2 (1.9)	TNPO3 (1.9)	DGKG (1.9)	CYP24A1 (1.9)	ANXA9 (1.8)	CA14 (1.8)	LARP4B (1.8)	PTPN3 (1.8)	ATXN7L2 (1.7)	STAMBP (1.7)	ADAMTSL4 (1.7)	DPF2 (1.7)	MAP3K11 (1.7)	RPRD2 (1.6)	TP53INP2 (1.6)	SPTBN1 (1.6)	A1CF (1.6)	ODF3L1 (1.6)	FAM63A (1.6)	SLC2A4RG (1.6)	NCOA6 (1.5)	PLA2G6 (1.5)	TNP1 (1.5)	SOS2 (1.5)	NSD1 (1.5)	C1orf51 (1.5)	ILDR1 (1.5)
MP:0004876	decreased mean systemic arterial blood pressure	0.00241	<0.20	UMOD (5.4)	SLC34A1 (4.0)	KCNMA1 (3.6)	SLC47A1 (3.4)	IKZF3 (3.2)	GATM (3.1)	SLC22A2 (3.0)	PGM5 (2.9)	CYP17A1 (2.8)	SLC25A45 (2.7)	KNG1 (2.6)	DNER (2.3)	ZNF569 (2.3)	PPP1R1B (2.2)	DCDC2 (2.1)	MBD5 (2.1)	DACH1 (2.1)	RERG (2.1)	PNMT (2.0)	MYOC (2.0)	CRIP3 (2.0)	PROCR (1.9)	C12orf68 (1.9)	ASB8 (1.9)	SOS2 (1.9)	CYP24A1 (1.8)	ENSG00000175892 (1.8)	EHBP1L1 (1.8)	ENSG00000188242 (1.8)	TBX2 (1.7)	CSPG4 (1.7)	ZNF571 (1.6)	CLDN14 (1.6)	HOXD9 (1.6)	DGKG (1.6)	SLC7A9 (1.6)	ZNF513 (1.5)	ADAMTSL4 (1.5)	MRPL33 (1.5)	ATP1B3 (1.5)	C17orf82 (1.5)	PGAP3 (1.5)	IZUMO1 (1.5)	SLC9A3 (1.4)	RNF152 (1.4)	NAT8 (1.4)
MP:0006354	abnormal fourth branchial arch artery morphology	0.00243	<0.20	RASIP1 (4.6)	C1orf54 (3.8)	HMGCLL1 (3.8)	C1orf51 (3.7)	GRB10 (3.4)	EFNA1 (3.2)	SLC47A1 (2.7)	RAI14 (2.5)	MECOM (2.5)	STC1 (2.4)	ENSG00000226363 (2.3)	SMAD7 (2.3)	COL2A1 (2.3)	IGF2-AS (2.3)	ENSG00000225138 (2.2)	TSPAN9 (2.2)	DACH1 (2.0)	IGF1R (2.0)	ECM1 (2.0)	MYBPC3 (1.9)	CASZ1 (1.9)	HOXD10 (1.9)	ENSG00000248003 (1.8)	ENSG00000188242 (1.8)	SLC12A4 (1.8)	ACP2 (1.8)	IRX1 (1.7)	ENSG00000238018 (1.7)	TBX2 (1.7)	ENSG00000254470 (1.7)	DAB2 (1.7)	ACVR2B (1.7)	CLDN14 (1.7)	ENSG00000231064 (1.7)	DDI2 (1.6)	PSEN2 (1.6)	NFATC1 (1.6)	CCDC121 (1.6)	KCNQ1 (1.6)	ARG1 (1.5)	IZUMO1 (1.5)	SALL1 (1.5)	APH1A (1.5)	RGS12 (1.5)	PPP1R3B (1.5)	ALMS1 (1.4)
ENSG00000101144	BMP7 PPI subnetwork	0.00243	<0.20	GLI2 (3.8)	SMAD7 (3.1)	ACVR2A (3.0)	CNNM2 (2.9)	NRG1 (2.8)	AMIGO1 (2.8)	DACH1 (2.7)	CA12 (2.6)	PHTF2 (2.6)	AHRR (2.6)	MYOC (2.5)	IGF1R (2.5)	ERBB4 (2.5)	TMEM51 (2.4)	ORC4 (2.4)	RASIP1 (2.4)	ARL15 (2.4)	ENSG00000254235 (2.2)	NFATC1 (2.2)	GATA4 (2.1)	PTPN12 (2.0)	RAPSN (2.0)	ENSG00000231064 (2.0)	PARD3 (2.0)	SLC6A13 (2.0)	RGS12 (2.0)	SALL1 (2.0)	ENSG00000229191 (1.9)	SLC12A4 (1.9)	ENSG00000203392 (1.8)	TRIB1 (1.8)	RCN2 (1.8)	CDC14A (1.8)	MBD5 (1.8)	IDI2 (1.8)	ATP1B3 (1.7)	SLC7A6 (1.7)	ASTN2 (1.7)	COL2A1 (1.7)	RERG (1.7)	NAT8 (1.7)	ENSG00000214293 (1.7)	PROCR (1.6)	C10orf26 (1.6)	DIP2C (1.6)	TBX2 (1.6)
ENSG00000108379	WNT3 PPI subnetwork	0.00243	<0.20	COL2A1 (5.2)	GLI2 (3.4)	SHROOM3 (3.3)	ETV5 (3.0)	MYOC (3.0)	CGNL1 (3.0)	PPP1R1B (2.7)	LRP2 (2.7)	WWP2 (2.6)	CELSR2 (2.6)	CTSK (2.5)	SLC47A1 (2.5)	SLC22A2 (2.5)	THBS3 (2.5)	SALL1 (2.5)	CCDC121 (2.5)	MECOM (2.4)	ENSG00000251292 (2.4)	FGF5 (2.2)	SLC6A13 (2.2)	ACVR2A (2.2)	SMAD7 (2.2)	WDR72 (2.2)	SLC34A1 (2.1)	STC1 (2.1)	TMEM116 (2.1)	FAM122A (2.0)	ERBB4 (2.0)	CNNM2 (2.0)	ERBB2 (2.0)	AMIGO1 (1.9)	SLC12A4 (1.8)	PIP5K1B (1.8)	ENSG00000255120 (1.8)	CA12 (1.8)	CA14 (1.7)	FAM167A (1.7)	C17orf82 (1.7)	RNF152 (1.6)	SHH (1.6)	CASZ1 (1.6)	RCN2 (1.6)	C1orf213 (1.6)	CISD2 (1.6)	RAI14 (1.6)	CDC14A (1.5)
GO:0001974	blood vessel remodeling	0.00244	<0.20	ENSG00000236827 (3.8)	PROCR (3.0)	ENSG00000257955 (2.7)	ZNF713 (2.7)	TBX2 (2.5)	CYP24A1 (2.5)	ENSG00000232564 (2.5)	MAP1LC3A (2.3)	IQCH (2.3)	ENSG00000242086 (2.3)	C2orf73 (2.3)	SLC12A4 (2.2)	ADAMTSL4 (2.1)	RERG (2.1)	C1orf213 (2.0)	DDI2 (2.0)	ENSG00000203392 (2.0)	INHBC (2.0)	NRG1 (1.9)	HORMAD1 (1.9)	KAAG1 (1.9)	GRB10 (1.9)	KCNK7 (1.8)	LINC00208 (1.8)	RASIP1 (1.8)	MAMSTR (1.8)	PGM5 (1.8)	CHST9-AS1 (1.8)	ENSG00000253426 (1.8)	IDI2 (1.7)	ENSG00000175892 (1.7)	LCAT (1.7)	NRIP1 (1.7)	ZBTB46 (1.7)	EYA4 (1.7)	ALDH2 (1.7)	CSPG4 (1.6)	HOXD3 (1.6)	C1orf54 (1.6)	PTPN9 (1.6)	IZUMO1 (1.6)	ENSG00000225138 (1.6)	ECM1 (1.6)	TNP1 (1.6)	EXD1 (1.6)	DPEP3 (1.6)
KEGG_PENTOSE_AND_GLUCURONATE_INTERCONVERSIONS	KEGG_PENTOSE_AND_GLUCURONATE_INTERCONVERSIONS	0.00244	<0.20	ACSM1 (4.3)	PBLD (3.9)	NQO1 (3.4)	SLC22A1 (3.1)	NAT8 (3.0)	SLC47A1 (3.0)	GGT7 (2.8)	SLC28A2 (2.8)	CRIP3 (2.7)	A1CF (2.7)	ENSG00000182648 (2.6)	ENSG00000235142 (2.6)	SLC15A2 (2.4)	C9 (2.4)	METTL10 (2.4)	RBKS (2.4)	C2orf73 (2.3)	SLC22A2 (2.3)	SLC34A1 (2.3)	SLC9A3 (2.3)	CDC14A (2.2)	KNG1 (2.2)	NFE2L2 (2.2)	DHRS11 (2.2)	DCAF12 (2.1)	CPS1 (2.1)	MUC4 (1.9)	CSPG4 (1.9)	WWP2 (1.9)	ENSG00000256900 (1.9)	GSS (1.8)	EXOG (1.8)	L2HGDH (1.8)	SQRDL (1.8)	ENSG00000188242 (1.7)	ALDH2 (1.7)	ZPBP2 (1.7)	ENSG00000247556 (1.7)	GATM (1.7)	SLC50A1 (1.7)	ENSG00000214293 (1.6)	PPM1B (1.6)	SLC7A9 (1.6)	SLC22A7 (1.6)	MRS2 (1.5)	FNDC4 (1.5)
ENSG00000134215	VAV3 PPI subnetwork	0.00245	<0.20	RNF152 (3.4)	GOLGB1 (3.3)	MAP3K11 (2.8)	MUC20 (2.7)	SLC39A13 (2.7)	ENSG00000182319 (2.6)	MECOM (2.6)	SH2B3 (2.5)	SNX33 (2.5)	TPCN2 (2.5)	SLC9A3 (2.5)	TBX2 (2.4)	SPTBN1 (2.4)	WDR37 (2.4)	ARL15 (2.4)	MUC1 (2.3)	ENSG00000237887 (2.3)	RGS12 (2.3)	MKL1 (2.3)	BCAS3 (2.3)	EFNA1 (2.2)	GSDMB (2.2)	RASIP1 (2.2)	TSPAN9 (2.2)	ENSG00000235142 (2.2)	CGNL1 (2.1)	WWP2 (2.1)	BRAP (2.1)	UBAP2 (2.1)	BAIAP2L2 (2.1)	PTPN12 (2.0)	SIN3A (2.0)	ITCH (1.9)	CDC14A (1.9)	ASB8 (1.9)	PRKAG2 (1.8)	RERG (1.8)	UBE2R2 (1.8)	AAGAB (1.8)	ETV5 (1.8)	GRB7 (1.8)	SENP2 (1.7)	PNMT (1.7)	C1orf54 (1.7)	SPI1 (1.6)	MBD5 (1.6)
MP:0003400	kinked neural tube	0.00246	<0.20	PTPN12 (3.2)	VEGFA (2.9)	SALL1 (2.8)	COL2A1 (2.5)	NSD1 (2.4)	C2orf73 (2.4)	SMAD7 (2.4)	GRB10 (2.3)	ENSG00000238018 (2.3)	CA14 (2.3)	RTF1 (2.3)	PLA2G6 (2.1)	C10orf26 (2.1)	PRRC2C (2.0)	RCN2 (2.0)	RAI14 (2.0)	IRX1 (1.9)	HOXD3 (1.9)	SOS2 (1.9)	IGF1R (1.9)	THBS3 (1.9)	WWP2 (1.8)	ENSG00000229191 (1.8)	CCDC121 (1.8)	TNRC6B (1.8)	ALDH2 (1.8)	ARNT (1.7)	A1CF (1.7)	NFATC1 (1.7)	PCNXL3 (1.7)	NR1H3 (1.6)	SETDB1 (1.6)	TPCN2 (1.6)	NCOA6 (1.6)	ACVR2B (1.6)	EFNA1 (1.5)	ENSG00000214293 (1.5)	MECOM (1.5)	ENSG00000182648 (1.5)	ITCH (1.5)	C2orf16 (1.5)	DPEP3 (1.5)	GRK6 (1.5)	ENSG00000231064 (1.4)	PDILT (1.4)	NFE2L2 (1.4)
MP:0001074	abnormal vagus nerve morphology	0.00247	<0.20	HOXD3 (5.5)	CDK12 (4.6)	HOXD1 (3.7)	ENSG00000237380 (3.6)	ENSG00000224189 (3.6)	EYA4 (3.6)	HOXD4 (3.5)	NFAT5 (3.5)	ENSG00000175892 (3.3)	IRX1 (3.3)	ENSG00000226363 (3.1)	PGAP3 (2.7)	ENSG00000257839 (2.7)	ITSN1 (2.6)	PNMT (2.6)	CASZ1 (2.5)	MED1 (2.5)	NRG4 (2.4)	GRB7 (2.4)	SALL1 (2.4)	RNF152 (2.4)	GSDMB (2.3)	ISL2 (2.2)	MAMSTR (2.1)	ENSG00000230102 (2.1)	HOXD8 (2.0)	FBXL20 (2.0)	MFHAS1 (2.0)	IGF1R (1.9)	TARS2 (1.9)	DDX28 (1.8)	SLC30A4 (1.8)	ITCH (1.8)	EPB41L3 (1.8)	NRIP1 (1.7)	DUS2L (1.7)	RAPSN (1.7)	MIEN1 (1.7)	HOXD10 (1.7)	ABO (1.7)	ZFAND2A (1.7)	PAX8 (1.6)	PPP1R1B (1.6)	SLC7A6OS (1.6)	ACVR2B (1.6)	ZNF571 (1.6)
GO:0008301	DNA binding, bending	0.00248	<0.20	HMGB3P1 (3.8)	FGF5 (3.4)	MECOM (3.0)	SHH (3.0)	HORMAD1 (2.9)	HMGCLL1 (2.7)	ENSG00000238018 (2.6)	ZFHX3 (2.6)	TBX2 (2.6)	SMAD7 (2.6)	WDR72 (2.5)	GATA4 (2.5)	DPEP2 (2.5)	ZNF573 (2.4)	IGF1R (2.4)	ENSG00000203392 (2.4)	ISL2 (2.4)	PPM1B (2.4)	CNNM2 (2.4)	COL2A1 (2.2)	GLI2 (2.2)	TRIB1 (2.1)	NFATC3 (2.1)	BAIAP2L2 (2.0)	ENSG00000182648 (2.0)	ITPKA (2.0)	IGF2 (2.0)	RPRD2 (2.0)	HOXD10 (2.0)	TMEM194B (1.9)	ACVR2B (1.9)	SALL1 (1.9)	FAM53B (1.9)	CSPG4 (1.8)	MAF (1.8)	SMAD3 (1.7)	PTPN9 (1.7)	R3HDM2 (1.6)	KDM5A (1.6)	EYA4 (1.6)	INHBC (1.5)	SIPA1 (1.5)	MYO19 (1.5)	RSBN1L (1.5)	ENSG00000231064 (1.5)	CISD2 (1.5)
ENSG00000145692	BHMT PPI subnetwork	0.00248	<0.20	KNG1 (5.5)	CPS1 (5.1)	AGMAT (4.3)	C9 (3.6)	A1CF (3.6)	NQO1 (3.3)	DCDC2 (3.2)	F12 (3.2)	UBE2R2 (3.0)	CHMP1A (2.9)	ACSM1 (2.8)	SLC22A7 (2.8)	NAT8 (2.7)	IQCH (2.5)	ARG1 (2.5)	LCAT (2.5)	SLC22A1 (2.4)	GCKR (2.4)	XYLB (2.4)	CYP24A1 (2.3)	UBE2D3 (2.2)	INHBC (2.2)	NFE2L2 (2.2)	UBE2Q2 (2.2)	NFATC3 (2.1)	UMOD (2.1)	MAP3K11 (2.1)	PBLD (2.1)	NUDT19 (2.1)	AGBL2 (2.0)	RUFY2 (1.9)	ZNF573 (1.9)	ATP1B3 (1.8)	ETFA (1.8)	PSMD3 (1.8)	GRB7 (1.8)	PRMT7 (1.8)	EHBP1L1 (1.7)	R3HDM2 (1.7)	MED24 (1.6)	SLC47A1 (1.6)	EDC4 (1.6)	PSMC3 (1.6)	SLC7A9 (1.6)	C16orf55 (1.6)	ZNF607 (1.6)
ENSG00000066336	SPI1 PPI subnetwork	0.00249	<0.20	TRIB1 (3.5)	NEIL1 (3.4)	SH2B3 (3.3)	JUND (3.2)	SMAD7 (3.0)	EFNA1 (2.9)	IRX1 (2.8)	MAFF (2.7)	APH1A (2.6)	DACH1 (2.6)	MCL1 (2.4)	PIK3R1 (2.4)	HNRNPH3 (2.3)	BLK (2.3)	PTPN11 (2.1)	FAM122A (2.1)	RAB8B (2.0)	CGNL1 (2.0)	AHRR (2.0)	ARL15 (2.0)	LARP4B (1.9)	ACSM1 (1.9)	NFATC1 (1.9)	ZNF420 (1.9)	RASIP1 (1.9)	ENSG00000246560 (1.9)	KDM5A (1.9)	LACTB (1.8)	NFATC3 (1.8)	WDR37 (1.8)	C2orf73 (1.8)	NFAT5 (1.8)	NT5C1B (1.8)	TFEB (1.7)	PIP5K1B (1.7)	SENP1 (1.7)	GNAS (1.7)	TBX2 (1.7)	PRRC2C (1.7)	METTL10 (1.6)	DAB2 (1.6)	EAF2 (1.6)	SOS2 (1.5)	DUSP11 (1.5)	SNUPN (1.5)	KCNQ1 (1.5)
ENSG00000166913	YWHAB PPI subnetwork	0.00251	<0.20	C12orf51 (3.5)	NCOA6 (3.4)	ITCH (2.9)	ATXN2 (2.7)	GRK6 (2.7)	RPRD2 (2.7)	TRIP12 (2.5)	TNRC6B (2.5)	SPTBN1 (2.4)	ITSN1 (2.3)	ADAMTSL4 (2.3)	CELSR2 (2.3)	TNPO3 (2.3)	PARD3 (2.3)	NSD1 (2.3)	LARP4B (2.3)	ZFHX3 (2.2)	JUND (2.2)	PRRC2C (2.2)	CASZ1 (2.2)	TRIB1 (2.1)	SNX33 (2.1)	INO80 (2.1)	MKL1 (2.1)	ZNF318 (2.1)	DIP2C (2.1)	SIN3A (2.0)	UBAP2 (2.0)	ENSG00000187446 (2.0)	NRBP1 (2.0)	BCAS3 (2.0)	PGM5 (1.9)	ARNT (1.9)	KDM5A (1.9)	TPPP (1.9)	TRIM32 (1.9)	TFEB (1.9)	SMAD3 (1.9)	PPM1G (1.8)	SIPA1L3 (1.8)	RTF1 (1.8)	SLC7A6 (1.8)	RGS12 (1.8)	ZNF585A (1.8)	NDRG1 (1.7)	CELF1 (1.7)
ENSG00000096171	VARS PPI subnetwork	0.00251	<0.20	PSMC3 (5.9)	PSMD3 (5.0)	ZFAND2A (3.8)	VPS45 (3.7)	DDX1 (3.7)	MTCH2 (3.3)	NUTF2 (3.2)	NRBP1 (3.0)	ENSG00000228599 (2.8)	ENSG00000236741 (2.5)	AAGAB (2.5)	ANP32E (2.3)	EXOC3 (2.2)	ADSL (2.1)	NDUFS3 (2.1)	PPM1G (2.1)	RCN2 (2.0)	SNX17 (2.0)	NAA25 (2.0)	ENSG00000187446 (1.9)	GSS (1.9)	SMAD3 (1.9)	PRMT7 (1.9)	NUDT15 (1.9)	PRRC2C (1.9)	NUDT19 (1.9)	ENSG00000226386 (1.8)	MED24 (1.8)	CEP89 (1.7)	KIAA1683 (1.7)	SENP2 (1.7)	GPN1 (1.6)	PIGW (1.5)	DDI2 (1.5)	NFE2L2 (1.5)	PSMA5 (1.5)	CHMP1A (1.5)	C17orf82 (1.4)	NQO1 (1.4)	CELF1 (1.4)	ENSG00000237887 (1.4)	PSPH (1.4)	ITSN1 (1.4)	MADD (1.4)	ARG1 (1.4)	TIGD3 (1.3)
ENSG00000204394	VARS PPI subnetwork	0.00251	<0.20	PSMC3 (5.9)	PSMD3 (5.0)	ZFAND2A (3.8)	VPS45 (3.7)	DDX1 (3.7)	MTCH2 (3.3)	NUTF2 (3.2)	NRBP1 (3.0)	ENSG00000228599 (2.8)	ENSG00000236741 (2.5)	AAGAB (2.5)	ANP32E (2.3)	EXOC3 (2.2)	ADSL (2.1)	NDUFS3 (2.1)	PPM1G (2.1)	RCN2 (2.0)	SNX17 (2.0)	NAA25 (2.0)	ENSG00000187446 (1.9)	GSS (1.9)	SMAD3 (1.9)	PRMT7 (1.9)	NUDT15 (1.9)	PRRC2C (1.9)	NUDT19 (1.9)	ENSG00000226386 (1.8)	MED24 (1.8)	CEP89 (1.7)	KIAA1683 (1.7)	SENP2 (1.7)	GPN1 (1.6)	PIGW (1.5)	DDI2 (1.5)	NFE2L2 (1.5)	PSMA5 (1.5)	CHMP1A (1.5)	C17orf82 (1.4)	NQO1 (1.4)	CELF1 (1.4)	ENSG00000237887 (1.4)	PSPH (1.4)	ITSN1 (1.4)	MADD (1.4)	ARG1 (1.4)	TIGD3 (1.3)
GO:0000975	regulatory region DNA binding	0.00251	<0.20	TRIB1 (4.1)	CASZ1 (3.9)	TBX2 (3.8)	SMAD7 (3.7)	EFNA1 (3.4)	RSBN1L (3.2)	SIN3A (3.0)	SALL1 (2.9)	GLI2 (2.9)	DCAF12 (2.8)	JUND (2.8)	NFATC1 (2.8)	TNRC6B (2.7)	IRX1 (2.7)	ACVR2B (2.6)	RPRD2 (2.5)	SHH (2.5)	MECOM (2.5)	GNAS (2.3)	COL2A1 (2.3)	GATA4 (2.3)	HOXD3 (2.3)	MCL1 (2.2)	R3HDM2 (2.2)	ISL2 (2.2)	TFEB (2.2)	ATXN2 (2.1)	EYA4 (2.1)	RELA (2.0)	HOXD1 (2.0)	NSD1 (2.0)	IGF2 (2.0)	INO80 (1.9)	ZFHX3 (1.9)	NEIL1 (1.9)	MAFF (1.9)	SENP1 (1.9)	ZNF513 (1.9)	NFE2L2 (1.9)	MAP3K11 (1.8)	MAF (1.8)	ERBB2 (1.7)	DACH1 (1.7)	SH2B3 (1.7)	IGF1R (1.7)	CELF1 (1.7)
GO:0001067	regulatory region nucleic acid binding	0.00251	<0.20	TRIB1 (4.1)	CASZ1 (3.9)	TBX2 (3.8)	SMAD7 (3.7)	EFNA1 (3.4)	RSBN1L (3.2)	SIN3A (3.0)	SALL1 (2.9)	GLI2 (2.9)	DCAF12 (2.8)	JUND (2.8)	NFATC1 (2.8)	TNRC6B (2.7)	IRX1 (2.7)	ACVR2B (2.6)	RPRD2 (2.5)	SHH (2.5)	MECOM (2.5)	GNAS (2.3)	COL2A1 (2.3)	GATA4 (2.3)	HOXD3 (2.3)	MCL1 (2.2)	R3HDM2 (2.2)	ISL2 (2.2)	TFEB (2.2)	ATXN2 (2.1)	EYA4 (2.1)	RELA (2.0)	HOXD1 (2.0)	NSD1 (2.0)	IGF2 (2.0)	INO80 (1.9)	ZFHX3 (1.9)	NEIL1 (1.9)	MAFF (1.9)	SENP1 (1.9)	ZNF513 (1.9)	NFE2L2 (1.9)	MAP3K11 (1.8)	MAF (1.8)	ERBB2 (1.7)	DACH1 (1.7)	SH2B3 (1.7)	IGF1R (1.7)	CELF1 (1.7)
GO:0005342	organic acid transmembrane transporter activity	0.00252	<0.20	SLC6A13 (7.3)	SLC34A1 (5.5)	CHAC1 (5.0)	NAT8 (5.0)	SLC22A2 (4.8)	CA14 (4.3)	C9orf71 (4.1)	SLC7A9 (4.0)	SLC22A7 (3.6)	UMOD (3.6)	ENSG00000204872 (3.5)	PSPH (3.4)	CNNM2 (2.9)	LRP2 (2.9)	PBLD (2.8)	CA12 (2.8)	CERS2 (2.7)	ATP1B3 (2.7)	AGMAT (2.6)	RNF152 (2.6)	AHRR (2.5)	PPARGC1A (2.5)	ENSG00000188242 (2.5)	XYLB (2.3)	NEUROD2 (2.2)	NQO1 (2.2)	CPS1 (2.2)	LCAT (2.2)	SLC47A1 (2.1)	TMEM116 (2.1)	INHBC (2.1)	SLC9B2 (2.0)	TMEM51 (1.8)	KNG1 (1.8)	VEGFA (1.8)	PIP5K1B (1.8)	TMEM60 (1.8)	EPB41L3 (1.8)	SLC15A2 (1.8)	SLC9A3 (1.8)	ENSG00000242086 (1.7)	KIF21B (1.7)	RBKS (1.7)	ERBB4 (1.7)	IGF1R (1.7)	ENSG00000248003 (1.6)
ENSG00000160202	CRYAA PPI subnetwork	0.00255	<0.20	SLC22A7 (3.0)	CYP24A1 (2.8)	GCKR (2.7)	CGNL1 (2.5)	SLC34A1 (2.5)	SLC22A2 (2.4)	XYLB (2.4)	C2orf16 (2.4)	STAC2 (2.3)	IRX1 (2.3)	UMOD (2.3)	KNG1 (2.2)	ANXA9 (2.2)	GSS (2.2)	TDH (2.1)	AGMAT (2.1)	CELSR2 (2.0)	DCDC2 (2.0)	MYPN (1.9)	ATXN2 (1.9)	MUC4 (1.9)	ENSG00000182319 (1.9)	LINC00208 (1.8)	ENSG00000255020 (1.8)	MYOC (1.7)	GBAP1 (1.7)	ENSG00000204872 (1.7)	CA14 (1.7)	SHF (1.6)	NAT8 (1.6)	ENSG00000230102 (1.6)	SLC15A2 (1.5)	MUC1 (1.5)	PIK3R1 (1.5)	ENSG00000246560 (1.5)	ENSG00000250009 (1.4)	ENSG00000214293 (1.4)	C8orf12 (1.4)	NRG1 (1.4)	CELA2B (1.4)	NDRG1 (1.4)	FGF5 (1.4)	SUCLA2 (1.4)	RUFY2 (1.4)	FAM47E (1.3)	ACSM1 (1.3)
MP:0004148	increased compact bone thickness	0.00256	<0.20	CTSK (4.2)	ECM1 (3.4)	PROCR (3.1)	RAPSN (3.0)	MAMSTR (2.7)	PAX8 (2.5)	MAP1LC3A (2.4)	THBS3 (2.4)	CASP9 (2.3)	RAI14 (2.3)	WDR72 (2.2)	IGF2-AS (2.2)	KRTCAP3 (2.2)	ERBB4 (2.1)	NR1H3 (2.1)	SLC47A1 (2.0)	GLI2 (2.0)	SLC6A13 (1.9)	NFE2L2 (1.9)	UBAP2 (1.9)	IDI2 (1.9)	NRIP1 (1.9)	RGS12 (1.9)	BAIAP2L2 (1.8)	VEGFA (1.8)	C10orf26 (1.7)	ENSG00000226386 (1.7)	IQCH (1.7)	MAF (1.6)	FAM47E (1.6)	PPM1J (1.6)	CGNL1 (1.6)	KCNMA1 (1.6)	FAM53B (1.5)	RNF152 (1.5)	LCAT (1.5)	SLC9B1 (1.5)	ZFHX3 (1.5)	ENSG00000180458 (1.5)	DPEP3 (1.5)	ENSG00000182319 (1.4)	C1orf54 (1.4)	SALL1 (1.4)	ACVR2B (1.4)	RUFY2 (1.4)	TCEA3 (1.3)
ENSG00000180733	ENSG00000180733 PPI subnetwork	0.00256	<0.20	CHAC1 (5.9)	VEGFA (4.0)	PSPH (3.6)	NCOA6 (3.3)	ZFAND2A (2.7)	MKL1 (2.7)	FAM175B (2.6)	NFE2L2 (2.5)	PPP1R3B (2.5)	ETV5 (2.5)	MAFF (2.5)	PLEKHM2 (2.4)	KCNK7 (2.4)	ENSG00000229191 (2.3)	TRAFD1 (2.3)	DCDC2 (2.1)	ENSA (2.1)	PTPN9 (2.1)	ZNF571 (2.1)	GRB10 (2.1)	IRX1 (2.0)	RNF152 (2.0)	R3HDM2 (1.9)	KDM5A (1.9)	NFAT5 (1.9)	ADAMTSL4 (1.9)	PRRC2C (1.9)	LARP4B (1.8)	PPM1B (1.8)	TFEB (1.8)	MAPKAPK5 (1.7)	DIP2C (1.7)	HOXD1 (1.7)	JUND (1.7)	KIF21B (1.7)	INO80 (1.7)	PTPN12 (1.7)	ARG1 (1.7)	ZNF420 (1.6)	VAMP4 (1.6)	ENSG00000231064 (1.6)	CASZ1 (1.6)	DPF2 (1.5)	SOS2 (1.5)	THAP11 (1.5)	F12 (1.5)
GO:0046777	protein autophosphorylation	0.00259	<0.20	ENSG00000248003 (3.0)	GRK6 (3.0)	UBE2R2 (3.0)	KCNQ1 (2.9)	MKL1 (2.9)	MED1 (2.8)	ALMS1P (2.8)	ENSG00000235142 (2.8)	ENSG00000255120 (2.7)	PCNXL3 (2.4)	ORMDL3 (2.3)	APH1A (2.3)	EXOC6 (2.3)	ALMS1 (2.2)	PTPN11 (2.2)	ENSG00000257955 (2.2)	C12orf51 (2.2)	WDR37 (2.2)	ZNF513 (2.1)	NSD1 (2.1)	GRB7 (2.1)	DCDC2 (2.0)	GSDMB (1.9)	PTPN12 (1.9)	ARL15 (1.9)	KAAG1 (1.9)	LINC00208 (1.9)	ENSG00000251292 (1.9)	FBXL20 (1.9)	ZNF318 (1.8)	ENSG00000225138 (1.8)	PGAP3 (1.7)	PNMT (1.7)	CDC14A (1.7)	PLEKHM2 (1.7)	PIP5K1B (1.7)	ZNF793 (1.7)	PTPN9 (1.7)	CELA2B (1.7)	SENP2 (1.7)	VEGFA (1.7)	SMAD3 (1.6)	ABCC10 (1.6)	ARNT (1.6)	FNBP4 (1.6)	C2orf73 (1.6)
MP:0004615	cervical vertebral transformation	0.0026	<0.20	HOXD3 (10.6)	HOXD9 (9.3)	HOXD8 (9.0)	HOXD10 (8.6)	ENSG00000175892 (7.1)	ENSG00000237380 (7.0)	HOXD1 (7.0)	HOXD4 (6.4)	ENSG00000224189 (5.2)	ENSG00000226363 (4.7)	MECOM (4.5)	SALL1 (3.5)	DACH1 (3.3)	DCDC2 (2.6)	ZNF540 (2.5)	IGF2-AS (2.5)	TDH (2.4)	PAX8 (2.3)	MYO19 (2.2)	CA12 (2.1)	MED1 (2.1)	VAMP4 (2.0)	METTL10 (2.0)	SLC7A6 (2.0)	ERBB2 (1.9)	NFAT5 (1.9)	CCDC121 (1.9)	IGF1R (1.9)	ORC4 (1.9)	TRIB1 (1.8)	ATP1B3 (1.8)	TNRC6B (1.8)	ODF3L1 (1.7)	ENSG00000255020 (1.7)	ZFHX3 (1.7)	C1QTNF4 (1.6)	TFDP2 (1.6)	SENP1 (1.6)	LHX3 (1.6)	ACVR2B (1.6)	RSBN1L (1.6)	FNBP4 (1.6)	GGNBP2 (1.5)	PTPN9 (1.5)	NUP54 (1.5)	SLC39A13 (1.5)
ENSG00000112062	MAPK14 PPI subnetwork	0.0026	<0.20	JUND (4.7)	MAFF (4.6)	TRIB1 (4.3)	VEGFA (3.9)	CHAC1 (3.3)	ETV5 (3.2)	EHBP1L1 (2.9)	SLC2A4RG (2.8)	ZFAND2A (2.7)	MCL1 (2.7)	PROCR (2.6)	APH1A (2.5)	LACTB (2.5)	SMAD3 (2.4)	CDC14A (2.4)	NFAT5 (2.3)	EYA4 (2.2)	CACNA1S (2.2)	MKL1 (2.2)	PTPN11 (2.2)	SH2B3 (2.1)	SMAD7 (2.1)	TFEB (2.0)	SHF (2.0)	TRPC4AP (2.0)	PPP1R3B (1.9)	PTPN9 (1.9)	OVOL1 (1.8)	MFHAS1 (1.8)	GSDMB (1.8)	MYH7B (1.8)	LARP4B (1.8)	BCAS3 (1.8)	SQRDL (1.7)	NFATC3 (1.7)	EXOC6 (1.7)	TCAP (1.7)	ENSG00000250009 (1.7)	IDI2-AS1 (1.7)	PIP5K1B (1.7)	PSMD3 (1.7)	NCOA6 (1.6)	RELA (1.6)	DPF2 (1.6)	LINC00208 (1.6)	ENSG00000247556 (1.6)
MP:0002884	abnormal branchial arch morphology	0.0026	<0.20	PAX8 (3.9)	SALL1 (3.6)	EYA4 (3.0)	NRIP1 (3.0)	STC1 (2.9)	ARL15 (2.9)	EFNA1 (2.8)	PTPN12 (2.6)	HOXD9 (2.4)	TBX2 (2.3)	NCOA6 (2.3)	RASIP1 (2.3)	ZFHX3 (2.2)	HOXD10 (2.2)	EXD1 (2.2)	SMPD3 (2.1)	ZNF781 (2.1)	ENSG00000175892 (2.0)	ENSG00000233334 (1.9)	MECOM (1.9)	ZNF713 (1.9)	IFT172 (1.9)	RAI14 (1.8)	PLA2G6 (1.8)	ZNF513 (1.8)	DACH1 (1.8)	PHTF2 (1.7)	TSPAN9 (1.7)	PTPN11 (1.7)	C1orf51 (1.7)	IGF2 (1.7)	ZFAND2A (1.7)	SLC9B1 (1.7)	GLI2 (1.7)	ITCH (1.7)	C1orf213 (1.7)	ENSG00000253887 (1.6)	ENSG00000226363 (1.6)	ZGPAT (1.5)	NFE2L2 (1.5)	ENSG00000245538 (1.5)	PRKAG2 (1.5)	CASZ1 (1.5)	DDI2 (1.5)	ENSG00000230102 (1.5)	MYBPC3 (1.5)
ENSG00000175866	BAIAP2 PPI subnetwork	0.00261	<0.20	SIPA1L3 (3.9)	NCOA6 (3.3)	MUC20 (3.3)	RPRD2 (2.8)	ESRP2 (2.7)	ANXA9 (2.7)	GRB7 (2.6)	NSD1 (2.6)	ZFHX3 (2.5)	SHROOM3 (2.5)	FGF5 (2.5)	TP53INP2 (2.4)	FAM63A (2.4)	DYNLRB1 (2.3)	JUND (2.3)	H1FNT (2.3)	TMEM51 (2.2)	ENSG00000231064 (2.1)	IGF1R (2.1)	MBD5 (2.1)	CASZ1 (2.0)	NEUROD2 (2.0)	R3HDM2 (2.0)	TPPP (2.0)	LRP2 (1.9)	SCAPER (1.9)	ARNT (1.8)	SENP2 (1.8)	PAX8 (1.8)	A1CF (1.8)	C12orf51 (1.8)	SNX33 (1.8)	CSPG4 (1.8)	ENSG00000226386 (1.7)	DNAJC16 (1.7)	PIP5K1B (1.7)	CELSR2 (1.7)	PLEKHM2 (1.6)	MUC1 (1.6)	GGT7 (1.6)	ARL15 (1.6)	SORT1 (1.6)	ENSG00000182319 (1.6)	C16orf55 (1.6)	TPCN2 (1.6)	PPM1B (1.6)
GO:0032269	negative regulation of cellular protein metabolic process	0.00261	<0.20	ENSG00000229481 (3.2)	PSMA5 (3.0)	PGAP3 (2.9)	SNX17 (2.8)	EXOC3 (2.8)	PSMD3 (2.7)	ZFAND2A (2.6)	NUTF2 (2.5)	PSMC3 (2.5)	SUPT7L (2.2)	NRBP1 (2.2)	MIEN1 (2.2)	NAA25 (2.1)	KAT5 (2.1)	FGF5 (2.1)	GSDMB (2.1)	TPCN2 (2.1)	TRAFD1 (2.1)	DYNLRB1 (2.0)	COMMD4 (1.9)	ENSG00000242086 (1.9)	MED24 (1.8)	NQO1 (1.8)	EAF2 (1.8)	GRB7 (1.8)	CLDN14 (1.7)	PIGU (1.7)	ZNF512 (1.7)	SQRDL (1.7)	ERBB2 (1.7)	ENSG00000238018 (1.7)	ADSL (1.7)	NDUFAF1 (1.7)	ENSG00000180458 (1.6)	ZNF607 (1.6)	LACTB (1.6)	DDX1 (1.6)	ENSG00000255020 (1.6)	PPM1G (1.5)	ENSG00000187446 (1.5)	ZNHIT3 (1.5)	CGNL1 (1.5)	SNUPN (1.5)	NEIL1 (1.5)	TRIB1 (1.5)	DDI2 (1.4)
ENSG00000118689	FOXO3 PPI subnetwork	0.00261	<0.20	JUND (3.0)	NCOA6 (3.0)	DNM1P35 (2.8)	GATA4 (2.7)	MAF (2.6)	NFE2L2 (2.5)	ENSG00000255020 (2.4)	SIPA1L3 (2.3)	PTPN9 (2.2)	IGF1R (2.1)	SMPD3 (2.1)	SHROOM3 (2.1)	ANXA9 (2.1)	MTMR9 (2.0)	R3HDM2 (2.0)	NSD1 (2.0)	MAFF (2.0)	ZFHX3 (2.0)	RPS27L (2.0)	SLC47A1 (1.9)	ZNF641 (1.9)	ATXN7L2 (1.9)	PCNXL3 (1.8)	CYP24A1 (1.8)	MCL1 (1.8)	TDH (1.8)	TNRC6B (1.8)	ZNF527 (1.8)	SOS2 (1.8)	TP53INP2 (1.8)	UBE2Q2 (1.8)	SMAD3 (1.7)	SH2B3 (1.7)	RPRD2 (1.7)	TRIB1 (1.7)	RTF1 (1.6)	CYP17A1 (1.6)	PSEN2 (1.6)	GRB7 (1.6)	ARL15 (1.6)	ARNT (1.6)	UBAP2 (1.6)	BAIAP2L2 (1.6)	KIF21B (1.6)	SNX33 (1.5)	TPCN2 (1.5)
ENSG00000170035	UBE2E3 PPI subnetwork	0.00264	<0.20	PTPN12 (3.9)	NCOA6 (3.6)	ZFHX3 (3.6)	NFAT5 (3.5)	INO80 (3.4)	SMAD7 (3.4)	SCAPER (3.3)	SMAD3 (3.3)	RAI14 (3.3)	ITSN1 (3.3)	PHTF2 (3.1)	PRKAG2 (3.1)	SOS2 (2.9)	GRB10 (2.8)	ENSG00000182648 (2.7)	FBXO22 (2.6)	TRIP12 (2.5)	FAM122A (2.5)	ABCC10 (2.5)	PTPN9 (2.3)	COL2A1 (2.3)	C12orf51 (2.2)	CDK12 (2.2)	KAT5 (2.1)	SIN3A (2.1)	KDM5A (2.1)	EFNA1 (2.1)	NRIP1 (2.0)	R3HDM2 (2.0)	ATXN2 (1.9)	ZNF318 (1.9)	NQO1 (1.9)	CGNL1 (1.8)	GOLGB1 (1.8)	CDC14A (1.8)	RTF1 (1.8)	SENP1 (1.8)	SENP2 (1.8)	C16orf55 (1.8)	ACVR2B (1.7)	CSF3 (1.7)	AAGAB (1.7)	TRIM32 (1.6)	TNRC6B (1.6)	ACVR2A (1.6)	DIP2C (1.6)
MP:0005179	decreased circulating cholesterol level	0.00265	<0.20	CPS1 (5.9)	A1CF (5.7)	SLC7A9 (5.0)	KNG1 (5.0)	AGMAT (4.5)	GCKR (4.4)	INHBC (4.3)	F12 (4.2)	C9 (4.1)	SLC22A7 (3.7)	SLC28A2 (3.6)	ARG1 (3.2)	SLC22A1 (3.1)	RBKS (3.1)	CTRL (3.0)	LCAT (3.0)	NR1H3 (2.8)	ACSM1 (2.8)	XYLB (2.7)	ACSS2 (2.5)	NAT8 (2.4)	RAPSN (2.4)	IDI1 (2.3)	CELA2B (2.3)	ENSG00000204872 (2.3)	CERS2 (2.3)	PBLD (2.2)	PLA2G6 (2.1)	GATA4 (2.1)	DHRS11 (2.1)	IDI2 (1.9)	TRIB1 (1.8)	C10orf26 (1.8)	SLC25A45 (1.8)	EFNA1 (1.7)	CA14 (1.7)	NFATC3 (1.6)	MCL1 (1.6)	PTPMT1 (1.6)	CLDN14 (1.6)	TSPAN9 (1.5)	ACP2 (1.5)	SLC12A4 (1.5)	FNDC4 (1.5)	IGF2 (1.5)	ENSG00000230288 (1.5)
MP:0001388	abnormal stationary movement	0.00268	<0.20	HOXD9 (4.2)	CSF3 (3.6)	HOXD4 (3.3)	ISL2 (3.1)	ZNF781 (3.1)	HOXD1 (3.0)	GGT7 (2.9)	HOXD8 (2.8)	ENSG00000203392 (2.8)	SALL1 (2.8)	BRE (2.7)	DCDC5 (2.7)	LRP2 (2.6)	ENSG00000175892 (2.5)	ZNF513 (2.5)	NRIP1 (2.4)	CASP9 (2.4)	ENSG00000237380 (2.4)	ACAD10 (2.3)	UMOD (2.3)	SLC34A1 (2.3)	PPM1J (2.3)	CYP24A1 (2.2)	SLC47A1 (2.2)	ENSG00000226363 (2.1)	NEUROD2 (2.1)	IDI2 (2.1)	SOS2 (2.1)	LHX3 (2.0)	GATM (2.0)	RAPSN (2.0)	RBKS (2.0)	LACTB (2.0)	CDC14A (1.9)	ENSG00000259450 (1.9)	HOXD3 (1.9)	DACH1 (1.7)	RNASEH2C (1.7)	ITSN1 (1.7)	SLC22A2 (1.6)	ATXN7L2 (1.6)	MAN2C1 (1.6)	TCEA3 (1.6)	ENSG00000224189 (1.5)	SMAD3 (1.5)	DDI2 (1.5)
GO:0003006	developmental process involved in reproduction	0.00268	<0.20	DPEP3 (4.4)	TNP1 (4.3)	H1FNT (3.7)	ZPBP2 (3.6)	HORMAD1 (3.6)	EXD1 (3.5)	NT5C1B (3.1)	CYP17A1 (3.0)	C2orf73 (2.8)	ENSG00000233334 (2.8)	C1orf51 (2.7)	GATA4 (2.6)	IZUMO1 (2.5)	AHRR (2.1)	ABO (2.0)	OVOL1 (2.0)	CCDC158 (2.0)	GRB7 (2.0)	ENSG00000225138 (1.8)	STC1 (1.8)	HOXD9 (1.8)	NRIP1 (1.7)	C2orf16 (1.7)	ENSG00000256900 (1.7)	RERG (1.6)	CCDC121 (1.6)	GLI2 (1.6)	ENSG00000224189 (1.6)	C16orf55 (1.6)	IGF2-AS (1.6)	SLC47A1 (1.5)	IGF1R (1.5)	DCDC5 (1.5)	NSD1 (1.5)	PSKH1 (1.5)	NRG1 (1.5)	SLC9B1 (1.5)	RAI14 (1.4)	PNMT (1.4)	MYO19 (1.4)	CDC14A (1.4)	SHROOM3 (1.4)	FAM122A (1.3)	HOXD10 (1.3)	ERBB2 (1.3)	HOXD8 (1.3)
GO:0001666	response to hypoxia	0.0027	<0.20	STC1 (4.4)	VEGFA (3.9)	ZNF793 (3.4)	NDRG1 (3.4)	ENSG00000230288 (3.2)	C1orf51 (2.9)	SUCLA2-AS1 (2.7)	RASIP1 (2.7)	ENSG00000203392 (2.6)	ENSG00000255020 (2.6)	GRB10 (2.4)	CDC42EP2 (2.4)	ODF3L1 (2.3)	PPM1J (2.3)	CA12 (2.3)	ZNF713 (2.1)	ZNF781 (2.0)	CSF3 (2.0)	TDH (1.9)	SLC28A2 (1.9)	KCNQ1 (1.9)	CHAC1 (1.9)	KIAA1614 (1.9)	ENSG00000232564 (1.8)	MAFF (1.8)	LRP2 (1.8)	TBX2 (1.8)	MANBA (1.8)	MAP1LC3A (1.6)	CHST9-AS1 (1.6)	EFNA1 (1.6)	CGNL1 (1.6)	SLC7A9 (1.6)	ENSG00000257955 (1.6)	HKR1 (1.6)	TSPAN9 (1.5)	ENSG00000229481 (1.5)	C9orf71 (1.5)	CYP24A1 (1.4)	ENSG00000256746 (1.4)	PROCR (1.4)	MYOC (1.4)	SQRDL (1.4)	ENSG00000257839 (1.3)	ARNT (1.2)	GOLPH3L (1.2)
GO:0032526	response to retinoic acid	0.0027	<0.20	OVOL1 (3.6)	ENSG00000189223 (3.5)	SHH (3.5)	TBX2 (2.7)	SNX33 (2.5)	H1FNT (2.4)	SLC25A45 (2.3)	KRTCAP3 (2.3)	ODF3L1 (2.3)	ENSG00000257955 (2.2)	ENSG00000248003 (2.2)	ENSG00000255020 (2.2)	TDH (2.1)	ECM1 (2.0)	ADAMTSL4 (2.0)	ZNF585A (2.0)	SLC6A13 (1.9)	C8orf12 (1.9)	THBS3 (1.9)	IGF2-AS (1.9)	DNAJC16 (1.8)	WDR72 (1.8)	ENSG00000204872 (1.8)	IGF2 (1.8)	ATXN7L2 (1.8)	NAT8 (1.7)	MUC1 (1.7)	DPEP2 (1.7)	PPP1R3B (1.7)	CASP9 (1.7)	TPPP (1.6)	ARNT (1.6)	GRB10 (1.6)	COL2A1 (1.6)	IDI2 (1.6)	ALMS1-IT1 (1.6)	JUND (1.5)	ABO (1.5)	FAM63A (1.5)	C1orf51 (1.5)	GLI2 (1.5)	SMPD3 (1.5)	F12 (1.5)	ALMS1 (1.4)	CYP24A1 (1.4)	RERG (1.4)
MP:0009402	decreased skeletal muscle fiber diameter	0.0027	<0.20	CACNA1S (5.0)	TRIM54 (4.3)	MYPN (4.2)	PGM5 (3.8)	SYPL2 (3.5)	GRB10 (3.4)	TCAP (3.3)	GLI2 (3.1)	C10orf26 (2.8)	EHBP1L1 (2.8)	TCEA3 (2.7)	DNAJC16 (2.6)	CHAC1 (2.6)	JUND (2.6)	TRIB1 (2.5)	PNMT (2.5)	ETV5 (2.4)	EYA4 (2.3)	TSPAN9 (2.2)	RAPSN (2.2)	SENP2 (2.2)	MCL1 (2.2)	ADAMTSL4 (2.2)	DPEP2 (2.1)	PFKM (2.0)	ADCK3 (2.0)	ENSG00000224189 (2.0)	RASIP1 (1.9)	MAMSTR (1.9)	ERBB2 (1.9)	ENSG00000254470 (1.8)	AMIGO1 (1.8)	IGF1R (1.8)	ACVR2A (1.8)	CASZ1 (1.8)	PSEN2 (1.7)	SLC28A2 (1.7)	MECOM (1.7)	ENSG00000251292 (1.7)	TBX2 (1.7)	IGF2 (1.6)	DGKG (1.6)	DIP2C (1.5)	PPP1R1B (1.5)	TP53INP2 (1.5)	SLC9A3 (1.5)
MP:0006042	increased apoptosis	0.00273	<0.20	RTF1 (3.7)	GATA4 (3.4)	SENP2 (2.8)	TFDP2 (2.6)	MYO19 (2.6)	UBAP2 (2.5)	DNA2 (2.5)	CCDC77 (2.5)	OIP5 (2.4)	INO80 (2.4)	SIN3A (2.4)	CDK12 (2.3)	ZNF513 (2.3)	NUSAP1 (2.2)	POLA2 (2.2)	PLEKHM2 (2.2)	MED4 (2.0)	GOLGB1 (2.0)	SENP1 (2.0)	RAI14 (2.0)	SHROOM3 (2.0)	TRIP12 (1.9)	NRIP1 (1.9)	SMAD7 (1.9)	SLC7A6 (1.8)	ERI1 (1.8)	TNPO3 (1.8)	NUDT15 (1.8)	PPM1G (1.8)	NCOA6 (1.8)	CENPT (1.8)	IQCB1 (1.8)	ALMS1 (1.7)	FGF5 (1.7)	NUP54 (1.7)	SPATA5L1 (1.7)	LARP4B (1.7)	MKL1 (1.6)	CDC14A (1.6)	C9orf71 (1.6)	IGF1R (1.6)	UBE2R2 (1.6)	SMAD3 (1.5)	DDI2 (1.5)	NSD1 (1.5)	ZNF318 (1.5)
ENSG00000175084	DES PPI subnetwork	0.00274	<0.20	TRIM54 (5.8)	TCAP (5.7)	MYPN (4.6)	SYPL2 (4.6)	CSF3 (4.6)	CACNA1S (4.5)	MYBPC3 (3.6)	NRG1 (3.4)	PFKM (3.4)	RAPSN (3.2)	KIAA1614 (3.1)	IDI2-AS1 (2.7)	PGM5 (2.6)	CSPG4 (2.6)	MYH7B (2.5)	PPM1J (2.4)	RASIP1 (2.3)	MYOC (2.3)	ZFAND2A (2.1)	ENSG00000259450 (2.0)	LINC00208 (2.0)	EFNA1 (2.0)	NQO1 (2.0)	EHBP1L1 (1.9)	FUT2 (1.9)	PSEN2 (1.8)	ADCK3 (1.8)	TCEA3 (1.8)	CDC42EP2 (1.7)	SLC12A4 (1.7)	ECM1 (1.7)	ALMS1-IT1 (1.7)	PLEKHM2 (1.7)	MAP3K11 (1.7)	PROCR (1.6)	SPTBN1 (1.6)	CGNL1 (1.6)	LCAT (1.6)	ENSG00000224189 (1.6)	ATP1B3 (1.6)	CA14 (1.5)	KCNK7 (1.5)	UBE2Q2 (1.5)	MAMSTR (1.5)	ENSG00000237380 (1.5)	BAIAP2L2 (1.5)
ENSG00000057657	PRDM1 PPI subnetwork	0.00276	<0.20	NAT8 (5.3)	SLC7A9 (4.1)	SLC6A13 (3.7)	SLC22A2 (3.2)	SLC34A1 (3.2)	IGF1R (3.1)	SLC28A2 (3.0)	C15orf27 (3.0)	ENSG00000204872 (3.0)	EPB41L3 (2.8)	SLC25A45 (2.6)	MAF (2.6)	OVOL1 (2.6)	TP53INP2 (2.5)	XYLB (2.5)	SLC47A1 (2.5)	DHRS11 (2.4)	NFE2L2 (2.4)	TRIM32 (2.3)	AHRR (2.3)	ENSA (2.3)	AGMAT (2.3)	CYP17A1 (2.1)	ZNF585A (2.1)	EAF2 (2.1)	UMOD (2.1)	TBX2 (2.1)	R3HDM2 (2.0)	ENSG00000251292 (2.0)	ITCH (2.0)	NEUROD2 (2.0)	PIP5K1B (2.0)	PSPH (2.0)	IDI1 (1.9)	SLC9B2 (1.9)	MAMSTR (1.9)	GATM (1.9)	SLC22A7 (1.9)	ARL15 (1.8)	C9orf71 (1.8)	C17orf82 (1.7)	SYPL2 (1.7)	NFATC1 (1.7)	KBTBD4 (1.7)	TPCN2 (1.7)	CYP24A1 (1.7)
MP:0006344	small second branchial arch	0.00276	<0.20	TSPAN9 (3.3)	ZNF585B (3.2)	PSEN2 (3.1)	HOXD1 (2.9)	RASIP1 (2.6)	ENSG00000226363 (2.6)	MFHAS1 (2.6)	NRIP1 (2.5)	RNF152 (2.4)	SHROOM3 (2.4)	RAI14 (2.4)	MAMSTR (2.3)	DNER (2.3)	HOXD3 (2.3)	ATP1B3 (2.3)	EFNA1 (2.2)	IGF1R (2.1)	TRIM32 (2.1)	NUDT19 (2.1)	CGNL1 (2.1)	ENSG00000255120 (2.0)	HOXD8 (2.0)	SLC39A13 (2.0)	UBE2R2 (2.0)	HOXD9 (2.0)	PGM5 (2.0)	VEGFA (1.9)	IRX1 (1.9)	GGNBP2 (1.9)	ENSG00000226386 (1.9)	GLI2 (1.9)	ENSG00000235142 (1.9)	ENSG00000175892 (1.8)	SUCLA2 (1.8)	ENSG00000224189 (1.8)	CASZ1 (1.8)	ENSG00000231064 (1.8)	ITSN1 (1.8)	ENSG00000246560 (1.7)	PPP1R3B (1.7)	CSF3 (1.7)	NUDT15 (1.7)	MTMR9 (1.7)	ISL2 (1.7)	ZNF436 (1.6)	DAB2 (1.6)
GO:0048562	embryonic organ morphogenesis	0.00277	<0.20	HOXD8 (6.6)	HOXD3 (6.3)	ENSG00000175892 (5.9)	HOXD4 (5.7)	ENSG00000237380 (5.6)	ENSG00000226363 (5.5)	HOXD1 (5.1)	HOXD9 (5.0)	ENSG00000224189 (4.8)	IGF2-AS (4.1)	ENSG00000257955 (4.0)	HOXD10 (3.6)	KAAG1 (3.6)	MECOM (3.0)	ISL2 (2.9)	SALL1 (2.8)	EYA4 (2.8)	COL2A1 (2.6)	FBXO36 (2.6)	CCDC121 (2.5)	DACH1 (2.5)	PAX8 (2.3)	ZFHX3 (2.2)	ENSG00000233334 (2.2)	IRX1 (2.1)	ENSG00000203392 (2.0)	SHH (1.9)	GLI2 (1.8)	MUC20 (1.8)	ACVR2B (1.8)	THBS3 (1.7)	LHX3 (1.7)	ABO (1.7)	CA14 (1.7)	HORMAD1 (1.7)	ERBB2 (1.7)	SHF (1.6)	CASZ1 (1.6)	RPRD2 (1.6)	ZNF781 (1.6)	ITSN1 (1.5)	MYO19 (1.5)	THAP11 (1.5)	ENSG00000188242 (1.5)	IGF1R (1.4)	ENSG00000254470 (1.4)
MP:0005033	abnormal trophoblast giant cells	0.00278	<0.20	NSD1 (4.4)	NDRG1 (4.2)	TRIP12 (4.1)	IGF2 (3.7)	IRX1 (3.2)	CDK12 (3.0)	ENSG00000214293 (2.8)	ITCH (2.7)	GSDMB (2.6)	ERBB2 (2.6)	EPB41L3 (2.5)	EDC4 (2.5)	RTF1 (2.5)	TRPC4AP (2.4)	ENSG00000245538 (2.4)	ADAMTSL4 (2.4)	PIK3R1 (2.3)	VEGFA (2.3)	R3HDM2 (2.3)	MED24 (2.2)	GRB7 (2.2)	OVOL1 (2.2)	PPP1R3B (2.1)	C2orf16 (2.1)	PSMD3 (2.1)	PLEKHM2 (1.9)	UBAP2 (1.9)	GRB10 (1.9)	SHH (1.9)	SETDB1 (1.9)	PCNXL3 (1.9)	VPS45 (1.9)	WWP2 (1.9)	PGAP3 (1.8)	ESRP2 (1.8)	DNAJC16 (1.8)	NCOA6 (1.8)	UMOD (1.7)	RSBN1L (1.7)	ZNF513 (1.7)	MYO19 (1.7)	ABCC10 (1.6)	KDM5A (1.6)	ACAD10 (1.6)	TPCN2 (1.6)	ACVR2B (1.6)
ENSG00000198324	FAM109A PPI subnetwork	0.00281	<0.20	NFATC1 (3.3)	ISL2 (3.0)	BRAP (2.5)	LHX3 (2.3)	ENSG00000254235 (2.3)	CCDC158 (2.3)	ACP2 (2.2)	COMMD4 (2.2)	GBAP1 (2.1)	PSEN2 (2.1)	DCAF12 (2.1)	ENSG00000229589 (2.1)	PTPN9 (2.1)	ZNF713 (2.0)	SCAPER (2.0)	SUCLA2-AS1 (1.9)	CGNL1 (1.9)	PLA2G15 (1.9)	ENSG00000236827 (1.8)	VAMP4 (1.8)	CASP9 (1.8)	RELA (1.8)	C2orf16 (1.8)	APH1B (1.8)	RAI14 (1.7)	RAPSN (1.7)	TFEB (1.6)	HMGB3P1 (1.6)	ZNF512 (1.6)	PPP1R3B (1.6)	SGSM3 (1.6)	CHMP1A (1.5)	EHBP1L1 (1.5)	TRIM32 (1.5)	RNF152 (1.5)	FGF5 (1.5)	HOXD1 (1.5)	AGMAT (1.4)	NRIP1 (1.4)	ITCH (1.4)	PHTF2 (1.4)	ENSG00000237380 (1.4)	SLC7A6OS (1.4)	SLC7A6 (1.4)	KIAA1614 (1.4)	SNX33 (1.4)
GO:0009309	amine biosynthetic process	0.00283	<0.20	NAT8 (4.5)	CHAC1 (4.4)	PSPH (4.1)	LHPP (3.2)	PBLD (3.1)	SLC22A7 (3.1)	ZNF607 (3.0)	L2HGDH (2.9)	CHST9-AS1 (2.8)	GATM (2.8)	SLC6A13 (2.8)	XYLB (2.7)	CASP9 (2.7)	AGMAT (2.7)	SLC25A45 (2.6)	ENSG00000204872 (2.6)	NUDT19 (2.5)	GSS (2.5)	SLC7A9 (2.4)	AS3MT (2.3)	F12 (2.3)	SLC34A1 (2.3)	NT5C2 (2.3)	SLC47A1 (2.3)	NUTF2 (2.2)	ADARB2 (2.1)	MRM1 (2.1)	ENSG00000230288 (2.1)	RBKS (2.1)	SLC22A2 (2.1)	CLDN14 (2.1)	LRP2 (2.0)	GCKR (2.0)	GRB10 (2.0)	C1orf51 (1.9)	TCEA3 (1.9)	KNG1 (1.9)	C12orf47 (1.8)	SLC50A1 (1.8)	FAM47E (1.8)	CYP24A1 (1.8)	SUCLA2-AS1 (1.8)	ENSG00000255120 (1.7)	ENSG00000237380 (1.7)	UMOD (1.7)	PIGW (1.7)
ENSG00000145192	AHSG PPI subnetwork	0.00284	<0.20	KNG1 (5.4)	C9 (4.9)	CELA2B (4.1)	CPS1 (3.9)	A1CF (3.6)	F12 (3.3)	SLC22A7 (3.2)	IGF2 (3.2)	LCAT (3.1)	GCKR (3.0)	AGMAT (2.9)	INHBC (2.8)	ARG1 (2.7)	ANXA9 (2.6)	FNDC4 (2.5)	FBXL20 (2.3)	MED1 (2.3)	CDK12 (2.3)	SLC22A1 (2.3)	MYH7B (2.2)	GSS (2.1)	ORMDL3 (2.1)	MED24 (2.1)	NRG4 (2.0)	ENSG00000235142 (2.0)	GRB7 (2.0)	ZFP30 (2.0)	AS3MT (1.9)	PTPN3 (1.9)	PNMT (1.9)	IDI2 (1.8)	ACSM1 (1.8)	ABO (1.8)	RBKS (1.8)	SMAD3 (1.8)	ERBB2 (1.8)	SLC6A13 (1.7)	PBLD (1.7)	ENSG00000188242 (1.6)	NUDT19 (1.6)	ESRP2 (1.6)	TP53INP2 (1.6)	CLDN14 (1.5)	MIEN1 (1.5)	TDH (1.5)	NAT8 (1.5)
MP:0000966	decreased sensory neuron number	0.00285	<0.20	GLI2 (4.1)	NEUROD2 (3.8)	DCDC5 (3.6)	HOXD1 (3.3)	DGKG (3.3)	AMIGO1 (3.1)	CYP24A1 (2.9)	TBX2 (2.8)	MAFF (2.5)	ACSM1 (2.4)	ISL2 (2.3)	ABO (2.3)	CELSR2 (2.3)	SLC9A3 (2.2)	PTPN9 (2.2)	NFATC1 (2.2)	CHAC1 (2.1)	AGMAT (2.1)	STC1 (2.1)	H1FNT (2.0)	LRP2 (2.0)	ENSG00000237380 (2.0)	ALMS1P (1.9)	IZUMO1 (1.8)	C8orf12 (1.8)	SHROOM3 (1.8)	LHX3 (1.7)	FAM122A (1.6)	WDR72 (1.6)	HOXD3 (1.6)	KIAA1614 (1.6)	PRKAG2 (1.5)	RPS27L (1.5)	SALL1 (1.5)	GBAP1 (1.4)	NRG1 (1.4)	EYA4 (1.4)	ENSG00000235142 (1.4)	ADARB2 (1.4)	PAX8 (1.4)	VAMP4 (1.4)	ENSG00000188242 (1.4)	CHST9-AS1 (1.4)	DDB2 (1.4)	OVOL1 (1.3)	CGNL1 (1.3)
GO:0015711	organic anion transport	0.00286	<0.20	SLC6A13 (5.9)	SLC22A2 (5.3)	SLC34A1 (5.0)	NAT8 (4.5)	ENSG00000204872 (3.8)	TMEM116 (3.6)	UMOD (3.5)	WDR72 (3.5)	RNF152 (3.5)	CA12 (3.5)	C9orf71 (3.3)	ENSG00000188242 (3.1)	SLC9A3 (3.1)	CA14 (3.0)	SLC22A7 (3.0)	PBLD (2.8)	SLC7A9 (2.7)	XYLB (2.6)	CERS2 (2.6)	LRP2 (2.5)	ZGPAT (2.4)	C17orf82 (2.3)	ENSG00000255120 (2.2)	LCAT (2.1)	SLC9B2 (2.1)	ZNF781 (2.1)	ZNF540 (2.1)	SLC15A2 (2.1)	ADARB2 (2.0)	CYP24A1 (2.0)	NEUROD2 (2.0)	ZNF607 (1.9)	CNNM2 (1.9)	KNG1 (1.9)	MUC20 (1.9)	ENSG00000251292 (1.8)	TMEM60 (1.8)	SUCLA2-AS1 (1.8)	PPARGC1A (1.8)	ENSG00000242086 (1.8)	SLC22A1 (1.7)	MAP1LC3A (1.7)	L2HGDH (1.7)	MTMR9 (1.7)	WDR87 (1.7)	ENSG00000180458 (1.7)
ENSG00000169967	MAP3K2 PPI subnetwork	0.00291	<0.20	SMAD3 (4.2)	MAP3K11 (3.3)	OVOL1 (3.2)	FBXL17 (3.0)	TFEB (2.9)	C10orf32 (2.9)	C10orf26 (2.7)	BRE (2.6)	MCL1 (2.6)	RELA (2.5)	JUND (2.4)	SOS2 (2.4)	PTPN9 (2.4)	PARD3 (2.4)	TP53INP2 (2.4)	NCOA6 (2.4)	UBE2D3 (2.3)	LARP4B (2.3)	UBE2R2 (2.3)	ESRP2 (2.2)	ZNF641 (2.2)	ENSG00000187446 (2.1)	ATXN7L2 (2.1)	SQRDL (2.1)	TNPO3 (2.1)	NRG4 (2.1)	SENP2 (2.0)	PRKAG2 (2.0)	NDRG1 (2.0)	SIPA1 (1.9)	GRK6 (1.9)	TMEM51 (1.9)	KIF21B (1.9)	CYP24A1 (1.9)	TRIB1 (1.8)	SPI1 (1.8)	CDC42EP2 (1.8)	RTF1 (1.8)	ENSG00000255020 (1.7)	SMPD3 (1.7)	MKL1 (1.7)	SLC2A4RG (1.7)	ENSG00000182319 (1.6)	MTMR9 (1.6)	R3HDM2 (1.5)	MFSD6 (1.5)
MP:0009289	decreased epididymal fat pad weight	0.00292	<0.20	CTRL (4.5)	CELA2B (4.1)	SORT1 (3.7)	TP53INP2 (3.5)	ENSG00000187446 (3.4)	SLC22A7 (3.0)	ODF3L1 (3.0)	KNG1 (2.5)	STC1 (2.4)	BCAS3 (2.3)	MCL1 (2.3)	RAPSN (2.3)	C9 (2.3)	ACSS2 (2.2)	TFEB (2.1)	PLA2G15 (2.1)	ENSG00000235142 (2.1)	SYPL2 (2.1)	CHAC1 (2.0)	NT5C2 (2.0)	ZNF569 (2.0)	TRPC4AP (2.0)	PBLD (2.0)	PPP1R3B (2.0)	TRIB1 (1.9)	ACAD10 (1.9)	AMIGO1 (1.9)	CASP9 (1.9)	L2HGDH (1.9)	ZNF793 (1.9)	ITCH (1.9)	ZNF641 (1.9)	ADARB2 (1.9)	ENSG00000175892 (1.8)	NRG4 (1.8)	ENSG00000257839 (1.8)	EDEM2 (1.8)	ADCK3 (1.8)	ASB8 (1.8)	PIK3R1 (1.7)	CPS1 (1.7)	GATM (1.7)	C10orf26 (1.7)	TMEM60 (1.7)	MUC20 (1.7)	MAP1LC3A (1.7)
MP:0001116	small gonad	0.00294	<0.20	LHX3 (6.8)	ENSG00000225138 (3.2)	ISL2 (3.1)	SLC22A2 (2.8)	HORMAD1 (2.7)	TSNAXIP1 (2.7)	SLC34A1 (2.7)	TBX2 (2.5)	KIAA1614 (2.5)	GLI2 (2.5)	CYP24A1 (2.2)	ENSG00000204872 (2.2)	MCL1 (2.2)	NUDT15 (2.1)	HMGCLL1 (2.1)	ENSG00000203392 (2.1)	TPPP (2.1)	C17orf82 (2.1)	NAT8 (2.1)	C16orf55 (2.0)	GATA4 (2.0)	ENSG00000256746 (2.0)	ENSG00000253426 (2.0)	LRP2 (1.9)	KIAA1683 (1.9)	CNNM2 (1.9)	RAI14 (1.8)	ENSG00000257955 (1.8)	ZNF540 (1.8)	HMGB3P1 (1.8)	TTBK1 (1.8)	SHF (1.8)	C12orf47 (1.7)	OVOL1 (1.7)	ANP32E (1.7)	ECM1 (1.7)	RBKS (1.7)	PHTF2 (1.6)	ZNF713 (1.6)	TRIB1 (1.6)	IQCH (1.6)	AGBL2 (1.6)	OIP5 (1.6)	DACH1 (1.6)	ACAD10 (1.6)	ODF3L1 (1.6)
MP:0001785	edema	0.00295	<0.20	RASIP1 (4.6)	GRB10 (3.5)	TSPAN9 (3.5)	HOXD4 (2.6)	MYBPC3 (2.6)	HOXD9 (2.6)	CELA2B (2.6)	IGF1R (2.5)	TRIM54 (2.4)	GATA4 (2.4)	EFNA1 (2.4)	PTPN12 (2.4)	SMAD7 (2.4)	SALL1 (2.3)	RAI14 (2.3)	ERBB4 (2.2)	HOXD10 (2.2)	DAB2 (2.2)	ENSG00000226363 (2.1)	IFT172 (2.1)	TNRC6B (2.1)	PROCR (2.1)	EXOC6 (2.0)	STC1 (2.0)	ADAMTSL4 (2.0)	SPTBN1 (2.0)	RPRD2 (2.0)	MYPN (2.0)	SH2B3 (2.0)	IGF2 (2.0)	ARNT (2.0)	MYH7B (1.9)	CGNL1 (1.9)	ZNF513 (1.9)	VEGFA (1.9)	PGM5 (1.8)	ENSG00000224189 (1.8)	ATXN7L2 (1.8)	PARD3 (1.8)	ENSG00000253887 (1.8)	TCAP (1.7)	ALMS1 (1.7)	WDR37 (1.7)	CDC14A (1.6)	AHRR (1.6)	KDM5A (1.6)
GO:0016051	carbohydrate biosynthetic process	0.00295	<0.20	PPP1R3B (3.4)	MRS2 (3.0)	EDEM2 (2.9)	PSKH1 (2.8)	ENSG00000232564 (2.7)	WDR87 (2.5)	SORT1 (2.5)	ACSS2 (2.5)	SYPL2 (2.4)	SLC50A1 (2.3)	ZNF527 (2.3)	L2HGDH (2.3)	ENSG00000254235 (2.2)	HMGCLL1 (2.2)	ENSG00000247556 (2.2)	IDI2 (2.2)	PIGW (2.2)	MUC4 (2.2)	DHRS11 (2.1)	KRTCAP2 (2.0)	NRG4 (2.0)	MYOC (2.0)	PHTF2 (2.0)	VEGFA (2.0)	ADCK3 (2.0)	MAN2C1 (1.9)	ENSG00000187446 (1.9)	PSEN2 (1.8)	PIGU (1.8)	TPCN2 (1.8)	ABCC10 (1.8)	CASP9 (1.8)	FBXL17 (1.8)	ZNF585B (1.7)	SGSM3 (1.7)	ORMDL3 (1.7)	QSOX2 (1.7)	CERS2 (1.7)	ZNF383 (1.6)	SLC22A1 (1.6)	NUDT15 (1.5)	NUDT19 (1.5)	ILDR1 (1.5)	ENSG00000256746 (1.5)	ACAD10 (1.5)	GSS (1.5)
KEGG_PPAR_SIGNALING_PATHWAY	KEGG_PPAR_SIGNALING_PATHWAY	0.00295	<0.20	NR1H3 (4.5)	A1CF (4.2)	CPS1 (3.7)	F12 (3.6)	ETFA (3.5)	AGMAT (3.5)	ALDH2 (3.4)	ENSG00000230288 (3.2)	ACSM1 (3.1)	SLC22A7 (3.0)	SLC7A9 (3.0)	KNG1 (2.9)	XYLB (2.7)	ACSS2 (2.7)	ACP2 (2.6)	NRG4 (2.6)	ENSG00000187446 (2.5)	IDI1 (2.5)	ACAD10 (2.4)	INHBC (2.3)	PBLD (2.3)	LCAT (2.3)	SUCLA2 (2.3)	GCKR (2.3)	PLA2G6 (2.2)	SCARB2 (2.1)	SLC22A1 (2.1)	DHRS11 (2.0)	ADCK3 (2.0)	NAT8 (2.0)	RNF152 (1.8)	CLDN14 (1.8)	SORT1 (1.8)	MAP1LC3A (1.8)	DDI2 (1.7)	IGF2 (1.7)	TP53INP2 (1.6)	ENSG00000180458 (1.6)	ENSG00000204872 (1.6)	ARG1 (1.5)	NQO1 (1.5)	MTCH2 (1.5)	LHPP (1.5)	SLC47A1 (1.5)	OVOL1 (1.5)	C9 (1.5)
MP:0000079	abnormal basioccipital bone morphology	0.00295	<0.20	ENSG00000237380 (6.4)	ENSG00000175892 (6.2)	HOXD8 (6.1)	HOXD3 (5.6)	ENSG00000224189 (4.8)	HOXD9 (4.3)	ENSG00000226363 (4.0)	HOXD1 (3.8)	SALL1 (3.3)	HOXD10 (3.2)	MYOC (3.2)	NFATC1 (3.1)	RAI14 (2.8)	THBS3 (2.6)	ZFHX3 (2.5)	IGF2-AS (2.5)	MECOM (2.5)	CCDC121 (2.4)	COL2A1 (2.3)	PTPN3 (2.3)	ISL2 (2.1)	C15orf27 (2.1)	ENSG00000254235 (2.1)	OVOL1 (2.1)	IGF2 (2.1)	SLC12A4 (1.9)	BAIAP2L2 (1.8)	ENSG00000254470 (1.8)	SMAD3 (1.8)	MYH7B (1.8)	C1QTNF4 (1.7)	GLI2 (1.7)	ENSG00000222043 (1.7)	MAMSTR (1.7)	NFE2L2 (1.7)	CHST9-AS1 (1.6)	PPM1J (1.6)	HOXD4 (1.6)	ACVR2A (1.6)	DIP2C (1.6)	HMGB3P1 (1.6)	PHTF2 (1.6)	EFNA1 (1.5)	ZNF436 (1.5)	WDR72 (1.5)	SMPD3 (1.5)
GO:0050308	sugar-phosphatase activity	0.00297	<0.20	IDI2 (3.3)	UMOD (3.2)	SLC7A9 (3.1)	SLC34A1 (3.1)	C1orf51 (3.1)	AGMAT (3.0)	SORT1 (2.9)	SLC47A1 (2.7)	VEGFA (2.5)	ASB8 (2.5)	NDRG1 (2.5)	KNG1 (2.4)	CACNA1S (2.3)	SDCCAG8 (2.3)	ACAD10 (2.2)	GATM (2.1)	OVOL1 (2.1)	PPM1J (2.0)	LACTB (2.0)	DACH1 (1.9)	PBLD (1.9)	BCAS3 (1.9)	ENSG00000229589 (1.9)	SLC22A7 (1.9)	TRIB1 (1.9)	ZNF383 (1.9)	ORMDL3 (1.8)	LHPP (1.8)	BRE (1.8)	MUC1 (1.8)	CPS1 (1.8)	PIGW (1.8)	ACSS2 (1.8)	ZPBP2 (1.8)	TRIM32 (1.7)	ARG1 (1.7)	SYPL2 (1.7)	STC1 (1.7)	ENSG00000187446 (1.7)	DDB2 (1.6)	SPI1 (1.6)	ZNF571 (1.6)	IQCH (1.6)	SMAD3 (1.6)	C17orf82 (1.6)	ENSG00000222043 (1.6)
GO:0019203	carbohydrate phosphatase activity	0.00297	<0.20	IDI2 (3.3)	UMOD (3.2)	SLC7A9 (3.1)	SLC34A1 (3.1)	C1orf51 (3.1)	AGMAT (3.0)	SORT1 (2.9)	SLC47A1 (2.7)	VEGFA (2.5)	ASB8 (2.5)	NDRG1 (2.5)	KNG1 (2.4)	CACNA1S (2.3)	SDCCAG8 (2.3)	ACAD10 (2.2)	GATM (2.1)	OVOL1 (2.1)	PPM1J (2.0)	LACTB (2.0)	DACH1 (1.9)	PBLD (1.9)	BCAS3 (1.9)	ENSG00000229589 (1.9)	SLC22A7 (1.9)	TRIB1 (1.9)	ZNF383 (1.9)	ORMDL3 (1.8)	LHPP (1.8)	BRE (1.8)	MUC1 (1.8)	CPS1 (1.8)	PIGW (1.8)	ACSS2 (1.8)	ZPBP2 (1.8)	TRIM32 (1.7)	ARG1 (1.7)	SYPL2 (1.7)	STC1 (1.7)	ENSG00000187446 (1.7)	DDB2 (1.6)	SPI1 (1.6)	ZNF571 (1.6)	IQCH (1.6)	SMAD3 (1.6)	C17orf82 (1.6)	ENSG00000222043 (1.6)
GO:0009310	amine catabolic process	0.00297	<0.20	SLC22A7 (4.1)	L2HGDH (4.1)	ENSG00000235142 (3.9)	ACSM1 (3.7)	NAT8 (3.6)	GATM (3.6)	PBLD (3.6)	INHBC (3.3)	AS3MT (3.2)	XYLB (3.0)	TCEA3 (3.0)	SLC34A1 (3.0)	SLC22A1 (2.9)	SLC6A13 (2.9)	SLC22A2 (2.8)	LCAT (2.7)	ACAD10 (2.6)	AGMAT (2.6)	ENSG00000232564 (2.6)	LHPP (2.5)	ENSG00000254235 (2.5)	GSS (2.4)	PPM1B (2.4)	SLC47A1 (2.4)	ZGPAT (2.3)	ALDH2 (2.2)	ADCK3 (2.2)	KNG1 (2.2)	CLDN14 (2.2)	CDK10 (2.2)	F12 (2.1)	TARS2 (2.0)	SLC15A2 (2.0)	GCKR (2.0)	NDUFAF1 (2.0)	ESRP2 (2.0)	ZNF573 (2.0)	GGT7 (2.0)	ETFA (2.0)	ENSG00000204872 (2.0)	LACTB (1.9)	LRP2 (1.9)	ENSG00000230102 (1.9)	C9 (1.9)	WDR72 (1.9)	NUDT19 (1.8)
MP:0005157	holoprosencephaly	0.00298	<0.20	THBS3 (3.2)	AGBL2 (3.2)	ZNF512 (2.7)	PARD3 (2.6)	ZFHX3 (2.6)	ENSG00000182648 (2.6)	ENSG00000257955 (2.4)	NFAT5 (2.4)	ALMS1 (2.3)	COL2A1 (2.3)	SHROOM3 (2.3)	HMGCLL1 (2.3)	FGF5 (2.3)	GLI2 (2.2)	DNER (2.2)	CISD2 (2.2)	NFATC1 (2.2)	LRP2 (2.2)	SMAD3 (2.2)	ZNF607 (2.1)	FBXO36 (2.1)	SALL1 (2.1)	TCEA3 (2.0)	C16orf55 (2.0)	SLC47A1 (2.0)	SLC6A13 (1.9)	SLC22A2 (1.9)	DACH1 (1.9)	PTPN12 (1.9)	WWP2 (1.9)	IFT172 (1.9)	PTPMT1 (1.8)	MANBA (1.8)	ENSG00000242086 (1.8)	CEP89 (1.8)	LHX3 (1.8)	ENSG00000229589 (1.8)	IQCH (1.8)	NUDT15 (1.7)	ENSG00000229191 (1.7)	RBKS (1.7)	IGF2-AS (1.7)	GOLGB1 (1.6)	TSNAXIP1 (1.6)	IGF1R (1.6)	DCDC5 (1.6)
MP:0001759	increased urine glucose level	0.00298	<0.20	CELA2B (6.4)	SLC34A1 (4.1)	IGF2-AS (3.1)	CTRL (3.1)	IGF2 (2.9)	RAPSN (2.8)	A1CF (2.6)	UMOD (2.6)	SLC22A2 (2.5)	XYLB (2.5)	NDRG1 (2.5)	SLC6A13 (2.5)	DAB2 (2.3)	ENSG00000235142 (2.3)	PBLD (2.3)	DCDC2 (2.2)	DPEP3 (2.1)	AGMAT (2.1)	WDR72 (2.1)	SLC9A3 (2.1)	PIK3R1 (2.1)	ERP29 (2.0)	NAT8 (2.0)	GATM (2.0)	DIP2C (1.9)	CLDN14 (1.9)	ENSG00000175892 (1.8)	INHBC (1.8)	ENSG00000229481 (1.8)	COX6B1P3 (1.8)	SLC22A7 (1.7)	ENSG00000242086 (1.7)	CNNM2 (1.6)	HOXD4 (1.6)	GRB10 (1.6)	ACVR2A (1.6)	SLC7A9 (1.6)	TMEM116 (1.5)	SYPL2 (1.5)	FAM122A (1.5)	CEP89 (1.5)	KCNQ1 (1.4)	ENSG00000204872 (1.4)	KRTCAP2 (1.4)	PPP1R3B (1.4)	MUC20 (1.4)
ENSG00000062725	APPBP2 PPI subnetwork	0.00301	<0.20	UBE2R2 (5.3)	DCAF12 (4.0)	CNNM2 (2.9)	SLC34A1 (2.8)	SDCCAG8 (2.8)	C2orf73 (2.7)	ZGPAT (2.7)	ZNF513 (2.6)	ABO (2.5)	THUMPD1 (2.5)	MRM1 (2.4)	BCAS3 (2.3)	MED24 (2.3)	UBAP2 (2.3)	C1orf213 (2.2)	SNX33 (2.2)	SALL1 (2.2)	ORMDL3 (2.1)	GBAP1 (2.1)	SLC22A2 (2.0)	SLC25A45 (2.0)	DACH1 (2.0)	SPATA5L1 (2.0)	H1FNT (2.0)	FAM47E (1.9)	STAMBP (1.9)	NRG1 (1.9)	ECM1 (1.9)	NAT8 (1.9)	GOLPH3L (1.8)	HOXD10 (1.7)	TRAFD1 (1.7)	LRP2 (1.7)	PSMD3 (1.7)	SETDB1 (1.7)	ARNT (1.6)	ACP2 (1.6)	THADA (1.6)	SYPL2 (1.6)	ADAMTSL4 (1.6)	RSBN1L (1.5)	ZNF573 (1.5)	PARD3 (1.5)	ENSG00000214293 (1.5)	KAT5 (1.5)	SHF (1.5)
MP:0002644	decreased circulating triglyceride level	0.00304	<0.20	NR1H3 (4.3)	CPS1 (4.3)	A1CF (4.2)	ENSG00000187446 (3.8)	ENSG00000230288 (3.7)	AGMAT (3.2)	F12 (3.2)	ACSS2 (3.2)	KNG1 (3.2)	SLC7A9 (3.1)	NRG4 (2.8)	GCKR (2.8)	C9 (2.7)	SORT1 (2.7)	C10orf26 (2.7)	PLA2G6 (2.6)	ODF3L1 (2.6)	DHRS11 (2.4)	STC1 (2.3)	PBLD (2.3)	IGF2 (2.2)	SLC22A7 (2.2)	ACSM1 (2.1)	FNDC4 (2.0)	TRIB1 (2.0)	VEGFA (1.9)	ARG1 (1.9)	ADAMTSL4 (1.9)	RBKS (1.9)	SLC28A2 (1.9)	CELA2B (1.8)	SMPD3 (1.8)	ETFA (1.8)	L2HGDH (1.8)	CTRL (1.8)	MCL1 (1.8)	RNF152 (1.7)	MAFF (1.7)	DDI2 (1.7)	PIK3R1 (1.7)	XYLB (1.7)	ENSG00000204872 (1.7)	ENSG00000236827 (1.7)	IDI2 (1.7)	ENSG00000257839 (1.7)	ACAD10 (1.7)
ENSG00000107643	MAPK8 PPI subnetwork	0.00305	<0.20	TRIB1 (6.2)	MAFF (5.9)	MCL1 (5.9)	JUND (5.5)	SH2B3 (3.6)	RELA (3.1)	NFE2L2 (2.9)	SMAD7 (2.8)	NFATC1 (2.7)	ODF3L1 (2.6)	IKZF3 (2.5)	VEGFA (2.5)	SMAD3 (2.5)	KIAA1683 (2.4)	CDC14A (2.4)	TFEB (2.2)	ENSG00000182319 (2.1)	SENP2 (2.0)	NRG1 (2.0)	ETV5 (2.0)	RAB8B (2.0)	EHBP1L1 (1.9)	RASIP1 (1.9)	SLC12A4 (1.9)	HOXD1 (1.9)	CDC42EP2 (1.9)	EYA4 (1.9)	TRIM32 (1.8)	GNAS (1.8)	SOS2 (1.8)	MAP3K11 (1.8)	CYP24A1 (1.8)	ENSG00000187446 (1.8)	STMN3 (1.8)	RPS27L (1.7)	TPCN2 (1.7)	HOXD9 (1.6)	ZFAND2A (1.6)	HOXD10 (1.6)	ENSG00000175892 (1.6)	APH1A (1.6)	FAM167A (1.6)	MRM1 (1.6)	FAM122A (1.5)	SIPA1 (1.5)	PARD3 (1.5)
GO:0034339	regulation of transcription from RNA polymerase II promoter by nuclear hormone receptor	0.00306	<0.20	ENSG00000229589 (4.7)	C15orf27 (3.8)	C1orf51 (3.3)	A1CF (3.1)	PGAP3 (2.8)	LHX3 (2.7)	FAM53B (2.7)	ITPKA (2.7)	R3HDM2 (2.6)	JUND (2.6)	DHRS11 (2.6)	FBXL20 (2.6)	SLC9A3 (2.5)	TCEA3 (2.3)	KAT5 (2.3)	IDI2 (2.3)	SLC47A1 (2.2)	ALMS1-IT1 (2.1)	NRIP1 (2.1)	ADCK3 (2.1)	ENSG00000229481 (2.0)	BAIAP2L2 (2.0)	XYLB (2.0)	MIEN1 (1.9)	INHBC (1.9)	ENSG00000230102 (1.9)	APH1B (1.9)	MRM1 (1.9)	CCDC121 (1.8)	ISL2 (1.8)	TDH (1.8)	GRB7 (1.8)	ZNF713 (1.8)	RNF152 (1.8)	TSNAXIP1 (1.8)	METTL10 (1.8)	TNRC6B (1.8)	GATA4 (1.8)	SHF (1.7)	CASP9 (1.7)	ABO (1.7)	C2orf73 (1.7)	L2HGDH (1.7)	MAP3K11 (1.7)	CDK12 (1.7)	PLA2G6 (1.7)
GO:0005452	inorganic anion exchanger activity	0.00308	<0.20	SLC34A1 (9.6)	SLC6A13 (6.8)	SLC22A2 (6.0)	UMOD (6.0)	ENSG00000204872 (5.5)	NAT8 (4.3)	MUC20 (3.5)	SLC7A9 (3.5)	CA12 (3.3)	CGNL1 (3.3)	RNF152 (3.1)	SLC47A1 (2.8)	LRP2 (2.8)	PBLD (2.7)	XYLB (2.6)	ZGPAT (2.6)	CA14 (2.5)	SLC22A7 (2.5)	SLC9B2 (2.4)	WDR72 (2.4)	CRIP3 (2.3)	HMGCLL1 (2.3)	ENSG00000255120 (2.2)	NT5C2 (2.2)	C17orf82 (2.2)	KNG1 (2.2)	MUC4 (2.1)	SLC15A2 (2.0)	ENSG00000256746 (2.0)	MUC1 (2.0)	SLC9A3 (1.9)	AGMAT (1.9)	AMIGO1 (1.9)	CERS2 (1.9)	GATA4 (1.9)	GATM (1.9)	CSPG4 (1.8)	TMEM116 (1.8)	SLC12A4 (1.8)	CYP17A1 (1.8)	TMEM51 (1.7)	DNM1P35 (1.6)	C12orf68 (1.6)	PHTF2 (1.6)	NRIP1 (1.6)	MYBPC3 (1.5)
ENSG00000061273	HDAC7 PPI subnetwork	0.0031	<0.20	ZFHX3 (3.2)	NSD1 (3.1)	C10orf26 (2.9)	TNRC6B (2.8)	ESRP2 (2.8)	NCOA6 (2.8)	SIPA1L3 (2.7)	ARNT (2.7)	NDRG1 (2.6)	SMAD3 (2.5)	TP53INP2 (2.5)	MKL1 (2.5)	NRBP1 (2.5)	RTF1 (2.4)	MBD5 (2.3)	RPRD2 (2.3)	PIK3R1 (2.3)	IGF1R (2.3)	JUND (2.3)	MAF (2.2)	NT5C2 (2.2)	SHROOM3 (2.1)	MUC20 (2.1)	PLEKHM2 (2.1)	TFEB (2.0)	GRB10 (2.0)	ENSG00000231064 (2.0)	R3HDM2 (1.9)	SENP2 (1.9)	ENSA (1.9)	ANXA9 (1.9)	CRIP3 (1.9)	PPM1B (1.9)	PTPN9 (1.8)	TPCN2 (1.8)	DYNLRB1 (1.8)	TDH (1.7)	CASZ1 (1.7)	SNX33 (1.7)	H1FNT (1.7)	RELA (1.7)	LHPP (1.7)	TRIP12 (1.6)	ATXN2 (1.6)	ADAMTSL4 (1.6)	PTPN11 (1.6)
ENSG00000126562	WNK4 PPI subnetwork	0.00312	<0.20	UMOD (3.7)	GRB7 (3.2)	SLC22A2 (2.8)	ENSG00000235142 (2.7)	THADA (2.7)	BLK (2.6)	MUC20 (2.6)	NCOA6 (2.6)	EAF2 (2.6)	ANXA9 (2.5)	SLC34A1 (2.5)	PARD3 (2.4)	DCDC2 (2.4)	ESRP2 (2.3)	OVOL1 (2.3)	SIPA1L3 (2.3)	ERBB2 (2.3)	PTPN3 (2.2)	ATXN2 (2.2)	TFEB (2.2)	SLC15A2 (2.1)	IRX1 (2.1)	LRP2 (2.0)	ERBB4 (2.0)	NFATC3 (2.0)	EYA4 (2.0)	ZNF512 (1.9)	TNRC6B (1.9)	ENSG00000203392 (1.9)	RPRD2 (1.9)	PIK3R1 (1.8)	STAMBP (1.8)	KDM5A (1.8)	WWP2 (1.7)	UBE2R2 (1.7)	NFAT5 (1.7)	R3HDM2 (1.7)	ENSG00000254470 (1.7)	SNX33 (1.7)	MTMR9 (1.7)	DIP2C (1.7)	SMAD3 (1.6)	ILDR1 (1.6)	NSD1 (1.6)	PAX8 (1.6)	KCNK7 (1.6)
ENSG00000136448	NMT1 PPI subnetwork	0.00313	<0.20	NDRG1 (3.5)	RASIP1 (3.2)	PSPH (3.0)	KIF21B (2.6)	EHBP1L1 (2.5)	R3HDM2 (2.5)	A1CF (2.4)	CHAC1 (2.4)	MAP3K11 (2.4)	BAIAP2L2 (2.4)	AGMAT (2.3)	ENSG00000250009 (2.3)	SMPD3 (2.2)	PCNXL3 (2.2)	RELA (2.2)	VEGFA (2.2)	TCAP (1.9)	ORMDL3 (1.9)	SHF (1.9)	ENSG00000204872 (1.9)	TRPC4AP (1.9)	PLA2G6 (1.8)	ETV5 (1.8)	MAP1LC3A (1.7)	IKZF3 (1.7)	PFKM (1.7)	SH2B3 (1.7)	CACNA1S (1.7)	PROCR (1.7)	GCKR (1.7)	FAM167A (1.6)	UBE2D3 (1.6)	ACVR2A (1.6)	FAM122A (1.6)	GRB7 (1.6)	ENSG00000182648 (1.6)	ZNF713 (1.6)	JUND (1.6)	STAC2 (1.6)	C12orf47 (1.6)	HORMAD1 (1.6)	TRIM46 (1.5)	SLC47A1 (1.5)	ENSG00000230102 (1.5)	ITPKA (1.5)	PLEKHM2 (1.5)
REACTOME_TRANSMEMBRANE_TRANSPORT_OF_SMALL_MOLECULES	REACTOME_TRANSMEMBRANE_TRANSPORT_OF_SMALL_MOLECULES	0.00313	<0.20	SLC34A1 (5.7)	SLC6A13 (5.2)	UMOD (4.8)	SLC22A2 (4.4)	SLC7A9 (4.3)	ENSG00000204872 (4.3)	NAT8 (3.9)	CERS2 (3.9)	CNNM2 (3.5)	ATP1B3 (3.4)	TMEM116 (3.3)	SLC22A7 (3.3)	ACP2 (3.2)	SORT1 (3.1)	XYLB (3.1)	MUC20 (3.0)	PIP5K1B (3.0)	SLC15A2 (2.9)	RNF152 (2.9)	DNER (2.8)	PBLD (2.7)	CA12 (2.6)	C9orf71 (2.6)	KNG1 (2.5)	SLC9B2 (2.5)	LRP2 (2.4)	SLC30A5 (2.3)	PIGU (2.2)	ENSG00000188242 (2.2)	AGMAT (2.2)	MUC1 (2.2)	CA14 (2.1)	IGF1R (2.0)	PPARGC1A (2.0)	MADD (1.9)	TMEM51 (1.9)	ENSG00000236263 (1.9)	NDRG1 (1.8)	DAB2 (1.8)	PLA2G15 (1.8)	SLC9A3 (1.8)	EPB41L3 (1.7)	SUCLA2-AS1 (1.7)	C12orf68 (1.7)	CYP24A1 (1.7)	SLC47A1 (1.6)
GO:0009952	anterior/posterior pattern specification	0.00313	<0.20	HOXD8 (8.7)	HOXD3 (8.2)	ENSG00000175892 (8.2)	ENSG00000237380 (8.0)	HOXD9 (7.2)	HOXD4 (7.1)	HOXD1 (6.4)	ENSG00000226363 (5.6)	ENSG00000224189 (5.4)	HOXD10 (5.2)	IGF2-AS (3.2)	SALL1 (3.0)	C15orf27 (2.6)	ZNF641 (2.6)	ATXN7L2 (2.4)	DACH1 (2.4)	ACVR2B (2.3)	ITSN1 (2.3)	CCDC121 (2.3)	MECOM (2.3)	ENSG00000203392 (2.3)	DNM1P35 (2.2)	ENSG00000257955 (2.2)	GLI2 (2.2)	ZNF585B (2.2)	SHH (2.1)	ABO (2.1)	LHX3 (2.0)	ACVR2A (1.9)	ENSG00000229191 (1.8)	THBS3 (1.8)	DCDC2 (1.8)	ISL2 (1.7)	CASZ1 (1.7)	ZNF318 (1.7)	ENSG00000246560 (1.7)	SNX33 (1.6)	ERBB4 (1.6)	PTPN9 (1.6)	PAX8 (1.5)	RPRD2 (1.5)	IDI2 (1.5)	ENSG00000254470 (1.5)	KIAA1614 (1.5)	ENSG00000254235 (1.4)	PROCR (1.4)
MP:0003984	embryonic growth retardation	0.00314	<0.20	GATA4 (4.1)	PTPN12 (4.1)	MYBPC3 (3.7)	NSD1 (3.5)	SMAD7 (3.1)	RASIP1 (3.0)	VEGFA (3.0)	SALL1 (3.0)	PPP1R3B (2.9)	ACVR2B (2.8)	CGNL1 (2.8)	RTF1 (2.6)	CELF1 (2.6)	TRIP12 (2.6)	UBAP2 (2.6)	SETDB1 (2.5)	TSPAN9 (2.5)	KDM5A (2.4)	RAI14 (2.4)	MECOM (2.4)	ATP1B3 (2.4)	PRRC2C (2.3)	NCOA6 (2.2)	LARP4B (2.2)	EFNA1 (2.2)	SPTBN1 (2.2)	ARNT (2.1)	ATXN2 (2.1)	GRB10 (2.1)	SMAD3 (2.1)	R3HDM2 (2.0)	MAP3K11 (2.0)	PTPN11 (1.9)	SENP2 (1.9)	PROCR (1.8)	ZFAND2A (1.8)	SH2B3 (1.8)	MED1 (1.8)	ERBB4 (1.7)	GOLGB1 (1.7)	ERBB2 (1.7)	ACVR2A (1.7)	NFAT5 (1.7)	ZNF318 (1.6)	RPRD2 (1.6)	NUDT15 (1.6)
REACTOME_PI3K_EVENTS_IN_ERBB2_SIGNALING	REACTOME_PI3K_EVENTS_IN_ERBB2_SIGNALING	0.00314	<0.20	CHAC1 (3.5)	NRIP1 (3.3)	PLEKHM2 (3.2)	JUND (3.2)	TRIB1 (3.2)	PSKH1 (3.1)	BCAS3 (3.0)	MIEN1 (2.9)	GRB7 (2.8)	FBXL20 (2.5)	SPTBN1 (2.5)	ITCH (2.5)	EHBP1L1 (2.4)	PGAP3 (2.4)	ARL15 (2.2)	MCL1 (2.2)	ASTN2 (2.2)	KDM5A (2.2)	ENSG00000257839 (2.2)	MAFF (2.1)	MED1 (2.1)	PPARGC1A (2.1)	MBD5 (2.1)	ENSG00000247556 (2.1)	TNRC6B (2.0)	LARP4B (2.0)	OVOL1 (2.0)	CASZ1 (2.0)	SMAD7 (1.9)	ENSG00000256900 (1.9)	C8orf12 (1.9)	ANXA9 (1.8)	SLC2A4RG (1.8)	PCNXL3 (1.8)	VEGFA (1.8)	ACVR2A (1.8)	ZNF585B (1.8)	RPS27L (1.8)	PAX8 (1.8)	CISD2 (1.8)	RGS12 (1.8)	PNMT (1.7)	SENP2 (1.7)	CDK12 (1.7)	SLC12A4 (1.7)	PARD3 (1.7)
MP:0000003	abnormal adipose tissue morphology	0.00316	<0.20	FGF5 (3.3)	DAB2 (2.7)	NR1H3 (2.6)	ENSG00000235142 (2.6)	ENSG00000255120 (2.5)	ETFA (2.4)	ENSG00000188242 (2.4)	EYA4 (2.3)	ENSG00000246560 (2.3)	CRIP3 (2.2)	GGT7 (2.2)	FNDC4 (2.2)	RSBN1L (2.1)	MAFF (2.1)	INHBC (2.0)	IGF2 (2.0)	IDI2 (2.0)	NDRG1 (2.0)	MYH7B (1.9)	SLC25A45 (1.9)	SHF (1.9)	GSS (1.9)	RERG (1.9)	FBXL20 (1.9)	ENSG00000225138 (1.8)	ACP2 (1.8)	ODF3L1 (1.7)	NRIP1 (1.7)	MYOC (1.7)	MAF (1.7)	ALDH2 (1.7)	SORT1 (1.7)	ZGPAT (1.7)	LRP2 (1.7)	ENSG00000255020 (1.7)	MADD (1.7)	VEGFA (1.6)	FNBP4 (1.6)	TBX2 (1.6)	NCOA6 (1.6)	DCDC5 (1.6)	ARFRP1 (1.6)	MAN2C1 (1.5)	PHTF2 (1.5)	AS3MT (1.5)	RPS27L (1.5)
GO:0007420	brain development	0.00317	<0.20	NEUROD2 (3.3)	DNER (2.9)	GLI2 (2.9)	ERBB4 (2.9)	GNAS (2.7)	ZNF713 (2.5)	ACVR2B (2.4)	DCDC5 (2.4)	DACH1 (2.3)	SALL1 (2.3)	NRG1 (2.2)	CELSR2 (2.2)	FAM167A (2.1)	ENSG00000203392 (2.1)	ENSG00000230102 (2.1)	LRP2 (2.1)	SMPD3 (2.1)	ENSG00000231064 (2.1)	GBAP1 (2.0)	IGF1R (2.0)	ENSG00000182648 (2.0)	EYA4 (2.0)	IGF2-AS (1.9)	KIF21B (1.9)	SHH (1.9)	THBS3 (1.9)	TIGD3 (1.8)	ATXN2 (1.8)	ENSG00000256746 (1.8)	RSBN1L (1.8)	STMN3 (1.8)	CA14 (1.7)	FNDC4 (1.7)	SHROOM3 (1.7)	CCDC121 (1.7)	ENSG00000214293 (1.6)	ITSN1 (1.6)	SHF (1.6)	LHX3 (1.6)	IRX1 (1.6)	PARD3 (1.6)	KCNMA1 (1.5)	ENSG00000257955 (1.5)	TNRC6B (1.5)	GRB10 (1.5)	ZFHX3 (1.5)
[truncated: 13,863 more rows]
[truncated: 54 more columns]
