# Supplementary material for: Sex-specific and pleiotropic effects underlying kidney function identified from GWAS meta-analysis
Source: Nat Commun. 2019 Apr 23;10:1847. doi: 10.1038/s41467-019-09861-z (PMC6478837; doi:10.1038/s41467-019-09861-z)
Supplement: Supplementary file 13 — Supplementary Data 10 [file 41467_2019_9861_MOESM13_ESM.xlsx]

## Sheet: Supplementary data 10
Details of kidney, cardiovascular, and other traits within UK Biobank assessed for overlap with eGFR loci
Please refer to Wu et al. for more detail (https://doi.org/10.1101/462077)
Cardiovascular traits (CKD cases were excluded)	Phecode definition: ICD-9	Phecode definition: ICD-10	Number cases	Number controls
Atherosclerosis	440.0 440.1 440.2 440.8 440.9	I25.0 I70.0 I70.1 I70.2 I70.8 I70.9	1030	390790
Cardiac arrest and ventricular fibrillation	427.4 427.5 V12.53	I46.0 I46.9 I49.0	875	372748
Cardiac conduction disorders	426.0 426.1 426.3 426.4 426.5 426.6 426.7 426.9 V45.0 V53.3 V53.39	I44.0 I44.1 I44.2 I44.3 I44.4 I44.5 I44.6 I44.7 I45.0 I45.1 I45.2 I45.3 I45.4 I45.5 I45.6 I45.8 I45.9 Z95.0 Z95.9	5978	372748
Cardiac dysrhythmias	427.0 427.1 427.2 427.3 427.4 427.5 427.6 427.8 427.9 785.0 785.1 V12.53	I46.0 I46.9 I47.0 I47.1 I47.2 I47.9 I48 I49.0 I49.1 I49.2 I49.3 I49.4 I49.5 I49.8 I49.9 R00.0 R00.1 R00.2 R00.8	21801	372748
Cardiac pacemaker in situ	V45.0 V53.3 V53.31	Z95.0	1882	372748
Cardiomegaly	429.3	I51.7	2042	392121
Cardiomyopathy	425.1 425.4 429.83	I42.0 I42.1 I42.2 I42.4 I42.5 I42.6 I42.7 I42.8 I42.9 I43.8	1008	395016
Cerebral artery occlusion, with cerebral infarction	434.91	I63.0 I63.3 I63.4 I63.6 I63.8 I64	1302	388805
Cerebrovascular disease	433.1 433.9 434.9 435.9 437.0 437.1 437.3 437.8 437.9 438.9 V12.54	G45.0 G45.1 G45.4 G45.8 G45.9 G46.0 G46.1 G46.2 G46.3 G46.4 G46.5 G46.6 G46.7 G46.8 I60.0 I63.0 I63.1 I63.2 I63.3 I63.4 I63.5 I63.6 I63.8 I63.9 I64 I65.0 I65.1 I65.2 I65.3 I65.8 I65.9 I66.0 I66.1 I66.2 I66.3 I66.4 I66.8 I66.9 I67.1 I67.2 I67.5 I67.6 I67.7 I67.8 I67.9 I68.0 I68.8 I69.0 I69.1 I69.2 I69.3 I69.4 I69.8	7688	388805
Congestive heart failure; nonhypertensive	428.0 428.1 428.9	I50.0 I50.1 I50.9	3920	393037
Coronary atherosclerosis	414.0 414.1 V45.82	I24.0 I25.1 I25.3 I25.4 I34.1 Z95.1 Z95.5	18031	368977
Essential hypertension	401.1 401.9	I10	71003	325844
Heart failure NOS	428.1 428.9	I50.1 I50.9	3122	393037
Hypertension	401.0 401.1 401.9 403.9 997.91	I10 I11.0 I11.9 I12.0 I12.9 I13.0 I13.1 I13.2 I13.9 I15.0 I15.1 I15.2 I15.8 I15.9 I67.4	71160	325844
Hypertensive heart and/or renal disease	403.9 404.93	I11.0 I11.9 I12.0 I12.9 I13.0 I13.1 I13.2 I13.9	649	325844
Ischemic Heart Disease	410.9 413.9 414.0 414.1 414.8 414.9 V45.82	I20.0 I20.1 I20.8 I20.9 I21.0 I21.1 I21.2 I21.3 I21.4 I21.9 I22.0 I22.1 I22.8 I22.9 I23.0 I23.1 I23.2 I23.6 I23.8 I24.0 I24.1 I24.8 I24.9 I25.1 I25.2 I25.3 I25.4 I25.5 I25.6 I25.8 I25.9 I34.1 I51.0 I51.3 Z95.1 Z95.5	28200	368977
Occlusion of cerebral arteries	434.9 437.6	I63.0 I63.2 I63.3 I63.4 I63.5 I63.6 I63.8 I63.9 I64 I66.0 I66.1 I66.2 I66.3 I66.4 I66.8 I66.9 I67.6	3619	388805
Other abnormal blood chemistry	790.6	E79.0 R78.7 R78.8 R79.0 R79.8 R79.9	5596	391839
Other disorders of arteries and arterioles	447.1 447.9	I77.0 I77.1 I77.2 I77.3 I77.4 I77.5 I77.8 I77.9 M31.8 M31.9 Q27.3	1059	390790
Peripheral vascular disease	443.0 443.8 443.9	E10.5 E11.5 E14.5 I73 I73.0 I73.8 I73.9 I79.1 I79.2 I79.8	3152	390790
Phlebitis and thrombophlebitis	451.0 451.1 451.2 451.8 451.9 V12.52	I80.0 I80.1 I80.2 I80.3 I80.8 I80.9	3441	360375
Pulmonary heart disease	415.1 416.0 417.8 417.9 V12.55	I26.0 I26.9 I27.0 I27.1 I27.8 I27.9 I28.0 I28.1 I28.8 I28.9	3611	392121
Transient cerebral ischemia	435.9 V12.54	G45.0 G45.1 G45.8 G45.9 G46.0 G46.1 G46.2	1927	388805
Unstable angina (intermediate coronary syndrome)	411.1	I20.0	4540	368977
Kidney traits
CKD chronic renal failure	585.9 E879.1 V45.1 V56.8	N18.0 N18.9 Y62.0 Y84.1 Z49.1 Z49.2 Z99.2	2629	397602
Hypertensive Chronic Kidney Disease	403.9 403.91	I12.0 I12.9	1548	330366
Other disorders of kidney and ureters	589.0 589.1 593.0 593.2 593.3 593.4 593.5 593.7 593.8 593.89 593.9	N11.1 N13.0 N13.4 N13.5 N13.7 N13.8 N26 N27.0 N27.1 N27.9 N28.0 N28.1 N28.8 N28.9 N29.1 N29.8 Q62.2	3362	397602
renal failure	584.5 584.9 585.9 E879.1 V45.1 V56.8	N17.0 N17.1 N17.2 N17.8 N17.9 N18.0 N18.8 N18.9 N19 Y62.0 Y84.1 Z49.1 Z49.2 Z99.2	6985	397602
acute renal failure	584.5 584.9	N17.0 N17.1 N17.2 N17.8 N17.9	4521	397602
renal failure NOS	586	N19	1412	397602
renal dialysis	E879.1 V45.1 V56.8	Y62.0 Y84.1 Z49.1 Z49.2 Z99.2	495	397602
Nephritis; nephrosis; renal sclerosis	581.9 582.9 583.0 583.1 583.2 583.8 583.9 V13.03	N00.1 N00.2 N00.4 N00.5 N00.7 N00.8 N00.9 N01.5 N01.7 N01.9 N02.0 N02.1 N02.2 N02.3 N02.5 N02.6 N03.0 N03.1 N03.2 N03.3 N03.5 N03.6 N03.7 N03.9 N04.0 N04.1 N04.2 N04.3 N04.4 N04.5 N04.7 N04.8 N04.9 N05.0 N05.1 N05.2 N05.3 N05.4 N05.5 N05.6 N05.7 N05.9 N06.0 N06.1 N06.2 N06.3 N07.2 N07.3 N07.5 N08.1 N08.2 N08.3 N08.4 N08.5 N08.8 N14.0 N14.1 N14.2 N14.4 N15.8 N16.1 N16.2 N16.3 N16.4 N16.5	1522	397602
Other Significant Traits
Urinary calculus	592.0 592.1 592.9 594.1 594.2 788.0 V13.01	N20.0 N20.1 N20.2 N20.9 N21.0 N21.1 N21.8 N21.9 N23	6643	401005
Essential hypertension	401.1 401.9	I10	77723	330366
Hypertension	401.0 401.1 401.9 403.9 997.91	I10 I11.0 I11.9 I12.0 I12.9 I13.0 I13.1 I13.2 I13.9 I15.0 I15.1 I15.2 I15.8 I15.9 I67.4	77977	330366
Calculus of kidney	592	N20.0	3191	401005
Asthma	493.0 493.1 493.9 493.90 493.92	J45.0 J45.1 J45.8 J45.9 J46	26332	375505
Hypothyroidism	244.2 244.9	E01.8 E02 E03.0 E03.1 E03.2 E03.3 E03.8 E03.9 E89.0	14871	391429
Hypothyroidism NOS	244.9	E03.9	14171	391429
Coronary atherosclerosis	414.0 414.1 V45.82	I24.0 I25.1 I25.3 I25.4 I34.1 Z95.1 Z95.5	20023	377103
Myocardial infarction	410.9 429.79	I21.0 I21.1 I21.2 I21.3 I21.4 I21.9 I22.0 I22.1 I22.8 I22.9 I23.0 I23.1 I23.2 I23.6 I23.8 I24.1 I25.2 I51.0 I51.3	11703	377103
Phlebitis and thrombophlebitis of lower extremities	451.0 451.1 451.2	I80.0 I80.1 I80.2 I80.3	3587	369592
Phlebitis and thrombophlebitis	451.0 451.1 451.2 451.8 451.9 V12.52	I80.0 I80.1 I80.2 I80.3 I80.8 I80.9	3900	369592
Pulmonary heart disease	415.1 416.0 417.8 417.9 V12.55	I26.0 I26.9 I27.0 I27.1 I27.8 I27.9 I28.0 I28.1 I28.8 I28.9	4257	402375
Hypercholesterolemia	272	E78.0	33242	373034
Disorders of lipid metabolism	272.0 272.1 272.2 272.4 272.9	E78.0 E78.1 E78.2 E78.3 E78.4 E78.5 E78.9	35927	373034
Hyperlipidemia	272.0 272.1 272.2 272.4	E78.0 E78.1 E78.2 E78.3 E78.4 E78.5	35844	373034
Type 2 diabetes	250.00 250.10 250.92	E10.3 E10.4 E11.0 E11.1 E11.2 E11.3 E11.4 E11.6 E11.7 E11.8 E11.9 E13.5 E13.6 E13.7 E13.8 E13.9 E14.9 G59.0	18945	388756
Gout	274.9	M10.0 M10.2 M10.4 M10.9	3195	405198
Diabetes mellitus	250.0 250.00 250.01 250.1 250.10 250.11 250.3 250.4 250.5 250.9 357.2 362.0 790.2 791.5 V65.46	E10.0 E10.1 E10.2 E10.3 E10.4 E10.5 E10.6 E10.7 E10.8 E10.9 E11.0 E11.1 E11.2 E11.3 E11.4 E11.5 E11.6 E11.7 E11.8 E11.9 E13.1 E13.3 E13.5 E13.6 E13.7 E13.8 E13.9 E14.0 E14.1 E14.2 E14.3 E14.4 E14.5 E14.6 E14.7 E14.8 E14.9 G59.0 G63.2 H36.0 R73.0 R73.9 R81 R82.4	20203	388756
Gout and other crystal arthropathies	274.9 712.3 712.99	M10.0 M10.2 M10.4 M10.9 M11.2 M11.8 M11.9 M67.9	3763	405198
Cholelithiasis	574.0 574.1 574.2 574.21	K80.0 K80.1 K80.2 K80.3 K80.4 K80.8	13777	391307
Cholelithiasis and cholecystitis	574.0 574.1 574.2 574.3 574.4 574.5 575.0 575.1 575.12	K80.0 K80.1 K80.2 K80.3 K80.4 K80.5 K80.8 K81.0 K81.1 K81.8 K81.9	16225	391307
Benign neoplasm of other parts of digestive system	211.1 211.2 211.5 211.7 211.8 211.9	D13.0 D13.1 D13.2 D13.4 D13.5 D13.6 D13.7 D13.9 D19.1 K31.7	5280	395301
