# Supplementary material for: Sex-specific and pleiotropic effects underlying kidney function identified from GWAS meta-analysis
Source: Nat Commun. 2019 Apr 23;10:1847. doi: 10.1038/s41467-019-09861-z (PMC6478837; doi:10.1038/s41467-019-09861-z)
Supplement: Supplementary file 14 — Supplementary Data 11 [file 41467_2019_9861_MOESM14_ESM.xlsx]

## Sheet: Supplementary data 11
eGFR index variants from overall meta-analysis with association results stratified by sex within HUNT
					Women (N = 36,870)			Men (N = 32,721)
Chr	Pos (hg19)	Ref	Alt	pvalue: meta-analysis	Beta	SE	pvalue	Beta	SE	pvalue	pvalue for difference in effect size	pvalue for sex interaction
1	10733081	T	C	1.502e-09	0.0185865	0.00834638	0.026	0.0320482	0.0088328	0.00029	0.127761	0.05044
1	15908242	T	C	3.558e-16	-0.0316137	0.00804575	8.5e-05	-0.0345857	0.00851098	4.8e-05	0.397251	0.7851
1	23680630	T	C	7.503e-15	0.0392441	0.014669	0.0075	0.0297407	0.015252	0.051	0.322406	0.1742
1	100808363	A	G	7.07e-09	-0.0155888	0.0078054	0.046	-0.0151833	0.00828781	0.067	0.485418	0.1995
1	109901462	C	G	3.507e-15	0.0403654	0.00838649	1.5e-06	0.0288074	0.00894435	0.0013	0.166628	0.5016
1	113258681	T	C	4.116e-16	-0.0732809	0.011836	6e-10	-0.0328858	0.0126631	0.0094	0.00837662	0.3619
1	150940625	T	G	2.519e-20	0.0365093	0.00925027	7.9e-05	0.0433943	0.00984725	1e-05	0.300461	0.6415
1	155184975	A	G	5.255e-10	0.0142973	0.00776122	0.065	0.0165618	0.00820308	0.043	0.418462	0.685
1	171528416	A	G	1.249e-11	0.0222716	0.00852386	0.009	0.0107276	0.00902865	0.23	0.169964	0.1752
1	180905694	T	C	7.542e-13	0.0143209	0.00790574	0.07	0.0318128	0.00835135	0.00014	0.0592273	0.01478
1	201016296	A	G	1.518e-08	0.0260514	0.0116366	0.025	0.0348315	0.0124152	0.005	0.298185	0.6697
1	227085824	A	G	4.23e-08	-0.0170225	0.00758056	0.025	-0.0181583	0.00799692	0.023	0.457869	0.6082
1	243501763	A	C	1.738e-11	-0.0109986	0.00768997	0.15	-0.0247759	0.00811924	0.0023	0.10301	0.1979
2	15792518	T	C	7.374e-15	0.0229954	0.00776577	0.0031	0.0184102	0.00823039	0.025	0.338734	0.8617
2	18679586	C	G	1.04e-09	-0.0111131	0.00821922	0.18	-0.0181997	0.00878817	0.038	0.272753	0.3843
2	27742603	T	C	7.298e-42	-0.0465079	0.0080815	8.7e-09	-0.0326492	0.00855218	0.00013	0.113339	0.1254
2	43441169	T	C	2.737e-11	0.0295186	0.00763995	0.00011	0.0327417	0.00807996	5.1e-05	0.383037	0.2986
2	54574942	C	G	5.096e-10	0.0473985	0.0101018	2.7e-06	0.0121473	0.0107905	0.26	0.00718416	0.04625
2	73871689	A	T	6.946e-25	0.0355684	0.0093304	0.00014	0.039058	0.0099536	8.7e-05	0.396452	0.5836
2	113967075	T	C	3.532e-11	0.00499755	0.00793011	0.53	-0.00818467	0.00836208	0.33	0.120174	0.4472
2	121306440	A	G	1.712e-08	-0.0188138	0.00793059	0.018	-0.0280734	0.00840145	0.00083	0.205349	0.4584
2	148663568	T	G	1.258e-14	-0.0273276	0.00844431	0.0012	-0.0162278	0.00897683	0.071	0.177625	0.7534
2	170202833	T	G	2.51e-22	0.0389775	0.0260406	0.13	0.109905	0.0275057	6.4e-05	0.0272966	0.9575
2	177053426	A	C	1.209e-14	-0.0733825	0.0226087	0.0012	-0.0594559	0.0235324	0.012	0.330672	0.9653
2	178146362	C	G	6.109e-11	0.0158499	0.00803747	0.049	0.0381304	0.00855493	8.3e-06	0.0256903	0.9456
2	191278341	A	G	3.385e-08	-0.0287185	0.00791022	0.00028	-0.0214504	0.00843228	0.011	0.259383	0.4537
2	211540507	A	C	3.105e-42	-0.0526635	0.00834929	2.8e-10	-0.0517819	0.00885126	4.9e-09	0.470358	0.5371
2	217683836	T	G	9.857e-16	-0.0256193	0.00754862	0.00069	-0.021529	0.00804301	0.0074	0.351742	0.3808
2	230612451	A	G	4.719e-09	0.0182783	0.00833478	0.028	0.0216027	0.00879588	0.014	0.389124	0.3045
3	38479475	T	C	4.903e-11	-0.0153297	0.0077902	0.049	-0.0165215	0.00831893	0.047	0.457261	0.8449
3	121644029	T	G	3.721e-14	-0.0239004	0.00752982	0.0015	-0.0216445	0.00801798	0.0069	0.416633	0.6507
3	141766305	C	G	1.011e-20	-0.0180877	0.00829447	0.029	-0.0398723	0.00886899	6.9e-06	0.032782	0.1296
3	169135914	A	C	1.799e-08	-0.0251658	0.010748	0.019	-0.0194582	0.0113889	0.088	0.354159	0.6178
3	185322643	A	G	1.528e-12	-0.0231878	0.00805334	0.004	-0.0181125	0.00848755	0.033	0.328068	0.9209
3	186433046	A	G	6.209e-16	-0.0181426	0.00803835	0.024	-0.0280321	0.0086085	0.0011	0.194385	0.4574
3	193816778	A	T	2.808e-09	-0.0209334	0.00885323	0.018	-0.0246231	0.00926475	0.0079	0.383788	0.4586
3	195477791	A	G	2.361e-08	0.026512	0.00815632	0.0012	0.0151113	0.00861384	0.079	0.16195	0.3016
4	3421309	T	C	3.578e-11	-0.00275555	0.00769635	0.72	-0.0211962	0.00818764	0.0096	0.0460476	0.3052
4	23758662	T	C	3.371e-08	0.0357755	0.0199106	0.072	0.0113271	0.0204477	0.58	0.189615	0.611
4	77412140	A	G	2.267e-72	-0.0398413	0.00755182	1.3e-07	-0.0590883	0.00796856	1.2e-13	0.0359677	0.7276
4	81182554	T	C	1.313e-13	0.00790478	0.00785844	0.31	0.0138289	0.00833539	0.097	0.297776	0.3664
4	103738972	T	C	3.842e-10	0.0181739	0.00801126	0.023	0.0124193	0.00852567	0.15	0.306817	0.877
5	378424	A	G	3.991e-10	0.115426	0.0271155	2.1e-05	0.11468	0.0287186	6.5e-05	0.492266	0.9515
5	3595978	A	G	7.967e-09	0.0135443	0.0088232	0.12	0.0172619	0.00940213	0.066	0.383635	0.7918
5	34516058	A	G	3.183e-12	-0.0168676	0.00766652	0.028	-0.013926	0.0080936	0.085	0.393256	0.9778
5	39426307	T	C	8.888e-28	-0.0295869	0.0087931	0.00077	-0.0615759	0.0093437	4.4e-11	0.00524699	0.01419
5	53295546	T	C	2.145e-12	0.0359268	0.0122544	0.0034	0.0231899	0.0130185	0.075	0.232316	0.9738
5	67739274	A	G	1.768e-19	-0.0567243	0.0123613	4.5e-06	-0.0607698	0.0131017	3.5e-06	0.408839	0.04831
5	107459529	T	C	3.614e-08	-0.0283653	0.0111266	0.011	-0.0403976	0.0119236	0.0007	0.224441	0.8385
5	176813404	T	C	5.913e-52	-0.06813	0.00860927	2.5e-15	-0.0481594	0.00908332	1.1e-07	0.0507171	0.1542
6	24354045	T	C	4.011e-08	-0.0248664	0.0119363	0.037	-0.022468	0.0126697	0.076	0.443766	0.3662
6	31238322	T	C	2.131e-08	0.027974	0.0119827	0.02	0.0167081	0.0125392	0.18	0.252468	0.4509
6	32353918	A	G	6.885e-09	NA	NA	NA	NA	NA	NA	NA	NA
6	34378223	T	C	1.663e-08	-0.0361974	0.0130052	0.0054	-0.0235605	0.0136632	0.085	0.245836	0.8662
6	41681622	A	T	3.992e-08	0.0164027	0.0075866	0.031	0.0176039	0.00803575	0.028	0.455583	0.5489
6	43806609	A	G	2.647e-28	-0.0511217	0.00813891	3.4e-10	-0.0394817	0.0086331	4.8e-06	0.156967	0.4841
6	55282856	A	C	3.301e-10	-3.02015	1.26329	0.017	-1.77449	1.25615	0.16	0.23646	NA
6	107172979	T	C	4.131e-08	-0.0292483	0.0161494	0.07	-0.0295534	0.0174846	0.091	0.494751	0.181
6	131870261	T	C	1.899e-11	-0.00469567	0.00905679	0.6	-0.0305104	0.00954538	0.0014	0.0220171	0.3703
6	133849789	A	G	6.866e-10	0.0252911	0.00759321	0.00087	0.0288381	0.00808284	0.00036	0.371345	0.5084
6	160668389	A	G	6.327e-32	-0.0811818	0.0113873	1e-12	-0.0673771	0.0121746	3.1e-08	0.197662	0.4458
7	1286567	T	G	4.811e-43	-0.0350528	0.0080941	1.5e-05	-0.0283073	0.00862591	0.001	0.279161	0.3015
7	50737852	T	C	2.714e-09	-0.0366816	0.0118478	0.002	-0.0543171	0.012407	1.2e-05	0.145668	0.4223
7	56072841	T	C	1.169e-08	-0.0235617	0.00910189	0.0096	-0.0261937	0.00957844	0.0062	0.418996	0.2413
7	77523769	A	G	1.068e-15	-0.0177719	0.00770255	0.021	-0.0155557	0.0081369	0.056	0.419556	0.901
7	128737958	A	T	8.122e-10	-0.0113873	0.00755156	0.13	-0.0211904	0.00797057	0.0078	0.179716	0.6365
7	151413124	T	C	4.338e-33	-0.0334783	0.00840646	6.8e-05	-0.0573511	0.00887734	1e-10	0.0225205	0.1233
7	155664686	T	C	1.508e-16	-0.0266858	0.0077258	0.00055	-0.0252113	0.00817819	0.0021	0.446492	0.197
8	9074223	T	C	1.913e-09	-0.0255009	0.00807574	0.0016	-0.0329356	0.00852653	0.00011	0.257906	0.7866
8	23719571	T	C	3.057e-34	-0.0453555	0.00762293	2.7e-09	-0.0430093	0.00804653	9e-08	0.413998	0.3763
8	32399662	T	C	2.468e-09	0.00369915	0.00772673	0.63	0.020946	0.00821855	0.011	0.0582832	0.3497
8	126477978	C	G	4.371e-11	-0.0111232	0.00762718	0.14	-0.012893	0.00809721	0.11	0.435138	0.1824
8	134332960	T	C	2.037e-08	0.020918	0.0101357	0.039	0.0424709	0.0107463	7.7e-05	0.0671172	0.04166
9	34130435	A	G	1.848e-08	0.0183827	0.0107044	0.086	0.00205308	0.0113758	0.86	0.141623	0.6719
9	71432174	A	G	7.089e-31	0.0416758	0.00796346	1.7e-07	0.0509451	0.00843096	1.5e-09	0.205994	0.3311
9	112206404	A	T	1.001e-08	-0.00943965	0.00789537	0.23	-0.0112543	0.008374	0.18	0.435716	0.6862
9	119301607	T	G	4.17e-12	-0.0333499	0.0076549	1.3e-05	-0.00661664	0.00816092	0.42	0.00709604	0.00204
9	136146597	T	C	1.582e-09	0.0104567	0.00822387	0.2	0.0263408	0.00875318	0.0026	0.0873123	0.1897
9	139107879	T	C	8.071e-10	0.0190427	0.00780768	0.015	0.025963	0.00825471	0.0017	0.265929	0.1894
10	899071	A	T	5.73e-24	-0.0481415	0.0159683	0.0026	-0.0514958	0.0171406	0.0027	0.441578	0.3786
10	35171118	A	G	1.497e-08	0.0310691	0.00932038	0.00086	0.0195356	0.00994459	0.049	0.192538	0.1228
10	52645248	A	G	1.087e-10	0.0328966	0.00963476	0.00064	0.0353253	0.0101647	0.00051	0.429362	0.4913
10	69951841	C	G	7.327e-19	0.0261027	0.00757242	0.00057	0.0116036	0.00801258	0.15	0.0885182	0.6801
10	79253261	A	C	3.043e-08	-0.0135664	0.00762667	0.075	-0.033064	0.00807288	4.2e-05	0.0357675	0.06746
10	94810665	A	G	1.228e-09	-0.0276044	0.00778474	0.00039	-0.0173043	0.00822017	0.035	0.175188	0.02421
10	104575870	A	G	1.345e-09	0.0261877	0.00925451	0.0047	0.0287818	0.009765	0.0032	0.421555	0.7935
10	126418782	T	C	3.366e-11	-0.0128408	0.00760207	0.091	-0.0146573	0.00806116	0.069	0.433184	0.6318
11	2169884	A	C	2.523e-12	-0.0340873	0.00891843	0.00013	-0.00944301	0.00938173	0.31	0.0253363	0.7965
11	30749090	T	C	1.567e-43	0.0372996	0.00764213	1.1e-06	0.0364503	0.00805895	6.1e-06	0.468718	0.5644
11	47462140	A	G	1.147e-11	-0.00897174	0.00783959	0.25	-0.0161826	0.00831542	0.052	0.258605	0.8416
11	65524252	A	C	1.802e-20	-0.0217512	0.00803426	0.0068	-0.0240041	0.00845611	0.0045	0.421423	0.6332
11	68883556	T	C	2.762e-10	0.0169448	0.00828839	0.041	0.0155589	0.0087979	0.077	0.453156	0.2497
12	348785	T	C	3.647e-21	-0.0328414	0.00797481	3.8e-05	-0.0342558	0.00835605	4.1e-05	0.449988	0.8516
12	3392351	A	G	5.447e-20	-0.0164169	0.00779104	0.035	-0.0280934	0.008286	0.0007	0.145992	0.3926
12	15332342	C	G	2.651e-15	0.0205032	0.00940816	0.029	0.0150045	0.00993678	0.13	0.34	0.8908
12	48736985	T	G	1.816e-09	-0.0222745	0.0079922	0.0053	-0.0157382	0.00846609	0.063	0.28222	0.4992
12	57725197	A	G	2.429e-08	0.0330791	0.00825399	6.1e-05	0.0226384	0.0088057	0.01	0.18729	0.01327
12	76271183	A	G	5.32e-10	-0.00634114	0.00801443	0.43	0.00869078	0.00848418	0.31	0.0930782	0.9287
12	112553032	A	T	1.861e-11	-0.0221615	0.00782212	0.0046	0.00215731	0.00827601	0.79	0.0141886	0.2884
13	42787040	A	G	5.216e-12	0.0260967	0.0111554	0.019	0.031302	0.0118069	0.008	0.371103	0.3892
13	48654455	C	G	4.842e-09	0.0277535	0.00876197	0.0015	0.026237	0.00928674	0.0047	0.451482	0.06472
13	72345089	T	C	1.604e-26	-0.0189288	0.00766525	0.014	-0.037158	0.00812904	4.9e-06	0.0469988	0.001234
14	50735947	T	C	2.982e-08	0.0931706	0.0288027	0.0012	0.101244	0.0314777	0.0013	0.423005	0.531
15	39274261	A	C	3.13e-09	0.0133259	0.00756517	0.078	0.0153062	0.00799385	0.056	0.426737	0.8098
15	41496713	T	C	9.785e-14	0.0335285	0.00762075	1.1e-05	0.0260045	0.00810672	0.0013	0.243805	0.6915
15	45649813	A	C	1.249e-56	-0.0607155	0.00772664	3.9e-15	-0.0767868	0.00816502	5.2e-21	0.0711239	0.4404
15	53907948	A	G	1.118e-39	0.0362024	0.00871784	3.3e-05	0.0128102	0.00922899	0.17	0.0292925	0.3002
15	57830151	T	C	3.155e-08	0.131962	0.0250491	1.4e-07	0.0696582	0.0263132	0.0081	0.0391755	0.0433
15	63634405	T	G	3.053e-09	0.0145252	0.00765281	0.058	0.0223406	0.00808613	0.0057	0.235593	0.07803
15	67561355	C	G	3.026e-08	-0.0167742	0.00862385	0.052	-0.0257054	0.00913259	0.0049	0.232744	0.0745
15	76195940	T	C	3.366e-25	-0.0206538	0.00756218	0.0063	-0.0354143	0.00806009	1.1e-05	0.0852139	0.1673
15	99289638	C	G	1.726e-12	0.0146631	0.007858	0.062	0.0297812	0.00834226	0.00036	0.0878619	0.52
16	20392332	A	G	5.23e-105	0.0562188	0.00981303	1e-08	0.0570814	0.0103251	3.2e-08	0.475218	0.5553
16	51754991	T	C	3.181e-17	-0.0378586	0.00862457	1.1e-05	-0.0233715	0.00910505	0.01	0.11787	0.4096
16	68304392	A	C	1.832e-10	0.00373667	0.00881581	0.67	0.0231507	0.00931283	0.013	0.0600966	0.102
16	69718112	A	G	1.449e-08	0.00769892	0.0100181	0.44	0.0254631	0.0106649	0.017	0.106356	0.6086
16	73024276	T	C	1.821e-08	0.0121108	0.00821404	0.14	0.0215558	0.00866455	0.013	0.208391	0.6883
16	79938996	C	G	1.938e-10	0.037184	0.0102444	0.00028	0.0450081	0.0108843	3.5e-05	0.295532	0.7545
16	89738346	A	G	3.482e-08	0.0153739	0.00772076	0.046	0.0266602	0.00818236	0.0011	0.15156	0.7012
17	19428610	A	G	2.532e-21	-0.0505093	0.00773677	6.6e-11	-0.0150667	0.00820133	0.066	0.000626181	1.378e-05
17	34950239	T	C	1.617e-10	0.025118	0.00770727	0.0011	0.0103134	0.00811999	0.2	0.0873318	0.01044
17	37396679	T	C	8.329e-39	-0.0622911	0.00843194	1.5e-13	-0.0555723	0.00893721	5e-10	0.287303	0.06853
17	59456589	T	C	2.576e-50	0.0362596	0.0103444	0.00046	0.0507448	0.0109806	3.8e-06	0.162169	0.5835
18	5585158	A	G	8.351e-14	-0.0137218	0.00764813	0.073	-0.034227	0.00808968	2.3e-05	0.0293384	0.01387
18	24393213	A	C	3.706e-12	-0.023348	0.0137312	0.089	-0.00846254	0.0145826	0.56	0.222788	0.5414
18	46460903	C	G	5.062e-09	0.0189305	0.00758812	0.013	0.0155118	0.00802891	0.053	0.375377	0.8601
18	59358379	T	G	4.309e-11	0.0278389	0.00896652	0.0019	0.0302195	0.00941559	0.0013	0.425462	0.113
18	77156537	C	G	8.025e-45	-0.0512847	0.0080088	1.5e-10	-0.0398771	0.00853143	3e-06	0.158497	0.04246
19	18384950	T	G	1.568e-10	-0.0228877	0.00802072	0.0043	-0.0256993	0.00853709	0.0026	0.402698	0.6435
19	33358355	T	C	9.454e-28	0.0426269	0.00790826	7e-08	0.0526354	0.00839043	3.5e-10	0.186465	0.09312
19	38441136	T	C	4.662e-08	0.0177422	0.00792707	0.025	0.0241193	0.00843899	0.0043	0.285919	0.9482
19	49217305	A	G	4.77e-08	0.0195826	0.00787445	0.013	0.0114473	0.00828154	0.17	0.232471	0.9607
20	33529766	T	G	6.721e-18	-0.0192307	0.00769303	0.012	-0.031926	0.00810867	8.2e-05	0.121837	0.8484
20	52732362	T	C	1.499e-17	0.0257323	0.00963192	0.0075	0.0332552	0.0101125	0.001	0.290156	0.3407
20	57472174	T	C	4.262e-08	-0.0101513	0.00800426	0.2	0.0133409	0.00846115	0.11	0.0192113	0.2776
20	62336334	T	C	1.513e-09	0.0700649	0.0140605	6.3e-07	0.00811975	0.0151849	0.59	0.00106203	0.05997
21	16582710	A	G	1.282e-09	-0.0153023	0.00812527	0.06	-0.0248904	0.00864211	0.004	0.20336	0.5468
21	35356706	A	G	1.583e-08	-0.0124788	0.0108938	0.25	-0.0226991	0.011617	0.051	0.25504	0.5589
21	37834258	T	C	4.532e-08	0.0142715	0.008796	0.1	0.000609305	0.00932969	0.95	0.137049	0.6567
22	38600542	T	C	2.647e-10	-0.0223589	0.00773383	0.0038	-0.0102196	0.00822053	0.21	0.134801	0.01079
22	40885499	T	C	1.299e-17	0.0461749	0.0140437	0.001	0.0637383	0.014955	2e-05	0.189769	0.1197
X	8910963	A	C	1.063e-08	0.00747914	0.00894386	0.4	-0.0272963	0.0067049	4.7e-05	0.000711267	0.008236
X	18597869	A	C	1.358e-09	0.0341789	0.00865802	7.9e-05	0.0309473	0.0064728	1.7e-06	0.379602	0.4385
X	106016268	A	T	1.936e-20	-0.170585	0.0317355	7.6e-08	-0.204073	0.0229918	6.9e-19	0.190516	0.1824
X	118630622	A	G	5.147e-10	-0.0168163	0.00821561	0.041	-0.0131483	0.00615406	0.033	0.357032	0.5577
X	133808916	A	G	4.928e-08	0.00735883	0.00901832	0.41	0.0172488	0.00671304	0.01	0.183534	0.4954
X	152898260	A	C	6.134e-10	-0.0106433	0.00784294	0.17	-0.0138764	0.00583017	0.017	0.367224	0.5061
The pvalue for difference in effect sizes was calculated using the entire HUNT cohort stratified into males and females (Nmale= 32,721, Nfemale= 36,870)
The pvalue for interaction test was calculated using an unrelated subset of HUNT individuals (N=26,235)
