# Supplementary material for: Sex-specific and pleiotropic effects underlying kidney function identified from GWAS meta-analysis
Source: Nat Commun. 2019 Apr 23;10:1847. doi: 10.1038/s41467-019-09861-z (PMC6478837; doi:10.1038/s41467-019-09861-z)
Supplement: Supplementary file 15 — Supplementary Data 12 [file 41467_2019_9861_MOESM15_ESM.xlsx]

## Sheet: Supplementary data 12
Significant loci from HUNT assocation results
Bolded results indicate the novel loci identified from HUNT-specific analysis
Direction of effect is with respect to the alternate allele
eGFR
Chr	Pos	rsID	Ref	Alt	Freq	Beta	SE	P-value (GC)	snpeff ensembl summary
1	113258681	rs12722725	T	C	0.113058	-0.0546343	0.00878496	1.37e-08	PPM1J(6):upstream_gene_variant(6)|RP11-426L16.10(5):upstream_gene_variant(5)|RP11-426L16.9(1):non_coding_exon_variant(1)|FAM19A3(2):upstream_gene_variant(2)
1	150618632	rs2055975	A	C	0.707685	-0.0375553	0.00617749	2.86e-08	GOLPH3L(4):downstream_gene_variant(3)|ENSA-GOLPH3L(1):intergenic_region(1)
2	27635463	rs1728918	A	G	0.78291	-0.0537047	0.00691951	1.39e-12	PPM1G(4):upstream_gene_variant(4)|PPM1G-NRBP1(1):intergenic_region(1)
2	176974104	rs863678	G	T	0.640135	-0.0373918	0.00587565	6.26e-09	AC009336.1(1):downstream_gene_variant(1)|HOXD10(3):intron_variant(2)|HOXD11(2):3_prime_UTR_variant(1)non_coding_exon_variant(1)
2	211540507	rs1047891	C	A	0.304447	-0.0507557	0.00616914	5.88e-14	CPS1(25):non_coding_exon_variant(1)missense_variant(3)
4	77412140	rs13146355	G	A	0.493037	-0.0505964	0.00557276	1.15e-16	SHROOM3(10):intron_variant(3)|AC112249.1(1):downstream_gene_variant(1)
5	39393733	rs10062079	G	A	0.41289	-0.0435003	0.00568867	2.94e-12	DAB2(17):downstream_gene_variant(2)intron_variant(8)upstream_gene_variant(2)|C9(4):intron_variant(1)
5	67765422	rs11741085	T	C	0.118235	-0.0613633	0.00865687	9.74e-11	CTC-537E7.3-CTC-537E7.1(1):intergenic_region(1)
5	176806636	rs35716097	C	T	0.307145	-0.0617931	0.00611557	2.86e-20	SLC34A1(5):intron_variant(1)upstream_gene_variant(3)
6	43804571	rs729761	T	G	0.705483	-0.0466986	0.00618363	5.42e-12	VEGFA-RP11-344J7.2(1):intergenic_region(1)
6	160668186	rs3219195	CCT	C	0.122929	-0.0751049	0.00848859	6.63e-16	SLC22A2(6):upstream_gene_variant(1)intron_variant(3)
7	151413124	rs6464165	T	C	0.286633	-0.0434785	0.0062032	1.57e-10	PRKAG2(17):intron_variant(8)
8	23735047	rs4871905	G	C	0.450336	-0.0422567	0.00561484	6.4e-12	STC1-RNU1-148P(1):intergenic_region(1)
9	71435693	rs2151421	G	A	0.664206	0.047619	0.00591979	2.08e-13	RP11-203L2.4(1):downstream_gene_variant(1)|PIP5K1B(8):intron_variant(6)
11	30760335	rs3925584	T	C	0.441932	0.0375476	0.00562074	1.07e-09	RP5-1024C24.1-DCDC1(1):intergenic_region(1)
11	65143892	rs34400381	G	A	0.0360742	0.0906924	0.0149569	3.11e-08	RP11-867O8.5(1):downstream_gene_variant(1)|SLC25A45(18):3_prime_UTR_variant(1)intron_variant(1)downstream_gene_variant(6)non_coding_exon_variant(1)missense_variant(8)
12	348506	rs67523949	C	T	0.552729	-0.0354226	0.0056314	9.34e-09	SLC6A13(12):intron_variant(6)upstream_gene_variant(2)
15	45712339	rs2486288	T	C	0.403407	-0.0708023	0.00572028	1.32e-29	SPATA5L1(7):downstream_gene_variant(2)intron_variant(4)
16	20366507	rs13329952	T	C	0.177848	0.0573706	0.00730154	7.34e-13	PDILT(79):downstream_gene_variant(1)|UMOD(15):intron_variant(1)upstream_gene_variant(13)
17	19474875	rs111653425	C	T	0.0170134	-0.139815	0.0216542	3.76e-09	RP11-1113L8.1(1):intron_variant(1)|SLC47A1(16):downstream_gene_variant(1)intron_variant(4)upstream_gene_variant(1)non_coding_exon_variant(3)missense_variant(3)
17	37478048	rs8072297	A	T	0.262993	0.0618835	0.0063957	1.02e-18	FBXL20(5):intron_variant(4)
17	59476066	rs62071306	A	C	0.73843	0.0436835	0.00638694	4.27e-10	TBX2(4):upstream_gene_variant(3)|RP11-332H18.4(6):intron_variant(4)upstream_gene_variant(2)|RP11-332H18.5(1):intron_variant(1)
18	77160235	rs56376587	A	C	0.497548	-0.0463891	0.00590208	7.22e-13	NFATC1(18):intron_variant(6)upstream_gene_variant(6)
19	33364628	rs8101881	C	T	0.643389	-0.0465192	0.005849	3.85e-13	SLC7A9-CTD-2085J24.4(1):intergenic_region(1)|SLC7A9(6):upstream_gene_variant(4)|CTD-2085J24.4(1):downstream_gene_variant(1)
20	33566499	rs6060139	T	C	0.556893	-0.035353	0.00564457	1.08e-08	MYH7B(8):intron_variant(2)upstream_gene_variant(1)
20	52790786	rs2762943	T	G	0.914992	-0.0673046	0.0104183	3.69e-09	CYP24A1(6):upstream_gene_variant(4)|CYP24A1-PFDN4(1):intergenic_region(1)
X	18597869	rs4825261	C	A	0.304762	0.032484	0.00527142	1.85e-08	CDKL5(75):intron_variant(2)
X	106016268	rs56121637	A	T	0.0150229	-0.193262	0.0189331	1.18e-20	RNF128(48):missense_variant(3)
Urea
Chr	Pos	rsID	Ref	Alt	Freq	Beta	SE	P-value (GC)
3	187716886	rs1553091	A	G	0.302371	-0.0675	0.01098	4.35e-09	RP11-132N15.1(1):intron_variant(1)|RP11-132N15.2(1):downstream_gene_variant(1)
5	72432036	rs17663555	C	G	0.302437	0.075703	0.011044	5.91e-11	TMEM171(2):downstream_gene_variant(2)|RP11-232L2.2(1):intron_variant(1)
7	151405818	rs10480299	T	C	0.277872	0.078771	0.011298	2.77e-11	PRKAG2(17):intron_variant(8)
11	30774525	rs795230	C	T	0.447805	0.058577	0.010244	4.74e-08	RP5-1024C24.1-DCDC1(1):intergenic_region(1)
Creatinine
Chr	Pos	rsID	Ref	Alt	Freq	Beta	SE	P-value (GC)
2	27635463	rs1728918	A	G	0.78291	0.052956	0.006894	2.35e-12	PPM1G(4):upstream_gene_variant(4)|PPM1G-NRBP1(1):intergenic_region(1)
2	176974104	rs863678	G	T	0.640135	0.036512	0.005854	1.24e-08	AC009336.1(1):downstream_gene_variant(1)|HOXD10(3):intron_variant(2)|HOXD11(2):3_prime_UTR_variant(1)non_coding_exon_variant(1)
2	211540507	rs1047891	C	A	0.304447	0.051092	0.006147	3.24e-14	CPS1(25):non_coding_exon_variant(1)missense_variant(3)
4	77412140	rs13146355	G	A	0.493037	0.051999	0.005552	1.23e-17	SHROOM3(10):intron_variant(3)|AC112249.1(1):downstream_gene_variant(1)
5	39393733	rs10062079	G	A	0.41289	0.042873	0.005669	5.04e-12	DAB2(17):downstream_gene_variant(2)intron_variant(8)upstream_gene_variant(2)|C9(4):intron_variant(1)
5	67815013	rs17257827	A	G	0.140551	0.055041	0.008006	3.48e-10	CTC-537E7.1(1):upstream_gene_variant(1)|CTC-537E7.3-CTC-537E7.1(1):intergenic_region(1)
5	176815124	rs5030873	T	C	0.319248	0.061138	0.005991	1.2e-20	SLC34A1(5):synonymous_variant(2)downstream_gene_variant(1)upstream_gene_variant(1)non_coding_exon_variant(1)
6	43804571	rs729761	T	G	0.705483	0.045306	0.006161	1.91e-11	VEGFA-RP11-344J7.2(1):intergenic_region(1)
6	160668389	rs2279463	A	G	0.124407	0.071368	0.008419	1.01e-14	SLC22A2(6):intron_variant(3)upstream_gene_variant(1)
7	151413124	rs6464165	T	C	0.286633	0.046266	0.006181	8.28e-12	PRKAG2(17):intron_variant(8)
8	23742721	rs819196	T	A	0.527767	-0.04046	0.005577	3.52e-11	STC1-RNU1-148P(1):intergenic_region(1)
9	71458176	rs4237268	G	A	0.654663	-0.04639	0.005859	4.88e-13	RP11-203L2.4(1):non_coding_exon_variant(1)|PIP5K1B(8):intron_variant(6)
11	30760335	rs3925584	T	C	0.441932	-0.03693	0.005601	1.74e-09	RP5-1024C24.1-DCDC1(1):intergenic_region(1)
11	65143892	rs34400381	G	A	0.036074	-0.0903	0.014904	3.19e-08	RP11-867O8.5(1):downstream_gene_variant(1)|SLC25A45(18):3_prime_UTR_variant(1)intron_variant(1)downstream_gene_variant(6)non_coding_exon_variant(1)missense_variant(8)
12	348506	rs67523949	C	T	0.552729	0.03473	0.005612	1.61e-08	SLC6A13(12):intron_variant(6)upstream_gene_variant(2)
15	45698793	rs2467853	T	G	0.403359	0.066702	0.005698	1.17e-26	GATM(1752):upstream_gene_variant(2)|SPATA5L1(7):intron_variant(4)upstream_gene_variant(1)
16	20392332	rs77924615	G	A	0.188563	-0.06473	0.007203	2.32e-16	RP11-429K17.1(1):upstream_gene_variant(1)|PDILT(79):downstream_gene_variant(1)intron_variant(1)
17	19474875	rs111653425	C	T	0.017013	0.13484	0.021577	1.16e-08	RP11-1113L8.1(1):intron_variant(1)|SLC47A1(16):downstream_gene_variant(1)intron_variant(4)upstream_gene_variant(1)non_coding_exon_variant(3)missense_variant(3)
17	37478048	rs8072297	A	T	0.262993	-0.05967	0.006373	1.26e-17	FBXL20(5):intron_variant(4)
17	59476066	rs62071306	A	C	0.73843	-0.04454	0.006364	1.67e-10	TBX2(4):upstream_gene_variant(3)|RP11-332H18.4(6):intron_variant(4)upstream_gene_variant(2)|RP11-332H18.5(1):intron_variant(1)
18	77160235	rs56376587	A	C	0.497548	0.046807	0.005881	3.7e-13	NFATC1(18):intron_variant(6)upstream_gene_variant(6)
19	33364628	rs8101881	C	T	0.643389	0.045327	0.005828	1.25e-12	SLC7A9-CTD-2085J24.4(1):intergenic_region(1)|SLC7A9(6):upstream_gene_variant(4)|CTD-2085J24.4(1):downstream_gene_variant(1)
20	33566499	rs6060139	T	C	0.556893	0.03545	0.005624	8.7e-09	MYH7B(8):intron_variant(2)upstream_gene_variant(1)
20	52790786	rs2762943	T	G	0.914992	0.065065	0.01038	1.05e-08	CYP24A1(6):upstream_gene_variant(4)|CYP24A1-PFDN4(1):intergenic_region(1)
X	106016268	rs56121637	A	T	0.015023	0.188414	0.018863	7.62e-20	RNF128(48):missense_variant(3)
CKD
Chr	Pos	rsID	Ref	Alt	Freq	Beta	SE	P-value	MAC	Freq Cases	Freq Controls	REF/REF CKD Prevalence	REF/ALT CKD Prevalence	ALT/ALT CKD Prevalence	Nearest Gene
4	92250808	rs553908921	C	T	0.000919727	4.31288	0.770679	2.19095e-08	124	0.00399584	0.000823843	0.0300502	0.144068	NA	CCSER1
10	10692302	rs769354275	T	G	0.000193171	12.2297	2.2073	3.01463e-08	26	0.00170059	0.000146184	0.030142	0.258064	NA	CELF2
13	101428834	NA	C	T	9.95652e-05	19.3771	3.4969	3.00375e-08	13	0.00138478	5.95044e-05	0.0301633	0.428571	NA	NALCN-AS1
Annotation of variants was done using the SnpEff ensembl summary from WGSA. The numbers in brackets denote the number of transcripts and number of affected transcripts for each gene and annotation type, respectively.
